# Supplementary material for: Comparative genomics of dominant members of the gut core microbiome of the bark beetle, Dendroctonus rhizophagus (Curculionidae: Scolytinae) reveals potential functional complementarity in the detoxification process
Source: BMC Genomics. 2025 Nov 19;26:1064. doi: 10.1186/s12864-025-12279-1 (PMC12628601; doi:10.1186/s12864-025-12279-1)
Supplement: Supplementary file 2 — Supplemental Table 1. [file 12864_2025_12279_MOESM2_ESM.xlsx]

## Sheet: Ac58
Supplemental Table 1.1. OrthoANI results between the genomes of Acinetobacter sp. ChDrLvgB58 and the closest reference strains
query_name	subject_acc	subject_name	orthoANI_value	avg_aligned_length	query_coverage	subject_coverage	query_length	subject_length
Acinetobacter sp. ChDrLvgB58	GCF_019343495.1	Acinetobacter lwoffii	95.8332	1975657	0.594512	0.560451	3323160	3525120
Acinetobacter sp. ChDrLvgB58	GCF_014837015.1	Acinetobacter pecorum	89.6603	1770012	0.532629	0.554057	3323160	3194640
Acinetobacter sp. ChDrLvgB58	GCF_029887885.2	Acinetobacter pseudolwoffii	87.532	1787084	0.537766	0.578996	3323160	3086520
Acinetobacter sp. ChDrLvgB58	GCF_030518655.1	Acinetobacter variabilis	82.4952	1567013	0.471543	0.455331	3323160	3441480
Acinetobacter sp. ChDrLvgB58	GCF_010918895.1	Acinetobacter schindleri	80.3179	1573382	0.47346	0.472011	3323160	3333360
Acinetobacter sp. ChDrLvgB58	GCF_009914475.1	Acinetobacter indicus	78.4337	1307857	0.393558	0.424153	3323160	3083460
Acinetobacter sp. ChDrLvgB58	GCF_009557235.1	Acinetobacter wanghuae	78.3098	1315353	0.395814	0.475327	3323160	2767260
Acinetobacter sp. ChDrLvgB58	GCF_039543765.1	Acinetobacter kookii	77.6778	1354296	0.407533	0.440817	3323160	3072240
Acinetobacter sp. ChDrLvgB58	GCF_002135195.1	Acinetobacter terrae	77.5749	1403488	0.422336	0.41772	3323160	3359880
Acinetobacter sp. ChDrLvgB58	GCF_004331155.1	Acinetobacter terrestris	77.469	1384318	0.416567	0.42425	3323160	3262980
Acinetobacter sp. ChDrLvgB58	GCF_017498585.1	Acinetobacter towneri	77.3204	1233426	0.371161	0.440686	3323160	2798880
Acinetobacter sp. ChDrLvgB58	GCF_900107285.1	Acinetobacter kyonggiensis	77.1309	1311906	0.394777	0.356777	3323160	3677100
Acinetobacter sp. ChDrLvgB58	GCF_001678755.1	Acinetobacter gandensis	77.1241	1278515	0.384729	0.404207	3323160	3163020
Acinetobacter sp. ChDrLvgB58	GCF_010646905.1	Acinetobacter portensis	76.8838	1105711	0.332729	0.356472	3323160	3101820
Acinetobacter sp. ChDrLvgB58	GCF_026168575.1	Acinetobacter entericus	76.7628	1299256	0.39097	0.32804	3323160	3960660
Acinetobacter sp. ChDrLvgB58	GCF_000367925.1	Acinetobacter bohemicus ANC 3994	76.7174	1299623	0.39108	0.356403	3323160	3646500
Acinetobacter sp. ChDrLvgB58	GCF_003664645.1	Acinetobacter chengduensis	76.5489	1229884	0.370095	0.330167	3323160	3725040
Acinetobacter sp. ChDrLvgB58	GCF_003024525.3	Acinetobacter cumulans	76.5285	1315109	0.395741	0.354892	3323160	3705660
Acinetobacter sp. ChDrLvgB58	GCF_023499985.1	Acinetobacter amyesii	76.4266	1327314	0.399413	0.386254	3323160	3436380
Acinetobacter sp. ChDrLvgB58	GCF_001707755.1	Acinetobacter celticus	76.4164	1210600	0.364292	0.392222	3323160	3086520
Acinetobacter sp. ChDrLvgB58	GCF_018324105.1	Acinetobacter bouvetii	76.3468	1277258	0.38435	0.375814	3323160	3398640
Acinetobacter sp. ChDrLvgB58	GCF_000368805.1	Acinetobacter johnsonii ANC 3681	76.3446	1329127	0.399959	0.376065	3323160	3534300
Acinetobacter sp. ChDrLvgB58	GCF_001605895.1	Acinetobacter pragensis	76.322	1262533	0.37992	0.34421	3323160	3667920
Acinetobacter sp. ChDrLvgB58	GCF_034187745.1	Acinetobacter faecalis	76.3149	1086741	0.32702	0.430304	3323160	2525520
Acinetobacter sp. ChDrLvgB58	GCF_001307195.1	Acinetobacter equi	76.2723	962250	0.289559	0.315091	3323160	3053880
Acinetobacter sp. ChDrLvgB58	GCF_003611465.1	Acinetobacter tianfuensis	76.1849	1290558	0.388353	0.378932	3323160	3405780
Acinetobacter sp. ChDrLvgB58	GCF_000816495.1	Acinetobacter harbinensis	76.1656	1165147	0.350614	0.406368	3323160	2867220
Acinetobacter sp. ChDrLvgB58	GCF_011578285.1	Acinetobacter lanii	76.0225	1163616	0.350154	0.339423	3323160	3428220
Acinetobacter sp. ChDrLvgB58	GCF_003024515.2	Acinetobacter sichuanensis	76.008	1104181	0.332269	0.243101	3323160	4542060
Acinetobacter sp. ChDrLvgB58	GCF_009939195.1	Acinetobacter kanungonis	75.9206	1253539	0.377213	0.358506	3323160	3496560
Acinetobacter sp. ChDrLvgB58	GCF_002165375.2	Acinetobacter chinensis	75.8932	1213105	0.365046	0.324862	3323160	3734220
Acinetobacter sp. ChDrLvgB58	GCF_023824315.1	Acinetobacter tibetensis	75.8674	1197861	0.360459	0.353408	3323160	3389460
Acinetobacter sp. ChDrLvgB58	GCF_003611475.1	Acinetobacter rongchengensis	75.5888	1154441	0.347393	0.289835	3323160	3983100
Acinetobacter sp. ChDrLvgB58	GCF_008867985.1	Acinetobacter tandoii	75.5616	1237679	0.372441	0.348281	3323160	3553680
Acinetobacter sp. ChDrLvgB58	GCF_001704615.3	Acinetobacter defluvii	75.46	1166478	0.351015	0.306268	3323160	3808680
Acinetobacter sp. ChDrLvgB58	GCF_001696605.3	Acinetobacter wuhouensis	75.4463	1142931	0.343929	0.288868	3323160	3956580
Acinetobacter sp. ChDrLvgB58	GCF_011578045.1	Acinetobacter shaoyimingii	75.4272	1148623	0.345642	0.321651	3323160	3571020
Acinetobacter sp. ChDrLvgB58	GCF_002233755.1	Acinetobacter piscicola	75.3302	1086143	0.326841	0.306343	3323160	3545520
Acinetobacter sp. ChDrLvgB58	GCF_002135235.1	Acinetobacter silvestris	75.2966	1057819	0.318317	0.338914	3323160	3121200
Acinetobacter sp. ChDrLvgB58	GCF_000368025.1	Acinetobacter parvus DSM 16617 = CIP 108168	75.2533	1066903	0.321051	0.370129	3323160	2882520
Acinetobacter sp. ChDrLvgB58	GCF_000368565.1	Acinetobacter gerneri DSM 14967 = CIP 107464 = MTCC 9824	75.2131	1086250	0.326873	0.240667	3323160	4513500
Acinetobacter sp. ChDrLvgB58	GCF_000413935.1	Acinetobacter colistiniresistens	75.1995	1123863	0.338191	0.289497	3323160	3882120
Acinetobacter sp. ChDrLvgB58	GCF_019355975.1	Acinetobacter septicus	75.0373	1160173	0.349117	0.300667	3323160	3858660
Acinetobacter sp. ChDrLvgB58	GCF_030385805.1	Acinetobacter thutiue	74.9959	1093169	0.328955	0.283078	3323160	3861720
Acinetobacter sp. ChDrLvgB58	GCF_003258335.1	Acinetobacter radioresistens	74.9783	1137981	0.342439	0.368329	3323160	3089580
Acinetobacter sp. ChDrLvgB58	GCF_006352475.1	Acinetobacter pullicarnis	74.8448	1021679	0.307442	0.247748	3323160	4123860
Acinetobacter sp. ChDrLvgB58	GCF_002370525.2	Acinetobacter guillouiae	74.7846	1173735	0.353199	0.252517	3323160	4648140
Acinetobacter sp. ChDrLvgB58	GCF_016576965.1	Acinetobacter bereziniae	74.732	1158668	0.348665	0.245028	3323160	4728720
Acinetobacter sp. ChDrLvgB58	GCF_000369845.1	Acinetobacter higginsii	74.6948	1154286	0.347346	0.268355	3323160	4301340
Acinetobacter sp. ChDrLvgB58	GCF_900625095.1	Acinetobacter ihumii	74.677	1121140	0.337372	0.340507	3323160	3292560
Acinetobacter sp. ChDrLvgB58	GCF_014635885.1	Acinetobacter vivianii	74.6006	1119077	0.336751	0.2811	3323160	3981060
Acinetobacter sp. ChDrLvgB58	GCF_014635545.1	Acinetobacter courvalinii	74.5848	1118606	0.336609	0.285072	3323160	3923940
Acinetobacter sp. ChDrLvgB58	GCF_013009345.1	Acinetobacter geminorum	74.502	1100010	0.331013	0.292181	3323160	3764820
Acinetobacter sp. ChDrLvgB58	GCF_000369885.1	Acinetobacter ursingii NIPH 706	74.4799	1079281	0.324776	0.309391	3323160	3488400
Acinetobacter sp. ChDrLvgB58	GCF_026344175.1	Acinetobacter nematophilus	74.4572	1163684	0.350174	0.267998	3323160	4342140
Acinetobacter sp. ChDrLvgB58	GCF_000367965.1	Acinetobacter modestus	74.4114	1076088	0.323815	0.304734	3323160	3531240
Acinetobacter sp. ChDrLvgB58	GCF_041021905.1	Acinetobacter nosocomialis	74.3969	1160463	0.349205	0.283083	3323160	4099380
Acinetobacter sp. ChDrLvgB58	GCF_009884975.1	Acinetobacter dispersus	74.3663	1125282	0.338618	0.27965	3323160	4023900
Acinetobacter sp. ChDrLvgB58	GCF_001682515.1	Acinetobacter gyllenbergii	74.2668	1150398	0.346176	0.269239	3323160	4272780
Acinetobacter sp. ChDrLvgB58	GCF_000367945.1	Acinetobacter proteolyticus	74.2345	1153819	0.347205	0.27088	3323160	4259520
Acinetobacter sp. ChDrLvgB58	GCF_000759995.1	Acinetobacter tjernbergiae	74.1651	1057876	0.318334	0.291003	3323160	3635280
Acinetobacter sp. ChDrLvgB58	GCF_013122135.1	Acinetobacter lactucae	74.1592	1076654	0.323985	0.271	3323160	3972900
Acinetobacter sp. ChDrLvgB58	GCF_003323815.1	Acinetobacter haemolyticus	74.1542	1060476	0.319117	0.308237	3323160	3440460
Acinetobacter sp. ChDrLvgB58	GCF_009372255.1	Acinetobacter guerrae	74.0874	1095251	0.329581	0.322746	3323160	3393540
Acinetobacter sp. ChDrLvgB58	GCF_900323515.1	Acinetobacter stercoris	74.0623	1125620	0.33872	0.286562	3323160	3928020
Acinetobacter sp. ChDrLvgB58	GCF_009035845.1	Acinetobacter baumannii	74.0343	1100783	0.331246	0.275376	3323160	3997380
Acinetobacter sp. ChDrLvgB58	GCF_018336855.1	Acinetobacter junii	74.0274	1089711	0.327914	0.316922	3323160	3438420
Acinetobacter sp. ChDrLvgB58	GCF_000196795.1	Acinetobacter oleivorans DR1	74.0261	1080138	0.325034	0.260123	3323160	4152420
Acinetobacter sp. ChDrLvgB58	GCF_000488275.1	Acinetobacter brisouii CIP 110357	74.0119	990548	0.298074	0.314994	3323160	3144660
Acinetobacter sp. ChDrLvgB58	GCF_000369005.1	Acinetobacter beijerinckii CIP 110307	74.0113	1097199	0.330167	0.308573	3323160	3555720
Acinetobacter sp. ChDrLvgB58	GCF_900444805.1	Acinetobacter calcoaceticus	74.0095	1092065	0.328623	0.276797	3323160	3945360
Acinetobacter sp. ChDrLvgB58	GCF_000368585.1	Acinetobacter venetianus RAG-1 = CIP 110063	74.0061	1087662	0.327298	0.316796	3323160	3433320
Acinetobacter sp. ChDrLvgB58	GCF_000046845.1	Acinetobacter baylyi ADP1	73.9523	1040775	0.313189	0.28922	3323160	3598560
Acinetobacter sp. ChDrLvgB58	GCF_000191145.1	Acinetobacter pittii PHEA-2	73.9489	1070387	0.322099	0.277179	3323160	3861720
Acinetobacter sp. ChDrLvgB58	GCF_016064815.1	Acinetobacter seifertii	73.9486	1092937	0.328885	0.268548	3323160	4069800
Acinetobacter sp. ChDrLvgB58	GCF_004208515.1	Acinetobacter halotolerans	73.9268	1016822	0.305981	0.310943	3323160	3270120
Acinetobacter sp. ChDrLvgB58	GCF_018139125.1	Acinetobacter soli	73.9007	1075912	0.323762	0.305655	3323160	3520020
Acinetobacter sp. ChDrLvgB58	GCF_008630915.1	Acinetobacter suaedae	73.8757	1066957	0.321067	0.31631	3323160	3373140
Acinetobacter sp. ChDrLvgB58	GCF_000413895.1	Acinetobacter rudis CIP 110305	73.4614	954980	0.287371	0.237447	3323160	4021860
Acinetobacter sp. ChDrLvgB58	GCF_001704115.1	Acinetobacter larvae	73.078	884969	0.266303	0.236601	3323160	3740340
Acinetobacter sp. ChDrLvgB58	GCF_900096915.1	Acinetobacter marinus	72.9688	774898	0.233181	0.259462	3323160	2986560
Acinetobacter sp. ChDrLvgB58	GCF_022601685.1	Acinetobacter sedimenti	72.9249	749259	0.225466	0.299824	3323160	2499000
Acinetobacter sp. ChDrLvgB58	GCF_002174125.1	Acinetobacter populi	72.5715	892867	0.26868	0.242549	3323160	3681180
Acinetobacter sp. ChDrLvgB58	GCF_039542245.1	Acinetobacter puyangensis	72.4902	874237	0.263074	0.232087	3323160	3766860
Acinetobacter sp. ChDrLvgB58	GCF_000488215.1	Acinetobacter nectaris CIP 110549	71.8855	723395	0.217683	0.272459	3323160	2655060
Acinetobacter sp. ChDrLvgB58	GCF_015627175.1	Acinetobacter pollinis	71.8548	715090	0.215184	0.263957	3323160	2709120
Acinetobacter sp. ChDrLvgB58	GCF_008693185.1	Acinetobacter qingfengensis	71.8122	785608	0.236404	0.250473	3323160	3136500
Acinetobacter sp. ChDrLvgB58	GCF_900197575.1	Acinetobacter apis	71.762	671900	0.202187	0.279121	3323160	2407200
Acinetobacter sp. ChDrLvgB58	GCF_015627125.1	Acinetobacter rathckeae	71.7335	676236	0.203492	0.246185	3323160	2746860
Acinetobacter sp. ChDrLvgB58	GCF_900096955.1	Acinetobacter boissieri	71.5373	659308	0.198398	0.246428	3323160	2675460
Acinetobacter sp. ChDrLvgB58	GCF_015627105.1	Acinetobacter baretiae	71.4926	668260	0.201092	0.262378	3323160	2546940

## Sheet: Ps60
Supplemental Table 1.2. OrthoANI results between the genomes of Pseudomonas carnis ChDrAdgB60 and the closest reference strains
query name	subject_acc	subject_name	orthoANI_value	avg_aligned_length	query_coverage	subject_coverage	query_length	subject_length
Pseudomonas sp. ChDrAdgB60	GCF_024722005.1	Pseudomonas carnis	99.8976	4346775	0.745286	0.725987	5832360	5987400
Pseudomonas sp. ChDrAdgB60	GCF_904063055.1	Pseudomonas paracarnis	95.3781	3735261	0.640437	0.614949	5832360	6074100
Pseudomonas sp. ChDrAdgB60	GCF_001439845.1	Pseudomonas lactis	94.5805	3824424	0.655725	0.56991	5832360	6710580
Pseudomonas sp. ChDrAdgB60	GCF_014268375.2	Pseudomonas salmasensis	94.4366	3709347	0.635994	0.589881	5832360	6288300
Pseudomonas sp. ChDrAdgB60	GCF_001439735.1	Pseudomonas paralactis	90.5609	3534366	0.605993	0.589497	5832360	5995560
Pseudomonas sp. ChDrAdgB60	GCF_001439685.1	Pseudomonas libanensis	89.7582	3293797	0.564745	0.531908	5832360	6192420
Pseudomonas sp. ChDrAdgB60	GCF_009659625.1	Pseudomonas haemolytica	89.4133	3411739	0.584967	0.568754	5832360	5998620
Pseudomonas sp. ChDrAdgB60	GCF_036704165.1	Pseudomonas khavaziana	89.2778	3373656	0.578438	0.532096	5832360	6340320
Pseudomonas sp. ChDrAdgB60	GCF_003851555.1	Pseudomonas synxantha	89.1804	3392997	0.581754	0.517094	5832360	6561660
Pseudomonas sp. ChDrAdgB60	GCF_003852045.1	Pseudomonas orientalis	87.8198	3188873	0.546755	0.538747	5832360	5919060
Pseudomonas sp. ChDrAdgB60	GCF_900101085.1	Pseudomonas grimontii	87.255	3047863	0.522578	0.428894	5832360	7106340
Pseudomonas sp. ChDrAdgB60	GCF_001702265.1	Pseudomonas aylmerensis	87.1312	3161741	0.542103	0.454242	5832360	6960480
Pseudomonas sp. ChDrAdgB60	GCF_021166595.1	Pseudomonas petroselini	87.0758	3063868	0.525322	0.452106	5832360	6776880
Pseudomonas sp. ChDrAdgB60	GCF_024112395.2	Pseudomonas pergaminensis	87.0722	3214325	0.551119	0.486387	5832360	6608580
Pseudomonas sp. ChDrAdgB60	GCF_015163715.1	Pseudomonas cyclaminis	87.0652	2980706	0.511064	0.465625	5832360	6401520
Pseudomonas sp. ChDrAdgB60	GCF_034011435.1	Pseudomonas marginalis	87.0368	3081102	0.528277	0.453149	5832360	6799320
Pseudomonas sp. ChDrAdgB60	GCF_900103345.1	Pseudomonas azotoformans	87.013	3218193	0.551782	0.478407	5832360	6726900
Pseudomonas sp. ChDrAdgB60	GCF_001050345.1	Pseudomonas fildesensis	86.9924	3083680	0.528719	0.490543	5832360	6286260
Pseudomonas sp. ChDrAdgB60	GCF_963681955.1	Pseudomonas paraveronii	86.9887	2931959	0.502705	0.457281	5832360	6411720
Pseudomonas sp. ChDrAdgB60	GCF_013386885.1	Pseudomonas salomonii	86.968	3196769	0.548109	0.480246	5832360	6656520
Pseudomonas sp. ChDrAdgB60	GCF_031588425.1	Pseudomonas allii	86.8887	3203377	0.549242	0.486683	5832360	6582060
Pseudomonas sp. ChDrAdgB60	GCF_019139815.1	Pseudomonas asgharzadehiana	86.8749	2968866	0.509033	0.486162	5832360	6106740
Pseudomonas sp. ChDrAdgB60	GCF_024584605.1	Pseudomonas extremorientalis	86.873	3086603	0.52922	0.484638	5832360	6368880
Pseudomonas sp. ChDrAdgB60	GCF_013385965.1	Pseudomonas edaphica	86.8591	3249239	0.557105	0.497894	5832360	6525960
Pseudomonas sp. ChDrAdgB60	GCF_900102035.1	Pseudomonas extremaustralis	86.8584	2853503	0.489254	0.427564	5832360	6673860
Pseudomonas sp. ChDrAdgB60	GCF_002028325.1	Pseudomonas veronii	86.8454	3062090	0.525017	0.446867	5832360	6852360
Pseudomonas sp. ChDrAdgB60	GCF_900104915.1	Pseudomonas cedrina	86.8266	3027913	0.519158	0.463111	5832360	6538200
Pseudomonas sp. ChDrAdgB60	GCF_014268275.3	Pseudomonas tritici	86.8235	3018656	0.51757	0.48381	5832360	6239340
Pseudomonas sp. ChDrAdgB60	GCF_036688725.1	Pseudomonas lactucae	86.8054	3052903	0.523442	0.474785	5832360	6430080
Pseudomonas sp. ChDrAdgB60	GCF_001708485.1	Pseudomonas lurida	86.7418	3251335	0.557465	0.519997	5832360	6252600
Pseudomonas sp. ChDrAdgB60	GCF_013387025.1	Pseudomonas reactans	86.7213	3253713	0.557873	0.489101	5832360	6652440
Pseudomonas sp. ChDrAdgB60	GCF_000934565.1	Pseudomonas simiae	86.7067	3244732	0.556333	0.52816	5832360	6143460
Pseudomonas sp. ChDrAdgB60	GCF_900103795.1	Pseudomonas antarctica	86.698	3156758	0.541249	0.495019	5832360	6377040
Pseudomonas sp. ChDrAdgB60	GCF_900215245.1	Pseudomonas fluorescens	86.6954	3167040	0.543012	0.486439	5832360	6510660
Pseudomonas sp. ChDrAdgB60	GCF_030980095.1	Pseudomonas canadensis	86.6739	3253482	0.557833	0.512071	5832360	6353580
Pseudomonas sp. ChDrAdgB60	GCF_019145355.1	Pseudomonas azadiae	86.6578	3000969	0.514538	0.491583	5832360	6104700
Pseudomonas sp. ChDrAdgB60	GCF_900105935.1	Pseudomonas costantinii	86.6566	3154290	0.540826	0.470047	5832360	6710580
Pseudomonas sp. ChDrAdgB60	GCF_002813445.1	Pseudomonas tolaasii NCPPB 2192	86.6507	3158434	0.541536	0.46501	5832360	6792180
Pseudomonas sp. ChDrAdgB60	GCF_036864995.1	Pseudomonas trivialis	86.6152	2771420	0.47518	0.505879	5832360	5478420
Pseudomonas sp. ChDrAdgB60	GCF_004682045.1	Pseudomonas nabeulensis	86.5938	3039872	0.521208	0.454864	5832360	6683040
Pseudomonas sp. ChDrAdgB60	GCF_014230465.1	Pseudomonas cremoris	86.5485	3002189	0.514747	0.416724	5832360	7204260
Pseudomonas sp. ChDrAdgB60	GCF_022836895.1	Pseudomonas palleroniana	86.5217	3174270	0.544251	0.511258	5832360	6208740
Pseudomonas sp. ChDrAdgB60	GCF_021391435.1	Pseudomonas sivasensis	86.5047	3155538	0.54104	0.517162	5832360	6101640
Pseudomonas sp. ChDrAdgB60	GCF_000336465.1	Pseudomonas poae RE*1-1-14	86.3412	2850082	0.488667	0.517061	5832360	5512080
Pseudomonas sp. ChDrAdgB60	GCF_015461805.1	Pseudomonas pisciculturae	86.3271	2994273	0.51339	0.48203	5832360	6211800
Pseudomonas sp. ChDrAdgB60	GCF_004682055.1	Pseudomonas kairouanensis	86.3169	3139654	0.538316	0.472317	5832360	6647340
Pseudomonas sp. ChDrAdgB60	GCF_009296165.1	Pseudomonas kitaguniensis	86.0211	2812589	0.482239	0.490473	5832360	5734440
Pseudomonas sp. ChDrAdgB60	GCF_026410085.1	Pseudomonas quebecensis	85.9384	3074253	0.527103	0.546505	5832360	5625300
Pseudomonas sp. ChDrAdgB60	GCF_013285305.1	Pseudomonas rhodesiae	85.8247	3060957	0.524823	0.529733	5832360	5778300
Pseudomonas sp. ChDrAdgB60	GCF_900105735.1	Pseudomonas yamanorum	85.0884	3193401	0.547532	0.450602	5832360	7086960
Pseudomonas sp. ChDrAdgB60	GCF_900101185.1	Pseudomonas gessardii	84.849	2840002	0.486939	0.424309	5832360	6693240
Pseudomonas sp. ChDrAdgB60	GCF_030370465.1	Pseudomonas brenneri	84.7034	2882698	0.494259	0.460364	5832360	6261780
Pseudomonas sp. ChDrAdgB60	GCF_014268455.2	Pseudomonas shahriarae	84.6595	2849809	0.48862	0.470755	5832360	6053700
Pseudomonas sp. ChDrAdgB60	GCF_900105955.1	Pseudomonas proteolytica	84.5128	2890879	0.495662	0.445278	5832360	6492300
Pseudomonas sp. ChDrAdgB60	GCF_016924785.1	Pseudomonas hygromyciniae	84.4766	2843250	0.487496	0.469118	5832360	6060840
Pseudomonas sp. ChDrAdgB60	GCF_009724245.1	Pseudomonas spelaei	84.2223	3047284	0.522479	0.467313	5832360	6520860
Pseudomonas sp. ChDrAdgB60	GCF_009707515.1	Pseudomonas karstica	83.938	2772828	0.475421	0.485266	5832360	5714040
Pseudomonas sp. ChDrAdgB60	GCF_900475945.1	Pseudomonas mucidolens	83.663	2575731	0.441628	0.440088	5832360	5852760
Pseudomonas sp. ChDrAdgB60	GCF_036689615.1	Pseudomonas chlororaphis subsp. chlororaphis	81.6133	2731206	0.468285	0.401207	5832360	6807480
Pseudomonas sp. ChDrAdgB60	GCF_030505375.1	Pseudomonas kielensis	81.5193	2317537	0.397358	0.395698	5832360	5856840
Pseudomonas sp. ChDrAdgB60	GCF_039909015.1	Pseudomonas grandcourensis	81.386	2368567	0.406108	0.350192	5832360	6763620
Pseudomonas sp. ChDrAdgB60	GCF_900105635.1	Pseudomonas kilonensis	81.3855	2341308	0.401434	0.365045	5832360	6413760
Pseudomonas sp. ChDrAdgB60	GCF_001661075.1	Pseudomonas silesiensis	81.3746	2331415	0.399738	0.34171	5832360	6822780
Pseudomonas sp. ChDrAdgB60	GCF_030687395.1	Pseudomonas wuhanensis	81.3211	2375645	0.407321	0.36048	5832360	6590220
Pseudomonas sp. ChDrAdgB60	GCF_019145435.1	Pseudomonas ekonensis	81.2477	2563863	0.439593	0.418096	5832360	6132240
Pseudomonas sp. ChDrAdgB60	GCF_024169545.1	Pseudomonas migulae	81.2166	2490613	0.427033	0.384532	5832360	6477000
Pseudomonas sp. ChDrAdgB60	GCF_028823535.1	Pseudomonas serbica	81.2154	2330076	0.399508	0.308409	5832360	7555140
Pseudomonas sp. ChDrAdgB60	GCF_002906155.1	Pseudomonas laurylsulfativorans	81.1826	2421427	0.415171	0.362934	5832360	6671820
Pseudomonas sp. ChDrAdgB60	GCF_900104905.1	Pseudomonas jessenii	81.1755	2468935	0.423317	0.37481	5832360	6587160
Pseudomonas sp. ChDrAdgB60	GCF_019139795.1	Pseudomonas azerbaijanorientalis	81.1754	2337452	0.400773	0.375306	5832360	6228120
Pseudomonas sp. ChDrAdgB60	GCF_900102295.1	Pseudomonas thivervalensis	81.1603	2389469	0.409692	0.36185	5832360	6603480
Pseudomonas sp. ChDrAdgB60	GCF_023241665.1	Pseudomonas morbosilactucae	81.1502	2624267	0.44995	0.377966	5832360	6943140
Pseudomonas sp. ChDrAdgB60	GCF_039908635.1	Pseudomonas purpurea	81.145	2418731	0.414709	0.407791	5832360	5931300
Pseudomonas sp. ChDrAdgB60	GCF_028657135.1	Pseudomonas aphyarum	81.1255	2518831	0.431872	0.392411	5832360	6418860
Pseudomonas sp. ChDrAdgB60	GCF_001874645.1	Pseudomonas frederiksbergensis	81.1251	2181311	0.374001	0.356602	5832360	6116940
Pseudomonas sp. ChDrAdgB60	GCF_900102045.1	Pseudomonas moorei	81.1015	2346902	0.402393	0.358561	5832360	6545340
Pseudomonas sp. ChDrAdgB60	GCF_030687875.1	Pseudomonas beijingensis	81.0841	2406971	0.412693	0.368542	5832360	6531060
Pseudomonas sp. ChDrAdgB60	GCF_025336485.1	Pseudomonas citri	81.0633	2122581	0.363932	0.342376	5832360	6199560
Pseudomonas sp. ChDrAdgB60	GCF_014268695.2	Pseudomonas ogarae	81.0551	2414636	0.414007	0.368622	5832360	6550440
Pseudomonas sp. ChDrAdgB60	GCF_900105115.1	Pseudomonas mohnii	81.0483	2323589	0.398396	0.352472	5832360	6592260
Pseudomonas sp. ChDrAdgB60	GCF_021603585.1	Pseudomonas sputi	81.0482	2503799	0.429294	0.399594	5832360	6265860
Pseudomonas sp. ChDrAdgB60	GCF_030687935.1	Pseudomonas cucumis	81.0482	2517402	0.431627	0.40288	5832360	6248520
Pseudomonas sp. ChDrAdgB60	GCF_003352185.1	Pseudomonas kribbensis	81.0364	2536713	0.434938	0.401125	5832360	6324000
Pseudomonas sp. ChDrAdgB60	GCF_013386115.1	Pseudomonas gingeri	81.0231	2494729	0.427739	0.339791	5832360	7341960
Pseudomonas sp. ChDrAdgB60	GCF_014268745.2	Pseudomonas zanjanensis	81.0135	2295272	0.393541	0.36365	5832360	6311760
Pseudomonas sp. ChDrAdgB60	GCF_017114825.1	Pseudomonas gregormendelii	81.0063	2278818	0.39072	0.399238	5832360	5707920
Pseudomonas sp. ChDrAdgB60	GCF_024296925.1	Pseudomonas nunensis	81.0034	2657327	0.455618	0.362592	5832360	7328700
Pseudomonas sp. ChDrAdgB60	GCF_900560965.1	Pseudomonas protegens CHA0	80.9981	2659577	0.456004	0.387261	5832360	6867660
Pseudomonas sp. ChDrAdgB60	GCF_900106065.1	Pseudomonas mandelii	80.9688	2506615	0.429777	0.356	5832360	7041060
Pseudomonas sp. ChDrAdgB60	GCF_039908645.1	Pseudomonas helvetica	80.9682	2439208	0.41822	0.378923	5832360	6437220
Pseudomonas sp. ChDrAdgB60	GCF_002934665.1	Pseudomonas laurylsulfatiphila	80.9567	2484857	0.426047	0.372099	5832360	6677940
Pseudomonas sp. ChDrAdgB60	GCF_900105185.1	Pseudomonas saponiphila	80.9557	2537004	0.434988	0.344067	5832360	7373580
Pseudomonas sp. ChDrAdgB60	GCF_001654515.1	Pseudomonas koreensis	80.9481	2573942	0.441321	0.429674	5832360	5990460
Pseudomonas sp. ChDrAdgB60	GCF_036585405.1	Pseudomonas batumici	80.9408	2291958	0.392973	0.337036	5832360	6800340
Pseudomonas sp. ChDrAdgB60	GCF_008370715.1	Pseudomonas brassicacearum	80.9407	2479581	0.425142	0.367993	5832360	6738120
Pseudomonas sp. ChDrAdgB60	GCF_900105155.1	Pseudomonas prosekii	80.9385	2380319	0.408123	0.390765	5832360	6091440
Pseudomonas sp. ChDrAdgB60	GCF_021018765.1	Pseudomonas fitomaticsae	80.9344	2629477	0.450843	0.405015	5832360	6492300
Pseudomonas sp. ChDrAdgB60	GCF_018502625.1	Pseudomonas hormoni	80.9321	2549951	0.437207	0.393445	5832360	6481080
Pseudomonas sp. ChDrAdgB60	GCF_002356535.2	Pseudomonas izuensis	80.9251	2424731	0.415738	0.36018	5832360	6732000
Pseudomonas sp. ChDrAdgB60	GCF_019145235.1	Pseudomonas farris	80.9061	2546883	0.436681	0.39384	5832360	6466800
Pseudomonas sp. ChDrAdgB60	GCF_900104125.1	Pseudomonas reinekei	80.9052	2382268	0.408457	0.377433	5832360	6311760
Pseudomonas sp. ChDrAdgB60	GCF_900105825.1	Pseudomonas vancouverensis	80.8973	2433463	0.417235	0.378811	5832360	6423960
Pseudomonas sp. ChDrAdgB60	GCF_021601625.1	Pseudomonas paraglycinae	80.896	2677694	0.45911	0.429233	5832360	6238320
Pseudomonas sp. ChDrAdgB60	GCF_028830055.1	Pseudomonas serboccidentalis	80.8864	2599600	0.44572	0.433514	5832360	5996580
Pseudomonas sp. ChDrAdgB60	GCF_030053115.1	Pseudomonas svalbardensis	80.8795	2415386	0.414135	0.379796	5832360	6359700
Pseudomonas sp. ChDrAdgB60	GCF_023330585.1	Pseudomonas bijieensis	80.8781	2497085	0.428143	0.374445	5832360	6668760
Pseudomonas sp. ChDrAdgB60	GCF_900103875.1	Pseudomonas arsenicoxydans	80.8679	2491416	0.427171	0.383147	5832360	6502500
Pseudomonas sp. ChDrAdgB60	GCF_021602345.1	Pseudomonas pharyngis	80.8635	2622102	0.449578	0.404769	5832360	6478020
Pseudomonas sp. ChDrAdgB60	GCF_900104735.1	Pseudomonas lini	80.8608	2532931	0.434289	0.38795	5832360	6529020
Pseudomonas sp. ChDrAdgB60	GCF_004786035.1	Pseudomonas viciae	80.8553	2413837	0.41387	0.360089	5832360	6703440
Pseudomonas sp. ChDrAdgB60	GCF_019145475.1	Pseudomonas botevensis	80.8437	2615411	0.448431	0.407134	5832360	6423960
Pseudomonas sp. ChDrAdgB60	GCF_015461845.1	Pseudomonas mucoides	80.8427	2541236	0.435713	0.36144	5832360	7030860
Pseudomonas sp. ChDrAdgB60	GCF_014863585.1	Pseudomonas gozinkensis	80.8381	2587930	0.443719	0.39434	5832360	6562680
Pseudomonas sp. ChDrAdgB60	GCF_900106005.1	Pseudomonas mediterranea	80.8346	2307856	0.395698	0.363704	5832360	6345420
Pseudomonas sp. ChDrAdgB60	GCF_014863605.1	Pseudomonas allokribbensis	80.8268	2572664	0.441102	0.391892	5832360	6564720
Pseudomonas sp. ChDrAdgB60	GCF_012647205.1	Pseudomonas umsongensis	80.823	2404862	0.412331	0.359516	5832360	6689160
Pseudomonas sp. ChDrAdgB60	GCF_001594225.2	Pseudomonas glycinae	80.8143	2648706	0.45414	0.414092	5832360	6396420
Pseudomonas sp. ChDrAdgB60	GCF_025917275.1	Pseudomonas agronomica	80.784	2195835	0.376492	0.395513	5832360	5551860
Pseudomonas sp. ChDrAdgB60	GCF_021602155.1	Pseudomonas parakoreensis	80.7766	2552748	0.437687	0.412238	5832360	6192420
Pseudomonas sp. ChDrAdgB60	GCF_036283065.1	Pseudomonas moraviensis subsp. stanleyae	80.7765	2490322	0.426984	0.404421	5832360	6157740
Pseudomonas sp. ChDrAdgB60	GCF_014268495.2	Pseudomonas monsensis	80.7628	2593322	0.444644	0.403823	5832360	6421920
Pseudomonas sp. ChDrAdgB60	GCF_019141525.1	Pseudomonas alvandae	80.7539	2377054	0.407563	0.376912	5832360	6306660
Pseudomonas sp. ChDrAdgB60	GCF_019145495.1	Pseudomonas azerbaijanoccidentalis	80.7004	2465009	0.422643	0.366052	5832360	6734040
Pseudomonas sp. ChDrAdgB60	GCF_024072275.1	Pseudomonas siliginis	80.696	2479005	0.425043	0.406761	5832360	6094500
Pseudomonas sp. ChDrAdgB60	GCF_037903935.1	Pseudomonas idahonensis	80.6863	2684665	0.460305	0.394193	5832360	6810540
Pseudomonas sp. ChDrAdgB60	GCF_025706525.1	Pseudomonas mercuritolerans	80.6822	2495598	0.427888	0.401422	5832360	6216900
Pseudomonas sp. ChDrAdgB60	GCF_014268585.2	Pseudomonas iranensis	80.6764	2465479	0.422724	0.405968	5832360	6073080
Pseudomonas sp. ChDrAdgB60	GCF_003033885.1	Pseudomonas rhizophila	80.6692	2328850	0.399298	0.39156	5832360	5947620
Pseudomonas sp. ChDrAdgB60	GCF_019145375.1	Pseudomonas triticicola	80.6541	2427973	0.416293	0.417315	5832360	5818080
Pseudomonas sp. ChDrAdgB60	GCF_014268615.1	Pseudomonas tehranensis	80.6261	2263254	0.388051	0.395099	5832360	5728320
Pseudomonas sp. ChDrAdgB60	GCF_017167965.1	Pseudomonas atacamensis	80.6161	2543860	0.436163	0.424724	5832360	5989440
Pseudomonas sp. ChDrAdgB60	GCF_030687835.1	Pseudomonas hefeiensis	80.5819	2306407	0.39545	0.357556	5832360	6450480
Pseudomonas sp. ChDrAdgB60	GCF_014268655.2	Pseudomonas marvdashtae	80.5704	2331850	0.399812	0.395798	5832360	5891520
Pseudomonas sp. ChDrAdgB60	GCF_018336155.1	Pseudomonas rustica	80.5604	2293677	0.393267	0.392855	5832360	5838480
Pseudomonas sp. ChDrAdgB60	GCF_023072615.1	Pseudomonas violetae	80.5603	2338570	0.400965	0.364966	5832360	6407640
Pseudomonas sp. ChDrAdgB60	GCF_900105485.1	Pseudomonas granadensis	80.5234	2499973	0.428638	0.420692	5832360	5942520
Pseudomonas sp. ChDrAdgB60	GCF_019614655.1	Pseudomonas germanica	80.5051	2512858	0.430848	0.374348	5832360	6712620
Pseudomonas sp. ChDrAdgB60	GCF_001679645.1	Pseudomonas bananamidigenes	80.4821	2484782	0.426034	0.420591	5832360	5907840
Pseudomonas sp. ChDrAdgB60	GCF_030016165.2	Pseudomonas piscis	80.4775	2560697	0.43905	0.379228	5832360	6752400
Pseudomonas sp. ChDrAdgB60	GCF_014268595.2	Pseudomonas hamedanensis	80.4765	2524565	0.432855	0.417662	5832360	6044520
Pseudomonas sp. ChDrAdgB60	GCF_002813455.1	Pseudomonas baetica	80.4712	2528529	0.433534	0.366329	5832360	6902340
Pseudomonas sp. ChDrAdgB60	GCF_001708425.1	Pseudomonas corrugata	80.4583	2310123	0.396087	0.37722	5832360	6124080
Pseudomonas sp. ChDrAdgB60	GCF_013433315.1	Pseudomonas crudilactis	80.4319	2494956	0.427778	0.378117	5832360	6598380
Pseudomonas sp. ChDrAdgB60	GCF_011369485.1	Pseudomonas atagonensis	80.4188	2537409	0.435057	0.416902	5832360	6086340
Pseudomonas sp. ChDrAdgB60	GCF_015461835.1	Pseudomonas neuropathica	80.4154	2580910	0.442516	0.399795	5832360	6455580
Pseudomonas sp. ChDrAdgB60	GCF_025397885.1	Pseudomonas iridis	80.3959	2487845	0.426559	0.396854	5832360	6268920
Pseudomonas sp. ChDrAdgB60	GCF_900182985.1	Pseudomonas helmanticensis	80.3708	2570492	0.440729	0.393703	5832360	6529020
Pseudomonas sp. ChDrAdgB60	GCF_014268485.2	Pseudomonas zeae	80.3432	2610934	0.447663	0.393806	5832360	6630000
Pseudomonas sp. ChDrAdgB60	GCF_017976235.1	Pseudomonas anatoliensis	80.2941	2557250	0.438459	0.413782	5832360	6180180
Pseudomonas sp. ChDrAdgB60	GCF_014268505.2	Pseudomonas khorasanensis	80.2834	2536208	0.434851	0.452334	5832360	5606940
Pseudomonas sp. ChDrAdgB60	GCF_014268445.2	Pseudomonas tensinigenes	80.2806	2688865	0.461025	0.406123	5832360	6620820
Pseudomonas sp. ChDrAdgB60	GCF_021271205.1	Pseudomonas uvaldensis	80.269	2415989	0.414239	0.406072	5832360	5949660
Pseudomonas sp. ChDrAdgB60	GCF_014268755.2	Pseudomonas vanderleydeniana	80.2662	2465406	0.422712	0.350859	5832360	7026780
Pseudomonas sp. ChDrAdgB60	GCF_900108595.1	Pseudomonas fuscovaginae	80.2303	2339547	0.401132	0.354893	5832360	6592260
Pseudomonas sp. ChDrAdgB60	GCF_900105475.1	Pseudomonas asplenii	80.1558	2462137	0.422151	0.377107	5832360	6529020
Pseudomonas sp. ChDrAdgB60	GCF_003850565.1	Pseudomonas sessilinigenes	80.0483	2603710	0.446425	0.377556	5832360	6896220
Pseudomonas sp. ChDrAdgB60	GCF_001543125.1	Pseudomonas agarici	79.9579	2014471	0.345396	0.366142	5832360	5501880
Pseudomonas sp. ChDrAdgB60	GCF_015476275.1	Pseudomonas fragi	79.4893	2016870	0.345807	0.397292	5832360	5076540
Pseudomonas sp. ChDrAdgB60	GCF_900106095.1	Pseudomonas deceptionensis	79.3048	2018465	0.34608	0.396094	5832360	5095920
Pseudomonas sp. ChDrAdgB60	GCF_018398475.1	Pseudomonas qingdaonensis	79.2125	2058272	0.352906	0.346602	5832360	5938440
Pseudomonas sp. ChDrAdgB60	GCF_017848315.1	Pseudomonas palmensis	79.1612	2097284	0.359594	0.359029	5832360	5841540
Pseudomonas sp. ChDrAdgB60	GCF_011355085.1	Pseudomonas akapageensis	79.1441	1980886	0.339637	0.313031	5832360	6328080
Pseudomonas sp. ChDrAdgB60	GCF_037023725.1	Pseudomonas bubulae	79.1421	2025240	0.347242	0.38524	5832360	5257080
Pseudomonas sp. ChDrAdgB60	GCF_019168305.1	Pseudomonas aegrilactucae	79.1151	2090125	0.358367	0.372843	5832360	5605920
Pseudomonas sp. ChDrAdgB60	GCF_001043025.1	Pseudomonas helleri	79.063	2015907	0.345642	0.356233	5832360	5658960
Pseudomonas sp. ChDrAdgB60	GCF_010671725.1	Pseudomonas brassicae	79.0328	1917091	0.328699	0.369544	5832360	5187720
Pseudomonas sp. ChDrAdgB60	GCF_000696345.2	Pseudomonas donghuensis	78.9361	2133278	0.365766	0.377178	5832360	5655900
Pseudomonas sp. ChDrAdgB60	GCF_900497695.1	Pseudomonas wadenswilerensis	78.9329	2189713	0.375442	0.367473	5832360	5958840
Pseudomonas sp. ChDrAdgB60	GCF_023509015.1	Pseudomonas abieticivorans	78.9313	2217288	0.38017	0.330166	5832360	6715680
Pseudomonas sp. ChDrAdgB60	GCF_904063085.1	Pseudomonas paraversuta	78.8716	2066885	0.354382	0.412197	5832360	5014320
Pseudomonas sp. ChDrAdgB60	GCF_900475285.1	Pseudomonas taetrolens	78.7894	2052747	0.351958	0.423862	5832360	4842960
Pseudomonas sp. ChDrAdgB60	GCF_028656975.1	Pseudomonas fontis	78.7582	2093547	0.358954	0.348886	5832360	6000660
Pseudomonas sp. ChDrAdgB60	GCF_963681935.1	Pseudomonas kulmbachensis	78.7366	2113044	0.362297	0.398157	5832360	5307060
Pseudomonas sp. ChDrAdgB60	GCF_011040435.1	Pseudomonas psychrophila	78.6391	2087887	0.357983	0.392964	5832360	5313180
Pseudomonas sp. ChDrAdgB60	GCF_000730585.1	Pseudomonas japonica NBRC 103040 = DSM 22348	78.6099	2050644	0.351598	0.311599	5832360	6581040
Pseudomonas sp. ChDrAdgB60	GCF_004214895.1	Pseudomonas tructae	78.6002	2129933	0.365192	0.374694	5832360	5684460
Pseudomonas sp. ChDrAdgB60	GCF_001294575.1	Pseudomonas versuta	78.5989	2142926	0.36742	0.416186	5832360	5148960
Pseudomonas sp. ChDrAdgB60	GCF_013374995.1	Pseudomonas eucalypticola	78.5955	2062352	0.353605	0.322217	5832360	6400500
Pseudomonas sp. ChDrAdgB60	GCF_015377145.2	Pseudomonas lundensis	78.5629	2057278	0.352735	0.417068	5832360	4932720
Pseudomonas sp. ChDrAdgB60	GCF_040438935.1	Pseudomonas vranovensis	78.5379	2085779	0.357622	0.36084	5832360	5780340
Pseudomonas sp. ChDrAdgB60	GCF_009755645.1	Pseudomonas alkylphenolica	78.5268	2037547	0.349352	0.363133	5832360	5611020
Pseudomonas sp. ChDrAdgB60	GCF_028657115.1	Pseudomonas rubra	78.5239	2186300	0.374857	0.371157	5832360	5890500
Pseudomonas sp. ChDrAdgB60	GCF_003231275.1	Pseudomonas huaxiensis	78.4972	2002102	0.343275	0.279966	5832360	7151220
Pseudomonas sp. ChDrAdgB60	GCF_021602585.1	Pseudomonas faucium	78.4585	2013667	0.345258	0.343994	5832360	5853780
Pseudomonas sp. ChDrAdgB60	GCF_000319305.2	Pseudomonas bharatica CSV86	78.3254	2072471	0.35534	0.305585	5832360	6781980
Pseudomonas sp. ChDrAdgB60	GCF_016812185.1	Pseudomonas weihenstephanensis	78.239	2002051	0.343266	0.418774	5832360	4780740
Pseudomonas sp. ChDrAdgB60	GCF_014235765.1	Pseudomonas baltica	78.2381	1704036	0.292169	0.372824	5832360	4570620
Pseudomonas sp. ChDrAdgB60	GCF_021601385.1	Pseudomonas parasichuanensis	78.2138	2084523	0.357407	0.35697	5832360	5839500
Pseudomonas sp. ChDrAdgB60	GCF_019139895.1	Pseudomonas fakonensis	78.2014	2036739	0.349214	0.331365	5832360	6146520
Pseudomonas sp. ChDrAdgB60	GCF_000761155.1	Pseudomonas rhizosphaerae	78.1925	1737769	0.297953	0.370691	5832360	4687920
Pseudomonas sp. ChDrAdgB60	GCF_900105555.1	Pseudomonas coleopterorum	78.188	1761209	0.301972	0.35786	5832360	4921500
Pseudomonas sp. ChDrAdgB60	GCF_003940825.1	Pseudomonas oryziphila	78.1712	2097260	0.35959	0.346735	5832360	6048600
Pseudomonas sp. ChDrAdgB60	GCF_032164165.1	Pseudomonas inefficax	78.1576	2036306	0.349139	0.343552	5832360	5927220
Pseudomonas sp. ChDrAdgB60	GCF_009932335.1	Pseudomonas asiatica	78.1512	1999282	0.342791	0.335057	5832360	5967000
Pseudomonas sp. ChDrAdgB60	GCF_019139535.1	Pseudomonas muyukensis	78.1464	2094944	0.359193	0.379012	5832360	5527380
Pseudomonas sp. ChDrAdgB60	GCF_014268935.2	Pseudomonas peradeniyensis	78.1422	2131059	0.365385	0.360344	5832360	5913960
Pseudomonas sp. ChDrAdgB60	GCF_014269185.2	Pseudomonas oryzicola	78.1341	1925536	0.330147	0.367487	5832360	5239740
Pseudomonas sp. ChDrAdgB60	GCF_024749065.1	Pseudomonas sichuanensis	78.1004	2090278	0.358393	0.348756	5832360	5993520
Pseudomonas sp. ChDrAdgB60	GCF_003131185.1	Pseudomonas ovata	78.0919	1947542	0.33392	0.303989	5832360	6406620
Pseudomonas sp. ChDrAdgB60	GCF_019139835.1	Pseudomonas xanthosomatis	78.0825	2100604	0.360164	0.350897	5832360	5986380
Pseudomonas sp. ChDrAdgB60	GCF_001695625.1	Pseudomonas defluvii	78.0278	1753110	0.300583	0.319943	5832360	5479440
Pseudomonas sp. ChDrAdgB60	GCF_014269225.2	Pseudomonas anuradhapurensis	78.0234	2011373	0.344864	0.372978	5832360	5392740
Pseudomonas sp. ChDrAdgB60	GCF_900536025.1	Pseudomonas reidholzensis	78.0183	2045985	0.350799	0.33309	5832360	6142440
Pseudomonas sp. ChDrAdgB60	GCF_003391255.1	Pseudomonas plecoglossicida	78.0084	1925689	0.330173	0.34852	5832360	5525340
Pseudomonas sp. ChDrAdgB60	GCF_030291635.1	Pseudomonas kurunegalensis	77.9916	2016328	0.345714	0.328753	5832360	6133260
Pseudomonas sp. ChDrAdgB60	GCF_002736065.1	Pseudomonas mosselii	77.9781	2155346	0.36955	0.375392	5832360	5741580
Pseudomonas sp. ChDrAdgB60	GCF_015168335.1	Pseudomonas shirazica	77.9749	2009863	0.344606	0.333693	5832360	6023100
Pseudomonas sp. ChDrAdgB60	GCF_021602465.1	Pseudomonas urethralis	77.9719	2043852	0.350433	0.345598	5832360	5913960
Pseudomonas sp. ChDrAdgB60	GCF_000026105.1	Pseudomonas entomophila L48	77.956	2113850	0.362435	0.358982	5832360	5888460
Pseudomonas sp. ChDrAdgB60	GCF_014268885.2	Pseudomonas xantholysinigenes	77.9489	2088206	0.358038	0.372432	5832360	5606940
Pseudomonas sp. ChDrAdgB60	GCF_015680405.1	Pseudomonas pudica	77.8927	2062895	0.353698	0.35438	5832360	5821140
Pseudomonas sp. ChDrAdgB60	GCF_018968705.1	Pseudomonas lijiangensis	77.8895	1961763	0.336358	0.334196	5832360	5870100
Pseudomonas sp. ChDrAdgB60	GCF_019139675.1	Pseudomonas maumuensis	77.8891	2159084	0.37019	0.374978	5832360	5757900
Pseudomonas sp. ChDrAdgB60	GCF_016599635.1	Pseudomonas cannabina pv. alisalensis	77.8844	1897496	0.325339	0.308864	5832360	6143460
Pseudomonas sp. ChDrAdgB60	GCF_900184295.1	Pseudomonas viridiflava	77.8722	2022249	0.346729	0.331871	5832360	6093480
Pseudomonas sp. ChDrAdgB60	GCF_014269035.2	Pseudomonas vlassakiae	77.8704	2052315	0.351884	0.366765	5832360	5595720
Pseudomonas sp. ChDrAdgB60	GCF_021728295.1	Pseudomonas petrae	77.8671	1950757	0.334471	0.334179	5832360	5837460
Pseudomonas sp. ChDrAdgB60	GCF_963678005.1	Pseudomonas laurentiana	77.8617	1885583	0.323297	0.369427	5832360	5104080
Pseudomonas sp. ChDrAdgB60	GCF_000452845.1	Pseudomonas avellanae	77.8613	1922806	0.329679	0.334357	5832360	5750760
Pseudomonas sp. ChDrAdgB60	GCF_027983475.1	Pseudomonas cerasi	77.8293	1908347	0.3272	0.334214	5832360	5709960
Pseudomonas sp. ChDrAdgB60	GCF_000731675.1	Pseudomonas capeferrum	77.8258	2075681	0.35589	0.349713	5832360	5935380
Pseudomonas sp. ChDrAdgB60	GCF_000972175.1	Pseudomonas syringae pv. coryli str. NCPPB 4273	77.8138	1987585	0.340786	0.328547	5832360	6049620
Pseudomonas sp. ChDrAdgB60	GCF_007858365.1	Pseudomonas saxonica	77.7968	1947792	0.333963	0.368151	5832360	5290740
Pseudomonas sp. ChDrAdgB60	GCF_000007805.1	Pseudomonas syringae pv. tomato str. DC3000	77.7885	1969310	0.337652	0.301248	5832360	6537180
Pseudomonas sp. ChDrAdgB60	GCF_014358015.1	Pseudomonas triticifolii	77.7853	1958331	0.33577	0.358397	5832360	5464140
Pseudomonas sp. ChDrAdgB60	GCF_018394375.1	Pseudomonas syringae	77.7752	1925769	0.330187	0.328235	5832360	5867040
Pseudomonas sp. ChDrAdgB60	GCF_000412675.1	Pseudomonas putida NBRC 14164	77.7704	2078979	0.356456	0.337732	5832360	6155700
Pseudomonas sp. ChDrAdgB60	GCF_021283165.2	Pseudomonas soli	77.7592	2111623	0.362053	0.351421	5832360	6008820
Pseudomonas sp. ChDrAdgB60	GCF_002934685.1	Pseudomonas bohemica	77.7568	1972555	0.338209	0.306721	5832360	6431100
Pseudomonas sp. ChDrAdgB60	GCF_003671975.1	Pseudomonas monteilii	77.7369	2002033	0.343263	0.329436	5832360	6077160
Pseudomonas sp. ChDrAdgB60	GCF_021560075.1	Pseudomonas juntendi	77.7363	1984395	0.340239	0.352507	5832360	5629380
Pseudomonas sp. ChDrAdgB60	GCF_900111735.1	Pseudomonas graminis	77.7242	1908153	0.327167	0.328488	5832360	5808900
Pseudomonas sp. ChDrAdgB60	GCF_002087235.1	Pseudomonas floridensis	77.7224	1885588	0.323298	0.316869	5832360	5950680
Pseudomonas sp. ChDrAdgB60	GCF_900100795.1	Pseudomonas abietaniphila	77.7115	2051868	0.351808	0.285177	5832360	7195080
Pseudomonas sp. ChDrAdgB60	GCF_029215585.1	Pseudomonas kermanshahensis	77.7113	2042725	0.35024	0.328792	5832360	6212820
Pseudomonas sp. ChDrAdgB60	GCF_018343775.1	Pseudomonas cichorii	77.7	1996761	0.342359	0.333721	5832360	5983320
Pseudomonas sp. ChDrAdgB60	GCF_900103225.1	Pseudomonas congelans	77.6814	1873315	0.321193	0.327318	5832360	5723220
Pseudomonas sp. ChDrAdgB60	GCF_017165765.1	Pseudomonas capsici	77.6467	2044732	0.350584	0.351815	5832360	5811960
Pseudomonas sp. ChDrAdgB60	GCF_900143095.1	Pseudomonas asturiensis	77.6461	2044913	0.350615	0.332364	5832360	6152640
Pseudomonas sp. ChDrAdgB60	GCF_001400515.1	Pseudomonas meliae	77.601	1892970	0.324563	0.391035	5832360	4840920
Pseudomonas sp. ChDrAdgB60	GCF_014268805.2	Pseudomonas farsensis	77.5999	1961896	0.336381	0.373989	5832360	5245860
Pseudomonas sp. ChDrAdgB60	GCF_020917325.1	Pseudomonas savastanoi	77.5915	1972839	0.338257	0.328826	5832360	5999640
Pseudomonas sp. ChDrAdgB60	GCF_026898135.2	Pseudomonas fortuita	77.5698	2026029	0.347377	0.321045	5832360	6310740
Pseudomonas sp. ChDrAdgB60	GCF_018398425.1	Pseudomonas lalucatii	77.5457	1396188	0.239386	0.304654	5832360	4582860
Pseudomonas sp. ChDrAdgB60	GCF_014268815.2	Pseudomonas urmiensis	77.5439	2108271	0.361478	0.364667	5832360	5781360
Pseudomonas sp. ChDrAdgB60	GCF_031455735.1	Pseudomonas hunanensis	77.5355	1986890	0.340667	0.34953	5832360	5684460
Pseudomonas sp. ChDrAdgB60	GCF_000145945.2	Pseudomonas amygdali pv. tabaci str. ATCC 11528	77.5323	1933983	0.331595	0.311904	5832360	6200580
Pseudomonas sp. ChDrAdgB60	GCF_017826695.1	Pseudomonas alliivorans	77.5238	2042546	0.350209	0.350884	5832360	5821140
Pseudomonas sp. ChDrAdgB60	GCF_021283545.2	Pseudomonas alloputida	77.5029	2004392	0.343667	0.311326	5832360	6438240
Pseudomonas sp. ChDrAdgB60	GCF_023278125.1	Pseudomonas tremae	77.4861	1824792	0.312874	0.310054	5832360	5885400
Pseudomonas sp. ChDrAdgB60	GCF_000425745.1	Pseudomonas cremoricolorata DSM 17059 = NBRC 16634	77.4582	1718944	0.294725	0.37079	5832360	4635900
Pseudomonas sp. ChDrAdgB60	GCF_024584585.1	Pseudomonas ficuserectae	77.4553	1939526	0.332546	0.300489	5832360	6454560
Pseudomonas sp. ChDrAdgB60	GCF_003595175.1	Pseudomonas cavernae	77.448	1469004	0.251871	0.296826	5832360	4949040
Pseudomonas sp. ChDrAdgB60	GCF_037996045.1	Pseudomonas shirazensis	77.4381	1960731	0.336181	0.371456	5832360	5278500
Pseudomonas sp. ChDrAdgB60	GCF_021147805.1	Pseudomonas quasicaspiana	77.4256	1958480	0.335796	0.307262	5832360	6373980
Pseudomonas sp. ChDrAdgB60	GCF_021602025.1	Pseudomonas ceruminis	77.4128	1954880	0.335178	0.311027	5832360	6285240
Pseudomonas sp. ChDrAdgB60	GCF_014357575.1	Pseudomonas folii	77.3496	1918272	0.328902	0.33023	5832360	5808900
Pseudomonas sp. ChDrAdgB60	GCF_000759445.1	Pseudomonas lutea	77.3369	1912395	0.327894	0.338796	5832360	5644680
Pseudomonas sp. ChDrAdgB60	GCF_002158995.1	Pseudomonas caspiana	77.3226	1930017	0.330915	0.317532	5832360	6078180
Pseudomonas sp. ChDrAdgB60	GCF_040822035.1	Pseudomonas guariconensis	77.3176	1991470	0.341452	0.376552	5832360	5288700
Pseudomonas sp. ChDrAdgB60	GCF_022557255.1	Pseudomonas syringae pv. tagetis	77.2841	1931334	0.331141	0.317589	5832360	6081240
Pseudomonas sp. ChDrAdgB60	GCF_003596405.1	Pseudomonas cavernicola	77.2713	1571022	0.269363	0.27943	5832360	5622240
Pseudomonas sp. ChDrAdgB60	GCF_001411475.1	Pseudomonas endophytica	77.2598	1869895	0.320607	0.385052	5832360	4856220
Pseudomonas sp. ChDrAdgB60	GCF_022790535.1	Pseudomonas maioricensis	77.2429	1927330	0.330455	0.327306	5832360	5888460
Pseudomonas sp. ChDrAdgB60	GCF_001400735.1	Pseudomonas caricapapayae	77.2346	1941784	0.332933	0.315288	5832360	6158760
Pseudomonas sp. ChDrAdgB60	GCF_033547155.1	Pseudomonas benzenivorans	77.2254	1433088	0.245713	0.318447	5832360	4500240
Pseudomonas sp. ChDrAdgB60	GCF_016865555.1	Pseudomonas arcuscaelestis	77.2209	2033414	0.348643	0.334824	5832360	6073080
Pseudomonas sp. ChDrAdgB60	GCF_904061905.1	Pseudomonas carbonaria	77.21	1521232	0.260826	0.277522	5832360	5481480
Pseudomonas sp. ChDrAdgB60	GCF_000730645.1	Pseudomonas parafulva NBRC 16636 = DSM 17004	77.1699	1927354	0.330459	0.391214	5832360	4926600
Pseudomonas sp. ChDrAdgB60	GCF_000156995.2	Pseudomonas coronafaciens pv. oryzae str. 1_6	77.1671	1899387	0.325664	0.332466	5832360	5713020
Pseudomonas sp. ChDrAdgB60	GCF_013184545.1	Pseudomonas tumuqii	77.1644	1504112	0.257891	0.27445	5832360	5480460
Pseudomonas sp. ChDrAdgB60	GCF_900115555.1	Pseudomonas borbori	77.1542	1412857	0.242244	0.270696	5832360	5219340
Pseudomonas sp. ChDrAdgB60	GCF_021147775.1	Pseudomonas californiensis	77.106	1947599	0.33393	0.313224	5832360	6217920
Pseudomonas sp. ChDrAdgB60	GCF_000425785.1	Pseudomonas taiwanensis DSM 21245	77.0923	2020757	0.346473	0.375499	5832360	5381520
Pseudomonas sp. ChDrAdgB60	GCF_016901015.1	Pseudomonas insulae	77.0133	1441968	0.247236	0.296496	5832360	4863360
Pseudomonas sp. ChDrAdgB60	GCF_012767755.2	Pseudomonas tohonis	76.997	1791110	0.307099	0.262401	5832360	6825840
Pseudomonas sp. ChDrAdgB60	GCF_040281505.1	Pseudomonas solani	76.961	1843423	0.316068	0.273126	5832360	6749340
Pseudomonas sp. ChDrAdgB60	GCF_014269025.2	Pseudomonas promysalinigenes	76.9161	1935263	0.331815	0.383529	5832360	5045940
Pseudomonas sp. ChDrAdgB60	GCF_004327355.1	Pseudomonas dryadis	76.7972	1585584	0.27186	0.278633	5832360	5690580
Pseudomonas sp. ChDrAdgB60	GCF_023823685.1	Pseudomonas subflava	76.7885	1384291	0.237347	0.31314	5832360	4420680
Pseudomonas sp. ChDrAdgB60	GCF_003052605.1	Pseudomonas indoloxydans	76.7588	1301549	0.22316	0.253886	5832360	5126520
Pseudomonas sp. ChDrAdgB60	GCF_027922365.1	Pseudomonas turukhanskensis	76.7578	1662370	0.285025	0.283933	5832360	5854800
Pseudomonas sp. ChDrAdgB60	GCF_019655855.2	Pseudomonas paralcaligenes	76.6722	1430317	0.245238	0.265582	5832360	5385600
Pseudomonas sp. ChDrAdgB60	GCF_009763245.1	Pseudomonas xionganensis	76.6698	1277476	0.219032	0.323124	5832360	3953520
Pseudomonas sp. ChDrAdgB60	GCF_027988105.1	Pseudomonas aestuarii	76.669	1460633	0.250436	0.284238	5832360	5138760
Pseudomonas sp. ChDrAdgB60	GCF_039634495.1	Pseudomonas fulva	76.6458	1815810	0.311334	0.336459	5832360	5396820
Pseudomonas sp. ChDrAdgB60	GCF_021029445.1	Pseudomonas wenzhouensis	76.5494	1376293	0.235975	0.309191	5832360	4451280
Pseudomonas sp. ChDrAdgB60	GCF_001586155.1	Pseudomonas citronellolis	76.5147	1739524	0.298254	0.250244	5832360	6951300
Pseudomonas sp. ChDrAdgB60	GCF_900187975.1	Pseudomonas delhiensis	76.499	1713636	0.293815	0.25622	5832360	6688140
Pseudomonas sp. ChDrAdgB60	GCF_035621475.1	Pseudomonas paeninsulae	76.492	1463045	0.25085	0.273471	5832360	5349900
Pseudomonas sp. ChDrAdgB60	GCF_001748265.1	Pseudomonas humi	76.4905	1707986	0.292846	0.244559	5832360	6983940
Pseudomonas sp. ChDrAdgB60	GCF_900106975.1	Pseudomonas kuykendallii	76.4902	1487497	0.255042	0.31765	5832360	4682820
Pseudomonas sp. ChDrAdgB60	GCF_900110925.1	Pseudomonas cuatrocienegasensis	76.4389	1437794	0.24652	0.269677	5832360	5331540
Pseudomonas sp. ChDrAdgB60	GCF_900105355.1	Pseudomonas anguilliseptica	76.3916	1400052	0.240049	0.267772	5832360	5228520
Pseudomonas sp. ChDrAdgB60	GCF_000513835.1	Pseudomonas thermotolerans J53	76.3817	1384846	0.237442	0.371971	5832360	3723000
Pseudomonas sp. ChDrAdgB60	GCF_007109405.1	Pseudomonas mangiferae	76.3466	1439791	0.246863	0.30901	5832360	4659360
Pseudomonas sp. ChDrAdgB60	GCF_900103845.1	Pseudomonas jinjuensis	76.3346	1527251	0.261858	0.260991	5832360	5851740
Pseudomonas sp. ChDrAdgB60	GCF_000498575.2	Pseudomonas taeanensis MS-3	76.3314	1420835	0.243612	0.260808	5832360	5447820
Pseudomonas sp. ChDrAdgB60	GCF_002091635.1	Pseudomonas indica NBRC 103045	76.3259	1619315	0.277643	0.281284	5832360	5756880
Pseudomonas sp. ChDrAdgB60	GCF_900112645.1	Pseudomonas straminea	76.3128	1524087	0.261316	0.305938	5832360	4981680
Pseudomonas sp. ChDrAdgB60	GCF_900099645.1	Pseudomonas peli	76.2915	1372314	0.235293	0.306471	5832360	4477800
Pseudomonas sp. ChDrAdgB60	GCF_900113905.1	Pseudomonas argentinensis	76.2631	1551549	0.266024	0.304225	5832360	5100000
Pseudomonas sp. ChDrAdgB60	GCF_900109175.1	Pseudomonas linyingensis	76.1888	1122919	0.192533	0.239015	5832360	4698120
Pseudomonas sp. ChDrAdgB60	GCF_017589465.1	Pseudomonas schmalbachii	76.1671	1461594	0.250601	0.268039	5832360	5452920
Pseudomonas sp. ChDrAdgB60	GCF_900099785.1	Pseudomonas panipatensis	76.1002	1599825	0.274301	0.277849	5832360	5757900
Pseudomonas sp. ChDrAdgB60	GCF_009911755.1	Pseudomonas knackmussii	76.0818	1597897	0.273971	0.262143	5832360	6095520
Pseudomonas sp. ChDrAdgB60	GCF_003025345.2	Pseudomonas paraeruginosa	76.0557	1776755	0.304637	0.288254	5832360	6163860
Pseudomonas sp. ChDrAdgB60	GCF_021726475.1	Pseudomonas oligotrophica	76.0552	1225685	0.210152	0.308829	5832360	3968820
Pseudomonas sp. ChDrAdgB60	GCF_009932725.1	Pseudomonas yangonensis	76.0355	1548881	0.265567	0.308954	5832360	5013300
Pseudomonas sp. ChDrAdgB60	GCF_900104805.1	Pseudomonas oryzae	76.0268	1179708	0.202269	0.254137	5832360	4642020
Pseudomonas sp. ChDrAdgB60	GCF_900106015.1	Pseudomonas sihuiensis	75.9994	1599933	0.27432	0.292206	5832360	5475360
Pseudomonas sp. ChDrAdgB60	GCF_021603645.1	Pseudomonas pseudonitroreducens	75.9988	1655416	0.283833	0.23797	5832360	6956400
Pseudomonas sp. ChDrAdgB60	GCF_004327275.1	Pseudomonas daroniae	75.9976	1529313	0.262212	0.275207	5832360	5556960
Pseudomonas sp. ChDrAdgB60	GCF_012971725.1	Pseudomonas multiresinivorans	75.996	1670106	0.286352	0.256278	5832360	6516780
Pseudomonas sp. ChDrAdgB60	GCF_015070855.1	Pseudomonas lopnurensis	75.9537	1235702	0.21187	0.253871	5832360	4867440
Pseudomonas sp. ChDrAdgB60	GCF_002091575.1	Pseudomonas flavescens NBRC 103044	75.9194	1565546	0.268424	0.269036	5832360	5819100
Pseudomonas sp. ChDrAdgB60	GCF_000006765.1	Pseudomonas aeruginosa PAO1	75.8871	1859716	0.318862	0.296898	5832360	6263820
Pseudomonas sp. ChDrAdgB60	GCF_015712105.2	Pseudomonas chaetocerotis	75.8807	1548738	0.265542	0.289158	5832360	5356020
Pseudomonas sp. ChDrAdgB60	GCF_005877905.1	Pseudomonas nicosulfuronedens	75.8675	1638650	0.280958	0.248188	5832360	6602460
Pseudomonas sp. ChDrAdgB60	GCF_900142655.1	Pseudomonas punonensis	75.8436	1503981	0.257868	0.313322	5832360	4800120
Pseudomonas sp. ChDrAdgB60	GCF_900102335.1	Pseudomonas seleniipraecipitans	75.8373	1458890	0.250137	0.321485	5832360	4537980
Pseudomonas sp. ChDrAdgB60	GCF_004124255.1	Candidatus Pseudomonas adelgestsugas	75.7937	531908	0.0911994	0.289871	5832360	1834980
Pseudomonas sp. ChDrAdgB60	GCF_010994165.1	Pseudomonas nitritireducens	75.7825	1706591	0.292607	0.266974	5832360	6392340
Pseudomonas sp. ChDrAdgB60	GCF_013409125.2	Pseudomonas sediminis	75.7824	1567218	0.268711	0.317653	5832360	4933740
Pseudomonas sp. ChDrAdgB60	GCF_004920405.1	Pseudomonas leptonychotis	75.7722	1345439	0.230685	0.3069	5832360	4383960
Pseudomonas sp. ChDrAdgB60	GCF_000826105.1	Pseudomonas massiliensis	75.758	1510623	0.259007	0.320009	5832360	4720560
Pseudomonas sp. ChDrAdgB60	GCF_014109765.1	Pseudomonas berkeleyensis	75.7396	1557121	0.26698	0.275408	5832360	5653860
Pseudomonas sp. ChDrAdgB60	GCF_029457395.1	Pseudomonas nitroreducens	75.679	1710610	0.293296	0.274614	5832360	6229140
Pseudomonas sp. ChDrAdgB60	GCF_020831405.1	Pseudomonas oryzagri	75.6581	1175195	0.201496	0.260432	5832360	4512480
Pseudomonas sp. ChDrAdgB60	GCF_000806415.1	Pseudomonas flexibilis	75.5473	1105127	0.189482	0.295381	5832360	3741360
Pseudomonas sp. ChDrAdgB60	GCF_026686735.1	Pseudomonas triclosanedens	75.5157	1595884	0.273626	0.255569	5832360	6244440
Pseudomonas sp. ChDrAdgB60	GCF_021432765.1	Pseudomonas phenolilytica	75.4675	1231970	0.21123	0.314126	5832360	3921900
Pseudomonas sp. ChDrAdgB60	GCF_003052585.1	Pseudomonas mangrovi	75.4506	1135473	0.194685	0.28083	5832360	4043280
Pseudomonas sp. ChDrAdgB60	GCF_014694385.1	Pseudomonas typographi	75.4505	1581020	0.271077	0.268634	5832360	5885400
Pseudomonas sp. ChDrAdgB60	GCF_900113745.1	Pseudomonas guineae	75.3978	1343784	0.230401	0.324172	5832360	4145280
Pseudomonas sp. ChDrAdgB60	GCF_003696315.1	Pseudomonas songnenensis	75.374	1224808	0.210002	0.284144	5832360	4310520
Pseudomonas sp. ChDrAdgB60	GCF_012033695.1	Pseudomonas quercus	75.1637	1492827	0.255956	0.301019	5832360	4959240
Pseudomonas sp. ChDrAdgB60	GCF_014836765.1	Serpens gallinarum	75.0846	1148401	0.196902	0.294657	5832360	3897420
Pseudomonas sp. ChDrAdgB60	GCF_014635625.1	Pseudomonas fluvialis	74.9308	1018572	0.174641	0.308877	5832360	3297660
Pseudomonas sp. ChDrAdgB60	GCF_900682675.2	Pseudomonas marincola	74.9293	1334745	0.228852	0.279849	5832360	4769520
Pseudomonas sp. ChDrAdgB60	GCF_002835605.1	Pseudomonas pharmacofabricae	74.8795	1025318	0.175798	0.299527	5832360	3423120
Pseudomonas sp. ChDrAdgB60	GCF_003935525.1	Pseudomonas saudiphocaensis	74.8077	1155054	0.198042	0.312992	5832360	3690360
Pseudomonas sp. ChDrAdgB60	GCF_900105995.1	Pseudomonas pohangensis	74.5323	1031858	0.176919	0.273782	5832360	3768900
Pseudomonas sp. ChDrAdgB60	GCF_900188155.1	Pseudomonas segetis	74.4183	1404973	0.240893	0.297822	5832360	4717500
Pseudomonas sp. ChDrAdgB60	GCF_039908605.1	Pseudomonas aestiva	74.4026	1304404	0.22365	0.26184	5832360	4981680
Pseudomonas sp. ChDrAdgB60	GCF_022810315.1	Pseudomonas marianensis	74.3904	1274494	0.218521	0.271042	5832360	4702200
Pseudomonas sp. ChDrAdgB60	GCF_036884265.1	Pseudomonas benzopyrenica	74.2201	1331107	0.228228	0.263053	5832360	5060220
Pseudomonas sp. ChDrAdgB60	GCF_029872515.1	Pseudomonas flavocrustae	74.1773	1325763	0.227312	0.249907	5832360	5305020
Pseudomonas sp. ChDrAdgB60	GCF_005250615.1	Pseudomonas rhizoryzae	74.1318	1300113	0.222914	0.244227	5832360	5323380
Pseudomonas sp. ChDrAdgB60	GCF_007665635.1	Pseudomonas oryzihabitans	74.1106	1375841	0.235898	0.276463	5832360	4976580
Pseudomonas sp. ChDrAdgB60	GCF_014647635.1	Pseudomonas matsuisoli	72.998	1113612	0.190937	0.242079	5832360	4600200
Pseudomonas sp. ChDrAdgB60	GCF_003586265.1	Pseudomonas jilinensis	72.1702	811087	0.139067	0.204839	5832360	3959640
Pseudomonas sp. ChDrAdgB60	GCF_000939975.1	Pseudomonas saudimassiliensis	72.1467	827410	0.141865	0.247464	5832360	3343560
Pseudomonas sp. ChDrAdgB60	GCF_002307495.1	Pseudomonas abyssi	72.0568	800883	0.137317	0.187081	5832360	4280940
Pseudomonas sp. ChDrAdgB60	GCF_008693965.1	Pseudomonas luteola	71.7495	1210783	0.207598	0.205264	5832360	5898660
Pseudomonas sp. ChDrAdgB60	GCF_900141925.1	Pseudomonas zeshuii	71.5458	1238594	0.212366	0.232581	5832360	5325420
Pseudomonas sp. ChDrAdgB60	GCF_007830155.1	Pseudomonas duriflava	71.3092	1077940	0.184821	0.218078	5832360	4942920
Pseudomonas sp. ChDrAdgB60	GCF_014646755.1	Pseudomonas asuensis	71.2272	1108181	0.190006	0.208853	5832360	5306040
Pseudomonas sp. ChDrAdgB60	GCF_008638345.1	Pseudomonas saliphila	70.9088	782412	0.13415	0.180317	5832360	4339080
Pseudomonas sp. ChDrAdgB60	GCF_008638305.1	Pseudomonas profundi	70.7853	765125	0.131186	0.182778	5832360	4186080
Pseudomonas sp. ChDrAdgB60	GCF_003797945.1	Pseudomonas neustonica	70.5921	732767	0.125638	0.170601	5832360	4295220

## Sheet: Ps09
Supplemental Table 1.3. OrthoANI results between the genomes of Pseudomonas sp. ChDrLvgB09 and the closest reference strains
query_name	subject_acc	subject_name	orthoANI_value	avg_aligned_length	query_coverage	subject_coverage	query_length	subject_length
Pseudomonas sp. ChDrLvgB09	GCF_000263855.1	Pseudomonas sp. M47T1	87.2472	3466019	0.510296	0.552889	6792180	6268920
Pseudomonas sp. ChDrLvgB09	GCF_013374995.1	Pseudomonas eucalypticola	86.4326	3343388	0.492241	0.522364	6792180	6400500
Pseudomonas sp. ChDrLvgB09	GCF_023509015.1	Pseudomonas abieticivorans	82.2327	3027405	0.445719	0.450797	6792180	6715680
Pseudomonas sp. ChDrLvgB09	GCF_018398475.1	Pseudomonas qingdaonensis	81.3249	2105082	0.309927	0.354484	6792180	5938440
Pseudomonas sp. ChDrLvgB09	GCF_017848315.1	Pseudomonas palmensis	81.1946	2111993	0.310945	0.361547	6792180	5841540
Pseudomonas sp. ChDrLvgB09	GCF_019168305.1	Pseudomonas aegrilactucae	81.1317	2048156	0.301546	0.365356	6792180	5605920
Pseudomonas sp. ChDrLvgB09	GCF_019145435.1	Pseudomonas ekonensis	81.0772	2278518	0.335462	0.371564	6792180	6132240
Pseudomonas sp. ChDrLvgB09	GCF_010671725.1	Pseudomonas brassicae	80.939	1937350	0.285233	0.373449	6792180	5187720
Pseudomonas sp. ChDrLvgB09	GCF_900497695.1	Pseudomonas wadenswilerensis	80.8784	2137104	0.314642	0.358644	6792180	5958840
Pseudomonas sp. ChDrLvgB09	GCF_036689615.1	Pseudomonas chlororaphis subsp. chlororaphis	80.8205	2295862	0.338016	0.337256	6792180	6807480
Pseudomonas sp. ChDrLvgB09	GCF_000730585.1	Pseudomonas japonica NBRC 103040 = DSM 22348	80.8115	2077297	0.305837	0.315649	6792180	6581040
Pseudomonas sp. ChDrLvgB09	GCF_000696345.2	Pseudomonas donghuensis	80.6874	2167938	0.319181	0.383306	6792180	5655900
Pseudomonas sp. ChDrLvgB09	GCF_028656975.1	Pseudomonas fontis	80.573	2042470	0.300709	0.340374	6792180	6000660
Pseudomonas sp. ChDrLvgB09	GCF_014268935.2	Pseudomonas peradeniyensis	80.4827	2108660	0.310454	0.356556	6792180	5913960
Pseudomonas sp. ChDrLvgB09	GCF_036585405.1	Pseudomonas batumici	80.4727	2176604	0.320457	0.320073	6792180	6800340
Pseudomonas sp. ChDrLvgB09	GCF_019139535.1	Pseudomonas muyukensis	80.4549	2056772	0.302815	0.372106	6792180	5527380
Pseudomonas sp. ChDrLvgB09	GCF_014268755.2	Pseudomonas vanderleydeniana	80.4342	2261375	0.332938	0.321822	6792180	7026780
Pseudomonas sp. ChDrLvgB09	GCF_021602585.1	Pseudomonas faucium	80.4137	2134567	0.314268	0.364648	6792180	5853780
Pseudomonas sp. ChDrLvgB09	GCF_004214895.1	Pseudomonas tructae	80.4034	2102053	0.309481	0.369789	6792180	5684460
Pseudomonas sp. ChDrLvgB09	GCF_900105185.1	Pseudomonas saponiphila	80.3985	2242840	0.330209	0.304172	6792180	7373580
Pseudomonas sp. ChDrLvgB09	GCF_019139895.1	Pseudomonas fakonensis	80.3981	2132623	0.313982	0.346964	6792180	6146520
Pseudomonas sp. ChDrLvgB09	GCF_019139835.1	Pseudomonas xanthosomatis	80.3891	2138802	0.314892	0.357278	6792180	5986380
Pseudomonas sp. ChDrLvgB09	GCF_021601385.1	Pseudomonas parasichuanensis	80.3439	2102877	0.309603	0.360113	6792180	5839500
Pseudomonas sp. ChDrLvgB09	GCF_900560965.1	Pseudomonas protegens CHA0	80.3268	2362221	0.347785	0.343963	6792180	6867660
Pseudomonas sp. ChDrLvgB09	GCF_002736065.1	Pseudomonas mosselii	80.3154	2103415	0.309682	0.366348	6792180	5741580
Pseudomonas sp. ChDrLvgB09	GCF_013386115.1	Pseudomonas gingeri	80.2974	2331423	0.343251	0.317548	6792180	7341960
Pseudomonas sp. ChDrLvgB09	GCF_003940825.1	Pseudomonas oryziphila	80.2421	2101313	0.309372	0.347405	6792180	6048600
Pseudomonas sp. ChDrLvgB09	GCF_014268885.2	Pseudomonas xantholysinigenes	80.2421	1985600	0.292336	0.354133	6792180	5606940
Pseudomonas sp. ChDrLvgB09	GCF_030016165.2	Pseudomonas piscis	80.2319	2221200	0.327023	0.32895	6792180	6752400
Pseudomonas sp. ChDrLvgB09	GCF_009755645.1	Pseudomonas alkylphenolica	80.2127	2016982	0.296957	0.359468	6792180	5611020
Pseudomonas sp. ChDrLvgB09	GCF_014235765.1	Pseudomonas baltica	80.2079	1862479	0.274209	0.407489	6792180	4570620
Pseudomonas sp. ChDrLvgB09	GCF_030505375.1	Pseudomonas kielensis	80.2072	1983063	0.291963	0.338589	6792180	5856840
Pseudomonas sp. ChDrLvgB09	GCF_040438935.1	Pseudomonas vranovensis	80.2057	2050309	0.301863	0.354704	6792180	5780340
Pseudomonas sp. ChDrLvgB09	GCF_014269225.2	Pseudomonas anuradhapurensis	80.1536	2040902	0.300478	0.378454	6792180	5392740
Pseudomonas sp. ChDrLvgB09	GCF_000026105.1	Pseudomonas entomophila L48	80.1514	2121476	0.312341	0.360277	6792180	5888460
Pseudomonas sp. ChDrLvgB09	GCF_028657115.1	Pseudomonas rubra	80.1491	2122398	0.312477	0.360309	6792180	5890500
Pseudomonas sp. ChDrLvgB09	GCF_000319305.2	Pseudomonas bharatica CSV86	80.109	2233166	0.328785	0.329279	6792180	6781980
Pseudomonas sp. ChDrLvgB09	GCF_009932335.1	Pseudomonas asiatica	80.1032	2079183	0.306114	0.348447	6792180	5967000
Pseudomonas sp. ChDrLvgB09	GCF_023241665.1	Pseudomonas morbosilactucae	80.091	2381826	0.350672	0.343047	6792180	6943140
Pseudomonas sp. ChDrLvgB09	GCF_024749065.1	Pseudomonas sichuanensis	80.0905	2172883	0.31991	0.362539	6792180	5993520
Pseudomonas sp. ChDrLvgB09	GCF_011355085.1	Pseudomonas akapageensis	80.081	2178331	0.320712	0.344233	6792180	6328080
Pseudomonas sp. ChDrLvgB09	GCF_030687875.1	Pseudomonas beijingensis	80.0543	2097290	0.30878	0.321126	6792180	6531060
Pseudomonas sp. ChDrLvgB09	GCF_014268745.2	Pseudomonas zanjanensis	80.0376	1999207	0.29434	0.316743	6792180	6311760
Pseudomonas sp. ChDrLvgB09	GCF_037903935.1	Pseudomonas idahonensis	80.0288	2173150	0.319949	0.319086	6792180	6810540
Pseudomonas sp. ChDrLvgB09	GCF_015168335.1	Pseudomonas shirazica	80.0178	2085287	0.307013	0.346215	6792180	6023100
Pseudomonas sp. ChDrLvgB09	GCF_900105635.1	Pseudomonas kilonensis	79.9854	2145305	0.315849	0.334485	6792180	6413760
Pseudomonas sp. ChDrLvgB09	GCF_003231275.1	Pseudomonas huaxiensis	79.975	2215302	0.326155	0.30978	6792180	7151220
Pseudomonas sp. ChDrLvgB09	GCF_019139675.1	Pseudomonas maumuensis	79.9717	2097607	0.308827	0.364301	6792180	5757900
Pseudomonas sp. ChDrLvgB09	GCF_000761155.1	Pseudomonas rhizosphaerae	79.9702	1940945	0.285762	0.414031	6792180	4687920
Pseudomonas sp. ChDrLvgB09	GCF_032164165.1	Pseudomonas inefficax	79.9409	2132065	0.3139	0.359707	6792180	5927220
Pseudomonas sp. ChDrLvgB09	GCF_900105555.1	Pseudomonas coleopterorum	79.9403	1995548	0.293801	0.405476	6792180	4921500
Pseudomonas sp. ChDrLvgB09	GCF_021283165.2	Pseudomonas soli	79.9269	2107333	0.310259	0.350707	6792180	6008820
Pseudomonas sp. ChDrLvgB09	GCF_900102295.1	Pseudomonas thivervalensis	79.8719	2185792	0.32181	0.331006	6792180	6603480
Pseudomonas sp. ChDrLvgB09	GCF_014269185.2	Pseudomonas oryzicola	79.8674	2059195	0.303171	0.392996	6792180	5239740
Pseudomonas sp. ChDrLvgB09	GCF_900536025.1	Pseudomonas reidholzensis	79.8618	2179933	0.320947	0.354897	6792180	6142440
Pseudomonas sp. ChDrLvgB09	GCF_900101185.1	Pseudomonas gessardii	79.8256	2109274	0.310545	0.315135	6792180	6693240
Pseudomonas sp. ChDrLvgB09	GCF_014269035.2	Pseudomonas vlassakiae	79.8039	2077520	0.305869	0.371269	6792180	5595720
Pseudomonas sp. ChDrLvgB09	GCF_014268695.2	Pseudomonas ogarae	79.7968	2203779	0.324458	0.336432	6792180	6550440
Pseudomonas sp. ChDrLvgB09	GCF_000336465.1	Pseudomonas poae RE*1-1-14	79.796	2049238	0.301706	0.371772	6792180	5512080
Pseudomonas sp. ChDrLvgB09	GCF_015680405.1	Pseudomonas pudica	79.7959	2107872	0.310338	0.362106	6792180	5821140
Pseudomonas sp. ChDrLvgB09	GCF_900108595.1	Pseudomonas fuscovaginae	79.7932	2262745	0.33314	0.343243	6792180	6592260
Pseudomonas sp. ChDrLvgB09	GCF_021603585.1	Pseudomonas sputi	79.7931	2172160	0.319803	0.346666	6792180	6265860
Pseudomonas sp. ChDrLvgB09	GCF_028830055.1	Pseudomonas serboccidentalis	79.7595	2153880	0.317112	0.359185	6792180	5996580
Pseudomonas sp. ChDrLvgB09	GCF_003391255.1	Pseudomonas plecoglossicida	79.7589	2050445	0.301883	0.371098	6792180	5525340
Pseudomonas sp. ChDrLvgB09	GCF_003671975.1	Pseudomonas monteilii	79.7512	2038198	0.30008	0.335387	6792180	6077160
Pseudomonas sp. ChDrLvgB09	GCF_024584605.1	Pseudomonas extremorientalis	79.7457	2223826	0.32741	0.349171	6792180	6368880
Pseudomonas sp. ChDrLvgB09	GCF_008370715.1	Pseudomonas brassicacearum	79.7334	2163770	0.318568	0.321124	6792180	6738120
Pseudomonas sp. ChDrLvgB09	GCF_036864995.1	Pseudomonas trivialis	79.7322	2065933	0.304163	0.377104	6792180	5478420
Pseudomonas sp. ChDrLvgB09	GCF_002028325.1	Pseudomonas veronii	79.7282	2302405	0.338979	0.336002	6792180	6852360
Pseudomonas sp. ChDrLvgB09	GCF_030291635.1	Pseudomonas kurunegalensis	79.7273	2123524	0.312642	0.346231	6792180	6133260
Pseudomonas sp. ChDrLvgB09	GCF_900102035.1	Pseudomonas extremaustralis	79.7271	2198852	0.323733	0.329472	6792180	6673860
Pseudomonas sp. ChDrLvgB09	GCF_003850565.1	Pseudomonas sessilinigenes	79.72	2217523	0.326482	0.321556	6792180	6896220
Pseudomonas sp. ChDrLvgB09	GCF_900106005.1	Pseudomonas mediterranea	79.7075	2171614	0.319723	0.342233	6792180	6345420
Pseudomonas sp. ChDrLvgB09	GCF_014268455.2	Pseudomonas shahriarae	79.6958	2084573	0.306908	0.344347	6792180	6053700
Pseudomonas sp. ChDrLvgB09	GCF_025336485.1	Pseudomonas citri	79.6899	2120170	0.312149	0.341987	6792180	6199560
Pseudomonas sp. ChDrLvgB09	GCF_019145475.1	Pseudomonas botevensis	79.6759	2261399	0.332942	0.352026	6792180	6423960
Pseudomonas sp. ChDrLvgB09	GCF_001702265.1	Pseudomonas aylmerensis	79.6722	2326708	0.342557	0.334274	6792180	6960480
Pseudomonas sp. ChDrLvgB09	GCF_900105475.1	Pseudomonas asplenii	79.6622	2284453	0.336336	0.349892	6792180	6529020
Pseudomonas sp. ChDrLvgB09	GCF_019139815.1	Pseudomonas asgharzadehiana	79.6544	2192297	0.322768	0.358996	6792180	6106740
Pseudomonas sp. ChDrLvgB09	GCF_021601625.1	Pseudomonas paraglycinae	79.6462	2281576	0.335912	0.365736	6792180	6238320
Pseudomonas sp. ChDrLvgB09	GCF_036688725.1	Pseudomonas lactucae	79.6374	2274594	0.334884	0.353743	6792180	6430080
Pseudomonas sp. ChDrLvgB09	GCF_014863605.1	Pseudomonas allokribbensis	79.6283	2207929	0.325069	0.336333	6792180	6564720
Pseudomonas sp. ChDrLvgB09	GCF_963681955.1	Pseudomonas paraveronii	79.6053	2172093	0.319793	0.338769	6792180	6411720
Pseudomonas sp. ChDrLvgB09	GCF_019145355.1	Pseudomonas azadiae	79.6022	2154767	0.317242	0.352969	6792180	6104700
Pseudomonas sp. ChDrLvgB09	GCF_039908635.1	Pseudomonas purpurea	79.6011	2005944	0.295331	0.338196	6792180	5931300
Pseudomonas sp. ChDrLvgB09	GCF_034011435.1	Pseudomonas marginalis	79.6009	2271295	0.334399	0.334047	6792180	6799320
Pseudomonas sp. ChDrLvgB09	GCF_028657135.1	Pseudomonas aphyarum	79.5948	2264020	0.333328	0.352714	6792180	6418860
Pseudomonas sp. ChDrLvgB09	GCF_003852045.1	Pseudomonas orientalis	79.5919	2121774	0.312385	0.358465	6792180	5919060
Pseudomonas sp. ChDrLvgB09	GCF_001594225.2	Pseudomonas glycinae	79.5911	2225145	0.327604	0.347873	6792180	6396420
Pseudomonas sp. ChDrLvgB09	GCF_016924785.1	Pseudomonas hygromyciniae	79.581	2035844	0.299734	0.335901	6792180	6060840
Pseudomonas sp. ChDrLvgB09	GCF_021018765.1	Pseudomonas fitomaticsae	79.5781	2282955	0.336115	0.35164	6792180	6492300
Pseudomonas sp. ChDrLvgB09	GCF_021602465.1	Pseudomonas urethralis	79.5775	2206676	0.324885	0.37313	6792180	5913960
Pseudomonas sp. ChDrLvgB09	GCF_021602345.1	Pseudomonas pharyngis	79.5744	2250804	0.331382	0.347452	6792180	6478020
Pseudomonas sp. ChDrLvgB09	GCF_900103345.1	Pseudomonas azotoformans	79.5699	2289408	0.337065	0.340336	6792180	6726900
Pseudomonas sp. ChDrLvgB09	GCF_003352185.1	Pseudomonas kribbensis	79.5669	2272533	0.334581	0.359351	6792180	6324000
Pseudomonas sp. ChDrLvgB09	GCF_004786035.1	Pseudomonas viciae	79.5629	2122461	0.312486	0.316623	6792180	6703440
Pseudomonas sp. ChDrLvgB09	GCF_018398425.1	Pseudomonas lalucatii	79.5522	1436439	0.211484	0.313437	6792180	4582860
Pseudomonas sp. ChDrLvgB09	GCF_025917275.1	Pseudomonas agronomica	79.5505	1975155	0.290798	0.355765	6792180	5551860
Pseudomonas sp. ChDrLvgB09	GCF_031588425.1	Pseudomonas allii	79.5474	2312863	0.340519	0.351389	6792180	6582060
Pseudomonas sp. ChDrLvgB09	GCF_014863585.1	Pseudomonas gozinkensis	79.5439	2264877	0.333454	0.345115	6792180	6562680
Pseudomonas sp. ChDrLvgB09	GCF_023330585.1	Pseudomonas bijieensis	79.5406	2190005	0.32243	0.328398	6792180	6668760
Pseudomonas sp. ChDrLvgB09	GCF_029215585.1	Pseudomonas kermanshahensis	79.5371	2113485	0.311165	0.340181	6792180	6212820
Pseudomonas sp. ChDrLvgB09	GCF_019141525.1	Pseudomonas alvandae	79.5365	2119336	0.312026	0.336047	6792180	6306660
Pseudomonas sp. ChDrLvgB09	GCF_001708485.1	Pseudomonas lurida	79.5311	2211385	0.325578	0.353674	6792180	6252600
Pseudomonas sp. ChDrLvgB09	GCF_001654515.1	Pseudomonas koreensis	79.5128	2257672	0.332393	0.376878	6792180	5990460
Pseudomonas sp. ChDrLvgB09	GCF_001050345.1	Pseudomonas fildesensis	79.5092	2176834	0.320491	0.346284	6792180	6286260
Pseudomonas sp. ChDrLvgB09	GCF_021166595.1	Pseudomonas petroselini	79.5064	2261062	0.332892	0.333644	6792180	6776880
Pseudomonas sp. ChDrLvgB09	GCF_000412675.1	Pseudomonas putida NBRC 14164	79.4975	2148153	0.316269	0.34897	6792180	6155700
Pseudomonas sp. ChDrLvgB09	GCF_002934665.1	Pseudomonas laurylsulfatiphila	79.4969	2189103	0.322298	0.327811	6792180	6677940
Pseudomonas sp. ChDrLvgB09	GCF_014268805.2	Pseudomonas farsensis	79.4963	2005878	0.295322	0.382374	6792180	5245860
Pseudomonas sp. ChDrLvgB09	GCF_000731675.1	Pseudomonas capeferrum	79.4904	2150714	0.316646	0.362355	6792180	5935380
Pseudomonas sp. ChDrLvgB09	GCF_021560075.1	Pseudomonas juntendi	79.4804	2031833	0.299143	0.360934	6792180	5629380
Pseudomonas sp. ChDrLvgB09	GCF_900104915.1	Pseudomonas cedrina	79.4756	2238380	0.329553	0.342354	6792180	6538200
Pseudomonas sp. ChDrLvgB09	GCF_019139795.1	Pseudomonas azerbaijanorientalis	79.4694	2155676	0.317376	0.34612	6792180	6228120
Pseudomonas sp. ChDrLvgB09	GCF_900105955.1	Pseudomonas proteolytica	79.4617	2137076	0.314638	0.329171	6792180	6492300
Pseudomonas sp. ChDrLvgB09	GCF_024112395.2	Pseudomonas pergaminensis	79.4582	2288829	0.33698	0.346342	6792180	6608580
Pseudomonas sp. ChDrLvgB09	GCF_014268375.2	Pseudomonas salmasensis	79.451	2188265	0.322174	0.34799	6792180	6288300
Pseudomonas sp. ChDrLvgB09	GCF_001661075.1	Pseudomonas silesiensis	79.4407	2143306	0.315555	0.31414	6792180	6822780
Pseudomonas sp. ChDrLvgB09	GCF_030370465.1	Pseudomonas brenneri	79.4213	2107995	0.310356	0.336645	6792180	6261780
Pseudomonas sp. ChDrLvgB09	GCF_000934565.1	Pseudomonas simiae	79.4149	2177902	0.320648	0.354507	6792180	6143460
Pseudomonas sp. ChDrLvgB09	GCF_900105825.1	Pseudomonas vancouverensis	79.4145	2160031	0.318017	0.336246	6792180	6423960
Pseudomonas sp. ChDrLvgB09	GCF_014268495.2	Pseudomonas monsensis	79.4074	2172386	0.319836	0.338277	6792180	6421920
Pseudomonas sp. ChDrLvgB09	GCF_004682045.1	Pseudomonas nabeulensis	79.4035	2248093	0.330983	0.336388	6792180	6683040
Pseudomonas sp. ChDrLvgB09	GCF_015163715.1	Pseudomonas cyclaminis	79.3972	2253818	0.331825	0.352075	6792180	6401520
Pseudomonas sp. ChDrLvgB09	GCF_001695625.1	Pseudomonas defluvii	79.395	1816831	0.267489	0.331572	6792180	5479440
Pseudomonas sp. ChDrLvgB09	GCF_900104905.1	Pseudomonas jessenii	79.3798	2201105	0.324065	0.334151	6792180	6587160
Pseudomonas sp. ChDrLvgB09	GCF_004682055.1	Pseudomonas kairouanensis	79.3779	2274257	0.334835	0.34213	6792180	6647340
Pseudomonas sp. ChDrLvgB09	GCF_000425745.1	Pseudomonas cremoricolorata DSM 17059 = NBRC 16634	79.3737	1712625	0.252147	0.369427	6792180	4635900
Pseudomonas sp. ChDrLvgB09	GCF_026410085.1	Pseudomonas quebecensis	79.3644	2183621	0.32149	0.388179	6792180	5625300
Pseudomonas sp. ChDrLvgB09	GCF_036704165.1	Pseudomonas khavaziana	79.3578	2098992	0.309031	0.331055	6792180	6340320
Pseudomonas sp. ChDrLvgB09	GCF_021602155.1	Pseudomonas parakoreensis	79.3535	2240269	0.329831	0.361776	6792180	6192420
Pseudomonas sp. ChDrLvgB09	GCF_013285305.1	Pseudomonas rhodesiae	79.3519	2121481	0.312342	0.367146	6792180	5778300
Pseudomonas sp. ChDrLvgB09	GCF_001439845.1	Pseudomonas lactis	79.3474	2196442	0.323378	0.32731	6792180	6710580
Pseudomonas sp. ChDrLvgB09	GCF_039909015.1	Pseudomonas grandcourensis	79.3458	2220493	0.326919	0.328299	6792180	6763620
Pseudomonas sp. ChDrLvgB09	GCF_001439685.1	Pseudomonas libanensis	79.3451	2199462	0.323823	0.355186	6792180	6192420
Pseudomonas sp. ChDrLvgB09	GCF_021271205.1	Pseudomonas uvaldensis	79.3447	2060112	0.303306	0.346257	6792180	5949660
Pseudomonas sp. ChDrLvgB09	GCF_028823535.1	Pseudomonas serbica	79.3412	2235593	0.329142	0.295904	6792180	7555140
Pseudomonas sp. ChDrLvgB09	GCF_900105485.1	Pseudomonas granadensis	79.3402	2117010	0.311684	0.356248	6792180	5942520
Pseudomonas sp. ChDrLvgB09	GCF_001708425.1	Pseudomonas corrugata	79.3358	2048628	0.301616	0.33452	6792180	6124080
Pseudomonas sp. ChDrLvgB09	GCF_013386885.1	Pseudomonas salomonii	79.3288	2280302	0.335725	0.342567	6792180	6656520
Pseudomonas sp. ChDrLvgB09	GCF_900105735.1	Pseudomonas yamanorum	79.3242	2281237	0.335862	0.321892	6792180	7086960
Pseudomonas sp. ChDrLvgB09	GCF_013385965.1	Pseudomonas edaphica	79.3177	2181261	0.321143	0.334244	6792180	6525960
Pseudomonas sp. ChDrLvgB09	GCF_014268655.2	Pseudomonas marvdashtae	79.3079	2058717	0.303101	0.349437	6792180	5891520
Pseudomonas sp. ChDrLvgB09	GCF_022836895.1	Pseudomonas palleroniana	79.3032	2210670	0.325473	0.356058	6792180	6208740
Pseudomonas sp. ChDrLvgB09	GCF_900101085.1	Pseudomonas grimontii	79.2842	2336645	0.34402	0.328811	6792180	7106340
Pseudomonas sp. ChDrLvgB09	GCF_904063055.1	Pseudomonas paracarnis	79.2735	2167514	0.319119	0.356845	6792180	6074100
Pseudomonas sp. ChDrLvgB09	GCF_001679645.1	Pseudomonas bananamidigenes	79.2686	2250547	0.331344	0.380942	6792180	5907840
Pseudomonas sp. ChDrLvgB09	GCF_002813445.1	Pseudomonas tolaasii NCPPB 2192	79.2638	2236222	0.329235	0.329235	6792180	6792180
Pseudomonas sp. ChDrLvgB09	GCF_001439735.1	Pseudomonas paralactis	79.2355	2140521	0.315145	0.357018	6792180	5995560
Pseudomonas sp. ChDrLvgB09	GCF_026898135.2	Pseudomonas fortuita	79.2111	2222735	0.327249	0.352215	6792180	6310740
Pseudomonas sp. ChDrLvgB09	GCF_003033885.1	Pseudomonas rhizophila	79.2107	2115577	0.311473	0.355702	6792180	5947620
Pseudomonas sp. ChDrLvgB09	GCF_014268275.3	Pseudomonas tritici	79.2097	2186433	0.321905	0.350427	6792180	6239340
Pseudomonas sp. ChDrLvgB09	GCF_030687835.1	Pseudomonas hefeiensis	79.2082	2081006	0.306383	0.322613	6792180	6450480
Pseudomonas sp. ChDrLvgB09	GCF_036283065.1	Pseudomonas moraviensis subsp. stanleyae	79.2041	2185474	0.321763	0.354915	6792180	6157740
Pseudomonas sp. ChDrLvgB09	GCF_009659625.1	Pseudomonas haemolytica	79.2031	2192817	0.322844	0.365554	6792180	5998620
Pseudomonas sp. ChDrLvgB09	GCF_014268585.2	Pseudomonas iranensis	79.201	2215874	0.326239	0.364868	6792180	6073080
Pseudomonas sp. ChDrLvgB09	GCF_900102045.1	Pseudomonas moorei	79.1978	2209783	0.325342	0.337612	6792180	6545340
Pseudomonas sp. ChDrLvgB09	GCF_031455735.1	Pseudomonas hunanensis	79.1908	2098687	0.308986	0.369197	6792180	5684460
Pseudomonas sp. ChDrLvgB09	GCF_900105115.1	Pseudomonas mohnii	79.1744	2180807	0.321076	0.330813	6792180	6592260
Pseudomonas sp. ChDrLvgB09	GCF_904061905.1	Pseudomonas carbonaria	79.1727	1566190	0.230587	0.285724	6792180	5481480
Pseudomonas sp. ChDrLvgB09	GCF_014268615.1	Pseudomonas tehranensis	79.1593	2070519	0.304839	0.361453	6792180	5728320
Pseudomonas sp. ChDrLvgB09	GCF_963678005.1	Pseudomonas laurentiana	79.1589	1910381	0.281262	0.374285	6792180	5104080
Pseudomonas sp. ChDrLvgB09	GCF_021283545.2	Pseudomonas alloputida	79.1496	2132123	0.313909	0.331166	6792180	6438240
Pseudomonas sp. ChDrLvgB09	GCF_019145375.1	Pseudomonas triticicola	79.1482	2129181	0.313475	0.365959	6792180	5818080
Pseudomonas sp. ChDrLvgB09	GCF_015461805.1	Pseudomonas pisciculturae	79.1441	2249024	0.33112	0.362057	6792180	6211800
Pseudomonas sp. ChDrLvgB09	GCF_033547155.1	Pseudomonas benzenivorans	79.1416	1456117	0.214381	0.323564	6792180	4500240
Pseudomonas sp. ChDrLvgB09	GCF_013387025.1	Pseudomonas reactans	79.1347	2304238	0.339249	0.346375	6792180	6652440
Pseudomonas sp. ChDrLvgB09	GCF_024722005.1	Pseudomonas carnis	79.134	2213408	0.325876	0.369678	6792180	5987400
Pseudomonas sp. ChDrLvgB09	GCF_014268815.2	Pseudomonas urmiensis	79.1325	2167074	0.319054	0.374838	6792180	5781360
Pseudomonas sp. ChDrLvgB09	GCF_002356535.2	Pseudomonas izuensis	79.1255	2188867	0.322263	0.325144	6792180	6732000
Pseudomonas sp. ChDrLvgB09	GCF_000425785.1	Pseudomonas taiwanensis DSM 21245	79.124	2049030	0.301675	0.380753	6792180	5381520
Pseudomonas sp. ChDrLvgB09	GCF_040822035.1	Pseudomonas guariconensis	79.1209	2063572	0.303816	0.390185	6792180	5288700
Pseudomonas sp. ChDrLvgB09	GCF_003851555.1	Pseudomonas synxantha	79.1175	2218130	0.326571	0.338044	6792180	6561660
Pseudomonas sp. ChDrLvgB09	GCF_039908645.1	Pseudomonas helvetica	79.1144	2201752	0.32416	0.342035	6792180	6437220
Pseudomonas sp. ChDrLvgB09	GCF_017114825.1	Pseudomonas gregormendelii	79.1127	2077230	0.305827	0.363921	6792180	5707920
Pseudomonas sp. ChDrLvgB09	GCF_024072275.1	Pseudomonas siliginis	79.105	2229369	0.328226	0.3658	6792180	6094500
Pseudomonas sp. ChDrLvgB09	GCF_017167965.1	Pseudomonas atacamensis	79.1026	2189098	0.322297	0.365493	6792180	5989440
Pseudomonas sp. ChDrLvgB09	GCF_001874645.1	Pseudomonas frederiksbergensis	79.0951	1974488	0.2907	0.32279	6792180	6116940
Pseudomonas sp. ChDrLvgB09	GCF_025706525.1	Pseudomonas mercuritolerans	79.0938	2231846	0.328591	0.358997	6792180	6216900
Pseudomonas sp. ChDrLvgB09	GCF_018502625.1	Pseudomonas hormoni	79.0711	2162711	0.318412	0.333696	6792180	6481080
Pseudomonas sp. ChDrLvgB09	GCF_002906155.1	Pseudomonas laurylsulfativorans	79.0698	2255473	0.332069	0.33806	6792180	6671820
Pseudomonas sp. ChDrLvgB09	GCF_014230465.1	Pseudomonas cremoris	79.0697	2331114	0.343206	0.323574	6792180	7204260
Pseudomonas sp. ChDrLvgB09	GCF_900106065.1	Pseudomonas mandelii	79.0658	2200553	0.323983	0.312532	6792180	7041060
Pseudomonas sp. ChDrLvgB09	GCF_900104125.1	Pseudomonas reinekei	79.0648	2102248	0.30951	0.333068	6792180	6311760
Pseudomonas sp. ChDrLvgB09	GCF_003595175.1	Pseudomonas cavernae	79.0582	1497957	0.220541	0.302676	6792180	4949040
Pseudomonas sp. ChDrLvgB09	GCF_900103795.1	Pseudomonas antarctica	79.0504	2123838	0.312689	0.333044	6792180	6377040
Pseudomonas sp. ChDrLvgB09	GCF_000730645.1	Pseudomonas parafulva NBRC 16636 = DSM 17004	79.0392	1925631	0.283507	0.390864	6792180	4926600
Pseudomonas sp. ChDrLvgB09	GCF_012647205.1	Pseudomonas umsongensis	79.0389	2226433	0.327794	0.332842	6792180	6689160
Pseudomonas sp. ChDrLvgB09	GCF_001543125.1	Pseudomonas agarici	79.0169	1875173	0.276078	0.340824	6792180	5501880
Pseudomonas sp. ChDrLvgB09	GCF_030980095.1	Pseudomonas canadensis	79.0158	2270873	0.334336	0.357416	6792180	6353580
Pseudomonas sp. ChDrLvgB09	GCF_021602025.1	Pseudomonas ceruminis	79.0132	2100343	0.30923	0.334171	6792180	6285240
Pseudomonas sp. ChDrLvgB09	GCF_024296925.1	Pseudomonas nunensis	79.0122	2283679	0.336222	0.311608	6792180	7328700
Pseudomonas sp. ChDrLvgB09	GCF_024169545.1	Pseudomonas migulae	78.9958	2250212	0.331295	0.347416	6792180	6477000
Pseudomonas sp. ChDrLvgB09	GCF_015461845.1	Pseudomonas mucoides	78.9917	2165844	0.318873	0.308048	6792180	7030860
Pseudomonas sp. ChDrLvgB09	GCF_900103875.1	Pseudomonas arsenicoxydans	78.9692	2181038	0.32111	0.335415	6792180	6502500
Pseudomonas sp. ChDrLvgB09	GCF_019145495.1	Pseudomonas azerbaijanoccidentalis	78.962	2207869	0.325061	0.327867	6792180	6734040
Pseudomonas sp. ChDrLvgB09	GCF_001748265.1	Pseudomonas humi	78.9613	1896876	0.279274	0.271605	6792180	6983940
Pseudomonas sp. ChDrLvgB09	GCF_030687395.1	Pseudomonas wuhanensis	78.9532	2172427	0.319842	0.329644	6792180	6590220
Pseudomonas sp. ChDrLvgB09	GCF_030687935.1	Pseudomonas cucumis	78.9479	2146212	0.315983	0.343475	6792180	6248520
Pseudomonas sp. ChDrLvgB09	GCF_003131185.1	Pseudomonas ovata	78.9413	2130063	0.313605	0.332478	6792180	6406620
Pseudomonas sp. ChDrLvgB09	GCF_009296165.1	Pseudomonas kitaguniensis	78.9377	2043929	0.300924	0.356431	6792180	5734440
Pseudomonas sp. ChDrLvgB09	GCF_001586155.1	Pseudomonas citronellolis	78.9334	1944398	0.28627	0.279717	6792180	6951300
Pseudomonas sp. ChDrLvgB09	GCF_900215245.1	Pseudomonas fluorescens	78.9195	2233212	0.328792	0.343009	6792180	6510660
Pseudomonas sp. ChDrLvgB09	GCF_900104735.1	Pseudomonas lini	78.9134	2115328	0.311436	0.323989	6792180	6529020
Pseudomonas sp. ChDrLvgB09	GCF_037996045.1	Pseudomonas shirazensis	78.8931	1971558	0.290269	0.373507	6792180	5278500
Pseudomonas sp. ChDrLvgB09	GCF_014268595.2	Pseudomonas hamedanensis	78.8876	2199727	0.323862	0.363921	6792180	6044520
Pseudomonas sp. ChDrLvgB09	GCF_900105155.1	Pseudomonas prosekii	78.8835	2108403	0.310416	0.346126	6792180	6091440
Pseudomonas sp. ChDrLvgB09	GCF_040281505.1	Pseudomonas solani	78.8801	1893370	0.278757	0.280527	6792180	6749340
Pseudomonas sp. ChDrLvgB09	GCF_030053115.1	Pseudomonas svalbardensis	78.8626	2099989	0.309177	0.330203	6792180	6359700
Pseudomonas sp. ChDrLvgB09	GCF_023072615.1	Pseudomonas violetae	78.8612	2062643	0.303679	0.321904	6792180	6407640
Pseudomonas sp. ChDrLvgB09	GCF_900187975.1	Pseudomonas delhiensis	78.8519	1968874	0.289874	0.294383	6792180	6688140
Pseudomonas sp. ChDrLvgB09	GCF_021391435.1	Pseudomonas sivasensis	78.85	2224043	0.327442	0.364499	6792180	6101640
Pseudomonas sp. ChDrLvgB09	GCF_011369485.1	Pseudomonas atagonensis	78.839	2246472	0.330744	0.369101	6792180	6086340
Pseudomonas sp. ChDrLvgB09	GCF_019655855.2	Pseudomonas paralcaligenes	78.8239	1492513	0.21974	0.27713	6792180	5385600
Pseudomonas sp. ChDrLvgB09	GCF_002813455.1	Pseudomonas baetica	78.8177	2163761	0.318567	0.313482	6792180	6902340
Pseudomonas sp. ChDrLvgB09	GCF_019145235.1	Pseudomonas farris	78.7568	2187841	0.322112	0.338319	6792180	6466800
Pseudomonas sp. ChDrLvgB09	GCF_009724245.1	Pseudomonas spelaei	78.7419	2220790	0.326963	0.340567	6792180	6520860
Pseudomonas sp. ChDrLvgB09	GCF_025397885.1	Pseudomonas iridis	78.7394	2107359	0.310263	0.33616	6792180	6268920
Pseudomonas sp. ChDrLvgB09	GCF_012767755.2	Pseudomonas tohonis	78.7327	1962867	0.288989	0.287564	6792180	6825840
Pseudomonas sp. ChDrLvgB09	GCF_014268505.2	Pseudomonas khorasanensis	78.7302	2099710	0.309136	0.374484	6792180	5606940
Pseudomonas sp. ChDrLvgB09	GCF_015476275.1	Pseudomonas fragi	78.72	1924364	0.283321	0.37907	6792180	5076540
Pseudomonas sp. ChDrLvgB09	GCF_013433315.1	Pseudomonas crudilactis	78.7138	2255756	0.332111	0.341865	6792180	6598380
Pseudomonas sp. ChDrLvgB09	GCF_009707515.1	Pseudomonas karstica	78.7085	2021588	0.297635	0.353793	6792180	5714040
Pseudomonas sp. ChDrLvgB09	GCF_900105935.1	Pseudomonas costantinii	78.6924	2234435	0.328972	0.332972	6792180	6710580
Pseudomonas sp. ChDrLvgB09	GCF_014268485.2	Pseudomonas zeae	78.6809	2220174	0.326872	0.334868	6792180	6630000
Pseudomonas sp. ChDrLvgB09	GCF_018336155.1	Pseudomonas rustica	78.6752	2149867	0.316521	0.368224	6792180	5838480
Pseudomonas sp. ChDrLvgB09	GCF_019614655.1	Pseudomonas germanica	78.6599	2216896	0.326389	0.330258	6792180	6712620
Pseudomonas sp. ChDrLvgB09	GCF_023823685.1	Pseudomonas subflava	78.6517	1445240	0.21278	0.326927	6792180	4420680
Pseudomonas sp. ChDrLvgB09	GCF_014268445.2	Pseudomonas tensinigenes	78.6367	2253932	0.331842	0.340431	6792180	6620820
Pseudomonas sp. ChDrLvgB09	GCF_900182985.1	Pseudomonas helmanticensis	78.6216	2266819	0.33374	0.347191	6792180	6529020
Pseudomonas sp. ChDrLvgB09	GCF_900475945.1	Pseudomonas mucidolens	78.6215	2052878	0.302241	0.350754	6792180	5852760
Pseudomonas sp. ChDrLvgB09	GCF_015461835.1	Pseudomonas neuropathica	78.6116	2291298	0.337344	0.354933	6792180	6455580
Pseudomonas sp. ChDrLvgB09	GCF_016901015.1	Pseudomonas insulae	78.601	1529074	0.225123	0.314407	6792180	4863360
Pseudomonas sp. ChDrLvgB09	GCF_000513835.1	Pseudomonas thermotolerans J53	78.5931	1418986	0.208915	0.38114	6792180	3723000
Pseudomonas sp. ChDrLvgB09	GCF_017976235.1	Pseudomonas anatoliensis	78.5656	2194419	0.32308	0.355074	6792180	6180180
Pseudomonas sp. ChDrLvgB09	GCF_004327355.1	Pseudomonas dryadis	78.4418	1703400	0.250788	0.299337	6792180	5690580
Pseudomonas sp. ChDrLvgB09	GCF_014269025.2	Pseudomonas promysalinigenes	78.3944	1994616	0.293664	0.395291	6792180	5045940
Pseudomonas sp. ChDrLvgB09	GCF_039634495.1	Pseudomonas fulva	78.3924	1836389	0.270368	0.340273	6792180	5396820
Pseudomonas sp. ChDrLvgB09	GCF_900106095.1	Pseudomonas deceptionensis	78.3733	1872357	0.275664	0.367423	6792180	5095920
Pseudomonas sp. ChDrLvgB09	GCF_018968705.1	Pseudomonas lijiangensis	78.365	1988451	0.292756	0.338742	6792180	5870100
Pseudomonas sp. ChDrLvgB09	GCF_037023725.1	Pseudomonas bubulae	78.3566	1857249	0.273439	0.353285	6792180	5257080
Pseudomonas sp. ChDrLvgB09	GCF_900184295.1	Pseudomonas viridiflava	78.331	1989475	0.292907	0.326492	6792180	6093480
Pseudomonas sp. ChDrLvgB09	GCF_900103845.1	Pseudomonas jinjuensis	78.3286	1696215	0.249731	0.289865	6792180	5851740
Pseudomonas sp. ChDrLvgB09	GCF_002934685.1	Pseudomonas bohemica	78.3191	2148506	0.316321	0.334081	6792180	6431100
Pseudomonas sp. ChDrLvgB09	GCF_013184545.1	Pseudomonas tumuqii	78.3168	1498133	0.220567	0.273359	6792180	5480460
Pseudomonas sp. ChDrLvgB09	GCF_900115555.1	Pseudomonas borbori	78.2689	1458727	0.214766	0.279485	6792180	5219340
Pseudomonas sp. ChDrLvgB09	GCF_016865555.1	Pseudomonas arcuscaelestis	78.2334	2060917	0.303425	0.339353	6792180	6073080
Pseudomonas sp. ChDrLvgB09	GCF_021728295.1	Pseudomonas petrae	78.2068	2054435	0.302471	0.35194	6792180	5837460
Pseudomonas sp. ChDrLvgB09	GCF_904063085.1	Pseudomonas paraversuta	78.1932	1895345	0.279048	0.377986	6792180	5014320
Pseudomonas sp. ChDrLvgB09	GCF_000972175.1	Pseudomonas syringae pv. coryli str. NCPPB 4273	78.1925	2034855	0.299588	0.336361	6792180	6049620
Pseudomonas sp. ChDrLvgB09	GCF_018394375.1	Pseudomonas syringae	78.1885	1996379	0.293923	0.34027	6792180	5867040
Pseudomonas sp. ChDrLvgB09	GCF_007109405.1	Pseudomonas mangiferae	78.1587	1481043	0.218051	0.317864	6792180	4659360
Pseudomonas sp. ChDrLvgB09	GCF_900103225.1	Pseudomonas congelans	78.1498	1982936	0.291944	0.346472	6792180	5723220
Pseudomonas sp. ChDrLvgB09	GCF_900099785.1	Pseudomonas panipatensis	78.1398	1712466	0.252123	0.297412	6792180	5757900
Pseudomonas sp. ChDrLvgB09	GCF_900111735.1	Pseudomonas graminis	78.1222	2051741	0.302074	0.353206	6792180	5808900
Pseudomonas sp. ChDrLvgB09	GCF_009763245.1	Pseudomonas xionganensis	78.0818	1273029	0.187426	0.321999	6792180	3953520
Pseudomonas sp. ChDrLvgB09	GCF_027983475.1	Pseudomonas cerasi	78.065	2026025	0.298288	0.354823	6792180	5709960
Pseudomonas sp. ChDrLvgB09	GCF_017165765.1	Pseudomonas capsici	78.0627	2054388	0.302464	0.353476	6792180	5811960
Pseudomonas sp. ChDrLvgB09	GCF_017589465.1	Pseudomonas schmalbachii	78.0523	1595969	0.234972	0.292682	6792180	5452920
Pseudomonas sp. ChDrLvgB09	GCF_000452845.1	Pseudomonas avellanae	78.0288	2020303	0.297446	0.351311	6792180	5750760
Pseudomonas sp. ChDrLvgB09	GCF_900106975.1	Pseudomonas kuykendallii	78.0017	1546150	0.227637	0.330175	6792180	4682820
Pseudomonas sp. ChDrLvgB09	GCF_016599635.1	Pseudomonas cannabina pv. alisalensis	77.9956	1971204	0.290217	0.320862	6792180	6143460
Pseudomonas sp. ChDrLvgB09	GCF_000007805.1	Pseudomonas syringae pv. tomato str. DC3000	77.9852	1962109	0.288878	0.300146	6792180	6537180
Pseudomonas sp. ChDrLvgB09	GCF_001043025.1	Pseudomonas helleri	77.9711	1930449	0.284216	0.341131	6792180	5658960
Pseudomonas sp. ChDrLvgB09	GCF_015377145.2	Pseudomonas lundensis	77.9688	1800164	0.265035	0.364944	6792180	4932720
Pseudomonas sp. ChDrLvgB09	GCF_002091635.1	Pseudomonas indica NBRC 103045	77.9687	1643683	0.241996	0.285516	6792180	5756880
Pseudomonas sp. ChDrLvgB09	GCF_002087235.1	Pseudomonas floridensis	77.965	2011967	0.296218	0.338107	6792180	5950680
Pseudomonas sp. ChDrLvgB09	GCF_020831405.1	Pseudomonas oryzagri	77.9594	1298643	0.191197	0.287789	6792180	4512480
Pseudomonas sp. ChDrLvgB09	GCF_009911755.1	Pseudomonas knackmussii	77.9573	1745185	0.25694	0.286306	6792180	6095520
Pseudomonas sp. ChDrLvgB09	GCF_003596405.1	Pseudomonas cavernicola	77.9571	1562812	0.23009	0.27797	6792180	5622240
Pseudomonas sp. ChDrLvgB09	GCF_900104805.1	Pseudomonas oryzae	77.9473	1335238	0.196585	0.287642	6792180	4642020
Pseudomonas sp. ChDrLvgB09	GCF_900143095.1	Pseudomonas asturiensis	77.9399	2072209	0.305087	0.3368	6792180	6152640
Pseudomonas sp. ChDrLvgB09	GCF_900109175.1	Pseudomonas linyingensis	77.9231	1260585	0.185594	0.268317	6792180	4698120
Pseudomonas sp. ChDrLvgB09	GCF_018343775.1	Pseudomonas cichorii	77.9164	2048265	0.301562	0.342329	6792180	5983320
Pseudomonas sp. ChDrLvgB09	GCF_020917325.1	Pseudomonas savastanoi	77.8771	1977637	0.291164	0.329626	6792180	5999640
Pseudomonas sp. ChDrLvgB09	GCF_900112645.1	Pseudomonas straminea	77.858	1599669	0.235516	0.32111	6792180	4981680
Pseudomonas sp. ChDrLvgB09	GCF_014358015.1	Pseudomonas triticifolii	77.8494	2010630	0.296021	0.367968	6792180	5464140
Pseudomonas sp. ChDrLvgB09	GCF_003025345.2	Pseudomonas paraeruginosa	77.843	1810695	0.266585	0.29376	6792180	6163860
Pseudomonas sp. ChDrLvgB09	GCF_900100795.1	Pseudomonas abietaniphila	77.8096	2245617	0.330618	0.312105	6792180	7195080
Pseudomonas sp. ChDrLvgB09	GCF_027988105.1	Pseudomonas aestuarii	77.795	1461083	0.215113	0.284326	6792180	5138760
Pseudomonas sp. ChDrLvgB09	GCF_011040435.1	Pseudomonas psychrophila	77.7898	1884596	0.277466	0.354702	6792180	5313180
Pseudomonas sp. ChDrLvgB09	GCF_021726475.1	Pseudomonas oligotrophica	77.7842	1342194	0.197609	0.338185	6792180	3968820
Pseudomonas sp. ChDrLvgB09	GCF_017826695.1	Pseudomonas alliivorans	77.7691	2042041	0.300646	0.350798	6792180	5821140
Pseudomonas sp. ChDrLvgB09	GCF_000145945.2	Pseudomonas amygdali pv. tabaci str. ATCC 11528	77.7377	1954954	0.287824	0.315286	6792180	6200580
Pseudomonas sp. ChDrLvgB09	GCF_900475285.1	Pseudomonas taetrolens	77.7247	1846263	0.271822	0.381226	6792180	4842960
Pseudomonas sp. ChDrLvgB09	GCF_900113905.1	Pseudomonas argentinensis	77.7202	1619502	0.238436	0.31755	6792180	5100000
Pseudomonas sp. ChDrLvgB09	GCF_003052605.1	Pseudomonas indoloxydans	77.7031	1405179	0.206882	0.2741	6792180	5126520
Pseudomonas sp. ChDrLvgB09	GCF_021029445.1	Pseudomonas wenzhouensis	77.6973	1462363	0.215301	0.328526	6792180	4451280
Pseudomonas sp. ChDrLvgB09	GCF_963681935.1	Pseudomonas kulmbachensis	77.6961	1889948	0.278254	0.35612	6792180	5307060
Pseudomonas sp. ChDrLvgB09	GCF_029457395.1	Pseudomonas nitroreducens	77.6856	1748748	0.257465	0.280737	6792180	6229140
Pseudomonas sp. ChDrLvgB09	GCF_900106015.1	Pseudomonas sihuiensis	77.6668	1529915	0.225247	0.279418	6792180	5475360
Pseudomonas sp. ChDrLvgB09	GCF_010994165.1	Pseudomonas nitritireducens	77.6531	1837662	0.270556	0.287479	6792180	6392340
Pseudomonas sp. ChDrLvgB09	GCF_001400515.1	Pseudomonas meliae	77.6498	1871860	0.27559	0.386674	6792180	4840920
Pseudomonas sp. ChDrLvgB09	GCF_001294575.1	Pseudomonas versuta	77.6338	1952711	0.287494	0.379244	6792180	5148960
Pseudomonas sp. ChDrLvgB09	GCF_016812185.1	Pseudomonas weihenstephanensis	77.6221	1766284	0.260047	0.369458	6792180	4780740
Pseudomonas sp. ChDrLvgB09	GCF_021603645.1	Pseudomonas pseudonitroreducens	77.6186	1788715	0.263349	0.257132	6792180	6956400
Pseudomonas sp. ChDrLvgB09	GCF_000006765.1	Pseudomonas aeruginosa PAO1	77.5883	1881835	0.277059	0.300429	6792180	6263820
Pseudomonas sp. ChDrLvgB09	GCF_005877905.1	Pseudomonas nicosulfuronedens	77.584	1786337	0.262999	0.270556	6792180	6602460
Pseudomonas sp. ChDrLvgB09	GCF_024584585.1	Pseudomonas ficuserectae	77.5749	1995412	0.293781	0.309148	6792180	6454560
Pseudomonas sp. ChDrLvgB09	GCF_023278125.1	Pseudomonas tremae	77.5567	1869696	0.275272	0.317684	6792180	5885400
Pseudomonas sp. ChDrLvgB09	GCF_001400735.1	Pseudomonas caricapapayae	77.5483	1945114	0.286376	0.315829	6792180	6158760
Pseudomonas sp. ChDrLvgB09	GCF_012971725.1	Pseudomonas multiresinivorans	77.5331	1883821	0.277351	0.289072	6792180	6516780
Pseudomonas sp. ChDrLvgB09	GCF_009932725.1	Pseudomonas yangonensis	77.5131	1532902	0.225686	0.305767	6792180	5013300
Pseudomonas sp. ChDrLvgB09	GCF_000156995.2	Pseudomonas coronafaciens pv. oryzae str. 1_6	77.4941	1908491	0.280984	0.33406	6792180	5713020
Pseudomonas sp. ChDrLvgB09	GCF_035621475.1	Pseudomonas paeninsulae	77.4938	1508672	0.222119	0.282	6792180	5349900
Pseudomonas sp. ChDrLvgB09	GCF_000759445.1	Pseudomonas lutea	77.4338	2078270	0.30598	0.368182	6792180	5644680
Pseudomonas sp. ChDrLvgB09	GCF_900110925.1	Pseudomonas cuatrocienegasensis	77.4187	1515225	0.223084	0.2842	6792180	5331540
Pseudomonas sp. ChDrLvgB09	GCF_900105355.1	Pseudomonas anguilliseptica	77.4122	1321057	0.194497	0.252664	6792180	5228520
Pseudomonas sp. ChDrLvgB09	GCF_022557255.1	Pseudomonas syringae pv. tagetis	77.409	1981705	0.291763	0.325872	6792180	6081240
Pseudomonas sp. ChDrLvgB09	GCF_015712105.2	Pseudomonas chaetocerotis	77.3554	1551136	0.228371	0.289606	6792180	5356020
Pseudomonas sp. ChDrLvgB09	GCF_015070855.1	Pseudomonas lopnurensis	77.337	1354064	0.199356	0.278188	6792180	4867440
Pseudomonas sp. ChDrLvgB09	GCF_002091575.1	Pseudomonas flavescens NBRC 103044	77.2695	1696359	0.249752	0.291516	6792180	5819100
Pseudomonas sp. ChDrLvgB09	GCF_004327275.1	Pseudomonas daroniae	77.2399	1612477	0.237402	0.290173	6792180	5556960
Pseudomonas sp. ChDrLvgB09	GCF_027922365.1	Pseudomonas turukhanskensis	77.2382	1750196	0.257678	0.298934	6792180	5854800
Pseudomonas sp. ChDrLvgB09	GCF_000806415.1	Pseudomonas flexibilis	77.2283	1190438	0.175266	0.318183	6792180	3741360
Pseudomonas sp. ChDrLvgB09	GCF_900099645.1	Pseudomonas peli	77.2186	1390979	0.204791	0.310639	6792180	4477800
Pseudomonas sp. ChDrLvgB09	GCF_021147775.1	Pseudomonas californiensis	77.1798	2011721	0.296182	0.323536	6792180	6217920
Pseudomonas sp. ChDrLvgB09	GCF_013409125.2	Pseudomonas sediminis	77.1751	1593831	0.234657	0.323047	6792180	4933740
Pseudomonas sp. ChDrLvgB09	GCF_900142655.1	Pseudomonas punonensis	77.145	1557061	0.229243	0.32438	6792180	4800120
Pseudomonas sp. ChDrLvgB09	GCF_014357575.1	Pseudomonas folii	77.1344	1954417	0.287745	0.336452	6792180	5808900
Pseudomonas sp. ChDrLvgB09	GCF_000826105.1	Pseudomonas massiliensis	77.1036	1822455	0.268317	0.386068	6792180	4720560
Pseudomonas sp. ChDrLvgB09	GCF_000498575.2	Pseudomonas taeanensis MS-3	77.0741	1442825	0.212425	0.264845	6792180	5447820
Pseudomonas sp. ChDrLvgB09	GCF_007858365.1	Pseudomonas saxonica	77.0681	1764678	0.25981	0.333541	6792180	5290740
Pseudomonas sp. ChDrLvgB09	GCF_014109765.1	Pseudomonas berkeleyensis	77.0181	1643231	0.24193	0.290639	6792180	5653860
Pseudomonas sp. ChDrLvgB09	GCF_002158995.1	Pseudomonas caspiana	76.9667	1980733	0.29162	0.325876	6792180	6078180
Pseudomonas sp. ChDrLvgB09	GCF_026686735.1	Pseudomonas triclosanedens	76.9578	1758240	0.258862	0.281569	6792180	6244440
Pseudomonas sp. ChDrLvgB09	GCF_021432765.1	Pseudomonas phenolilytica	76.9461	1293198	0.190395	0.329738	6792180	3921900
Pseudomonas sp. ChDrLvgB09	GCF_021147805.1	Pseudomonas quasicaspiana	76.9418	2104906	0.309901	0.330234	6792180	6373980
Pseudomonas sp. ChDrLvgB09	GCF_022790535.1	Pseudomonas maioricensis	76.8728	2038079	0.300063	0.346114	6792180	5888460
Pseudomonas sp. ChDrLvgB09	GCF_003052585.1	Pseudomonas mangrovi	76.7886	1227380	0.180705	0.303561	6792180	4043280
Pseudomonas sp. ChDrLvgB09	GCF_900102335.1	Pseudomonas seleniipraecipitans	76.7742	1494903	0.220092	0.32942	6792180	4537980
Pseudomonas sp. ChDrLvgB09	GCF_014694385.1	Pseudomonas typographi	76.7535	1888352	0.278019	0.320854	6792180	5885400
Pseudomonas sp. ChDrLvgB09	GCF_003696315.1	Pseudomonas songnenensis	76.3703	1348511	0.198539	0.312842	6792180	4310520
Pseudomonas sp. ChDrLvgB09	GCF_001411475.1	Pseudomonas endophytica	76.3332	1601115	0.235729	0.329704	6792180	4856220
Pseudomonas sp. ChDrLvgB09	GCF_004920405.1	Pseudomonas leptonychotis	76.2696	1362030	0.200529	0.310685	6792180	4383960
Pseudomonas sp. ChDrLvgB09	GCF_007665635.1	Pseudomonas oryzihabitans	76.2164	1537459	0.226357	0.308939	6792180	4976580
Pseudomonas sp. ChDrLvgB09	GCF_012033695.1	Pseudomonas quercus	76.1894	1731027	0.254856	0.349051	6792180	4959240
Pseudomonas sp. ChDrLvgB09	GCF_003935525.1	Pseudomonas saudiphocaensis	76.1175	1181489	0.173948	0.320155	6792180	3690360
Pseudomonas sp. ChDrLvgB09	GCF_029872515.1	Pseudomonas flavocrustae	76.0673	1489814	0.219343	0.280831	6792180	5305020
Pseudomonas sp. ChDrLvgB09	GCF_014836765.1	Serpens gallinarum	76.0461	1217380	0.179233	0.312355	6792180	3897420
Pseudomonas sp. ChDrLvgB09	GCF_039908605.1	Pseudomonas aestiva	76.0042	1502696	0.221239	0.301645	6792180	4981680
Pseudomonas sp. ChDrLvgB09	GCF_014635625.1	Pseudomonas fluvialis	75.997	1119181	0.164775	0.339386	6792180	3297660
Pseudomonas sp. ChDrLvgB09	GCF_002835605.1	Pseudomonas pharmacofabricae	75.9718	1072240	0.157864	0.313235	6792180	3423120
Pseudomonas sp. ChDrLvgB09	GCF_005250615.1	Pseudomonas rhizoryzae	75.9128	1420458	0.209131	0.266834	6792180	5323380
Pseudomonas sp. ChDrLvgB09	GCF_900113745.1	Pseudomonas guineae	75.8555	1347830	0.198439	0.325148	6792180	4145280
Pseudomonas sp. ChDrLvgB09	GCF_036884265.1	Pseudomonas benzopyrenica	75.8099	1503295	0.221327	0.297081	6792180	5060220
Pseudomonas sp. ChDrLvgB09	GCF_022810315.1	Pseudomonas marianensis	75.6729	1348485	0.198535	0.286778	6792180	4702200
Pseudomonas sp. ChDrLvgB09	GCF_900105995.1	Pseudomonas pohangensis	75.6208	1025724	0.151015	0.272155	6792180	3768900
Pseudomonas sp. ChDrLvgB09	GCF_900682675.2	Pseudomonas marincola	75.3475	1348091	0.198477	0.282647	6792180	4769520
Pseudomonas sp. ChDrLvgB09	GCF_900188155.1	Pseudomonas segetis	74.7454	1428500	0.210315	0.302809	6792180	4717500
Pseudomonas sp. ChDrLvgB09	GCF_014647635.1	Pseudomonas matsuisoli	73.6486	1200718	0.17678	0.261014	6792180	4600200
Pseudomonas sp. ChDrLvgB09	GCF_000939975.1	Pseudomonas saudimassiliensis	73.3926	866770	0.127613	0.259236	6792180	3343560
Pseudomonas sp. ChDrLvgB09	GCF_002307495.1	Pseudomonas abyssi	72.8565	848828	0.124971	0.198281	6792180	4280940
Pseudomonas sp. ChDrLvgB09	GCF_003586265.1	Pseudomonas jilinensis	72.7942	893780	0.13159	0.225723	6792180	3959640
Pseudomonas sp. ChDrLvgB09	GCF_008693965.1	Pseudomonas luteola	72.5608	1268225	0.186718	0.215002	6792180	5898660
Pseudomonas sp. ChDrLvgB09	GCF_900141925.1	Pseudomonas zeshuii	72.5532	1189414	0.175115	0.223347	6792180	5325420
Pseudomonas sp. ChDrLvgB09	GCF_004124255.1	Candidatus Pseudomonas adelgestsugas	72.2455	377570	0.0555889	0.205762	6792180	1834980
Pseudomonas sp. ChDrLvgB09	GCF_007830155.1	Pseudomonas duriflava	71.6779	1075665	0.158368	0.217617	6792180	4942920
Pseudomonas sp. ChDrLvgB09	GCF_008638345.1	Pseudomonas saliphila	71.5915	812320	0.119596	0.18721	6792180	4339080
Pseudomonas sp. ChDrLvgB09	GCF_014646755.1	Pseudomonas asuensis	71.4686	1169532	0.172188	0.220415	6792180	5306040
Pseudomonas sp. ChDrLvgB09	GCF_008638305.1	Pseudomonas profundi	71.3477	819907	0.120713	0.195865	6792180	4186080
Pseudomonas sp. ChDrLvgB09	GCF_003797945.1	Pseudomonas neustonica	71.1786	753352	0.110915	0.175393	6792180	4295220

## Sheet: Ra13
Supplemental Table 1.4. OrthoANI results between the genomes of Rahnella contaminans ChDrAdgB13 and the closest reference strains
query_name	subject_acc	subject_name	orthoANI_value	avg_aligned_length	query_coverage	subject_coverage	query_length	subject_length
Rahnella contaminans ChDrAdgB13	GCF_011065485.1	Rahnella contaminans	99.1028	3616340	0.627066	0.692467	5767080	5222400
Rahnella contaminans ChDrAdgB13	GCF_015644585.1	Rahnella laticis	94.9597	3288973	0.570301	0.575287	5767080	5717100
Rahnella contaminans ChDrAdgB13	GCF_002951615.1	Rahnella sikkimica	91.8689	2890623	0.501228	0.522868	5767080	5528400
Rahnella contaminans ChDrAdgB13	GCF_019049675.1	Rahnella bonaserana	85.811	2801299	0.48574	0.521232	5767080	5374380
Rahnella contaminans ChDrAdgB13	GCF_019049625.1	Rahnella ecdela	85.7641	2904639	0.503659	0.517479	5767080	5613060
Rahnella contaminans ChDrAdgB13	GCF_003602095.1	Rahnella woolbedingensis	85.7466	2769800	0.480278	0.513228	5767080	5396820
Rahnella contaminans ChDrAdgB13	GCF_003610915.1	Rahnella variigena	85.7271	2925975	0.507358	0.53211	5767080	5498820
Rahnella contaminans ChDrAdgB13	GCF_003614975.1	Rahnella bruchi	85.6149	2833677	0.491354	0.517919	5767080	5471280
Rahnella contaminans ChDrAdgB13	GCF_021276285.1	Rahnella victoriana	85.6087	2909001	0.504415	0.531686	5767080	5471280
Rahnella contaminans ChDrAdgB13	GCF_022637475.1	Rahnella aceris	85.5143	2883760	0.500038	0.531132	5767080	5429460
Rahnella contaminans ChDrAdgB13	GCF_000241955.1	Rahnella aquatilis CIP 78.65 = ATCC 33071	85.4083	2802536	0.485954	0.514722	5767080	5444760
Rahnella contaminans ChDrAdgB13	GCF_019049695.1	Rahnella perminowiae	84.6796	2764493	0.479358	0.505179	5767080	5472300
Rahnella contaminans ChDrAdgB13	GCF_019049655.1	Rahnella rivi	84.4273	2748079	0.476511	0.503212	5767080	5461080
Rahnella contaminans ChDrAdgB13	GCF_018288855.1	Rahnella inusitata	84.1074	2755052	0.477721	0.503736	5767080	5469240

## Sheet: Se1961
Supplemental Table 1.5. OrthoANI results between the genomes of Serratia sp. CDBB-1961 and the closest reference strains
query_name	subject_acc	subject_name	orthoANI_value	avg_aligned_length	query_coverage	subject_coverage	query_length	subject_length
Serratia sp. CDBB-1961	GCF_949794035.1	Serratia proteamaculans	96.3003	3499816	0.66048	0.633646	5298900	5523300
Serratia sp. CDBB-1961	GCF_900638135.1	Serratia quinivorans	91.4428	3202559	0.604382	0.595668	5298900	5376420
Serratia sp. CDBB-1961	GCF_000422085.1	Serratia liquefaciens ATCC 27592	88.0679	3118571	0.588532	0.590464	5298900	5281560
Serratia sp. CDBB-1961	GCF_900186025.1	Serratia grimesii	87.4376	3244501	0.612297	0.637324	5298900	5090820
Serratia sp. CDBB-1961	GCF_000214235.1	Serratia plymuthica AS9	87.0411	2881271	0.543749	0.529381	5298900	5442720
Serratia sp. CDBB-1961	GCF_003591175.1	Serratia inhibens	87.012	2854827	0.538759	0.531697	5298900	5369280
Serratia sp. CDBB-1961	GCF_900187015.1	Serratia ficaria	84.9643	2750188	0.519011	0.527954	5298900	5209140
Serratia sp. CDBB-1961	GCF_021462285.1	Serratia entomophila	84.7408	2793016	0.527094	0.542658	5298900	5146920
Serratia sp. CDBB-1961	GCF_037948395.1	Serratia nevei	83.6941	2606954	0.49198	0.477102	5298900	5464140
Serratia sp. CDBB-1961	GCF_035749905.1	Serratia sarumanii	83.5753	2696761	0.508928	0.521168	5298900	5174460
Serratia sp. CDBB-1961	GCF_017309605.1	Serratia ureilytica	83.5283	2694106	0.508427	0.528045	5298900	5102040
Serratia sp. CDBB-1961	GCF_030291735.1	Serratia marcescens	83.4963	2666326	0.503185	0.516814	5298900	5159160
Serratia sp. CDBB-1961	GCF_004768745.1	Serratia nematodiphila	83.4629	2768323	0.522434	0.526692	5298900	5256060
Serratia sp. CDBB-1961	GCF_001642805.2	Serratia surfactantfaciens	83.4321	2717732	0.512886	0.531083	5298900	5117340
Serratia sp. CDBB-1961	GCF_000821185.2	Serratia symbiotica	81.8416	1230733	0.232262	0.346725	5298900	3549600
Serratia sp. CDBB-1961	GCF_001976145.1	Serratia oryzae	81.2845	2015587	0.380378	0.405347	5298900	4972500
Serratia sp. CDBB-1961	GCF_023282985.1	Serratia silvae	81.1356	2126071	0.401229	0.436429	5298900	4871520
Serratia sp. CDBB-1961	GCF_001006005.1	Serratia fonticola	81.0327	2246111	0.423883	0.374374	5298900	5999640
Serratia sp. CDBB-1961	GCF_016026735.1	Serratia rubidaea	80.9767	2230918	0.421015	0.446636	5298900	4994940
Serratia sp. CDBB-1961	GCF_009817885.1	Serratia rhizosphaerae	80.7789	2267782	0.427972	0.444841	5298900	5097960

## Sheet: Ca41
Supplemental Table 1.6. OrthoANI results between the genomes of Candida sp. ChDrAdgY41 and the closest reference strains
query_name	subject_acc	subject_name	orthoANI_value	avg_aligned_length	query_coverage	subject_coverage	query_length	subject_length
Candida sp. ChDrAdgY41	GCA_030567815.1	[Candida] piceae	79.4115	5301571	0.417714	0.397828	12691860	13326300
Candida sp. ChDrAdgY41	GCA_037951595.1	[Candida] sonorensis	73.2575	2298108	0.181069	0.168427	12691860	13644540
Candida sp. ChDrAdgY41	GCA_030556425.1	[Candida] ovalis	73.0699	1914218	0.150822	0.127336	12691860	15032760
Candida sp. ChDrAdgY41	GCA_001661425.1	[Candida] arabinofermentans NRRL YB-2248	72.9393	1872892	0.147566	0.142626	12691860	13131480
Candida sp. ChDrAdgY41	GCA_030564825.1	[Candida] sithepensis	72.5635	2252716	0.177493	0.142478	12691860	15811020
Candida sp. ChDrAdgY41	GCA_030568155.1	[Candida] suzukii	72.2438	1057351	0.0833094	0.0830558	12691860	12730620
Candida sp. ChDrAdgY41	GCA_030569615.1	[Candida] rishiriensis	72.0795	2310151	0.182018	0.165017	12691860	13999500
Candida sp. ChDrAdgY41	GCA_030567935.1	[Candida] pini	71.9509	1580098	0.124497	0.135995	12691860	11618820
Candida sp. ChDrAdgY41	GCA_037935595.1	[Candida] boidinii	71.9234	1164400	0.0917438	0.0606862	12691860	19187220
Candida sp. ChDrAdgY41	GCA_030570755.1	[Candida] methanosorbosa	71.4734	1438182	0.113315	0.112672	12691860	12764280
Candida sp. ChDrAdgY41	GCA_030557475.1	[Candida] nanaspora	71.4587	1163248	0.0916531	0.0912425	12691860	12748980
Candida sp. ChDrAdgY41	GCA_030567875.1	[Candida] nitratophila	71.375	1325059	0.104402	0.101467	12691860	13059060
Candida sp. ChDrAdgY41	GCA_030582815.1	[Candida] krabiensis	70.8029	1842931	0.145206	0.137839	12691860	13370160
Candida sp. ChDrAdgY41	GCA_030567775.1	[Candida] nemodendra	70.7883	1771204	0.139554	0.146736	12691860	12070680
Candida sp. ChDrAdgY41	GCA_030573155.1	[Candida] xyloterini	70.7809	1370503	0.107983	0.157297	12691860	8712840
Candida sp. ChDrAdgY41	GCA_001599255.1	[Candida] succiphila	70.3654	1055689	0.0831784	0.0873335	12691860	12088020
Candida sp. ChDrAdgY41	GCA_030561785.1	[Candida] ortonii	70.0204	1654373	0.130349	0.156815	12691860	10549860
Candida sp. ChDrAdgY41	GCA_030557505.1	[Candida] maris	69.1325	1534997	0.120943	0.13933	12691860	11017020

## Sheet: Da58
Supplemental Table 1.7. OrthoANI results between the genomes of Danielia sp. ChDrAdgY58 and the closest reference strains
query_name	subject_acc	subject_name	orthoANI_value	avg_aligned_length	query_coverage	subject_coverage	query_length	subject_length
Danielia sp. ChDrAdgY58	GCA_003707785.3	Danielia oregonensis	85.4035	6876893	0.637305	0.635743	10790580	10817100
Danielia sp. ChDrAdgY58	GCA_030558395.1	Danielia reshetovae	73.4772	3494635	0.32386	0.295686	10790580	11818740
Danielia sp. ChDrAdgY58	GCA_030674735.1	Sungouiella pseudoflosculorum	72.0771	2674938	0.247896	0.222528	10790580	12020700
Danielia sp. ChDrAdgY58	GCA_030571295.1	[Candida] citri	72.0687	2724645	0.252502	0.209393	10790580	13012140
Danielia sp. ChDrAdgY58	GCA_030568875.1	Sungouiella flosculorum	71.9496	2675939	0.247988	0.223084	10790580	11995200
Danielia sp. ChDrAdgY58	GCA_030674715.1	Clavispora phyllophila	71.9473	2300268	0.213174	0.198239	10790580	11603520
Danielia sp. ChDrAdgY58	GCA_900106115.1	Sungouiella intermedia	71.9205	2598461	0.240808	0.197481	10790580	13158000
Danielia sp. ChDrAdgY58	GCA_003706955.3	Sungouiella blattae	71.7654	2325117	0.215477	0.222046	10790580	10471320
Danielia sp. ChDrAdgY58	GCA_030557285.1	Sungouiella pseudointermedia	71.7439	2628525	0.243594	0.2015	10790580	13044780
Danielia sp. ChDrAdgY58	GCA_003707795.2	Clavispora fructus	71.7169	2221431	0.205868	0.195623	10790580	11355660
Danielia sp. ChDrAdgY58	GCA_030557965.1	Sungouiella middelhoveniana	71.6731	2498018	0.2315	0.196757	10790580	12695940
Danielia sp. ChDrAdgY58	GCA_030566995.1	Sungouiella tsuchiyae	71.6449	2514090	0.232989	0.202364	10790580	12423600
Danielia sp. ChDrAdgY58	GCA_030567015.1	Sungouiella sharkensis	71.6449	2769486	0.256658	0.202414	10790580	13682280
Danielia sp. ChDrAdgY58	GCA_030569115.1	Sungouiella ezoensis	71.5969	2495125	0.231232	0.200361	10790580	12453180
Danielia sp. ChDrAdgY58	GCA_030573325.1	Sungouiella dosseyi	71.5937	2663241	0.246812	0.22347	10790580	11917680
Danielia sp. ChDrAdgY58	GCA_030557995.1	Clavispora vitiphila	71.574	2221219	0.205848	0.200559	10790580	11075160
Danielia sp. ChDrAdgY58	GCA_030573135.1	Clavispora asparagi	71.5551	2284978	0.211757	0.201436	10790580	11343420
Danielia sp. ChDrAdgY58	GCA_030563325.1	Helenozyma melibiosica	71.5431	2379616	0.220527	0.217242	10790580	10953780
Danielia sp. ChDrAdgY58	GCA_030562885.1	Sungouiella inulinophila	71.5369	2528436	0.234319	0.193238	10790580	13084560
Danielia sp. ChDrAdgY58	GCA_022577645.1	Clavispora santaluciae	71.5271	2230372	0.206696	0.202542	10790580	11011920
Danielia sp. ChDrAdgY58	GCA_030578995.1	Sungouiella berkhoutiae	71.5204	2543035	0.235672	0.203974	10790580	12467460
Danielia sp. ChDrAdgY58	GCA_030563445.1	Metschnikowia gruessii	71.4681	1932304	0.179073	0.099013	10790580	19515660
Danielia sp. ChDrAdgY58	GCA_030566815.1	Sungouiella suratensis	71.4518	2530214	0.234484	0.184226	10790580	13734300
Danielia sp. ChDrAdgY58	GCA_030563105.1	Metschnikowia lopburiensis	71.4466	2053720	0.190325	0.19703	10790580	10423380
Danielia sp. ChDrAdgY58	GCA_030556145.1	Helenozyma baotianmanensis	71.4033	2336702	0.21655	0.214402	10790580	10898700
Danielia sp. ChDrAdgY58	GCF_014636115.1	Clavispora lusitaniae	71.3483	2258207	0.209276	0.186248	10790580	12124740
Danielia sp. ChDrAdgY58	GCA_030561765.1	[Candida] hainanensis	71.303	1988651	0.184295	0.192654	10790580	10322400
Danielia sp. ChDrAdgY58	GCA_030579155.1	Sungouiella ecuadorensis	71.2899	2480499	0.229876	0.198002	10790580	12527640
Danielia sp. ChDrAdgY58	GCA_002893725.1	Metschnikowia torresii	71.2846	1870950	0.173387	0.171941	10790580	10881360
Danielia sp. ChDrAdgY58	GCA_022058765.1	Clavispora paralusitaniae	71.252	2262706	0.209693	0.179419	10790580	12611280
Danielia sp. ChDrAdgY58	GCA_005406065.1	Metschnikowia sp. JCM 33374	71.2389	1843198	0.170815	0.0920231	10790580	20029740
Danielia sp. ChDrAdgY58	GCA_030581635.1	Clavispora carvajalis	71.2249	2079687	0.192732	0.187901	10790580	11068020
Danielia sp. ChDrAdgY58	GCA_022023595.1	Sungouiella thailandica	71.1959	2347816	0.21758	0.143987	10790580	16305720
Danielia sp. ChDrAdgY58	GCA_030573355.1	Helenozyma rhizophorensis	71.1916	2385787	0.221099	0.20514	10790580	11630040
Danielia sp. ChDrAdgY58	GCA_023158955.1	Sungouiella xylosa	71.1753	2300039	0.213153	0.150329	10790580	15300000
Danielia sp. ChDrAdgY58	GCA_008065175.1	Metschnikowia caudata	71.1687	1851270	0.171564	0.169703	10790580	10908900
Danielia sp. ChDrAdgY58	GCA_030574075.1	Clavispora opuntiae	71.1502	2143901	0.198683	0.185923	10790580	11531100
Danielia sp. ChDrAdgY58	GCA_002893645.1	Metschnikowia hawaiiana	71.143	1828821	0.169483	0.155194	10790580	11784060
Danielia sp. ChDrAdgY58	GCA_030583145.1	Metschnikowia vanudenii	71.1374	1923154	0.178225	0.0958344	10790580	20067480
Danielia sp. ChDrAdgY58	GCA_003401635.1	Metschnikowia reukaufii	71.1243	1944465	0.1802	0.12508	10790580	15545820
Danielia sp. ChDrAdgY58	GCA_002893705.1	Metschnikowia drosophilae	71.1236	1904326	0.17648	0.181649	10790580	10483560
Danielia sp. ChDrAdgY58	GCF_002926055.2	Candidozyma haemuli	71.1064	2217010	0.205458	0.166593	10790580	13307940
Danielia sp. ChDrAdgY58	GCA_030579135.1	[Candida] danieliae	71.0698	2004410	0.185756	0.171505	10790580	11687160
Danielia sp. ChDrAdgY58	GCF_002926085.2	Candidozyma duobushaemuli	71.0479	2186774	0.202656	0.173862	10790580	12577620
Danielia sp. ChDrAdgY58	GCF_035610405.1	Australozyma saopauloensis	71.0328	1730540	0.160375	0.14344	10790580	12064560
Danielia sp. ChDrAdgY58	GCA_030572615.1	Metschnikowia lachancei	71.032	1962528	0.181874	0.0883766	10790580	22206420
Danielia sp. ChDrAdgY58	GCA_002370325.1	Metschnikowia hawaiiensis	70.9722	1837663	0.170303	0.102622	10790580	17907120
Danielia sp. ChDrAdgY58	GCA_030565705.1	Metschnikowia baotianmanensis	70.9613	1905224	0.176564	0.100536	10790580	18950580
Danielia sp. ChDrAdgY58	GCA_030569435.1	Metschnikowia koreensis	70.9534	1925305	0.178425	0.136631	10790580	14091300
Danielia sp. ChDrAdgY58	GCA_030582875.1	Australozyma picinguabensis	70.9382	1710977	0.158562	0.143554	10790580	11918700
Danielia sp. ChDrAdgY58	GCA_030573015.1	Metschnikowia peoriensis	70.9217	1954650	0.181144	0.116423	10790580	16789200
Danielia sp. ChDrAdgY58	GCF_001664035.1	Metschnikowia bicuspidata var. bicuspidata NRRL YB-4993	70.9165	1797826	0.166611	0.113531	10790580	15835500
Danielia sp. ChDrAdgY58	GCA_030556725.1	Metschnikowia viticola	70.8926	1740044	0.161256	0.125325	10790580	13884240
Danielia sp. ChDrAdgY58	GCA_030563125.1	Metschnikowia laotica	70.8886	1742312	0.161466	0.176134	10790580	9891960
Danielia sp. ChDrAdgY58	GCA_030582895.1	Candidozyma ruelliae	70.8831	2113309	0.195848	0.15721	10790580	13442580
Danielia sp. ChDrAdgY58	GCA_002370185.1	Metschnikowia sp. 01-655c1	70.8752	1822296	0.168878	0.0903126	10790580	20177640
Danielia sp. ChDrAdgY58	GCA_002370245.1	Metschnikowia sp. 04-226.1	70.8697	1837686	0.170305	0.116733	10790580	15742680
Danielia sp. ChDrAdgY58	GCA_030583255.1	Metschnikowia kunwiensis	70.845	1994821	0.184867	0.141759	10790580	14071920
Danielia sp. ChDrAdgY58	GCF_003013735.1	Candidozyma pseudohaemuli	70.8443	2182183	0.20223	0.173525	10790580	12575580
Danielia sp. ChDrAdgY58	GCA_002374735.1	Metschnikowia sp. 13-106.1	70.8373	1825073	0.169136	0.091239	10790580	20003220
Danielia sp. ChDrAdgY58	GCA_002374635.1	Metschnikowia sp. 04-218.3	70.8338	1808792	0.167627	0.104338	10790580	17335920
Danielia sp. ChDrAdgY58	GCA_026585945.1	Candidozyma vulturna	70.8315	2216592	0.205419	0.171803	10790580	12901980
Danielia sp. ChDrAdgY58	GCA_002374405.1	Metschnikowia cubensis	70.8205	1828963	0.169496	0.0909834	10790580	20102160
Danielia sp. ChDrAdgY58	GCA_002370145.1	[Candida] ipomoeae	70.8092	1914551	0.177428	0.102446	10790580	18688440
Danielia sp. ChDrAdgY58	GCA_030568975.1	Australozyma robnettiae	70.8005	1631176	0.151167	0.129489	10790580	12597000
Danielia sp. ChDrAdgY58	GCA_030444905.1	Metschnikowia sp. yHKB443	70.7995	1558759	0.144456	0.144387	10790580	10795680
Danielia sp. ChDrAdgY58	GCA_002370815.1	Metschnikowia hamakuensis	70.7909	1815373	0.168237	0.0997633	10790580	18196800
Danielia sp. ChDrAdgY58	GCA_002370835.1	Metschnikowia continentalis	70.7908	1878804	0.174115	0.0875792	10790580	21452640
Danielia sp. ChDrAdgY58	GCA_003708405.2	Candidozyma heveicola	70.788	2170927	0.201187	0.166826	10790580	13013160
Danielia sp. ChDrAdgY58	GCA_030564885.1	Metschnikowia kofuensis	70.7877	1858933	0.172274	0.108095	10790580	17197200
Danielia sp. ChDrAdgY58	GCA_002370645.1	Metschnikowia sp. 00-154.1	70.784	1826462	0.169265	0.0912758	10790580	20010360
Danielia sp. ChDrAdgY58	GCA_030563905.1	Australozyma succicola	70.7807	1649612	0.152875	0.137418	10790580	12004380
Danielia sp. ChDrAdgY58	GCA_002374645.1	Metschnikowia shivogae	70.7785	1811020	0.167833	0.169629	10790580	10676340
Danielia sp. ChDrAdgY58	GCA_002374535.1	Metschnikowia kamakouana	70.7705	1890969	0.175243	0.121694	10790580	15538680
Danielia sp. ChDrAdgY58	GCA_002370475.1	Metschnikowia drakensbergensis	70.7636	1828648	0.169467	0.155705	10790580	11744280
Danielia sp. ChDrAdgY58	GCA_003708715.3	[Candida] wancherniae	70.7609	1928335	0.178705	0.188732	10790580	10217340
Danielia sp. ChDrAdgY58	GCA_002374555.1	Metschnikowia mauinuiana	70.7453	1827694	0.169379	0.106645	10790580	17138040
Danielia sp. ChDrAdgY58	GCA_002370635.1	Metschnikowia cerradonensis	70.7441	1873872	0.173658	0.0931844	10790580	20109300
Danielia sp. ChDrAdgY58	GCA_002374385.1	Metschnikowia borealis	70.7378	1890565	0.175205	0.094905	10790580	19920600
Danielia sp. ChDrAdgY58	GCA_019285895.1	Metschnikowia australis	70.7365	1828281	0.169433	0.127903	10790580	14294280
Danielia sp. ChDrAdgY58	GCA_030566735.1	Australozyma touchengensis	70.7347	1685542	0.156205	0.142838	10790580	11800380
Danielia sp. ChDrAdgY58	GCA_002370915.1	Metschnikowia lochheadii	70.7317	1859568	0.172333	0.0966191	10790580	19246380
Danielia sp. ChDrAdgY58	GCA_002370135.1	Metschnikowia kipukae	70.7132	1820386	0.168701	0.162733	10790580	11186340
Danielia sp. ChDrAdgY58	GCA_002893665.1	Metschnikowia orientalis	70.7129	1774973	0.164493	0.142124	10790580	12488880
Danielia sp. ChDrAdgY58	GCA_030563505.1	Candidozyma konsanensis	70.6965	2167511	0.200871	0.166929	10790580	12984600
Danielia sp. ChDrAdgY58	GCA_030578735.1	Metschnikowia noctiluminum	70.6937	1791780	0.16605	0.11037	10790580	16234320
Danielia sp. ChDrAdgY58	GCA_030569455.1	Australozyma saccharicola	70.6919	1651934	0.15309	0.137006	10790580	12057420
Danielia sp. ChDrAdgY58	GCA_021272955.1	Metschnikowia ahupensis	70.6845	1854588	0.171871	0.172999	10790580	10720200
Danielia sp. ChDrAdgY58	GCA_030563825.1	Australozyma nongkhaiensis	70.6742	1629212	0.150985	0.129554	10790580	12575580
Danielia sp. ChDrAdgY58	GCA_002370695.1	Metschnikowia matae var. maris	70.6741	1822944	0.168939	0.0883353	10790580	20636640
Danielia sp. ChDrAdgY58	GCA_002374485.1	Metschnikowia santaceciliae	70.642	1866263	0.172953	0.0931367	10790580	20037900
Danielia sp. ChDrAdgY58	GCA_030444895.1	Metschnikowia sp. yHMJ9	70.6258	1970968	0.182656	0.166983	10790580	11803440
Danielia sp. ChDrAdgY58	GCA_002370515.1	Metschnikowia proteae	70.6246	1871192	0.17341	0.152964	10790580	12232860
Danielia sp. ChDrAdgY58	GCA_002370175.1	Metschnikowia colocasiae	70.6074	1848401	0.171298	0.12609	10790580	14659440
Danielia sp. ChDrAdgY58	GCA_939531405.1	Metschnikowia zobellii	70.5997	1795022	0.166351	0.131497	10790580	13650660
Danielia sp. ChDrAdgY58	GCA_030579055.1	Candidozyma chanthaburiensis	70.5842	2164613	0.200602	0.167061	10790580	12957060
Danielia sp. ChDrAdgY58	GCA_002370795.1	Metschnikowia sp. 03-147.1	70.5784	1819598	0.168628	0.126304	10790580	14406480
Danielia sp. ChDrAdgY58	GCA_030561745.1	Metschnikowia gelsemii	70.5621	1859691	0.172344	0.104071	10790580	17869380
Danielia sp. ChDrAdgY58	GCA_030582795.1	Metschnikowia chrysomelidarum	70.5597	1763541	0.163433	0.109214	10790580	16147620
Danielia sp. ChDrAdgY58	GCF_003013715.1	Candidozyma auris	70.5579	2088177	0.193519	0.170503	10790580	12247140
Danielia sp. ChDrAdgY58	GCA_030573055.1	Metschnikowia anglica	70.5414	1962243	0.181848	0.145234	10790580	13510920
Danielia sp. ChDrAdgY58	GCA_004217705.1	Metschnikowia aff. pulcherrima	70.5394	1868326	0.173144	0.118265	10790580	15797760
Danielia sp. ChDrAdgY58	GCA_030573315.1	Osmozyma mogii	70.5216	1956498	0.181315	0.177572	10790580	11018040
Danielia sp. ChDrAdgY58	GCA_002370615.1	Metschnikowia aberdeeniae	70.5071	1846437	0.171116	0.174078	10790580	10606980
Danielia sp. ChDrAdgY58	GCA_030674755.1	Metschnikowia henanensis	70.5071	1827782	0.169387	0.0955805	10790580	19122960
Danielia sp. ChDrAdgY58	GCA_030557065.1	Metschnikowia rubicola	70.4982	1873674	0.17364	0.111465	10790580	16809600
Danielia sp. ChDrAdgY58	GCA_030561945.1	Metschnikowia krissii	70.4816	1710486	0.158517	0.130208	10790580	13136580
Danielia sp. ChDrAdgY58	GCA_030674525.1	Metschnikowia chrysoperlae	70.4688	1722448	0.159625	0.122385	10790580	14073960
Danielia sp. ChDrAdgY58	GCA_008065195.1	Metschnikowia amazonensis	70.4584	1859679	0.172343	0.100624	10790580	18481380
Danielia sp. ChDrAdgY58	GCA_009746055.1	Metschnikowia pulcherrima	70.4542	2146936	0.198964	0.0834294	10790580	25733580
Danielia sp. ChDrAdgY58	GCA_030581935.1	Metschnikowia corniflorae	70.4227	1750733	0.162246	0.0666643	10790580	26261940
Danielia sp. ChDrAdgY58	GCA_030563705.1	Australozyma bambusicola	70.4209	1658301	0.15368	0.137919	10790580	12023760
Danielia sp. ChDrAdgY58	GCA_030583235.1	Metschnikowia lunata	70.3817	1803419	0.167129	0.110009	10790580	16393440
Danielia sp. ChDrAdgY58	GCA_002370295.1	Metschnikowia bowlesiae	70.3749	1745018	0.161717	0.104355	10790580	16721880
Danielia sp. ChDrAdgY58	GCA_030582955.1	Osmozyma tolerans	70.3696	1886431	0.174822	0.150349	10790580	12547020
Danielia sp. ChDrAdgY58	GCA_002370575.1	Metschnikowia sp. M2Y3	70.3482	1731296	0.160445	0.150849	10790580	11477040
Danielia sp. ChDrAdgY58	GCA_009756645.1	Metschnikowia sp. UWOPS 12.619.2	70.3376	1696535	0.157224	0.104019	10790580	16309800
Danielia sp. ChDrAdgY58	GCA_002370765.1	Metschnikowia similis	70.3315	1734218	0.160716	0.102676	10790580	16890180
Danielia sp. ChDrAdgY58	GCA_030556465.1	Metschnikowia picachoensis	70.3281	1804597	0.167238	0.089264	10790580	20216400
Danielia sp. ChDrAdgY58	GCA_030582695.1	[Candida] golubevii	70.3102	1805809	0.167351	0.124457	10790580	14509500
Danielia sp. ChDrAdgY58	GCA_030556455.1	Metschnikowia pimensis	70.2712	1806766	0.167439	0.102047	10790580	17705160
Danielia sp. ChDrAdgY58	GCA_002894445.1	Metschnikowia sp. AWRI3582	70.2517	1738833	0.161144	0.126221	10790580	13776120
Danielia sp. ChDrAdgY58	GCA_009756535.1	Metschnikowia sp. UFMG-CM-y6306	70.2505	1778961	0.164862	0.108214	10790580	16439340
Danielia sp. ChDrAdgY58	GCA_009756565.1	Metschnikowia sp. UWOPS 03-167b3	70.2269	1730769	0.160396	0.105906	10790580	16342440
Danielia sp. ChDrAdgY58	GCA_009756545.1	Metschnikowia dekortorum	70.2109	1759669	0.163075	0.10907	10790580	16133340
Danielia sp. ChDrAdgY58	GCA_002370875.1	Metschnikowia arizonensis	70.2061	1791076	0.165985	0.112916	10790580	15862020
Danielia sp. ChDrAdgY58	GCA_030583085.1	Hermanozyma aechmeae	70.2042	1823866	0.169024	0.162851	10790580	11199600
Danielia sp. ChDrAdgY58	GCA_963678735.1	Metschnikowia agaves	70.1674	1974738	0.183006	0.176951	10790580	11159820
Danielia sp. ChDrAdgY58	GCA_002374725.1	Metschnikowia hibisci	70.0976	1717941	0.159208	0.152256	10790580	11283240
Danielia sp. ChDrAdgY58	GCA_030567085.1	Hermanozyma ubatubensis	70.0889	1825098	0.169138	0.163393	10790580	11170020
Danielia sp. ChDrAdgY58	GCA_030555945.1	Gaillardinia entomophila	70.0381	1459080	0.135218	0.146685	10790580	9947040
Danielia sp. ChDrAdgY58	GCA_030570115.1	Wilhelminamyces savonicus	69.9454	1604425	0.148688	0.12805	10790580	12529680
Danielia sp. ChDrAdgY58	GCA_030558325.1	Wilhelminamyces tanticharoeniae	69.8946	1539596	0.14268	0.12698	10790580	12124740
Danielia sp. ChDrAdgY58	GCA_003708205.2	Isabelozyma gotoi	69.67	1505431	0.139513	0.121325	10790580	12408300
Danielia sp. ChDrAdgY58	GCA_030449045.1	Isabelozyma pseudorhagii	69.4132	1498532	0.138874	0.120908	10790580	12394020
Danielia sp. ChDrAdgY58	GCA_003708185.3	Isabelozyma rhagii	69.3426	1511473	0.140073	0.122699	10790580	12318540
Danielia sp. ChDrAdgY58	GCA_030555995.1	Isabelozyma heimii	69.2275	1459820	0.135287	0.118349	10790580	12334860
Danielia sp. ChDrAdgY58	GCA_030557975.1	Soucietia sequanensis	68.5018	1077873	0.0998902	0.0723793	10790580	14892000
Danielia sp. ChDrAdgY58	GCA_030562905.1	Tanozyma kutaoensis	68.3722	1400073	0.12975	0.148826	10790580	9407460
Danielia sp. ChDrAdgY58	GCA_030578455.1	Metschnikowia sp. yHQL527	67.9339	1133316	0.105028	0.0951116	10790580	11915640

## Sheet: Cy46
Supplemental Table 1.8. OrthoANI results between the genomes of Cyberlindnera americana ChDrAdgY46 and the closest reference strains
query_name	subject_acc	subject_name	orthoANI_value	avg_aligned_length	query_coverage	subject_coverage	query_length	subject_length
Cyberlindnera americana ChDrAdgY46	GCA_003708795.3	Cyberlindnera americana	96.7287	8189699	0.71894	0.713636	11391360	11476020
Cyberlindnera americana ChDrAdgY46	GCA_030569745.1	Cyberlindnera bimundalis	76.7364	4482091	0.393464	0.372327	11391360	12038040
Cyberlindnera americana ChDrAdgY46	GCA_030572335.1	Cyberlindnera nakhonratchasimensis	75.194	3983478	0.349693	0.341438	11391360	11666760
Cyberlindnera americana ChDrAdgY46	GCA_030557345.1	Cyberlindnera maritima	75.1937	3799297	0.333524	0.2689	11391360	14129040
Cyberlindnera americana ChDrAdgY46	GCA_030574135.1	Cyberlindnera petersonii	74.2979	3340246	0.293226	0.299173	11391360	11164920
Cyberlindnera americana ChDrAdgY46	GCA_003708295.3	Cyberlindnera mycetangii	74.1707	3550675	0.311699	0.294356	11391360	12062520
Cyberlindnera americana ChDrAdgY46	GCA_030557155.1	Cyberlindnera amylophila	73.8232	3179599	0.279124	0.275157	11391360	11555580
Cyberlindnera americana ChDrAdgY46	GCA_030556625.1	Cyberlindnera euphorbiiphila	73.7364	3394072	0.297951	0.275252	11391360	12330780
Cyberlindnera americana ChDrAdgY46	GCA_030580135.1	[Candida] easanensis	73.734	3170654	0.278338	0.241436	11391360	13132500
Cyberlindnera americana ChDrAdgY46	GCA_022641835.1	Cyberlindnera fabianii	73.499	3151428	0.276651	0.255468	11391360	12335880
Cyberlindnera americana ChDrAdgY46	GCA_030563065.1	Cyberlindnera veronae	73.4939	3102429	0.272349	0.231547	11391360	13398720
Cyberlindnera americana ChDrAdgY46	GCA_030581715.1	Cyberlindnera mississippiensis	73.4665	2987903	0.262296	0.260476	11391360	11470920
Cyberlindnera americana ChDrAdgY46	GCA_030567115.1	Cyberlindnera euphorbiae	73.35	2982789	0.261847	0.244527	11391360	12198180
Cyberlindnera americana ChDrAdgY46	GCA_030462915.1	Cyberlindnera meyerae	73.2582	2772460	0.243383	0.212119	11391360	13070280
Cyberlindnera americana ChDrAdgY46	GCA_030563305.1	[Candida] maesae	73.2488	2927879	0.257026	0.234362	11391360	12492960
Cyberlindnera americana ChDrAdgY46	GCA_030558335.1	[Candida] stauntonica	73.2337	3235562	0.284037	0.285519	11391360	11332200
Cyberlindnera americana ChDrAdgY46	GCA_003708285.2	Cyberlindnera xylosilytica	73.1545	3022595	0.265341	0.228864	11391360	13206960
Cyberlindnera americana ChDrAdgY46	GCA_030557175.1	Cyberlindnera japonica	72.9821	3015649	0.264731	0.25923	11391360	11633100
Cyberlindnera americana ChDrAdgY46	GCA_030567055.1	[Candida] taoyuanica	72.8942	3182812	0.279406	0.281828	11391360	11293440
Cyberlindnera americana ChDrAdgY46	GCA_030563225.1	[Candida] hungchunana	72.7775	2984545	0.262001	0.263321	11391360	11334240
Cyberlindnera americana ChDrAdgY46	GCA_030569395.1	Cyberlindnera rhodanensis	72.7719	2791635	0.245066	0.205797	11391360	13564980
Cyberlindnera americana ChDrAdgY46	GCA_030585085.1	Cyberlindnera xishuangbannaensis	72.6164	2870591	0.251997	0.215326	11391360	13331400
Cyberlindnera americana ChDrAdgY46	GCA_030564145.1	[Candida] takata	71.6836	2088776	0.183365	0.190601	11391360	10958880
Cyberlindnera americana ChDrAdgY46	GCA_020995425.1	Cyberlindnera sargentensis	71.6828	2156343	0.189296	0.189653	11391360	11369940
Cyberlindnera americana ChDrAdgY46	GCA_900465365.1	[Candida] vartiovaarae	71.6707	2078848	0.182493	0.184375	11391360	11275080
Cyberlindnera americana ChDrAdgY46	GCA_030567175.1	Cyberlindnera lachancei	71.5696	1943146	0.170581	0.136104	11391360	14276940
Cyberlindnera americana ChDrAdgY46	GCA_017948575.1	Cyberlindnera subsufficiens	71.5645	2251910	0.197686	0.181619	11391360	12399120
Cyberlindnera americana ChDrAdgY46	GCA_003709245.3	Cyberlindnera saturnus	71.5276	2317892	0.203478	0.183602	11391360	12624540
Cyberlindnera americana ChDrAdgY46	GCA_003708225.3	Cyberlindnera suaveolens	71.4888	2307558	0.202571	0.191154	11391360	12071700
Cyberlindnera americana ChDrAdgY46	GCA_003706445.3	Cyberlindnera mrakii	71.3908	2225743	0.195389	0.181403	11391360	12269580
Cyberlindnera americana ChDrAdgY46	GCF_001661405.1	Cyberlindnera jadinii NRRL Y-1542	71.3747	2017960	0.177148	0.156928	11391360	12859140
Cyberlindnera americana ChDrAdgY46	GCA_030565205.1	Cyberlindnera galapagoensis	71.3196	2022342	0.177533	0.168912	11391360	11972760
Cyberlindnera americana ChDrAdgY46	GCA_030569715.1	Cyberlindnera samutprakarnensis	71.1769	2037699	0.178881	0.163642	11391360	12452160
Cyberlindnera americana ChDrAdgY46	GCA_030558135.1	[Candida] adriatica	71.1126	2196096	0.192786	0.211976	11391360	10360140
Cyberlindnera americana ChDrAdgY46	GCA_003707745.2	Cyberlindnera misumaiensis	70.4881	2047974	0.179783	0.197756	11391360	10356060
Cyberlindnera americana ChDrAdgY46	GCA_003708355.3	Cyberlindnera maclurae	70.4842	1898703	0.166679	0.185461	11391360	10237740

## Sheet: Zy45
Supplemental Table 1.9. OrthoANI results between the genomes of Zygoascus sp. ChDrAdgY45 and the closest reference strains
query_name	subject_acc	subject_name	orthoANI_value	avg_aligned_length	query_coverage	subject_coverage	query_length	subject_length
Zygoascus sp. ChDrAdgY45	GCA_030569095.1	Zygoascus tannicola	72.6834	3145077	0.280539	0.28348	11210820	11094540
Zygoascus sp. ChDrAdgY45	GCA_003707925.3	Zygoascus ofunaensis	72.3464	2799034	0.249673	0.227995	11210820	12276720
Zygoascus sp. ChDrAdgY45	GCA_003707935.2	Zygoascus meyerae	68.8777	1346123	0.120074	0.110706	11210820	12159420
Zygoascus sp. ChDrAdgY45	GCA_030705125.1	Zygoascus bituminiphila	68.83	1399531	0.124838	0.116585	11210820	12004380
Zygoascus sp. ChDrAdgY45	GCA_030564625.1	Zygoascus hellenicus	68.6915	1273312	0.113579	0.109581	11210820	11619840
Zygoascus sp. ChDrAdgY45	GCA_030561445.1	Zygoascus meyerae	68.649	1308606	0.116727	0.108156	11210820	12099240
Zygoascus sp. ChDrAdgY45	GCA_030565365.1	Zygoascus flipseniorum	68.4565	1426732	0.127264	0.126768	11210820	11254680
Zygoascus sp. ChDrAdgY45	GCA_030556875.1	Zygoascus biomembranicola	68.4456	1423471	0.126973	0.126181	11210820	11281200
Zygoascus sp. ChDrAdgY45	GCA_030563625.1	Zygoascus polysorbophila	68.4167	1324846	0.118176	0.108014	11210820	12265500
Zygoascus sp. ChDrAdgY45	GCA_030580475.1	[Candida] patagonica (nom. inval.)	68.1223	1259558	0.112352	0.113686	11210820	11079240
Zygoascus sp. ChDrAdgY45	GCA_030568895.1	[Candida] suthepensis	67.7887	1142818	0.101939	0.0971566	11210820	11762640
Zygoascus sp. ChDrAdgY45	GCA_030563415.1	[Candida] lundiana	67.6356	1145969	0.10222	0.0936874	11210820	12231840
