# Supplementary material for: Comparative genomics of dominant members of the gut core microbiome of the bark beetle, Dendroctonus rhizophagus (Curculionidae: Scolytinae) reveals potential functional complementarity in the detoxification process
Source: BMC Genomics. 2025 Nov 19;26:1064. doi: 10.1186/s12864-025-12279-1 (PMC12628601; doi:10.1186/s12864-025-12279-1)
Supplement: Supplementary file 3 — Supplemental Table 2. [file 12864_2025_12279_MOESM3_ESM.xlsx]

## Sheet: Ac58
Supplemental Table 2.1. Functional annotation of the genome of Acinetobacter sp. ChDrLvgB58 based on analysis performed with emapper, blastp, and interproscan.
Query	EggNOG-mapper results																		Blastp (Uniprot) results								InterProScan results
	Seed_ortholog	E-value	Score	EggNOG_OGs*	Max_annot_lvl*	COG_cat*	Description	Preferred_name	Gene Ontology	EC number*	KEGG_ko*	KEGG_Pathway	KEGG_Module	KEGG_Reaction	KEGG_rclass*	BRITE	KEGG_TC*	CAZy*	Subject_seqid	Pident (%)	Length(aa)	E-value	Bitscore	Gene Ontology	Organism	Protein names	Analysis	Accession	Description	E-value	IP-accession	IP-description	Gene Ontology
Ac58.1	575588.ACPN01000095_gene356	6.2e-300	816	COG0373@1|root,COG0373@2|Bacteria,1MU41@1224|Proteobacteria,1RNQ8@1236|Gammaproteobacteria,3NJ4K@468|Moraxellaceae	1236|Gammaproteobacteria	H	Catalyzes the NADPH-dependent reduction of glutamyl- tRNA(Glu) to glutamate 1-semialdehyde (GSA)	hemA	GO:0003674,GO:0003824,GO:0005488,GO:0005515,GO:0006082,GO:0006520,GO:0006536,GO:0006725,GO:0006778,GO:0006779,GO:0006782,GO:0006783,GO:0006807,GO:0008150,GO:0008152,GO:0008883,GO:0009058,GO:0009064,GO:0009987,GO:0016491,GO:0016620,GO:0016903,GO:0018130,GO:0019353,GO:0019438,GO:0019752,GO:0033013,GO:0033014,GO:0033526,GO:0034641,GO:0042168,GO:0042440,GO:0042802,GO:0043436,GO:0043648,GO:0044237,GO:…	1.2.1.70	ko:K02492	ko00860,ko01100,ko01110,ko01120,map00860,map01100,map01110,map01120	M00121	R04109	RC00055,RC00149	ko00000,ko00001,ko00002,ko01000	ND	ND	N9NZL4	100	429	0	880	GO:0008883; GO:0019353; GO:0050661	Acinetobacter sp. CIP 101966	Glutamyl-tRNA reductase (GluTR) (EC 1.2.1.70)	PANTHER	PTHR43013	GLUTAMYL-TRNA REDUCTASE	2e-124	ND	ND	GO:0008883(PANTHER)|GO:0019353(PANTHER)
Ac58.2	575588.ACPN01000095_gene355	0	1275	COG0358@1|root,COG0358@2|Bacteria,1MUHC@1224|Proteobacteria,1RMGA@1236|Gammaproteobacteria,3NIVT@468|Moraxellaceae	1236|Gammaproteobacteria	L	RNA polymerase that catalyzes the synthesis of short RNA molecules used as primers for DNA polymerase during DNA replication	dnaG	ND	ND	ko:K02316	ko03030,map03030	ND	ND	ND	ko00000,ko00001,ko01000,ko03032	ND	ND	N9P015	100	640	0	1332	GO:0000428; GO:0003677; GO:0003896; GO:0005737; GO:0008270; GO:1990077	Acinetobacter sp. CIP 101966	DNA primase (EC 2.7.7.101)	PANTHER	PTHR30313	DNA PRIMASE	3.3e-130	IPR050219	DnaG Primase	GO:0003896(PANTHER)|GO:0005737(PANTHER)|GO:0006269(PANTHER)
Ac58.3	575588.ACPN01000095_gene354	1.1e-227	625	COG4105@1|root,COG4105@2|Bacteria,1MVS5@1224|Proteobacteria,1RSE6@1236|Gammaproteobacteria,3NJGY@468|Moraxellaceae	1236|Gammaproteobacteria	M	Part of the outer membrane protein assembly complex, which is involved in assembly and insertion of beta-barrel proteins into the outer membrane	bamD	GO:0005575,GO:0005623,GO:0008104,GO:0008150,GO:0009279,GO:0009987,GO:0016020,GO:0016043,GO:0019867,GO:0022607,GO:0030312,GO:0030313,GO:0031224,GO:0031230,GO:0031241,GO:0031246,GO:0031975,GO:0032991,GO:0033036,GO:0034613,GO:0043163,GO:0043165,GO:0044085,GO:0044091,GO:0044425,GO:0044462,GO:0044464,GO:0045184,GO:0045229,GO:0051179,GO:0051205,GO:0051234,GO:0051641,GO:0061024,GO:0070727,GO:0071709,GO:…	ND	ko:K05807	ND	ND	ND	ND	ko00000,ko02000	1.B.33.1	ND	N9QIH2	100	321	0	665	GO:0043165; GO:0051205; GO:1990063	Acinetobacter sp. CIP 101966	Outer membrane protein assembly factor BamD	CDD	cd15830	BamD	3.82417e-89	IPR017689	Outer membrane protein assembly factor BamD	ND
Ac58.4	575588.ACPN01000095_gene353	2.21e-253	692	COG0564@1|root,COG0564@2|Bacteria,1MUBN@1224|Proteobacteria,1RN7F@1236|Gammaproteobacteria,3NJP8@468|Moraxellaceae	1236|Gammaproteobacteria	J	Responsible for synthesis of pseudouridine from uracil	rluD	GO:0000027,GO:0000154,GO:0000455,GO:0001522,GO:0003674,GO:0003824,GO:0005575,GO:0005622,GO:0005623,GO:0005737,GO:0005829,GO:0006139,GO:0006364,GO:0006396,GO:0006725,GO:0006807,GO:0006996,GO:0008150,GO:0008152,GO:0009451,GO:0009982,GO:0009987,GO:0010467,GO:0016043,GO:0016070,GO:0016072,GO:0016853,GO:0016866,GO:0022607,GO:0022613,GO:0022618,GO:0031118,GO:0034470,GO:0034622,GO:0034641,GO:0034660,GO:…	5.4.99.23	ko:K06180	ND	ND	ND	ND	ko00000,ko01000,ko03009	ND	ND	N9Q9Q1	100	350	0	725	GO:0000455; GO:0003723; GO:0160140	Acinetobacter sp. CIP 101966	Pseudouridine synthase (EC 5.4.99.-)	CDD	cd02869	PseudoU_synth_RluA_like	8.55997e-72	IPR006145	Pseudouridine synthase, RsuA/RluA-like	GO:0001522(InterPro)|GO:0003723(InterPro)|GO:0009451(InterPro)|GO:0009982(InterPro)
Ac58.5	575588.ACPN01000095_gene352	2.42e-182	504	COG1496@1|root,COG1496@2|Bacteria,1MW2H@1224|Proteobacteria,1RNV4@1236|Gammaproteobacteria,3NIMQ@468|Moraxellaceae	1236|Gammaproteobacteria	S	Belongs to the multicopper oxidase YfiH RL5 family	yfiH	GO:0003674,GO:0005488,GO:0005507,GO:0043167,GO:0043169,GO:0046872,GO:0046914	ND	ko:K05810	ND	ND	ND	ND	ko00000,ko01000	ND	ND	N9QK13	100	246	0	516	GO:0004000; GO:0005507; GO:0017061; GO:0046936	Acinetobacter sp. CIP 101966	Purine nucleoside phosphorylase	CDD	cd16833	YfiH	5.24325e-61	IPR003730	Multi-copper polyphenol oxidoreductase	ND
Ac58.6	575588.ACPN01000095_gene351	3.53e-134	377	COG0431@1|root,COG0431@2|Bacteria,1QV4N@1224|Proteobacteria,1T2C1@1236|Gammaproteobacteria,3NTMW@468|Moraxellaceae	1236|Gammaproteobacteria	S	Flavodoxin domain	ND	ND	1.6.5.2	ko:K03809	ko00130,ko01110,map00130,map01110	ND	R02964,R03643,R03816	RC00819	ko00000,ko00001,ko01000	ND	ND	N9NZL1	100	186	9.52e-138	385	GO:0003955; GO:0009055; GO:0010181; GO:0016020	Acinetobacter sp. CIP 101966	Flavodoxin-like domain-containing protein	PANTHER	PTHR30546	FLAVODOXIN-RELATED PROTEIN WRBA-RELATED	3e-16	ND	ND	GO:0003955(PANTHER)|GO:0016020(PANTHER)
Ac58.7	981327.F925_02779	4.84e-112	319	COG0691@1|root,COG0691@2|Bacteria,1RDFP@1224|Proteobacteria,1S3PT@1236|Gammaproteobacteria,3NIK8@468|Moraxellaceae	1236|Gammaproteobacteria	O	the 2 termini fold to resemble tRNA(Ala) and it encodes a tag peptide , a short internal open reading frame. During trans-translation Ala- aminoacylated tmRNA acts like a tRNA, entering the A-site of stalled ribosomes, displacing the stalled mRNA. The ribosome then switches to translate the ORF on the tmRNA	smpB	GO:0003674,GO:0003676,GO:0003723,GO:0005488,GO:0005575,GO:0005622,GO:0005623,GO:0005737,GO:0005829,GO:0006464,GO:0006807,GO:0008150,GO:0008152,GO:0009987,GO:0019538,GO:0036211,GO:0043170,GO:0043412,GO:0044237,GO:0044238,GO:0044260,GO:0044267,GO:0044424,GO:0044444,GO:0044464,GO:0070930,GO:0071704,GO:0097159,GO:1901363,GO:1901564	ND	ko:K03664	ND	ND	ND	ND	ko00000	ND	ND	A0AAJ2I5A7	100	159	3.41e-117	331	ND	Acinetobacter sp. RG5	SsrA-binding protein SmpB	CDD	cd09294	SmpB	2.7617e-65	IPR000037	SsrA-binding protein	GO:0003723(InterPro)
Ac58.8	981327.F925_02778	3.38e-114	325	COG0669@1|root,COG0669@2|Bacteria,1RD9F@1224|Proteobacteria,1S41J@1236|Gammaproteobacteria,3NJTZ@468|Moraxellaceae	1236|Gammaproteobacteria	H	Reversibly transfers an adenylyl group from ATP to 4'- phosphopantetheine, yielding dephospho-CoA (dPCoA) and pyrophosphate	coaD	GO:0003674,GO:0003824,GO:0004595,GO:0005488,GO:0005515,GO:0006139,GO:0006163,GO:0006164,GO:0006725,GO:0006732,GO:0006753,GO:0006793,GO:0006796,GO:0006807,GO:0008150,GO:0008152,GO:0009058,GO:0009108,GO:0009117,GO:0009150,GO:0009152,GO:0009165,GO:0009259,GO:0009260,GO:0009987,GO:0015936,GO:0015937,GO:0016740,GO:0016772,GO:0016779,GO:0018130,GO:0019438,GO:0019637,GO:0019693,GO:0033865,GO:0033866,GO:…	2.7.7.3	ko:K00954	ko00770,ko01100,map00770,map01100	M00120	R03035	RC00002	ko00000,ko00001,ko00002,ko01000	ND	ND	A0AAJ2I558	100	163	2.44e-118	334	ND	Acinetobacter sp. RG5	Pantetheine-phosphate adenylyltransferase (EC 2.7.7.3)	CDD	cd02163	PPAT	1.10661e-91	IPR001980	Phosphopantetheine adenylyltransferase	GO:0004595(InterPro)|GO:0015937(InterPro)
Ac58.9	575588.ACPN01000095_gene348	4.08e-43	138	COG1145@1|root,COG1145@2|Bacteria,1MZ6H@1224|Proteobacteria,1S8ZV@1236|Gammaproteobacteria,3NPI1@468|Moraxellaceae	1236|Gammaproteobacteria	C	Ferredoxin	fdx1	ND	ND	ND	ND	ND	ND	ND	ND	ND	ND	N9Q9P6	100	62	2.2e-40	129	ND	Acinetobacter sp. CIP 101966	4Fe-4S ferredoxin-type domain-containing protein	ND	ND	ND	ND	ND	ND	ND
Ac58.10	1136163.M565_ctg1P1641	3.53e-104	310	2BI0D@1|root,32C51@2|Bacteria,1QKXC@1224|Proteobacteria,1TJ39@1236|Gammaproteobacteria,1Y0ER@135623|Vibrionales	1236|Gammaproteobacteria	ND	ND	ND	ND	ND	ND	ND	ND	ND	ND	ND	ND	ND	N9QK08	100	290	0	595	ND	Acinetobacter sp. CIP 101966	AbiTii domain-containing protein	ND	ND	ND	ND	ND	ND	ND
Ac58.11	575588.ACPN01000095_gene346	4.06e-153	427	COG0110@1|root,COG0110@2|Bacteria,1NI8A@1224|Proteobacteria,1SI69@1236|Gammaproteobacteria,3NJXY@468|Moraxellaceae	1236|Gammaproteobacteria	J	Hexapeptide repeat of succinyl-transferase	ND	ND	2.3.1.28	ko:K00638	ND	ND	ND	ND	br01600,ko00000,ko01000,ko01504	ND	ND	A0A6N1MU97	100	208	1.91e-156	434	GO:0016746; GO:0046677	Acinetobacter lwoffii	Chloramphenicol acetyltransferase (EC 2.3.1.28)	CDD	cd03349	LbH_XAT	1.72079e-43	ND	ND	ND
Ac58.12	575588.ACPN01000095_gene345	6.27e-96	276	COG0251@1|root,COG0251@2|Bacteria,1RCX5@1224|Proteobacteria,1S478@1236|Gammaproteobacteria,3NN4R@468|Moraxellaceae	1236|Gammaproteobacteria	J	Endoribonuclease L-PSP	yjgH	ND	ND	ND	ND	ND	ND	ND	ND	ND	ND	N9P009	100	134	1.55e-97	279	GO:0005829; GO:0019239	Acinetobacter sp. CIP 101966	RutC family protein yjgH	CDD	cd02198	YjgH_like	3.92873e-57	IPR038743	YjgH-like	ND
Ac58.13	575588.ACPN01000095_gene344	1.47e-136	384	COG1309@1|root,COG1309@2|Bacteria,1R5GP@1224|Proteobacteria,1RR01@1236|Gammaproteobacteria,3NKJZ@468|Moraxellaceae	1236|Gammaproteobacteria	K	Bacterial regulatory proteins, tetR family	tetC	ND	ND	ko:K19047	ND	ND	ND	ND	ko00000,ko03000	ND	ND	N9QIG2	100	197	8.65e-147	409	GO:0000976; GO:0003700	Acinetobacter sp. CIP 101966	HTH tetR-type domain-containing protein	Pfam	PF21351	Tetracyclin repressor-like, C-terminal domain	2.2e-30	IPR049484	Transcriptional regulator Rv0078-like, C-terminal domain	ND
Ac58.14	575588.ACPN01000095_gene343	1.45e-108	310	COG0782@1|root,COG0782@2|Bacteria,1RCXW@1224|Proteobacteria,1S3UP@1236|Gammaproteobacteria,3NKAV@468|Moraxellaceae	1236|Gammaproteobacteria	K	Necessary for efficient RNA polymerase transcription elongation past template-encoded arresting sites. The arresting sites in DNA have the property of trapping a certain fraction of elongating RNA polymerases that pass through, resulting in locked ternary complexes. Cleavage of the nascent transcript by cleavage factors such as GreA or GreB allows the resumption of elongation from the new 3'termi…	greA	GO:0001098,GO:0001108,GO:0003674,GO:0005488,GO:0005515,GO:0005575,GO:0005622,GO:0005623,GO:0005737,GO:0005829,GO:0006139,GO:0006351,GO:0006354,GO:0006355,GO:0006725,GO:0006807,GO:0008150,GO:0008152,GO:0009058,GO:0009059,GO:0009889,GO:0009987,GO:0010467,GO:0010468,GO:0010556,GO:0016070,GO:0018130,GO:0019219,GO:0019222,GO:0019438,GO:0031323,GO:0031326,GO:0032774,GO:0032784,GO:0034641,GO:0034645,GO:…	ND	ko:K03624	ND	ND	ND	ND	ko00000,ko03021	ND	ND	N9Q9P1	100	158	2.99e-113	321	GO:0003677; GO:0003746; GO:0006354; GO:0032784; GO:0070063	Acinetobacter sp. CIP 101966	Transcription elongation factor GreA (Transcript cleavage factor GreA)	PANTHER	PTHR30437	TRANSCRIPTION ELONGATION FACTOR GREA	7.6e-50	IPR023459	Transcription elongation factor GreA/GreB family	GO:0006354(PANTHER)|GO:0070063(InterPro)
Ac58.15	575588.ACPN01000095_gene342	0	2122	COG0458@1|root,COG0458@2|Bacteria,1MUDZ@1224|Proteobacteria,1RPIU@1236|Gammaproteobacteria,3NIFC@468|Moraxellaceae	1236|Gammaproteobacteria	F	Carbamoyl-phosphate synthetase ammonia chain	carB	GO:0000050,GO:0000166,GO:0003674,GO:0003824,GO:0004087,GO:0004088,GO:0005488,GO:0005524,GO:0005575,GO:0005622,GO:0005623,GO:0005737,GO:0005829,GO:0005951,GO:0006082,GO:0006139,GO:0006206,GO:0006220,GO:0006221,GO:0006520,GO:0006525,GO:0006526,GO:0006725,GO:0006753,GO:0006793,GO:0006796,GO:0006807,GO:0008144,GO:0008150,GO:0008152,GO:0008652,GO:0009058,GO:0009064,GO:0009084,GO:0009112,GO:0009117,GO:…	6.3.5.5	ko:K01955	ko00240,ko00250,ko01100,map00240,map00250,map01100	M00051	R00256,R00575,R01395,R10948,R10949	RC00002,RC00010,RC00043,RC02750,RC02798,RC03314	ko00000,ko00001,ko00002,ko01000	ND	ND	N9QK04	100	1076	0	2211	GO:0004070; GO:0004087; GO:0004088; GO:0004151; GO:0005524; GO:0005829; GO:0006207; GO:0006228; GO:0006526; GO:0006541; GO:0019240; GO:0044205; GO:0046872	Acinetobacter sp. CIP 101966	Carbamoyl phosphate synthase large chain (EC 6.3.4.16) (EC 6.3.5.5) (Carbamoyl phosphate synthetase ammonia chain)	PANTHER	PTHR11405	CARBAMOYLTRANSFERASE FAMILY MEMBER	0	ND	ND	GO:0004088(PANTHER)|GO:0005737(PANTHER)|GO:0006541(PANTHER)|GO:0006807(PANTHER)
Ac58.16	575588.ACPN01000095_gene341	6.94e-283	769	COG0505@1|root,COG0505@2|Bacteria,1MUB9@1224|Proteobacteria,1RMAW@1236|Gammaproteobacteria,3NJIR@468|Moraxellaceae	1236|Gammaproteobacteria	F	Belongs to the CarA family	carA	GO:0000050,GO:0003674,GO:0003824,GO:0004088,GO:0005575,GO:0005622,GO:0005623,GO:0005737,GO:0005829,GO:0005951,GO:0006082,GO:0006139,GO:0006206,GO:0006207,GO:0006220,GO:0006221,GO:0006520,GO:0006525,GO:0006526,GO:0006541,GO:0006725,GO:0006753,GO:0006793,GO:0006796,GO:0006807,GO:0008150,GO:0008152,GO:0008652,GO:0009058,GO:0009064,GO:0009084,GO:0009112,GO:0009117,GO:0009165,GO:0009218,GO:0009220,GO:…	6.3.5.5	ko:K01956	ko00240,ko00250,ko01100,map00240,map00250,map01100	M00051	R00256,R00575,R01395,R10948,R10949	RC00002,RC00010,RC00043,RC02750,RC02798,RC03314	ko00000,ko00001,ko00002,ko01000	ND	ND	A0AAJ2MAB1	100	379	0	785	ND	Acinetobacter sp. RG5	Glutamine-hydrolyzing carbamoyl-phosphate synthase small subunit (EC 6.3.5.5)	CDD	cd01744	GATase1_CPSase	6.72851e-110	IPR035686	Carbamoyl-phosphate synthase small subunit, GATase1 domain	ND
Ac58.17	553217.ENHAE0001_0404	3.08e-233	640	COG3385@1|root,COG3385@2|Bacteria,1R7TE@1224|Proteobacteria,1RMQX@1236|Gammaproteobacteria,3NKD7@468|Moraxellaceae	1236|Gammaproteobacteria	L	Transposase DDE domain	ND	ND	ND	ND	ND	ND	ND	ND	ND	ND	ND	A0A385L0W8	100	324	0	672	GO:0003677; GO:0004803; GO:0006313	Acinetobacter lwoffii	Transposase	Pfam	PF01609	Transposase DDE domain	2.4e-13	IPR002559	Transposase IS4-like domain	GO:0003677(InterPro)|GO:0004803(InterPro)|GO:0006313(InterPro)
Ac58.18	575588.ACPN01000095_gene340	9.78e-77	230	2EV9J@1|root,33NQ8@2|Bacteria,1QNB0@1224|Proteobacteria,1TKUK@1236|Gammaproteobacteria,3NKI9@468|Moraxellaceae	1236|Gammaproteobacteria	ND	ND	ND	ND	ND	ND	ND	ND	ND	ND	ND	ND	ND	N9P006	100	162	1e-108	310	ND	Acinetobacter sp. CIP 101966	Uncharacterized protein	ND	ND	ND	ND	ND	ND	ND
Ac58.19	575588.ACPN01000095_gene339	6.69e-38	125	2ASUW@1|root,31IAA@2|Bacteria,1QFZQ@1224|Proteobacteria,1TDBC@1236|Gammaproteobacteria,3NQI0@468|Moraxellaceae	1236|Gammaproteobacteria	ND	ND	ND	ND	ND	ND	ND	ND	ND	ND	ND	ND	ND	N9QMT4	100	73	3.94e-42	134	GO:0016020	Acinetobacter sp. CIP 64.7	Uncharacterized protein	ND	ND	ND	ND	ND	ND	ND
Ac58.20	575588.ACPN01000095_gene338	7.21e-135	378	2DPQ0@1|root,332XN@2|Bacteria,1NK27@1224|Proteobacteria,1SGXG@1236|Gammaproteobacteria,3NIH5@468|Moraxellaceae	1236|Gammaproteobacteria	ND	ND	ND	ND	ND	ND	ND	ND	ND	ND	ND	ND	ND	N9Q9N7	100	179	6.75e-135	377	ND	Acinetobacter sp. CIP 101966	DOMON-like domain-containing protein	CDD	cd09627	DOMON_murB_like	1.32191e-42	ND	ND	ND
Ac58.21	575588.ACPN01000095_gene337	2.25e-65	197	COG1534@1|root,COG1534@2|Bacteria,1N8K5@1224|Proteobacteria,1SDIM@1236|Gammaproteobacteria,3NP0A@468|Moraxellaceae	1236|Gammaproteobacteria	J	RNA-binding protein containing KH domain, possibly ribosomal protein	yhbY	GO:0000027,GO:0000028,GO:0000966,GO:0000967,GO:0003674,GO:0005488,GO:0005575,GO:0005622,GO:0005623,GO:0005737,GO:0005829,GO:0006139,GO:0006364,GO:0006396,GO:0006725,GO:0006807,GO:0006996,GO:0008150,GO:0008152,GO:0009987,GO:0010467,GO:0016043,GO:0016070,GO:0016072,GO:0022607,GO:0022613,GO:0022618,GO:0034470,GO:0034471,GO:0034622,GO:0034641,GO:0034660,GO:0042254,GO:0042255,GO:0042273,GO:0042274,GO:…	ND	ko:K07574	ND	ND	ND	ND	ko00000,ko03009	ND	ND	N9QJZ9	100	107	2.48e-71	211	GO:0003723	Acinetobacter sp. CIP 101966	CRM domain-containing protein	SMART	SM01103	CRS1_YhbY_2	7.3e-38	IPR001890	RNA-binding, CRM domain	GO:0003723(InterPro)
Ac58.22	575588.ACPN01000095_gene336	1.7e-149	418	COG0293@1|root,COG0293@2|Bacteria,1MW1C@1224|Proteobacteria,1RN5M@1236|Gammaproteobacteria,3NJ2H@468|Moraxellaceae	1236|Gammaproteobacteria	J	Specifically methylates the uridine in position 2552 of 23S rRNA at the 2'-O position of the ribose in the fully assembled 50S ribosomal subunit	ftsJ	GO:0000027,GO:0000154,GO:0000451,GO:0000453,GO:0001510,GO:0003674,GO:0003824,GO:0005575,GO:0005622,GO:0005623,GO:0005737,GO:0005829,GO:0006139,GO:0006364,GO:0006396,GO:0006725,GO:0006807,GO:0006996,GO:0008150,GO:0008152,GO:0008168,GO:0008171,GO:0008173,GO:0008649,GO:0008650,GO:0008757,GO:0009451,GO:0009987,GO:0010467,GO:0016043,GO:0016070,GO:0016072,GO:0016436,GO:0016740,GO:0016741,GO:0022607,GO:…	2.1.1.166	ko:K02427	ND	ND	ND	ND	ko00000,ko01000,ko03009	ND	ND	A0AAJ2I5J8	100	216	5.72e-158	439	ND	Acinetobacter sp. RG5	23S rRNA (Uridine(2552)-2'-O)-methyltransferase RlmE (EC 2.1.1.166)	PANTHER	PTHR10920	RIBOSOMAL RNA METHYLTRANSFERASE	3.3e-60	IPR050082	Ribosomal RNA large subunit methyltransferase RlmE	GO:0001510(PANTHER)|GO:0005739(PANTHER)|GO:0008173(PANTHER)|GO:0008650(PANTHER)
Ac58.23	981327.F925_02765	0	1211	COG0465@1|root,COG0465@2|Bacteria,1MU6J@1224|Proteobacteria,1RME8@1236|Gammaproteobacteria,3NIUT@468|Moraxellaceae	1236|Gammaproteobacteria	O	Acts as a processive, ATP-dependent zinc metallopeptidase for both cytoplasmic and membrane proteins. Plays a role in the quality control of integral membrane proteins	ftsH	GO:0000166,GO:0003674,GO:0003824,GO:0004175,GO:0004176,GO:0004222,GO:0005488,GO:0005524,GO:0005575,GO:0005623,GO:0005886,GO:0005887,GO:0006508,GO:0006807,GO:0008144,GO:0008150,GO:0008152,GO:0008233,GO:0008237,GO:0008270,GO:0009056,GO:0009057,GO:0016020,GO:0016021,GO:0016462,GO:0016787,GO:0016817,GO:0016818,GO:0016887,GO:0017076,GO:0017111,GO:0019538,GO:0030145,GO:0030163,GO:0030554,GO:0031224,GO:…	ND	ko:K03798	ND	M00742	ND	ND	ko00000,ko00002,ko01000,ko01002,ko03110	ND	ND	N9QWS4	100	640	0	1308	GO:0004176; GO:0004222; GO:0005524; GO:0005886; GO:0006508; GO:0008270; GO:0016887; GO:0030163	Acinetobacter sp. CIP 64.7	ATP-dependent zinc metalloprotease FtsH (EC 3.4.24.-)	PANTHER	PTHR23076	METALLOPROTEASE M41 FTSH	0	ND	ND	GO:0004176(PANTHER)|GO:0005886(PANTHER)|GO:0006508(PANTHER)|GO:0030163(PANTHER)
Ac58.24	575588.ACPN01000094_gene538	2.02e-146	409	COG1670@1|root,COG1670@2|Bacteria,1MXEE@1224|Proteobacteria,1S2G5@1236|Gammaproteobacteria,3NM1N@468|Moraxellaceae	1236|Gammaproteobacteria	J	Acetyltransferases including N-acetylases of ribosomal proteins	ND	ND	ND	ND	ND	ND	ND	ND	ND	ND	ND	A0A6N1MSW7	100	204	1.84e-154	429	GO:0016747	Acinetobacter lwoffii	GNAT family N-acetyltransferase	PANTHER	PTHR43610	BLL6696 PROTEIN	3.7e-54	ND	ND	ND
Ac58.25	575588.ACPN01000094_gene537	2.15e-199	550	COG0294@1|root,COG0294@2|Bacteria,1MUIR@1224|Proteobacteria,1RM8G@1236|Gammaproteobacteria,3NJMW@468|Moraxellaceae	1236|Gammaproteobacteria	H	Catalyzes the condensation of para-aminobenzoate (pABA) with 6-hydroxymethyl-7,8-dihydropterin diphosphate (DHPt-PP) to form 7,8-dihydropteroate (H2Pte), the immediate precursor of folate derivatives	folP	GO:0003674,GO:0003824,GO:0004156,GO:0005575,GO:0005622,GO:0005623,GO:0005737,GO:0005829,GO:0006082,GO:0006575,GO:0006725,GO:0006732,GO:0006760,GO:0006766,GO:0006767,GO:0006807,GO:0008150,GO:0008152,GO:0009058,GO:0009108,GO:0009110,GO:0009396,GO:0009987,GO:0016053,GO:0016740,GO:0016765,GO:0017144,GO:0018130,GO:0019438,GO:0019752,GO:0034641,GO:0042221,GO:0042364,GO:0042398,GO:0042493,GO:0042558,GO:…	2.5.1.15	ko:K00796	ko00790,ko01100,map00790,map01100	M00126,M00841	R03066,R03067	RC00121,RC00842	ko00000,ko00001,ko00002,ko01000	ND	ND	N9Q9N3	100	283	0	580	GO:0004156; GO:0005829; GO:0046654; GO:0046656; GO:0046872	Acinetobacter sp. CIP 101966	Dihydropteroate synthase (DHPS) (EC 2.5.1.15) (Dihydropteroate pyrophosphorylase)	CDD	cd00739	DHPS	7.02392e-122	IPR006390	Dihydropteroate synthase domain	GO:0004156(InterPro)|GO:0009396(InterPro)
Ac58.26	981327.F925_02763	2.03e-62	189	2CJFJ@1|root,32S9X@2|Bacteria,1N1UV@1224|Proteobacteria,1SBPY@1236|Gammaproteobacteria,3NNVQ@468|Moraxellaceae	1236|Gammaproteobacteria	ND	ND	ND	ND	ND	ND	ND	ND	ND	ND	ND	ND	ND	N9QJZ5	100	104	1.56e-71	211	ND	Acinetobacter sp. CIP 101966	Uncharacterized protein	Pfam	PF18977	Family of unknown function (DUF5713)	8.5e-17	IPR043767	Protein of unknown function DUF5713	ND
Ac58.27	575588.ACPN01000094_gene535	6.3e-151	423	2AZ8P@1|root,31RFP@2|Bacteria,1QNZ4@1224|Proteobacteria,1TMMV@1236|Gammaproteobacteria,3NNYH@468|Moraxellaceae	1236|Gammaproteobacteria	ND	ND	ND	ND	ND	ND	ND	ND	ND	ND	ND	ND	ND	N9NZJ7	100	228	1.19e-163	454	GO:0016020	Acinetobacter sp. CIP 101966	Uncharacterized protein	ND	ND	ND	ND	ND	ND	ND
Ac58.29	575588.ACPN01000094_gene534	9.33e-167	464	2BFU1@1|root,329P2@2|Bacteria,1QNS0@1224|Proteobacteria,1TMD7@1236|Gammaproteobacteria,3NMU3@468|Moraxellaceae	1236|Gammaproteobacteria	ND	ND	ND	ND	ND	ND	ND	ND	ND	ND	ND	ND	ND	N9QWR9	100	242	6.17e-179	494	ND	Acinetobacter sp. CIP 64.7	Uncharacterized protein	ND	ND	ND	ND	ND	ND	ND
Ac58.30	575588.ACPN01000094_gene533	1.36e-111	318	2FBJV@1|root,343R1@2|Bacteria,1P2KU@1224|Proteobacteria,1SRNP@1236|Gammaproteobacteria,3NJ6S@468|Moraxellaceae	1236|Gammaproteobacteria	ND	ND	ND	ND	ND	ND	ND	ND	ND	ND	ND	ND	ND	N9QIF1	99.405	168	1.71e-119	337	ND	Acinetobacter sp. CIP 101966	Uncharacterized protein	ND	ND	ND	ND	ND	ND	ND
Ac58.31	575588.ACPN01000094_gene532	5.77e-43	139	2AHT3@1|root,3185M@2|Bacteria,1PZV1@1224|Proteobacteria,1TN7U@1236|Gammaproteobacteria,3NQ51@468|Moraxellaceae	1236|Gammaproteobacteria	ND	ND	ND	ND	ND	ND	ND	ND	ND	ND	ND	ND	ND	N9Q9M8	100	92	5.76e-61	183	GO:0016020	Acinetobacter sp. CIP 101966	Uncharacterized protein	ND	ND	ND	ND	ND	ND	ND
Ac58.32	575588.ACPN01000094_gene531	2.88e-306	833	COG1253@1|root,COG1253@2|Bacteria,1MV3P@1224|Proteobacteria,1T1MS@1236|Gammaproteobacteria,3NK5J@468|Moraxellaceae	1236|Gammaproteobacteria	P	Domain of unknown function DUF21	ytfL	GO:0005575,GO:0005623,GO:0005886,GO:0016020,GO:0044464,GO:0071944	ND	ND	ND	ND	ND	ND	ND	ND	ND	N9QJZ0	100	440	0	894	GO:0005886; GO:0050660	Acinetobacter sp. CIP 101966	Polyamine export protein	PANTHER	PTHR22777	HEMOLYSIN-RELATED	4.3e-92	ND	ND	GO:0005886(PANTHER)
Ac58.33	575588.ACPN01000094_gene530	3.2e-240	657	COG0583@1|root,COG0583@2|Bacteria,1N663@1224|Proteobacteria,1RMFD@1236|Gammaproteobacteria,3NJE5@468|Moraxellaceae	1236|Gammaproteobacteria	K	Transcriptional regulator	ND	ND	ND	ND	ND	ND	ND	ND	ND	ND	ND	N9QWR5	100	329	0	679	GO:0003700	Acinetobacter sp. CIP 64.7	HTH lysR-type domain-containing protein	PANTHER	PTHR30118	HTH-TYPE TRANSCRIPTIONAL REGULATOR LEUO-RELATED	3.3e-79	IPR050389	LysR-type Transcriptional Regulators	GO:0006355(PANTHER)
Ac58.34	981327.F925_02755	0	1042	COG2224@1|root,COG2224@2|Bacteria,1MWIF@1224|Proteobacteria,1RQAK@1236|Gammaproteobacteria,3NJIH@468|Moraxellaceae	1236|Gammaproteobacteria	C	Isocitrate lyase	aceA	ND	4.1.3.1	ko:K01637	ko00630,ko01100,ko01110,ko01120,ko01200,map00630,map01100,map01110,map01120,map01200	M00012	R00479	RC00311,RC00313	ko00000,ko00001,ko00002,ko01000	ND	ND	A0AAJ2M8B2	100	533	0	1109	ND	Acinetobacter sp. RG5	Isocitrate lyase (EC 4.1.3.1)	PANTHER	PTHR21631	ISOCITRATE LYASE/MALATE SYNTHASE	6.8e-116	IPR006254	Isocitrate lyase	GO:0004451(InterPro)|GO:0004451(PANTHER)|GO:0019752(InterPro)
Ac58.35	575588.ACPN01000094_gene528	0	1943	COG0841@1|root,COG0841@2|Bacteria,1MU48@1224|Proteobacteria,1RMBN@1236|Gammaproteobacteria,3NIHE@468|Moraxellaceae	1236|Gammaproteobacteria	U	AcrB/AcrD/AcrF family	acrB	ND	ND	ko:K18138	ko01501,ko01503,map01501,map01503	M00647,M00699,M00718	ND	ND	ko00000,ko00001,ko00002,ko01504,ko02000	2.A.6.2	ND	A0A6N1MQB3	100	1031	0	2098	GO:0005886; GO:0015562; GO:0042910	Acinetobacter lwoffii	Efflux pump membrane transporter	Pfam	PF00873	AcrB/AcrD/AcrF family	0	IPR001036	Acriflavin resistance protein	GO:0016020(InterPro)|GO:0022857(InterPro)|GO:0055085(InterPro)
Ac58.36	1217710.F969_02728	0	956	COG0841@1|root,COG0841@2|Bacteria,1MU48@1224|Proteobacteria,1RMBN@1236|Gammaproteobacteria,3NIHE@468|Moraxellaceae	1236|Gammaproteobacteria	U	AcrB/AcrD/AcrF family	ND	ND	ND	ko:K18138	ko01501,ko01503,map01501,map01503	M00647,M00699,M00718	ND	ND	ko00000,ko00001,ko00002,ko01504,ko02000	2.A.6.2	ND	N9Q9M5	100	586	0	1199	GO:0005886; GO:0042910	Acinetobacter sp. CIP 101966	SSD domain-containing protein	Pfam	PF00873	AcrB/AcrD/AcrF family	0	IPR001036	Acriflavin resistance protein	GO:0016020(InterPro)|GO:0022857(InterPro)|GO:0055085(InterPro)
Ac58.37	575588.ACPN01000094_gene525	0	867	COG0841@1|root,COG0841@2|Bacteria,1MU48@1224|Proteobacteria,1RMBN@1236|Gammaproteobacteria,3NIHE@468|Moraxellaceae	1236|Gammaproteobacteria	U	AcrB/AcrD/AcrF family	ND	ND	ND	ko:K18138	ko01501,ko01503,map01501,map01503	M00647,M00699,M00718	ND	ND	ko00000,ko00001,ko00002,ko01504,ko02000	2.A.6.2	ND	N9QJY5	100	450	0	925	GO:0005886; GO:0042910	Acinetobacter sp. CIP 101966	SSD domain-containing protein	Pfam	PF00873	AcrB/AcrD/AcrF family	1.5e-102	IPR001036	Acriflavin resistance protein	GO:0016020(InterPro)|GO:0022857(InterPro)|GO:0055085(InterPro)
Ac58.38	575588.ACPN01000094_gene524	1.3e-289	792	COG2239@1|root,COG2239@2|Bacteria,1MW24@1224|Proteobacteria,1RNE4@1236|Gammaproteobacteria,3NIPA@468|Moraxellaceae	1236|Gammaproteobacteria	P	Acts as a magnesium transporter	mgtE	ND	ND	ko:K06213	ND	ND	ND	ND	ko00000,ko02000	1.A.26.1	ND	N9NZJ0	100	446	0	889	GO:0005886; GO:0015095; GO:0046872	Acinetobacter sp. CIP 101966	Magnesium transporter MgtE	PANTHER	PTHR41394	MAGNESIUM TRANSPORTER MGTE	7.9e-102	ND	ND	ND
Ac58.39	575588.ACPN01000094_gene523	3.64e-135	380	2DMJE@1|root,32RYR@2|Bacteria,1N7PS@1224|Proteobacteria,1S4DD@1236|Gammaproteobacteria,3NT75@468|Moraxellaceae	1236|Gammaproteobacteria	S	Domain of unknown function (DUF4112)	ND	ND	ND	ND	ND	ND	ND	ND	ND	ND	ND	N9NZZ4	100	193	2.01e-141	395	GO:0016020	Acinetobacter sp. CIP 101966	DUF4112 domain-containing protein	Pfam	PF13430	Domain of unknown function (DUF4112)	6.7e-18	IPR025187	Protein of unknown function DUF4112	ND
Ac58.40	575588.ACPN01000094_gene522	7.55e-209	575	COG0501@1|root,COG0501@2|Bacteria,1MUV4@1224|Proteobacteria,1RMN0@1236|Gammaproteobacteria,3NIJP@468|Moraxellaceae	1236|Gammaproteobacteria	O	Belongs to the peptidase M48B family	htpX	GO:0003674,GO:0003824,GO:0004175,GO:0004222,GO:0005488,GO:0005575,GO:0005623,GO:0005886,GO:0006508,GO:0006807,GO:0006950,GO:0008150,GO:0008152,GO:0008233,GO:0008237,GO:0008270,GO:0009266,GO:0009408,GO:0009628,GO:0016020,GO:0016021,GO:0016787,GO:0019538,GO:0031224,GO:0043167,GO:0043169,GO:0043170,GO:0044238,GO:0044425,GO:0044464,GO:0046872,GO:0046914,GO:0050896,GO:0070011,GO:0071704,GO:0071944,GO:…	ND	ko:K03799	ND	M00743	ND	ND	ko00000,ko00002,ko01000,ko01002	ND	ND	A0AAJ2I589	100	301	0	611	ND	Acinetobacter sp. RG5	Protease HtpX (EC 3.4.24.-)	CDD	cd07335	M48B_HtpX_like	2.47043e-122	ND	ND	ND
Ac58.41	575588.ACPN01000094_gene521	6.72e-201	554	COG0741@1|root,COG0741@2|Bacteria,1MZ4X@1224|Proteobacteria,1S28H@1236|Gammaproteobacteria,3NJTE@468|Moraxellaceae	1236|Gammaproteobacteria	M	Transglycosylase SLT domain	yjbJ	ND	ND	ND	ND	ND	ND	ND	ND	ND	ND	N9Q9M1	100	290	0	592	ND	Acinetobacter sp. CIP 101966	Transglycosylase SLT domain-containing protein	CDD	cd00254	LT-like	1.38458e-50	ND	ND	ND
Ac58.42	575588.ACPN01000094_gene520	1.14e-227	624	COG0037@1|root,COG0037@2|Bacteria,1MW5Q@1224|Proteobacteria,1RN2H@1236|Gammaproteobacteria,3NJFF@468|Moraxellaceae	1236|Gammaproteobacteria	D	Catalyzes the ATP-dependent 2-thiolation of cytidine in position 32 of tRNA, to form 2-thiocytidine (s(2)C32). The sulfur atoms are provided by the cysteine cysteine desulfurase (IscS) system	ttcA	GO:0003674,GO:0003824,GO:0005488,GO:0005575,GO:0005622,GO:0005623,GO:0005737,GO:0005829,GO:0006139,GO:0006396,GO:0006399,GO:0006400,GO:0006725,GO:0006807,GO:0008033,GO:0008150,GO:0008152,GO:0009451,GO:0009987,GO:0010467,GO:0016070,GO:0016740,GO:0016782,GO:0016783,GO:0034227,GO:0034470,GO:0034641,GO:0034660,GO:0043170,GO:0043412,GO:0044237,GO:0044238,GO:0044424,GO:0044444,GO:0044464,GO:0046483,GO:…	ND	ko:K14058	ND	ND	ND	ND	ko00000,ko03016	ND	ND	A0AAJ2I502	100	308	0	638	ND	Acinetobacter sp. RG5	tRNA 2-thiocytidine(32) synthetase TtcA (EC 2.8.1.-)	PANTHER	PTHR43686	SULFURTRANSFERASE-RELATED	3.3e-80	ND	ND	ND
Ac58.43	981327.F925_02747	2.61e-83	244	COG3255@1|root,COG3255@2|Bacteria,1N01E@1224|Proteobacteria,1SAYR@1236|Gammaproteobacteria,3NN8A@468|Moraxellaceae	1236|Gammaproteobacteria	I	SCP-2 sterol transfer family	ND	ND	ND	ND	ND	ND	ND	ND	ND	ND	ND	N9PMF1	100	128	3.91e-88	255	ND	Acinetobacter sp. CIP 102136	SCP2 domain-containing protein	ND	ND	ND	ND	ND	ND	ND
Ac58.44	981327.F925_02746	9.1e-259	707	COG4623@1|root,COG4623@2|Bacteria,1MWDS@1224|Proteobacteria,1RM8W@1236|Gammaproteobacteria,3NISE@468|Moraxellaceae	1236|Gammaproteobacteria	M	Transglycosylase SLT domain	mltF	GO:0000270,GO:0003674,GO:0003824,GO:0005575,GO:0005623,GO:0006022,GO:0006026,GO:0006027,GO:0006807,GO:0008150,GO:0008152,GO:0008933,GO:0009056,GO:0009057,GO:0009253,GO:0009279,GO:0016020,GO:0016740,GO:0016757,GO:0019867,GO:0030203,GO:0030312,GO:0030313,GO:0031975,GO:0043170,GO:0044462,GO:0044464,GO:0061783,GO:0071704,GO:0071944,GO:1901135,GO:1901136,GO:1901564,GO:1901565,GO:1901575	ND	ko:K18691	ND	ND	ND	ND	ko00000,ko01000,ko01011	ND	ND	N9QWQ5	100	371	0	771	GO:0000270; GO:0008933; GO:0016020	Acinetobacter sp. CIP 64.7	Transglycosylase SLT domain-containing protein	CDD	cd13403	MLTF-like	4.37839e-73	ND	ND	ND
Ac58.45	575588.ACPN01000093_gene517	7.66e-116	329	COG0782@1|root,COG0782@2|Bacteria,1RAP0@1224|Proteobacteria,1S40Q@1236|Gammaproteobacteria,3NIG3@468|Moraxellaceae	1236|Gammaproteobacteria	K	Necessary for efficient RNA polymerase transcription elongation past template-encoded arresting sites. The arresting sites in DNA have the property of trapping a certain fraction of elongating RNA polymerases that pass through, resulting in locked ternary complexes. Cleavage of the nascent transcript by cleavage factors such as GreA or GreB allows the resumption of elongation from the new 3'termi…	greB	ND	ND	ko:K04760	ND	ND	ND	ND	ko00000,ko03021	ND	ND	N9QIE1	100	164	7.05e-119	335	GO:0003677; GO:0003746; GO:0006354; GO:0032784; GO:0070063	Acinetobacter sp. CIP 101966	Transcription elongation factor GreB (Transcript cleavage factor GreB)	PANTHER	PTHR30437	TRANSCRIPTION ELONGATION FACTOR GREA	8.8e-42	IPR023459	Transcription elongation factor GreA/GreB family	GO:0006354(PANTHER)|GO:0070063(InterPro)
Ac58.48	575588.ACPN01000093_gene516	2.07e-241	662	COG0111@1|root,COG0111@2|Bacteria,1N5TD@1224|Proteobacteria,1RMFW@1236|Gammaproteobacteria,3NKB6@468|Moraxellaceae	1236|Gammaproteobacteria	H	Catalyzes the oxidation of erythronate-4-phosphate to 3- hydroxy-2-oxo-4-phosphonooxybutanoate	pdxB	GO:0000166,GO:0003674,GO:0003824,GO:0005488,GO:0005575,GO:0005622,GO:0005623,GO:0005737,GO:0005829,GO:0006081,GO:0006725,GO:0006732,GO:0006766,GO:0006767,GO:0006793,GO:0006796,GO:0006807,GO:0008150,GO:0008152,GO:0008614,GO:0008615,GO:0009058,GO:0009108,GO:0009110,GO:0009987,GO:0016491,GO:0016614,GO:0016616,GO:0017144,GO:0018130,GO:0019438,GO:0019637,GO:0033711,GO:0034641,GO:0036001,GO:0036094,GO:…	1.1.1.290	ko:K03473	ko00750,ko01100,map00750,map01100	M00124	R04210	RC00084	ko00000,ko00001,ko00002,ko01000	ND	ND	N9QYA3	98.028	355	0	716	GO:0005737; GO:0008615; GO:0033711; GO:0046983; GO:0051287	Acinetobacter sp. CIP 64.7	Erythronate-4-phosphate dehydrogenase (EC 1.1.1.290)	CDD	cd12158	ErythrP_dh	0	IPR020921	Erythronate-4-phosphate dehydrogenase	GO:0005737(InterPro)|GO:0008615(InterPro)|GO:0033711(InterPro)
Ac58.49	575588.ACPN01000093_gene515	1.24e-230	632	COG2269@1|root,COG2269@2|Bacteria,1MU97@1224|Proteobacteria,1RMR9@1236|Gammaproteobacteria,3NJ3Z@468|Moraxellaceae	1236|Gammaproteobacteria	J	tRNA synthetases class II (D, K and N)	epmA	GO:0003674,GO:0003824,GO:0005575,GO:0005622,GO:0005623,GO:0005737,GO:0005829,GO:0006082,GO:0006139,GO:0006399,GO:0006412,GO:0006418,GO:0006430,GO:0006464,GO:0006518,GO:0006520,GO:0006725,GO:0006807,GO:0008150,GO:0008152,GO:0009058,GO:0009059,GO:0009987,GO:0010467,GO:0016070,GO:0016740,GO:0016746,GO:0016755,GO:0018193,GO:0018205,GO:0019538,GO:0019752,GO:0034641,GO:0034645,GO:0034660,GO:0036211,GO:…	ND	ko:K04568	ND	ND	ND	ND	ko00000,ko01000,ko03012	ND	ND	N9QJX5	98.148	324	0	659	GO:0000049; GO:0004824; GO:0005524; GO:0005829; GO:0006430	Acinetobacter sp. CIP 101966	EF-P lysine aminoacylase GenX	PANTHER	PTHR42918	LYSYL-TRNA SYNTHETASE	1.2e-58	ND	ND	GO:0000049(PANTHER)|GO:0004824(PANTHER)|GO:0005829(PANTHER)|GO:0006430(PANTHER)
Ac58.50	575588.ACPN01000093_gene514	1.45e-298	811	COG0617@1|root,COG0617@2|Bacteria,1MU2X@1224|Proteobacteria,1RPFJ@1236|Gammaproteobacteria,3NK6J@468|Moraxellaceae	1236|Gammaproteobacteria	J	Catalyzes the addition and repair of the essential 3'- terminal CCA sequence in tRNAs without using a nucleic acid template. Adds these three nucleotides in the order of C, C, and A to the tRNA nucleotide-73, using CTP and ATP as substrates and producing inorganic pyrophosphate	cca	GO:0001680,GO:0003674,GO:0003824,GO:0004652,GO:0004810,GO:0006139,GO:0006396,GO:0006399,GO:0006725,GO:0006807,GO:0008033,GO:0008150,GO:0008152,GO:0009987,GO:0010467,GO:0016070,GO:0016437,GO:0016740,GO:0016772,GO:0016779,GO:0031123,GO:0034470,GO:0034641,GO:0034660,GO:0042245,GO:0042780,GO:0043170,GO:0043628,GO:0044237,GO:0044238,GO:0046483,GO:0070566,GO:0070567,GO:0071704,GO:0090304,GO:0140098,GO:…	2.7.7.72	ko:K00974	ko03013,map03013	ND	R09382,R09383,R09384,R09386	RC00078	ko00000,ko00001,ko01000,ko03016	ND	ND	N9PCW3	99.757	411	0	845	GO:0000049; GO:0000287; GO:0001680; GO:0004112; GO:0004810; GO:0005524; GO:0016791; GO:0042245	Acinetobacter sp. CIP 64.7	Multifunctional CCA protein [Includes: CCA-adding enzyme (EC 2.7.7.72) (CCA tRNA nucleotidyltransferase) (tRNA CCA-pyrophosphorylase) (tRNA adenylyl-/cytidylyl-transferase) (tRNA nucleotidyltransferase) (tRNA-NT); 2'-nucleotidase (EC 3.1.3.-); 2',3'-cyclic phosphodiesterase (EC 3.1.4.-); Phosphatase]	PANTHER	PTHR47545	MULTIFUNCTIONAL CCA PROTEIN	2.5e-127	IPR050124	tRNA CCA-adding enzyme	ND
Ac58.51	575588.ACPN01000093_gene513	0	1466	COG0280@1|root,COG0281@1|root,COG0280@2|Bacteria,COG0281@2|Bacteria,1MU0A@1224|Proteobacteria,1RN5F@1236|Gammaproteobacteria,3NJCT@468|Moraxellaceae	1236|Gammaproteobacteria	C	Malic enzyme, NAD binding domain	maeB	GO:0003674,GO:0003824,GO:0004470,GO:0004473,GO:0005488,GO:0008150,GO:0008152,GO:0016491,GO:0016614,GO:0016615,GO:0016616,GO:0030145,GO:0043167,GO:0043169,GO:0046872,GO:0046914,GO:0055114	1.1.1.38,1.1.1.40	ko:K00027,ko:K00029	ko00620,ko00710,ko01100,ko01120,ko01200,ko02020,map00620,map00710,map01100,map01120,map01200,map02020	M00169,M00172	R00214,R00216	RC00105	ko00000,ko00001,ko00002,ko01000	ND	ND	N9QWQ0	100	759	0	1556	GO:0004470; GO:0006108; GO:0016616; GO:0016746; GO:0046872; GO:0051287	Acinetobacter sp. CIP 64.7	NADP-dependent malic enzyme	PANTHER	PTHR43237	NADP-DEPENDENT MALIC ENZYME	0	IPR051674	Malate Decarboxylating Enzymes	ND
Ac58.52	575588.ACPN01000093_gene512	0	1871	COG2202@1|root,COG5001@1|root,COG2202@2|Bacteria,COG5001@2|Bacteria,1MU2C@1224|Proteobacteria,1RM8A@1236|Gammaproteobacteria,3NJ45@468|Moraxellaceae	1236|Gammaproteobacteria	T	Putative diguanylate phosphodiesterase	yegE	ND	2.1.1.80,3.1.1.61,3.1.4.52	ko:K03320,ko:K13243,ko:K13924	ko02020,ko02030,map02020,map02030	M00506	R08991	RC00296	ko00000,ko00001,ko00002,ko01000,ko02000,ko02022,ko02035	1.A.11	ND	N9QMP5	100	958	0	1981	GO:0016020	Acinetobacter sp. CIP 64.7	Histidine kinase	PANTHER	PTHR44757	DIGUANYLATE CYCLASE DGCP	0	IPR052155	Bacterial biofilm regulation signaling protein	ND
Ac58.53	575588.ACPN01000093_gene511	2.13e-162	452	COG1385@1|root,COG1385@2|Bacteria,1MXCU@1224|Proteobacteria,1RPBN@1236|Gammaproteobacteria,3NIW8@468|Moraxellaceae	1236|Gammaproteobacteria	J	Specifically methylates the N3 position of the uracil ring of uridine 1498 (m3U1498) in 16S rRNA. Acts on the fully assembled 30S ribosomal subunit	rsmE	GO:0000154,GO:0001510,GO:0003674,GO:0003824,GO:0006139,GO:0006364,GO:0006396,GO:0006725,GO:0006807,GO:0008150,GO:0008152,GO:0008168,GO:0008170,GO:0008173,GO:0008649,GO:0008757,GO:0009451,GO:0009987,GO:0010467,GO:0016070,GO:0016072,GO:0016436,GO:0016740,GO:0016741,GO:0022613,GO:0031167,GO:0032259,GO:0034470,GO:0034641,GO:0034660,GO:0042254,GO:0043170,GO:0043412,GO:0043414,GO:0044085,GO:0044237,GO:…	2.1.1.193	ko:K09761	ND	ND	ND	ND	ko00000,ko01000,ko03009	ND	ND	N8Q652	100	236	7.7e-176	485	GO:0005737; GO:0070042; GO:0070475	Acinetobacter sp. CIP A162	Ribosomal RNA small subunit methyltransferase E (EC 2.1.1.193)	CDD	cd18084	RsmE-like	2.88288e-57	IPR046886	Ribosomal RNA small subunit methyltransferase E, methyltransferase domain	ND
Ac58.54	575588.ACPN01000093_gene510	1.25e-200	553	COG0685@1|root,COG0685@2|Bacteria,1MUC9@1224|Proteobacteria,1RMXS@1236|Gammaproteobacteria,3NK2Z@468|Moraxellaceae	1236|Gammaproteobacteria	E	Methylenetetrahydrofolate reductase	metF	GO:0000166,GO:0003674,GO:0003824,GO:0004489,GO:0005488,GO:0005575,GO:0005622,GO:0005623,GO:0005737,GO:0005829,GO:0006082,GO:0006575,GO:0006725,GO:0006730,GO:0006732,GO:0006760,GO:0006807,GO:0008150,GO:0008152,GO:0009058,GO:0009108,GO:0009396,GO:0009987,GO:0016043,GO:0016053,GO:0016491,GO:0016645,GO:0016646,GO:0018130,GO:0019438,GO:0019752,GO:0022607,GO:0034641,GO:0036094,GO:0042398,GO:0042558,GO:…	1.5.1.20	ko:K00297	ko00670,ko00720,ko01100,ko01120,ko01200,ko01523,map00670,map00720,map01100,map01120,map01200,map01523	M00377	R01224,R07168	RC00081	ko00000,ko00001,ko00002,ko01000	ND	ND	N8NSJ9	99.64	278	0	570	GO:0005829; GO:0009086; GO:0035999; GO:0071949; GO:0106312	Acinetobacter sp. CIP A162	Methylenetetrahydrofolate reductase (EC 1.5.1.54)	CDD	cd00537	MTHFR	1.15467e-105	IPR003171	Methylenetetrahydrofolate reductase-like	GO:0004489(InterPro)|GO:0006555(InterPro)
Ac58.55	575588.ACPN01000093_gene509	0	912	COG0499@1|root,COG0499@2|Bacteria,1MUQ2@1224|Proteobacteria,1RMW8@1236|Gammaproteobacteria,3NIJA@468|Moraxellaceae	1236|Gammaproteobacteria	H	May play a key role in the regulation of the intracellular concentration of adenosylhomocysteine	ahcY	GO:0000096,GO:0003674,GO:0003824,GO:0004013,GO:0005575,GO:0005622,GO:0005623,GO:0005737,GO:0005829,GO:0006082,GO:0006139,GO:0006520,GO:0006534,GO:0006555,GO:0006575,GO:0006725,GO:0006732,GO:0006790,GO:0006807,GO:0008150,GO:0008152,GO:0009066,GO:0009069,GO:0009116,GO:0009119,GO:0009987,GO:0016787,GO:0016801,GO:0016802,GO:0017144,GO:0019752,GO:0033353,GO:0034641,GO:0042278,GO:0043436,GO:0044237,GO:…	3.3.1.1	ko:K01251	ko00270,ko01100,map00270,map01100	M00035	R00192,R04936	RC00056,RC00069,RC01161,RC01243	ko00000,ko00001,ko00002,ko01000,ko01009,ko04147	ND	ND	A0AAJ2I517	99.13	460	0	951	ND	Acinetobacter sp. RG5	Adenosylhomocysteinase	CDD	cd00401	SAHH	0	IPR000043	Adenosylhomocysteinase-like	ND
Ac58.56	857087.Metme_4345	4.37e-63	209	COG1672@1|root,COG1672@2|Bacteria,1MXWN@1224|Proteobacteria,1SK1I@1236|Gammaproteobacteria	1236|Gammaproteobacteria	S	PFAM Archaeal ATPase	ND	ND	ND	ND	ND	ND	ND	ND	ND	ND	ND	ND	ND	ND	ND	ND	ND	ND	ND	ND	ND	ND	ND	ND	ND	ND
Ac58.57	1268237.G114_01079	6.48e-12	63.9	COG1672@1|root,COG1672@2|Bacteria,1MXWN@1224|Proteobacteria,1SK1I@1236|Gammaproteobacteria	1236|Gammaproteobacteria	S	PFAM Archaeal ATPase	ND	ND	ND	ND	ND	ND	ND	ND	ND	ND	ND	ND	ND	ND	ND	ND	ND	ND	ND	ND	ND	ND	ND	ND	ND	ND
Ac58.58	1217710.F969_02693	1.06e-111	319	COG0790@1|root,COG0790@2|Bacteria,1MWPA@1224|Proteobacteria,1RW84@1236|Gammaproteobacteria,3NMAW@468|Moraxellaceae	1236|Gammaproteobacteria	S	Sel1-like repeats.	ND	ND	ND	ko:K07126	ND	ND	ND	ND	ko00000	ND	ND	N9QID3	98.276	174	3.52e-122	345	GO:0036503	Acinetobacter sp. CIP 101966	Sel1 repeat family protein	PANTHER	PTHR11102	SEL-1-LIKE PROTEIN	6.3e-15	IPR050767	Sel1/AlgK	ND
Ac58.59	981327.F925_02733	9.03e-47	150	2DR6E@1|root,33AD4@2|Bacteria,1NHFR@1224|Proteobacteria,1SHRC@1236|Gammaproteobacteria,3NPIZ@468|Moraxellaceae	1236|Gammaproteobacteria	S	Protein of unknown function (DUF3325)	ND	ND	ND	ND	ND	ND	ND	ND	ND	ND	ND	A0A178GHX4	90.179	112	6.35e-64	192	GO:0016020	Acinetobacter sp. SFD	DUF3325 domain-containing protein	Pfam	PF11804	Protein of unknown function (DUF3325)	7.7e-15	IPR021762	Protein of unknown function DUF3325	ND
Ac58.60	575588.ACPN01000093_gene506	0	1077	COG3182@1|root,COG3182@2|Bacteria,1MVET@1224|Proteobacteria,1RNR9@1236|Gammaproteobacteria,3NJWJ@468|Moraxellaceae	1236|Gammaproteobacteria	S	PepSY-associated TM region	ND	ND	ND	ND	ND	ND	ND	ND	ND	ND	ND	N9HPN4	97.227	577	0	1157	GO:0016020	Acinetobacter lwoffii NIPH 478	PepSY domain-containing protein	PANTHER	PTHR34219	IRON-REGULATED INNER MEMBRANE PROTEIN-RELATED	5.5e-71	IPR005625	PepSY-associated TM protein	ND
Ac58.61	575588.ACPN01000093_gene505	2.7e-71	213	2DNWZ@1|root,32ZKY@2|Bacteria,1N8JR@1224|Proteobacteria,1SHD5@1236|Gammaproteobacteria,3NPH2@468|Moraxellaceae	1236|Gammaproteobacteria	ND	ND	ND	ND	ND	ND	ND	ND	ND	ND	ND	ND	ND	N9G972	100	117	9.92e-78	228	GO:0016020	Acinetobacter lwoffii NIPH 478	Iron transporter	ND	ND	ND	ND	ND	ND	ND
Ac58.62	575588.ACPN01000093_gene504	2.82e-216	597	COG4395@1|root,COG4395@2|Bacteria,1RAJ0@1224|Proteobacteria,1SD63@1236|Gammaproteobacteria,3NJFM@468|Moraxellaceae	1236|Gammaproteobacteria	S	Tim44	ND	ND	ND	ND	ND	ND	ND	ND	ND	ND	ND	A0A1E3GGC6	99.701	334	0	671	GO:0016020	Acinetobacter sp. 51m	Tim44-like domain-containing protein	SMART	SM00978	Tim44_a_2	3.7e-25	IPR007379	Tim44-like domain	ND
Ac58.63	575588.ACPN01000093_gene503	0	901	COG1066@1|root,COG1066@2|Bacteria,1MUJQ@1224|Proteobacteria,1RN2E@1236|Gammaproteobacteria,3NK32@468|Moraxellaceae	1236|Gammaproteobacteria	O	DNA-dependent ATPase involved in processing of recombination intermediates, plays a role in repairing DNA breaks. Stimulates the branch migration of RecA-mediated strand transfer reactions, allowing the 3' invading strand to extend heteroduplex DNA faster. Binds ssDNA in the presence of ADP but not other nucleotides, has ATPase activity that is stimulated by ssDNA and various branched DNA structu…	radA	GO:0000725,GO:0003674,GO:0003676,GO:0003677,GO:0003697,GO:0003824,GO:0005488,GO:0006139,GO:0006259,GO:0006281,GO:0006310,GO:0006725,GO:0006807,GO:0006950,GO:0006974,GO:0008094,GO:0008150,GO:0008152,GO:0009314,GO:0009628,GO:0009987,GO:0016462,GO:0016787,GO:0016817,GO:0016818,GO:0016887,GO:0017111,GO:0033554,GO:0034641,GO:0042623,GO:0043170,GO:0044237,GO:0044238,GO:0044260,GO:0046483,GO:0050896,GO:…	ND	ko:K04485	ND	ND	ND	ND	ko00000,ko03400	ND	ND	A0AAJ4P5K2	99.784	463	0	943	ND	Acinetobacter lwoffii	DNA repair protein RadA	CDD	cd01121	RadA_SMS_N	0	ND	ND	ND
Ac58.64	575588.ACPN01000093_gene502	3.48e-84	246	2DI48@1|root,301ZF@2|Bacteria,1Q734@1224|Proteobacteria,1TMWX@1236|Gammaproteobacteria,3NPKJ@468|Moraxellaceae	1236|Gammaproteobacteria	ND	ND	ND	ND	ND	ND	ND	ND	ND	ND	ND	ND	ND	N9Q9K2	92.537	134	8.6e-88	254	ND	Acinetobacter sp. CIP 101966	Uncharacterized protein	ND	ND	ND	ND	ND	ND	ND
Ac58.65	981327.F925_02727	7.15E-311	846	COG1115@1|root,COG1115@2|Bacteria,1MUI3@1224|Proteobacteria,1RMNF@1236|Gammaproteobacteria,3NIJ7@468|Moraxellaceae	1236|Gammaproteobacteria	E	Sodium:alanine symporter family	agcS_1	GO:0005575,GO:0005623,GO:0005886,GO:0016020,GO:0044464,GO:0071944	ND	ko:K03310	ND	ND	ND	ND	ko00000	2.A.25	ND	N9KTU3	98.214	448	0	878	GO:0005283; GO:0005886	Acinetobacter pseudolwoffii	Amino acid carrier protein	PANTHER	PTHR30330	AGSS FAMILY TRANSPORTER, SODIUM-ALANINE	0	IPR001463	Sodium:alanine symporter	GO:0005283(InterPro)|GO:0005886(PANTHER)|GO:0006814(InterPro)|GO:0006865(InterPro)|GO:0016020(InterPro)
Ac58.66	575588.ACPN01000093_gene500	0	887	COG1113@1|root,COG1113@2|Bacteria,1MUPS@1224|Proteobacteria,1RPFT@1236|Gammaproteobacteria,3NJUE@468|Moraxellaceae	1236|Gammaproteobacteria	E	Amino acid permease	cycA	GO:0001761,GO:0001762,GO:0003333,GO:0003674,GO:0005215,GO:0005326,GO:0005342,GO:0005575,GO:0005623,GO:0005886,GO:0006810,GO:0006811,GO:0006812,GO:0006820,GO:0006836,GO:0006855,GO:0006865,GO:0008150,GO:0008324,GO:0008509,GO:0008514,GO:0015075,GO:0015171,GO:0015175,GO:0015179,GO:0015180,GO:0015187,GO:0015238,GO:0015318,GO:0015711,GO:0015804,GO:0015807,GO:0015808,GO:0015816,GO:0015849,GO:0015893,GO:…	ND	ko:K11737	ND	ND	ND	ND	ko00000,ko02000	2.A.3.1.7	ND	N9G186	99.358	467	0	932	GO:0006865; GO:0016020; GO:0055085	Acinetobacter lwoffii ATCC 9957 = CIP 70.31	Amino acid permease/ SLC12A domain-containing protein	PANTHER	PTHR43495	GABA PERMEASE	0	ND	ND	ND
Ac58.67	575588.ACPN01000093_gene499	8.46e-45	142	2AZKR@1|root,31RVA@2|Bacteria,1QPCE@1224|Proteobacteria,1TN1Y@1236|Gammaproteobacteria,3NPUT@468|Moraxellaceae	1236|Gammaproteobacteria	ND	ND	ND	ND	ND	ND	ND	ND	ND	ND	ND	ND	ND	N9G977	98.701	77	4.04e-52	160	GO:0016020	Acinetobacter lwoffii NIPH 478	Lipoprotein	ND	ND	ND	ND	ND	ND	ND
Ac58.68	981327.F925_02724	2.99e-288	786	COG0019@1|root,COG0019@2|Bacteria,1MUA6@1224|Proteobacteria,1RMI2@1236|Gammaproteobacteria,3NJND@468|Moraxellaceae	1236|Gammaproteobacteria	E	Specifically catalyzes the decarboxylation of meso- diaminopimelate (meso-DAP) to L-lysine	lysA	GO:0003674,GO:0003824,GO:0006082,GO:0006520,GO:0006553,GO:0006807,GO:0008150,GO:0008152,GO:0008652,GO:0008836,GO:0009058,GO:0009066,GO:0009067,GO:0009085,GO:0009089,GO:0009987,GO:0016053,GO:0016829,GO:0016830,GO:0016831,GO:0019752,GO:0043436,GO:0043648,GO:0044237,GO:0044238,GO:0044249,GO:0044281,GO:0044283,GO:0046394,GO:0046451,GO:0071704,GO:1901564,GO:1901566,GO:1901576,GO:1901605,GO:1901607	4.1.1.20	ko:K01586	ko00300,ko01100,ko01110,ko01120,ko01130,ko01230,map00300,map01100,map01110,map01120,map01130,map01230	M00016,M00525,M00526,M00527	R00451	RC00299	ko00000,ko00001,ko00002,ko01000	ND	ND	N9HQK7	99.758	414	0	852	GO:0008836; GO:0009089; GO:0030170	Acinetobacter lwoffii NIPH 478	Diaminopimelate decarboxylase (DAP decarboxylase) (DAPDC) (EC 4.1.1.20)	CDD	cd06828	PLPDE_III_DapDC	0	IPR002986	Diaminopimelate decarboxylase, LysA	GO:0008836(InterPro)|GO:0009089(InterPro)
Ac58.69	575588.ACPN01000093_gene497	8.16e-203	558	COG0253@1|root,COG0253@2|Bacteria,1MWDH@1224|Proteobacteria,1RMGV@1236|Gammaproteobacteria,3NIIS@468|Moraxellaceae	1236|Gammaproteobacteria	E	Catalyzes the stereoinversion of LL-2,6- diaminoheptanedioate (L,L-DAP) to meso-diaminoheptanedioate (meso- DAP), a precursor of L-lysine and an essential component of the bacterial peptidoglycan	dapF	ND	5.1.1.7	ko:K01778	ko00300,ko01100,ko01110,ko01120,ko01130,ko01230,map00300,map01100,map01110,map01120,map01130,map01230	M00016,M00525,M00527	R02735	RC00302	ko00000,ko00001,ko00002,ko01000	ND	ND	N8Q636	100	281	0	581	GO:0005829; GO:0008837; GO:0009089	Acinetobacter sp. CIP A162	Diaminopimelate epimerase (DAP epimerase) (EC 5.1.1.7) (PLP-independent amino acid racemase)	PANTHER	PTHR31689	DIAMINOPIMELATE EPIMERASE, CHLOROPLASTIC	5.1e-102	IPR001653	Diaminopimelate epimerase, DapF	GO:0005829(PANTHER)|GO:0008837(InterPro)|GO:0008837(PANTHER)|GO:0009089(InterPro)|GO:0009089(PANTHER)
Ac58.70	981327.F925_02722	1.03e-118	340	COG1073@1|root,COG1073@2|Bacteria,1RGMF@1224|Proteobacteria,1SNV9@1236|Gammaproteobacteria,3NMDT@468|Moraxellaceae	1236|Gammaproteobacteria	S	alpha/beta hydrolase fold	ND	ND	ND	ND	ND	ND	ND	ND	ND	ND	ND	A0A178GHW3	92.537	201	3.94e-138	387	GO:0016787	Acinetobacter sp. SFD	Alpha/beta hydrolase	PANTHER	PTHR43689	HYDROLASE	3.1e-15	ND	ND	ND
Ac58.71	575588.ACPN01000093_gene495	1.94e-216	595	COG4973@1|root,COG4973@2|Bacteria,1MUJJ@1224|Proteobacteria,1RMJG@1236|Gammaproteobacteria,3NIT9@468|Moraxellaceae	1236|Gammaproteobacteria	D	Belongs to the 'phage' integrase family. XerC subfamily	xerC	GO:0000150,GO:0003674,GO:0003676,GO:0003677,GO:0003824,GO:0005488,GO:0005575,GO:0005622,GO:0005623,GO:0005737,GO:0006139,GO:0006259,GO:0006276,GO:0006310,GO:0006725,GO:0006807,GO:0008150,GO:0008152,GO:0008907,GO:0009009,GO:0009037,GO:0009987,GO:0015074,GO:0032991,GO:0034641,GO:0042150,GO:0043170,GO:0044237,GO:0044238,GO:0044260,GO:0044424,GO:0044464,GO:0046483,GO:0048476,GO:0071139,GO:0071704,GO:…	ND	ko:K03733	ND	ND	ND	ND	ko00000,ko03036	ND	ND	N8NT44	99.678	311	0	643	GO:0003677; GO:0005737; GO:0006313; GO:0007059; GO:0009037; GO:0051301	Acinetobacter sp. CIP A162	Tyrosine recombinase XerC	CDD	cd00798	INT_XerDC_C	8.36847e-86	ND	ND	ND
Ac58.72	981327.F925_02720	1.45e-78	232	2AZA0@1|root,31RH6@2|Bacteria,1QP0Q@1224|Proteobacteria,1TMPP@1236|Gammaproteobacteria,3NP4B@468|Moraxellaceae	1236|Gammaproteobacteria	ND	ND	ND	ND	ND	ND	ND	ND	ND	ND	ND	ND	ND	N9QIC3	99.213	127	7.47e-89	256	ND	Acinetobacter sp. CIP 101966	Uncharacterized protein	ND	ND	ND	ND	ND	ND	ND
Ac58.73	981327.F925_02719	8.26e-111	316	COG1522@1|root,COG1522@2|Bacteria,1RC6D@1224|Proteobacteria,1SNQ8@1236|Gammaproteobacteria,3NKEZ@468|Moraxellaceae	1236|Gammaproteobacteria	K	helix_turn_helix ASNC type	ND	ND	ND	ND	ND	ND	ND	ND	ND	ND	ND	N9NCW1	99.39	164	8.71e-118	333	GO:0005829; GO:0043200; GO:0043565	Acinetobacter sp. CIP 102136	HTH asnC-type domain-containing protein	SMART	SM00344	asnc	8.6e-40	IPR019888	Transcription regulator AsnC-like	ND
Ac58.74	981327.F925_02718	1.62e-126	359	COG1280@1|root,COG1280@2|Bacteria,1RFCP@1224|Proteobacteria,1S4RR@1236|Gammaproteobacteria,3NK8G@468|Moraxellaceae	1236|Gammaproteobacteria	E	LysE type translocator	ND	ND	ND	ND	ND	ND	ND	ND	ND	ND	ND	N9HI56	100	201	2.91e-142	398	GO:0005886; GO:0015171	Acinetobacter lwoffii NIPH 478	LysE family translocator	PANTHER	PTHR30086	ARGININE EXPORTER PROTEIN ARGO	6.8e-38	IPR001123	Amino acid exporter protein, LeuE-type	GO:0005887(PANTHER)|GO:0006865(PANTHER)|GO:0006865(InterPro)|GO:0015171(PANTHER)|GO:0016020(InterPro)
Ac58.75	575588.ACPN01000093_gene491	3.92e-165	461	COG2086@1|root,COG2086@2|Bacteria,1MVH6@1224|Proteobacteria,1RN6F@1236|Gammaproteobacteria,3NIQV@468|Moraxellaceae	1236|Gammaproteobacteria	C	Electron transfer flavoprotein	etfB	ND	ND	ko:K03521	ND	ND	ND	ND	ko00000	ND	ND	N9PVM2	100	250	6.56e-177	489	GO:0005829; GO:0009055; GO:0009063; GO:0033539	Acinetobacter sp. CIP 102136	Electron transfer flavoprotein subunit beta (Electron transfer flavoprotein small subunit)	PANTHER	PTHR21294	ELECTRON TRANSFER FLAVOPROTEIN BETA-SUBUNIT	3.4e-97	IPR012255	Electron transfer flavoprotein, beta subunit	GO:0005739(PANTHER)|GO:0009055(InterPro)|GO:0009055(PANTHER)|GO:0009063(PANTHER)|GO:0033539(PANTHER)
Ac58.76	575588.ACPN01000093_gene490	3.27e-203	562	COG2025@1|root,COG2025@2|Bacteria,1MUFI@1224|Proteobacteria,1RMK7@1236|Gammaproteobacteria,3NIEY@468|Moraxellaceae	1236|Gammaproteobacteria	C	Electron transfer flavoprotein	etfA	ND	ND	ko:K03522	ND	ND	ND	ND	ko00000,ko04147	ND	ND	N9PMB3	100	310	0	605	GO:0009055; GO:0033539; GO:0050660	Acinetobacter sp. CIP 102136	Electron transfer flavoprotein subunit alpha	PANTHER	PTHR43153	ELECTRON TRANSFER FLAVOPROTEIN ALPHA	2.4e-125	IPR001308	Electron transfer flavoprotein alpha subunit/FixB	GO:0005739(PANTHER)|GO:0009055(PANTHER)|GO:0009055(InterPro)|GO:0033539(PANTHER)|GO:0050660(InterPro)|GO:0050660(PANTHER)
Ac58.77	ND	ND	ND	ND	ND	ND	ND	ND	ND	ND	ND	ND	ND	ND	ND	ND	ND	ND	A0AAJ2I5I3	99.543	219	1.05e-158	441	ND	Acinetobacter sp. RG5	Uncharacterized protein	ND	ND	ND	ND	ND	ND	ND
Ac58.79	575588.ACPN01000093_gene488	0	1867	COG0188@1|root,COG0188@2|Bacteria,1MUGG@1224|Proteobacteria,1RN03@1236|Gammaproteobacteria,3NJ9E@468|Moraxellaceae	1236|Gammaproteobacteria	L	A type II topoisomerase that negatively supercoils closed circular double-stranded (ds) DNA in an ATP-dependent manner to modulate DNA topology and maintain chromosomes in an underwound state. Negative supercoiling favors strand separation, and DNA replication, transcription, recombination and repair, all of which involve strand separation. Also able to catalyze the interconversion of other topol…	gyrA	GO:0003674,GO:0003676,GO:0003677,GO:0003824,GO:0003916,GO:0003918,GO:0005488,GO:0005515,GO:0005575,GO:0005622,GO:0005623,GO:0005737,GO:0005829,GO:0006139,GO:0006259,GO:0006265,GO:0006351,GO:0006725,GO:0006807,GO:0006996,GO:0008094,GO:0008150,GO:0008152,GO:0009058,GO:0009059,GO:0009987,GO:0010467,GO:0016043,GO:0016070,GO:0016462,GO:0016787,GO:0016817,GO:0016818,GO:0016853,GO:0016887,GO:0017111,GO:…	5.99.1.3	ko:K02469	ND	ND	ND	ND	ko00000,ko01000,ko03032,ko03400	ND	ND	N9PD49	99.396	993	0	2010	GO:0003677; GO:0005524; GO:0005694; GO:0005737; GO:0006261; GO:0006265; GO:0009330; GO:0034335	Acinetobacter sp. CIP 64.7	DNA gyrase subunit A (EC 5.6.2.2)	SMART	SM00434	topIV4	0	IPR002205	DNA topoisomerase, type IIA, domain A	GO:0003677(InterPro)|GO:0003918(InterPro)|GO:0005524(InterPro)|GO:0006265(InterPro)
Ac58.80	575588.ACPN01000093_gene487	5.05e-94	272	29YTS@1|root,30KQ3@2|Bacteria,1Q1BZ@1224|Proteobacteria,1TMKF@1236|Gammaproteobacteria,3NNSW@468|Moraxellaceae	1236|Gammaproteobacteria	ND	ND	ND	ND	ND	ND	ND	ND	ND	ND	ND	ND	ND	N9PDF7	100	141	1.27e-101	290	ND	Acinetobacter sp. CIP 64.7	DUF3887 domain-containing protein	ND	ND	ND	ND	ND	ND	ND
Ac58.81	981327.F925_02712	8.21e-57	183	COG0842@1|root,COG0842@2|Bacteria,1R4QG@1224|Proteobacteria,1SZ54@1236|Gammaproteobacteria,3NTCB@468|Moraxellaceae	1236|Gammaproteobacteria	V	ABC-2 family transporter protein	ND	ND	ND	ko:K01992	ND	M00254	ND	ND	ko00000,ko00002,ko02000	3.A.1	ND	N9HPQ8	100	101	4.01e-67	209	GO:0005886; GO:0140359	Acinetobacter lwoffii NIPH 478	ABC-2 type transporter transmembrane domain-containing protein	Pfam	PF12698	ABC-2 family transporter protein	3e-07	IPR013525	ABC-2 type transporter, transmembrane domain	GO:0016020(InterPro)|GO:0140359(InterPro)
Ac58.85	981327.F925_00186	2.43e-15	71.6	COG0842@1|root,COG0842@2|Bacteria,1MXKS@1224|Proteobacteria,1S2NW@1236|Gammaproteobacteria,3NTK2@468|Moraxellaceae	1236|Gammaproteobacteria	V	ABC-2 family transporter protein	ND	ND	ND	ko:K01992	ND	M00254	ND	ND	ko00000,ko00002,ko02000	3.A.1	ND	N9MLV9	97.5	40	3.11e-17	75.9	GO:0005886; GO:0140359	Acinetobacter sp. CIP 53.82	ABC-2 type transporter transmembrane domain-containing protein	ND	ND	ND	ND	ND	ND	ND
Ac58.86	981327.F925_00186	1.62e-42	147	COG0842@1|root,COG0842@2|Bacteria,1MXKS@1224|Proteobacteria,1S2NW@1236|Gammaproteobacteria,3NTK2@468|Moraxellaceae	1236|Gammaproteobacteria	V	ABC-2 family transporter protein	ND	ND	ND	ko:K01992	ND	M00254	ND	ND	ko00000,ko00002,ko02000	3.A.1	ND	A0AAI9I8M5	100	73	4.78e-45	153	ND	Acinetobacter towneri DSM 14962 = CIP 107472	Uncharacterized protein	ND	ND	ND	ND	ND	ND	ND
Ac58.97	575588.ACPN01000036_gene216	7.2e-259	707	COG1932@1|root,COG1932@2|Bacteria,1MUB5@1224|Proteobacteria,1RMKU@1236|Gammaproteobacteria,3NKGT@468|Moraxellaceae	1236|Gammaproteobacteria	E	Catalyzes the reversible conversion of 3- phosphohydroxypyruvate to phosphoserine and of 3-hydroxy-2-oxo-4- phosphonooxybutanoate to phosphohydroxythreonine	serC	GO:0003674,GO:0003824,GO:0004648,GO:0005488,GO:0005575,GO:0005622,GO:0005623,GO:0005737,GO:0005829,GO:0006081,GO:0006082,GO:0006520,GO:0006553,GO:0006563,GO:0006564,GO:0006725,GO:0006732,GO:0006766,GO:0006767,GO:0006793,GO:0006796,GO:0006807,GO:0008144,GO:0008150,GO:0008152,GO:0008483,GO:0008652,GO:0009058,GO:0009066,GO:0009067,GO:0009069,GO:0009070,GO:0009085,GO:0009089,GO:0009108,GO:0009110,GO:…	2.6.1.52	ko:K00831	ko00260,ko00680,ko00750,ko01100,ko01120,ko01130,ko01200,ko01230,map00260,map00680,map00750,map01100,map01120,map01130,map01200,map01230	M00020,M00124	R04173,R05085	RC00006,RC00036	ko00000,ko00001,ko00002,ko01000,ko01007	ND	ND	A0AAJ2M895	99.721	359	0	735	ND	Acinetobacter sp. RG5	3-phosphoserine/phosphohydroxythreonine transaminase (EC 2.6.1.52)	CDD	cd00611	PSAT_like	0	IPR022278	Phosphoserine aminotransferase	GO:0004648(InterPro)|GO:0006564(InterPro)
Ac58.98	ND	ND	ND	ND	ND	ND	ND	ND	ND	ND	ND	ND	ND	ND	ND	ND	ND	ND	N9G236	97.674	43	1.31e-23	85.9	ND	Acinetobacter lwoffii ATCC 9957 = CIP 70.31	Uncharacterized protein	ND	ND	ND	ND	ND	ND	ND
Ac58.99	575588.ACPN01000036_gene215	1.63e-228	626	28P12@1|root,2ZBXH@2|Bacteria,1RCNK@1224|Proteobacteria,1S28X@1236|Gammaproteobacteria,3NJQW@468|Moraxellaceae	1236|Gammaproteobacteria	ND	ND	ND	ND	ND	ND	ND	ND	ND	ND	ND	ND	ND	N9QJU0	99.355	310	0	645	ND	Acinetobacter sp. CIP 101966	Uncharacterized protein	ND	ND	ND	ND	ND	ND	ND
Ac58.100	575588.ACPN01000036_gene214	1.22e-113	323	COG1671@1|root,COG1671@2|Bacteria,1RCZA@1224|Proteobacteria,1S3QM@1236|Gammaproteobacteria,3NINU@468|Moraxellaceae	1236|Gammaproteobacteria	S	Belongs to the UPF0178 family	yaiI	ND	ND	ko:K09768	ND	ND	ND	ND	ko00000	ND	ND	N9QYT2	98.795	166	3.98e-119	336	ND	Acinetobacter sp. CIP 64.7	UPF0178 protein F890_00958	PANTHER	PTHR35146	UPF0178 PROTEIN YAII	1.7e-48	IPR003791	Protein of unknown function UPF0178	ND
Ac58.101	575588.ACPN01000036_gene213	7.82e-208	573	COG0697@1|root,COG0697@2|Bacteria,1QQY8@1224|Proteobacteria,1RRQ6@1236|Gammaproteobacteria,3NK0I@468|Moraxellaceae	1236|Gammaproteobacteria	EG	EamA-like transporter family	ND	ND	ND	ND	ND	ND	ND	ND	ND	ND	ND	N8Q7Y7	99.342	304	0	600	GO:0016020	Acinetobacter sp. CIP A162	EamA domain-containing protein	PANTHER	PTHR32322	INNER MEMBRANE TRANSPORTER	1.6e-33	IPR050638	Amino Acid and Vitamin Transporters	ND
Ac58.102	575588.ACPN01000036_gene212	4.64e-135	379	2E62S@1|root,330RV@2|Bacteria,1N7P9@1224|Proteobacteria,1SHBI@1236|Gammaproteobacteria,3NIQW@468|Moraxellaceae	1236|Gammaproteobacteria	S	PilZ domain	ND	ND	ND	ND	ND	ND	ND	ND	ND	ND	ND	N9PDE5	100	187	4.5e-139	389	GO:0035438	Acinetobacter sp. CIP 64.7	PilZ domain-containing protein	ND	ND	ND	ND	ND	ND	ND
Ac58.103	981327.F925_02701	2.83e-280	765	COG4591@1|root,COG4591@2|Bacteria,1MVV7@1224|Proteobacteria,1RMP9@1236|Gammaproteobacteria,3NIGK@468|Moraxellaceae	1236|Gammaproteobacteria	M	MacB-like periplasmic core domain	lolC	ND	ND	ko:K09808	ko02010,map02010	M00255	ND	ND	ko00000,ko00001,ko00002,ko02000	3.A.1.125	ND	N9G231	99.757	411	0	831	GO:0042953; GO:0044874; GO:0098797	Acinetobacter lwoffii ATCC 9957 = CIP 70.31	Uncharacterized protein	PANTHER	PTHR30489	LIPOPROTEIN-RELEASING SYSTEM TRANSMEMBRANE PROTEIN LOLE	1e-113	IPR051447	Lipoprotein-releasing system transmembrane protein	GO:0044874(PANTHER)|GO:0098797(PANTHER)
Ac58.104	575588.ACPN01000036_gene210	1.14e-157	440	COG1136@1|root,COG1136@2|Bacteria,1MVSQ@1224|Proteobacteria,1RMWK@1236|Gammaproteobacteria,3NJ2K@468|Moraxellaceae	1236|Gammaproteobacteria	V	Part of the ABC transporter complex LolCDE involved in the translocation of lipoproteins, in an ATP-dependent manner	lolD	GO:0000166,GO:0003674,GO:0003824,GO:0005215,GO:0005488,GO:0005524,GO:0005575,GO:0005623,GO:0005886,GO:0006810,GO:0008104,GO:0008144,GO:0008150,GO:0015399,GO:0015405,GO:0016020,GO:0016462,GO:0016787,GO:0016817,GO:0016818,GO:0016887,GO:0017076,GO:0017111,GO:0022804,GO:0022857,GO:0030554,GO:0032553,GO:0032555,GO:0032559,GO:0032991,GO:0033036,GO:0034613,GO:0035639,GO:0036094,GO:0042623,GO:0042626,GO:…	ND	ko:K09810	ko02010,map02010	M00255	ND	ND	ko00000,ko00001,ko00002,ko01000,ko02000	3.A.1.125	ND	A0AAJ2I508	100	227	3.98e-168	465	ND	Acinetobacter sp. RG5	Lipoprotein-releasing ABC transporter ATP-binding protein LolD	CDD	cd03255	ABC_MJ0796_LolCDE_FtsE	1.89614e-115	IPR017911	MacB-like, ATP-binding domain	ND
Ac58.105	575588.ACPN01000036_gene209	0	1535	COG0658@1|root,COG2333@1|root,COG0658@2|Bacteria,COG2333@2|Bacteria,1MUKF@1224|Proteobacteria,1RMW6@1236|Gammaproteobacteria,3NJVY@468|Moraxellaceae	1236|Gammaproteobacteria	S	Competence protein ComEC	ycaI	GO:0005575,GO:0005623,GO:0005886,GO:0016020,GO:0044464,GO:0071944	ND	ko:K02238	ND	M00429	ND	ND	ko00000,ko00002,ko02044	3.A.11.1,3.A.11.2	ND	A0AAJ3E3E9	96.825	819	0	1606	ND	Acinetobacter lwoffii	DNA internalization-related competence protein ComEC/Rec2	PANTHER	PTHR30619	DNA INTERNALIZATION/COMPETENCE PROTEIN COMEC/REC2	1.1e-92	IPR052159	Bacterial competence-related DNA uptake protein	ND
Ac58.106	575588.ACPN01000036_gene208	1.02e-229	630	COG1560@1|root,COG1560@2|Bacteria,1MVNI@1224|Proteobacteria,1RMZ5@1236|Gammaproteobacteria,3NT3V@468|Moraxellaceae	1236|Gammaproteobacteria	M	Bacterial lipid A biosynthesis acyltransferase	ND	ND	2.3.1.241	ko:K02517	ko00540,ko01100,map00540,map01100	M00060	R05146	RC00037,RC00039	ko00000,ko00001,ko00002,ko01000,ko01005	ND	ND	N9NZV8	100	324	0	672	GO:0005886; GO:0009247; GO:0016746	Acinetobacter sp. CIP 101966	Lipid A biosynthesis lauroyl acyltransferase	CDD	cd07984	LPLAT_LABLAT-like	4.80594e-62	IPR004960	Bacterial lipid A biosynthesis acyltransferase	GO:0016020(InterPro)|GO:0016740(InterPro)
Ac58.107	575588.ACPN01000036_gene207	4.68e-234	642	COG0616@1|root,COG0616@2|Bacteria,1MUXE@1224|Proteobacteria,1RNYW@1236|Gammaproteobacteria,3NJ3R@468|Moraxellaceae	1236|Gammaproteobacteria	OU	signal peptide peptidase SppA	sppA	ND	ND	ko:K04773	ND	ND	ND	ND	ko00000,ko01000,ko01002	ND	ND	N9QIA0	99.412	340	0	691	GO:0006508; GO:0008236; GO:0016020	Acinetobacter sp. CIP 101966	Signal peptide peptidase SppA, 36K type	CDD	cd07023	S49_Sppa_N_C	2.0303e-89	IPR047272	Signal peptide peptidase A-like, C-terminal	ND
Ac58.108	575588.ACPN01000036_gene206	3.05e-191	528	COG1073@1|root,COG1073@2|Bacteria,1MUIK@1224|Proteobacteria,1S0U4@1236|Gammaproteobacteria,3NIJF@468|Moraxellaceae	1236|Gammaproteobacteria	S	Alpha/beta hydrolase family	ND	ND	ND	ND	ND	ND	ND	ND	ND	ND	ND	A0AAJ3AI26	100	267	0	544	ND	Acinetobacter lwoffii	Alpha/beta hydrolase	Pfam	PF12697	Alpha/beta hydrolase family	7e-11	IPR000073	Alpha/beta hydrolase fold-1	ND
Ac58.109	575588.ACPN01000036_gene205	2.62e-145	407	COG0299@1|root,COG0299@2|Bacteria,1MWN1@1224|Proteobacteria,1RMHS@1236|Gammaproteobacteria,3NJPI@468|Moraxellaceae	1236|Gammaproteobacteria	F	Catalyzes the transfer of a formyl group from 10- formyltetrahydrofolate to 5-phospho-ribosyl-glycinamide (GAR), producing 5-phospho-ribosyl-N-formylglycinamide (FGAR) and tetrahydrofolate	purN	GO:0003674,GO:0003824,GO:0004644,GO:0005575,GO:0005622,GO:0005623,GO:0005737,GO:0005829,GO:0006950,GO:0006974,GO:0008150,GO:0009987,GO:0016740,GO:0016741,GO:0016742,GO:0033554,GO:0044424,GO:0044444,GO:0044464,GO:0050896,GO:0051716	2.1.2.2	ko:K11175	ko00230,ko00670,ko01100,ko01110,ko01130,map00230,map00670,map01100,map01110,map01130	M00048	R04325,R04326	RC00026,RC00197,RC01128	ko00000,ko00001,ko00002,ko01000	ND	ND	A0A6N1KSY0	100	209	9.5e-156	432	ND	Acinetobacter lwoffii	Phosphoribosylglycinamide formyltransferase (EC 2.1.2.2) (5'-phosphoribosylglycinamide transformylase) (GAR transformylase) (GART)	CDD	cd08645	FMT_core_GART	1.75348e-100	IPR004607	Phosphoribosylglycinamide formyltransferase	GO:0004644(InterPro)|GO:0006189(InterPro)
Ac58.110	575588.ACPN01000036_gene204	1.99e-259	708	COG0150@1|root,COG0150@2|Bacteria,1MURG@1224|Proteobacteria,1RNZZ@1236|Gammaproteobacteria,3NJMQ@468|Moraxellaceae	1236|Gammaproteobacteria	F	Phosphoribosylformylglycinamidine cyclo-ligase	purM	GO:0003674,GO:0003824,GO:0004641,GO:0005575,GO:0005622,GO:0005623,GO:0005737,GO:0005829,GO:0006139,GO:0006163,GO:0006164,GO:0006725,GO:0006753,GO:0006793,GO:0006796,GO:0006807,GO:0008150,GO:0008152,GO:0009058,GO:0009117,GO:0009150,GO:0009152,GO:0009165,GO:0009259,GO:0009260,GO:0009987,GO:0016874,GO:0016879,GO:0016882,GO:0018130,GO:0019438,GO:0019637,GO:0019693,GO:0034641,GO:0034654,GO:0044237,GO:…	6.3.3.1	ko:K01933	ko00230,ko01100,ko01110,ko01130,map00230,map01100,map01110,map01130	M00048	R04208	RC01100	ko00000,ko00001,ko00002,ko01000	ND	ND	N9G9B4	100	356	0	723	GO:0004637; GO:0004641; GO:0005524; GO:0005829; GO:0006189; GO:0046084	Acinetobacter lwoffii NIPH 478	Phosphoribosylformylglycinamidine cyclo-ligase (EC 6.3.3.1) (AIR synthase) (AIRS) (Phosphoribosyl-aminoimidazole synthetase)	CDD	cd02196	PurM	0	IPR004733	Phosphoribosylformylglycinamidine cyclo-ligase	GO:0004641(InterPro)|GO:0006189(InterPro)
Ac58.111	575588.ACPN01000036_gene203	1.44e-275	753	COG0628@1|root,COG0628@2|Bacteria,1MW0B@1224|Proteobacteria,1RPVP@1236|Gammaproteobacteria,3NM8W@468|Moraxellaceae	1236|Gammaproteobacteria	S	AI-2E family transporter	perM	ND	ND	ND	ND	ND	ND	ND	ND	ND	ND	N9HIE6	100	406	0	805	GO:0005886; GO:0055085	Acinetobacter lwoffii ATCC 9957 = CIP 70.31	Permease	Pfam	PF01594	AI-2E family transporter	1.3e-54	IPR002549	Transmembrane protein TqsA-like	ND
Ac58.112	981327.F925_02692	1.63e-165	460	COG0593@1|root,COG0593@2|Bacteria,1MVW6@1224|Proteobacteria,1RPJP@1236|Gammaproteobacteria,3NIVI@468|Moraxellaceae	1236|Gammaproteobacteria	L	Belongs to the DnaA family	hda	GO:0000166,GO:0003674,GO:0005488,GO:0005515,GO:0005575,GO:0005622,GO:0005623,GO:0005737,GO:0005829,GO:0006139,GO:0006259,GO:0006260,GO:0006261,GO:0006270,GO:0006275,GO:0006725,GO:0006807,GO:0008150,GO:0008152,GO:0008156,GO:0009058,GO:0009059,GO:0009889,GO:0009890,GO:0009892,GO:0009987,GO:0010556,GO:0010558,GO:0010605,GO:0016020,GO:0017076,GO:0019219,GO:0019222,GO:0030174,GO:0030554,GO:0031323,GO:…	ND	ko:K10763	ND	ND	ND	ND	ko00000,ko03032	ND	ND	N9QI96	100	234	1.24e-170	472	GO:0003688; GO:0005886; GO:0006270; GO:0032297	Acinetobacter sp. CIP 101966	DnaA regulatory inactivator Hda	PANTHER	PTHR30050	CHROMOSOMAL REPLICATION INITIATOR PROTEIN DNAA	7.6e-15	ND	ND	GO:0006260(PANTHER)|GO:0006270(PANTHER)|GO:0032297(PANTHER)
Ac58.114	981327.F925_02691	0	1026	2CB45@1|root,33SCE@2|Bacteria,1NCNP@1224|Proteobacteria,1SEMV@1236|Gammaproteobacteria,3NIYR@468|Moraxellaceae	1236|Gammaproteobacteria	ND	ND	ND	ND	ND	ND	ND	ND	ND	ND	ND	ND	ND	N9G218	100	599	0	1221	ND	Acinetobacter lwoffii ATCC 9957 = CIP 70.31	Rhombotarget A	ND	ND	ND	ND	ND	ND	ND
Ac58.115	575588.ACPN01000035_gene199	0	1539	2EP18@1|root,33GN3@2|Bacteria,1NGIA@1224|Proteobacteria,1SI23@1236|Gammaproteobacteria,3NJ9R@468|Moraxellaceae	1236|Gammaproteobacteria	ND	ND	ND	ND	ND	ND	ND	ND	ND	ND	ND	ND	ND	A0A1E3GGI4	99.875	803	0	1645	GO:0016020	Acinetobacter sp. 51m	CSLREA domain-containing protein	ND	ND	ND	ND	ND	ND	ND
Ac58.116	575588.ACPN01000034_gene198	5.98e-86	251	2DNXA@1|root,32ZMW@2|Bacteria,1NBF6@1224|Proteobacteria,1SDGN@1236|Gammaproteobacteria,3NNH6@468|Moraxellaceae	1236|Gammaproteobacteria	S	Protein of unknown function (DUF3106)	ND	ND	ND	ND	ND	ND	ND	ND	ND	ND	ND	N9G9C2	100	136	2.89e-97	278	ND	Acinetobacter lwoffii NIPH 478	DNA phosphorothioation-dependent restriction protein DptG	ND	ND	ND	ND	ND	ND	ND
Ac58.117	575588.ACPN01000034_gene197	2.46e-68	204	2BX9D@1|root,2ZQEP@2|Bacteria,1P8WC@1224|Proteobacteria,1SUBK@1236|Gammaproteobacteria,3NNW5@468|Moraxellaceae	1236|Gammaproteobacteria	ND	ND	ND	ND	ND	ND	ND	ND	ND	ND	ND	ND	ND	N9PX99	100	105	1.35e-71	211	GO:0016020	Acinetobacter sp. CIP 102136	Uncharacterized protein	ND	ND	ND	ND	ND	ND	ND
Ac58.118	575588.ACPN01000034_gene196	4.21e-144	404	COG1595@1|root,COG1595@2|Bacteria,1R9WC@1224|Proteobacteria,1SA30@1236|Gammaproteobacteria,3NJEX@468|Moraxellaceae	1236|Gammaproteobacteria	K	Belongs to the sigma-70 factor family. ECF subfamily	rpoE1	ND	ND	ko:K03088	ND	ND	ND	ND	ko00000,ko03021	ND	ND	N9PD16	100	204	3.51e-154	428	GO:0003677; GO:0006352; GO:0016987	Acinetobacter sp. CIP 64.7	RNA polymerase sigma factor 70 region 4 type 2 domain-containing protein	PANTHER	PTHR43133	RNA POLYMERASE ECF-TYPE SIGMA FACTO	5.2e-25	IPR039425	RNA polymerase sigma-70-like	GO:0006355(PANTHER)|GO:0016987(PANTHER)
Ac58.119	575588.ACPN01000034_gene195	6.39e-184	509	COG0566@1|root,COG0566@2|Bacteria,1R9JA@1224|Proteobacteria,1S31Y@1236|Gammaproteobacteria,3NSMG@468|Moraxellaceae	1236|Gammaproteobacteria	J	SpoU rRNA Methylase family	ND	ND	ND	ko:K03437	ND	ND	ND	ND	ko00000,ko03016	ND	ND	N9QI87	99.612	258	0	536	GO:0003723; GO:0006396; GO:0008173; GO:0032259	Acinetobacter sp. CIP 101966	tRNA/rRNA methyltransferase SpoU type domain-containing protein	CDD	cd18095	SpoU-like_rRNA-MTase	1.79382e-64	ND	ND	ND
Ac58.120	575588.ACPN01000034_gene194	7.47e-232	635	COG0158@1|root,COG0158@2|Bacteria,1MW0E@1224|Proteobacteria,1RNFF@1236|Gammaproteobacteria,3NITD@468|Moraxellaceae	1236|Gammaproteobacteria	G	D-fructose-1,6-bisphosphate 1-phosphohydrolase class 1	fbp	GO:0003674,GO:0003824,GO:0005575,GO:0005622,GO:0005623,GO:0005737,GO:0005829,GO:0005975,GO:0005984,GO:0005985,GO:0005986,GO:0005996,GO:0006000,GO:0006002,GO:0006006,GO:0006094,GO:0006793,GO:0006796,GO:0008150,GO:0008152,GO:0009058,GO:0009311,GO:0009312,GO:0009987,GO:0016051,GO:0016311,GO:0016787,GO:0016788,GO:0016791,GO:0019203,GO:0019318,GO:0019319,GO:0019637,GO:0030388,GO:0034637,GO:0042132,GO:…	3.1.3.11	ko:K03841	ko00010,ko00030,ko00051,ko00680,ko00710,ko01100,ko01110,ko01120,ko01130,ko01200,ko04152,ko04910,map00010,map00030,map00051,map00680,map00710,map01100,map01110,map01120,map01130,map01200,map04152,map04910	M00003,M00165,M00167,M00344	R00762,R04780	RC00017	ko00000,ko00001,ko00002,ko01000,ko04147	ND	ND	N9Q9G2	100	324	0	675	GO:0000287; GO:0005829; GO:0005986; GO:0006000; GO:0006002; GO:0006094; GO:0030388; GO:0042132	Acinetobacter sp. CIP 101966	Fructose-1,6-bisphosphatase class 1 (FBPase class 1) (EC 3.1.3.11) (D-fructose-1,6-bisphosphate 1-phosphohydrolase class 1)	CDD	cd00354	FBPase	0	IPR000146	Fructose-1,6-bisphosphatase class 1	GO:0005975(InterPro)|GO:0016791(InterPro)
Ac58.121	ND	ND	ND	ND	ND	ND	ND	ND	ND	ND	ND	ND	ND	ND	ND	ND	ND	ND	A0A7Y8Q244	70.968	31	1.74e-06	42.7	ND	Acinetobacter sp. SwsAc6	Uncharacterized protein	ND	ND	ND	ND	ND	ND	ND
Ac58.122	575588.ACPN01000034_gene193	9.78e-37	121	2AZIU@1|root,31RT6@2|Bacteria,1QPA6@1224|Proteobacteria,1TMZK@1236|Gammaproteobacteria,3NPRD@468|Moraxellaceae	1236|Gammaproteobacteria	ND	ND	ND	ND	ND	ND	ND	ND	ND	ND	ND	ND	ND	N9QJS4	100	61	1.95e-39	127	ND	Acinetobacter sp. CIP 101966	NF038105 family protein	ND	ND	ND	ND	ND	ND	ND
Ac58.123	575588.ACPN01000034_gene192	1.03e-129	366	COG2885@1|root,COG2885@2|Bacteria,1MZTV@1224|Proteobacteria,1S8RG@1236|Gammaproteobacteria,3NKBN@468|Moraxellaceae	1236|Gammaproteobacteria	M	Belongs to the ompA family	pal	ND	ND	ko:K03640	ND	ND	ND	ND	ko00000,ko02000	2.C.1.2	ND	N9QYQ7	100	190	1.13e-139	390	GO:0009279; GO:0051301	Acinetobacter sp. CIP 64.7	Peptidoglycan-associated lipoprotein (PAL)	CDD	cd07185	OmpA_C-like	2.24087e-39	IPR006665	OmpA-like domain	ND
Ac58.124	981327.F925_02682	9.26e-216	603	COG0823@1|root,COG0823@2|Bacteria,1MV09@1224|Proteobacteria,1RMCY@1236|Gammaproteobacteria,3NJZ9@468|Moraxellaceae	1236|Gammaproteobacteria	U	Involved in the TonB-independent uptake of proteins	tolB	GO:0003674,GO:0005215,GO:0005488,GO:0005515,GO:0005575,GO:0005623,GO:0006810,GO:0008104,GO:0008150,GO:0009719,GO:0009987,GO:0010033,GO:0010243,GO:0015031,GO:0015833,GO:0015893,GO:0017038,GO:0019904,GO:0030288,GO:0030313,GO:0031975,GO:0032153,GO:0032991,GO:0033036,GO:0042221,GO:0042493,GO:0042597,GO:0042886,GO:0042891,GO:0043213,GO:0044464,GO:0044877,GO:0045184,GO:0046677,GO:0046678,GO:0050896,GO:…	ND	ko:K03641	ND	ND	ND	ND	ko00000,ko02000	2.C.1.2	ND	N9NZU4	99.766	428	0	882	GO:0017038; GO:0042597; GO:0051301	Acinetobacter sp. CIP 101966	Tol-Pal system protein TolB	PANTHER	PTHR36842	PROTEIN TOLB HOMOLOG	6.8e-41	ND	ND	ND
Ac58.125	981327.F925_02681	1.38e-79	256	COG3064@1|root,COG3064@2|Bacteria,1N579@1224|Proteobacteria,1S9CS@1236|Gammaproteobacteria,3NKQS@468|Moraxellaceae	1236|Gammaproteobacteria	M	TonB C terminal	tolA	ND	ND	ko:K03646	ND	ND	ND	ND	ko00000,ko02000	2.C.1.2	ND	N9G205	96.056	431	0	758	GO:0016020; GO:0019534; GO:0043213	Acinetobacter lwoffii ATCC 9957 = CIP 70.31	Protein TolA	PANTHER	PTHR34403	TOL-PAL SYSTEM PROTEIN TOLA	2.7e-13	IPR050972	Serine-aspartate repeat-containing protein-like	ND
Ac58.126	981327.F925_02680	2.74e-95	276	COG0848@1|root,COG0848@2|Bacteria,1MZ6M@1224|Proteobacteria,1S8RS@1236|Gammaproteobacteria,3NK24@468|Moraxellaceae	1236|Gammaproteobacteria	U	Biopolymer transport protein ExbD/TolR	tolR	GO:0005575,GO:0005623,GO:0005886,GO:0005887,GO:0006810,GO:0008150,GO:0015833,GO:0015893,GO:0016020,GO:0016021,GO:0031224,GO:0031226,GO:0032153,GO:0042221,GO:0042493,GO:0042886,GO:0042891,GO:0043213,GO:0044425,GO:0044459,GO:0044464,GO:0050896,GO:0051179,GO:0051234,GO:0071702,GO:0071705,GO:0071944	ND	ko:K03560	ND	ND	ND	ND	ko00000,ko02000	1.A.30.2.2	ND	N9Q9G1	100	149	6.83e-106	301	GO:0005886; GO:0015031; GO:0022857; GO:0051301	Acinetobacter sp. CIP 101966	Tol-Pal system protein TolR	PANTHER	PTHR30558	EXBD MEMBRANE COMPONENT OF PMF-DRIVEN MACROMOLECULE IMPORT SYSTEM	1.2e-25	IPR003400	Biopolymer transport protein ExbD/TolR	GO:0005887(PANTHER)|GO:0022857(InterPro)|GO:0055085(InterPro)
Ac58.127	981327.F925_02679	5.38e-154	431	COG0811@1|root,COG0811@2|Bacteria,1NCWW@1224|Proteobacteria,1RMD4@1236|Gammaproteobacteria,3NK2Q@468|Moraxellaceae	1236|Gammaproteobacteria	U	MotA/TolQ/ExbB proton channel family	tolQ	GO:0005575,GO:0005623,GO:0005886,GO:0005887,GO:0006810,GO:0008104,GO:0008150,GO:0015031,GO:0015833,GO:0015893,GO:0016020,GO:0016021,GO:0017038,GO:0030313,GO:0031224,GO:0031226,GO:0031975,GO:0032153,GO:0033036,GO:0042221,GO:0042493,GO:0042886,GO:0042891,GO:0043213,GO:0044425,GO:0044459,GO:0044464,GO:0045184,GO:0050896,GO:0051179,GO:0051234,GO:0071702,GO:0071705,GO:0071944	ND	ko:K03562	ko01120,map01120	ND	ND	ND	ko00000,ko02000	1.A.30.2.2	ND	A0AAJ4P6K7	100	232	1.16e-169	469	ND	Acinetobacter lwoffii	Protein TolQ	PANTHER	PTHR30625	PROTEIN TOLQ	2e-44	IPR050790	ExbB/TolQ Biopolymer Transport	GO:0005887(PANTHER)|GO:0017038(PANTHER)
Ac58.128	981327.F925_02678	4.23e-90	261	COG0824@1|root,COG0824@2|Bacteria,1MZH6@1224|Proteobacteria,1S93F@1236|Gammaproteobacteria,3NN53@468|Moraxellaceae	1236|Gammaproteobacteria	S	Thioesterase-like superfamily	ybgC	GO:0003674,GO:0003824,GO:0016787,GO:0016788,GO:0016790	3.1.2.23	ko:K01075,ko:K07107	ko00130,ko00362,ko01100,ko01110,ko01120,map00130,map00362,map01100,map01110,map01120	ND	R01301	RC00004,RC00174	ko00000,ko00001,ko01000	ND	ND	N9QXU4	100	135	3.4e-99	283	GO:0016790	Acinetobacter sp. CIP 64.7	Tol-pal system-associated acyl-CoA thioesterase	CDD	cd00586	4HBT	7.63727e-27	ND	ND	ND
Ac58.129	575588.ACPN01000033_gene185	0	867	COG1473@1|root,COG1473@2|Bacteria,1MUIV@1224|Proteobacteria,1RQAM@1236|Gammaproteobacteria,3NM5F@468|Moraxellaceae	1236|Gammaproteobacteria	S	Peptidase dimerisation domain	amaA	ND	ND	ko:K01436	ND	ND	ND	ND	ko00000,ko01000,ko01002	ND	ND	N9HQQ9	98.664	449	0	922	GO:0009850; GO:0010179; GO:0046872	Acinetobacter lwoffii NIPH 478	Peptidase M20 dimerisation domain-containing protein	PANTHER	PTHR11014	PEPTIDASE M20 FAMILY MEMBER	1.8e-108	IPR017439	Amidohydrolase	GO:0016787(InterPro)|GO:0016787(PANTHER)
Ac58.130	575588.ACPN01000033_gene184	3.83e-299	813	COG2421@1|root,COG2421@2|Bacteria,1MXKY@1224|Proteobacteria,1SZ31@1236|Gammaproteobacteria,3NTDD@468|Moraxellaceae	1236|Gammaproteobacteria	C	Acetamidase/Formamidase family	fmdA	ND	3.5.1.4	ko:K01426	ko00330,ko00360,ko00380,ko00627,ko00643,ko01120,map00330,map00360,map00380,map00627,map00643,map01120	ND	R02540,R03096,R03180,R03909,R05551,R05590	RC00010,RC00100,RC00950,RC01025	ko00000,ko00001,ko01000	ND	ND	A0AAJ2M886	99.756	409	0	834	ND	Acinetobacter sp. RG5	Acetamidase/formamidase family protein	PANTHER	PTHR31891	FORMAMIDASE C869.04-RELATED	2.1e-71	IPR004304	Acetamidase/Formamidase	GO:0016811(InterPro)
Ac58.131	466088.CL42_05005	3.39e-27	111	2B0F6@1|root,31SSK@2|Bacteria,1QQDS@1224|Proteobacteria,1RT1A@1236|Gammaproteobacteria,3NS2P@468|Moraxellaceae	1236|Gammaproteobacteria	ND	ND	ND	ND	ND	ND	ND	ND	ND	ND	ND	ND	ND	A0A4R0FJ51	53.191	141	4.97e-44	152	GO:0016020	Acinetobacter sp. ANC 3781	DUF4760 domain-containing protein	ND	ND	ND	ND	ND	ND	ND
Ac58.132	1217710.F969_02636	7.34e-248	679	COG2255@1|root,COG2255@2|Bacteria,1MU38@1224|Proteobacteria,1RNWY@1236|Gammaproteobacteria,3NIMR@468|Moraxellaceae	1236|Gammaproteobacteria	L	The RuvA-RuvB complex in the presence of ATP renatures cruciform structure in supercoiled DNA with palindromic sequence, indicating that it may promote strand exchange reactions in homologous recombination. RuvAB is a helicase that mediates the Holliday junction migration by localized denaturation and reannealing	ruvB	GO:0000725,GO:0003674,GO:0003678,GO:0003824,GO:0004003,GO:0004386,GO:0005575,GO:0005622,GO:0005623,GO:0005737,GO:0005829,GO:0006139,GO:0006259,GO:0006281,GO:0006310,GO:0006725,GO:0006807,GO:0006950,GO:0006974,GO:0006996,GO:0007154,GO:0008026,GO:0008094,GO:0008150,GO:0008152,GO:0009314,GO:0009378,GO:0009411,GO:0009416,GO:0009432,GO:0009605,GO:0009628,GO:0009987,GO:0009991,GO:0016043,GO:0016462,GO:…	3.6.4.12	ko:K03551	ko03440,map03440	ND	ND	ND	ko00000,ko00001,ko01000,ko03400	ND	ND	N9QNU5	99.722	360	0	723	GO:0000400; GO:0005524; GO:0005737; GO:0006281; GO:0006310; GO:0009378; GO:0016887; GO:0048476	Acinetobacter sp. CIP 64.7	Holliday junction branch migration complex subunit RuvB (EC 3.6.4.12)	PANTHER	PTHR42848	ND	6.2e-154	IPR004605	Holliday junction branch migration complex subunit RuvB	GO:0003677(InterPro)|GO:0005524(InterPro)|GO:0006281(InterPro)|GO:0006310(InterPro)|GO:0009378(InterPro)
Ac58.133	575588.ACPN01000033_gene180	1.06e-126	359	COG0632@1|root,COG0632@2|Bacteria,1MWJR@1224|Proteobacteria,1RMET@1236|Gammaproteobacteria,3NIER@468|Moraxellaceae	1236|Gammaproteobacteria	L	The RuvA-RuvB complex in the presence of ATP renatures cruciform structure in supercoiled DNA with palindromic sequence, indicating that it may promote strand exchange reactions in homologous recombination. RuvAB is a helicase that mediates the Holliday junction migration by localized denaturation and reannealing. RuvA stimulates, in the presence of DNA, the weak ATPase activity of RuvB	ruvA	GO:0000217,GO:0000400,GO:0000725,GO:0003674,GO:0003676,GO:0003677,GO:0003678,GO:0003824,GO:0004386,GO:0005488,GO:0005515,GO:0005575,GO:0005622,GO:0005623,GO:0006139,GO:0006259,GO:0006281,GO:0006310,GO:0006725,GO:0006807,GO:0006950,GO:0006974,GO:0006996,GO:0007154,GO:0008150,GO:0008152,GO:0009314,GO:0009378,GO:0009379,GO:0009432,GO:0009605,GO:0009628,GO:0009987,GO:0009991,GO:0016043,GO:0016462,GO:…	3.6.4.12	ko:K03550	ko03440,map03440	ND	ND	ND	ko00000,ko00001,ko01000,ko03400	ND	ND	A0A6N1L093	100	200	6.29e-147	409	ND	Acinetobacter lwoffii	Holliday junction branch migration complex subunit RuvA	Pfam	PF01330	RuvA N terminal domain	5.2e-17	IPR013849	DNA helicase, Holliday junction RuvA type, domain I, bacterial	GO:0005524(InterPro)|GO:0006281(InterPro)|GO:0006310(InterPro)|GO:0009378(InterPro)
Ac58.134	575588.ACPN01000033_gene179	0	900	COG0232@1|root,COG0232@2|Bacteria,1MVQ2@1224|Proteobacteria,1RPVJ@1236|Gammaproteobacteria,3NJF5@468|Moraxellaceae	1236|Gammaproteobacteria	F	Deoxyguanosinetriphosphate triphosphohydrolase-like protein	dgt	ND	3.1.5.1	ko:K01129	ko00230,map00230	ND	R01856	RC00017	ko00000,ko00001,ko01000	ND	ND	N9HAW3	100	446	0	927	GO:0006203; GO:0008832	Acinetobacter lwoffii ATCC 9957 = CIP 70.31	HD domain-containing protein	PANTHER	PTHR11373	DEOXYNUCLEOSIDE TRIPHOSPHATE TRIPHOSPHOHYDROLASE	1.3e-15	IPR050135	Deoxyguanosinetriphosphate triphosphohydrolase-like	GO:0006203(PANTHER)|GO:0008832(PANTHER)
Ac58.135	575588.ACPN01000033_gene178	1.34e-22	84.3	2AZZ2@1|root,31S93@2|Bacteria,1QPS3@1224|Proteobacteria,1TNH3@1236|Gammaproteobacteria,3NQIX@468|Moraxellaceae	1236|Gammaproteobacteria	ND	ND	ND	ND	ND	ND	ND	ND	ND	ND	ND	ND	ND	N9NZT8	100	43	1.27e-24	88.6	GO:0016020	Acinetobacter sp. CIP 101966	Uncharacterized protein	ND	ND	ND	ND	ND	ND	ND
Ac58.136	575588.ACPN01000033_gene177	0	1024	COG0591@1|root,COG0591@2|Bacteria,1N8H2@1224|Proteobacteria,1RR54@1236|Gammaproteobacteria,3NM8E@468|Moraxellaceae	1236|Gammaproteobacteria	E	Sodium:solute symporter family	ND	ND	ND	ND	ND	ND	ND	ND	ND	ND	ND	N9QXT2	99.817	545	0	1082	GO:0005298; GO:0015193; GO:0015824; GO:0016020	Acinetobacter sp. CIP 64.7	Sodium:proline symporter	PANTHER	PTHR48086	SODIUM/PROLINE SYMPORTER-RELATED	2.3e-45	IPR050277	Sodium:Solute Symporter	GO:0005887(PANTHER)|GO:0022857(PANTHER)|GO:0055085(PANTHER)
Ac58.137	575588.ACPN01000033_gene176	0	2504	COG0046@1|root,COG0047@1|root,COG0046@2|Bacteria,COG0047@2|Bacteria,1MYN4@1224|Proteobacteria,1RMRN@1236|Gammaproteobacteria,3NK3W@468|Moraxellaceae	1236|Gammaproteobacteria	F	Phosphoribosylformylglycinamidine synthase involved in the purines biosynthetic pathway. Catalyzes the ATP-dependent conversion of formylglycinamide ribonucleotide (FGAR) and glutamine to yield formylglycinamidine ribonucleotide (FGAM) and glutamate	purL	GO:0000166,GO:0003674,GO:0003824,GO:0004642,GO:0005488,GO:0005524,GO:0005575,GO:0005622,GO:0005623,GO:0005737,GO:0005829,GO:0006082,GO:0006139,GO:0006163,GO:0006164,GO:0006188,GO:0006189,GO:0006520,GO:0006541,GO:0006725,GO:0006753,GO:0006793,GO:0006796,GO:0006807,GO:0008144,GO:0008150,GO:0008152,GO:0009058,GO:0009064,GO:0009117,GO:0009123,GO:0009124,GO:0009126,GO:0009127,GO:0009150,GO:0009152,GO:…	6.3.5.3	ko:K01952	ko00230,ko01100,ko01110,ko01130,map00230,map01100,map01110,map01130	M00048	R04463	RC00010,RC01160	ko00000,ko00001,ko00002,ko01000	ND	ND	A0AAJ2I4U2	99.452	1277	0	2629	ND	Acinetobacter sp. RG5	Phosphoribosylformylglycinamidine synthase (EC 6.3.5.3)	PANTHER	PTHR10099	PHOSPHORIBOSYLFORMYLGLYCINAMIDINE SYNTHASE	0	ND	ND	ND
Ac58.138	1217710.F969_02630	2.71e-19	75.9	2DKFQ@1|root,309CH@2|Bacteria,1QFZD@1224|Proteobacteria,1TDAZ@1236|Gammaproteobacteria,3NQH2@468|Moraxellaceae	1236|Gammaproteobacteria	ND	ND	ND	ND	ND	ND	ND	ND	ND	ND	ND	ND	ND	N9HHF9	100	41	2.88e-22	82.4	GO:0016020	Acinetobacter lwoffii ATCC 9957 = CIP 70.31	Uncharacterized protein	ND	ND	ND	ND	ND	ND	ND
Ac58.139	981327.F925_02668	5.7e-72	220	2DBGP@1|root,2Z95D@2|Bacteria,1R5YW@1224|Proteobacteria,1T5EZ@1236|Gammaproteobacteria	1236|Gammaproteobacteria	S	Abortive infection C-terminus	ND	ND	ND	ND	ND	ND	ND	ND	ND	ND	ND	N9NZD1	100	148	8.76e-108	306	ND	Acinetobacter sp. CIP 101966	Abortive infection protein-like C-terminal domain-containing protein	Pfam	PF14355	Abortive infection C-terminus	5e-19	IPR026001	Abortive infection protein-like, C-terminal domain	ND
Ac58.140	1029823.AFIE01000026_gene3461	1.46e-45	151	2BGQ8@1|root,32AP7@2|Bacteria,1RHYY@1224|Proteobacteria,1S82X@1236|Gammaproteobacteria	1236|Gammaproteobacteria	S	Hemerythrin HHE cation binding domain	ND	ND	ND	ND	ND	ND	ND	ND	ND	ND	ND	N9QI74	98.089	157	3.34e-113	320	ND	Acinetobacter sp. CIP 101966	Hemerythrin-like domain-containing protein	Pfam	PF01814	Hemerythrin HHE cation binding domain	4.8e-06	IPR012312	Hemerythrin-like	ND
Ac58.142	1509403.GW12_08080	0	872	COG0654@1|root,COG0654@2|Bacteria,1MUN4@1224|Proteobacteria,1RRWV@1236|Gammaproteobacteria,3NKYM@468|Moraxellaceae	1236|Gammaproteobacteria	CH	FAD binding domain	ND	ND	1.14.13.20	ko:K10676	ko00361,ko01100,ko01120,ko01220,map00361,map01100,map01120,map01220	ND	R03997,R05441	RC00046	ko00000,ko00001,ko01000	ND	ND	N9Q9F2	98.69	458	0	936	GO:0016709; GO:0071949	Acinetobacter sp. CIP 101966	FAD-binding domain-containing protein	Pfam	PF01494	FAD binding domain	1.6e-65	IPR002938	FAD-binding domain	GO:0071949(InterPro)
Ac58.143	575588.ACPN01000032_gene635	5.6e-59	189	COG0654@1|root,COG0654@2|Bacteria,1MUN4@1224|Proteobacteria,1RRWV@1236|Gammaproteobacteria,3NKYM@468|Moraxellaceae	1236|Gammaproteobacteria	CH	FAD binding domain	ND	ND	1.14.13.20	ko:K10676	ko00361,ko01100,ko01120,ko01220,map00361,map01100,map01120,map01220	ND	R03997,R05441	RC00046	ko00000,ko00001,ko01000	ND	ND	N9G9G3	96.875	96	4.07e-65	194	GO:0016709; GO:0071949	Acinetobacter lwoffii NIPH 478	FAD-binding domain-containing protein	Pfam	PF01494	FAD binding domain	7.2e-18	IPR002938	FAD-binding domain	GO:0071949(InterPro)
Ac58.144	1509403.GW12_08070	3.67e-180	502	COG0583@1|root,COG0583@2|Bacteria,1PEEC@1224|Proteobacteria,1TME6@1236|Gammaproteobacteria,3NMYY@468|Moraxellaceae	1236|Gammaproteobacteria	K	LysR substrate binding domain	ND	ND	ND	ND	ND	ND	ND	ND	ND	ND	ND	N9G9H2	94.178	292	0	549	GO:0003700; GO:0032993	Acinetobacter lwoffii NIPH 478	HTH lysR-type domain-containing protein	PANTHER	PTHR30346	TRANSCRIPTIONAL DUAL REGULATOR HCAR-RELATED	4.6e-60	ND	ND	GO:0003700(PANTHER)|GO:0006355(PANTHER)|GO:0032993(PANTHER)
Ac58.145	575588.ACPN01000032_gene632	1.87e-72	214	COG3323@1|root,COG3323@2|Bacteria,1MZF5@1224|Proteobacteria,1S8WV@1236|Gammaproteobacteria,3NNYV@468|Moraxellaceae	1236|Gammaproteobacteria	S	protein conserved in bacteria	ND	ND	ND	ko:K11022	ko05134,map05134	ND	ND	ND	ko00000,ko00001,ko02042	ND	ND	N8Q5W8	100	105	1.45e-72	214	ND	Acinetobacter sp. CIP A162	NGG1p interacting factor NIF3	PANTHER	PTHR41774	ND	1.5e-33	ND	ND	ND
Ac58.146	1509403.GW12_08050	8.86E-318	867	COG3670@1|root,COG3670@2|Bacteria,1MY1X@1224|Proteobacteria,1RRE0@1236|Gammaproteobacteria,3NMWH@468|Moraxellaceae	1236|Gammaproteobacteria	Q	Retinal pigment epithelial membrane protein	ND	ND	1.13.11.82	ko:K21822	ND	ND	ND	ND	ko00000,ko01000	ND	ND	A0AAE6WTD0	96.115	489	0	988	ND	Acinetobacter schindleri	Carotenoid oxygenase	Pfam	PF03055	Retinal pigment epithelial membrane protein	2.8e-101	IPR004294	Carotenoid oxygenase	GO:0016702(InterPro)
Ac58.147	1217710.F969_02625	4.83e-182	504	COG0778@1|root,COG0778@2|Bacteria,1RBXY@1224|Proteobacteria,1RZZ2@1236|Gammaproteobacteria,3NJZ4@468|Moraxellaceae	1236|Gammaproteobacteria	C	Nitroreductase family	ND	ND	ND	ND	ND	ND	ND	ND	ND	ND	ND	A0AAE6WV95	98.864	264	0	545	ND	Acinetobacter schindleri	Nitroreductase family protein	PANTHER	PTHR43673	NAD(P)H NITROREDUCTASE YDGI-RELATED	1e-35	ND	ND	GO:0016491(PANTHER)
Ac58.148	575588.ACPN01000032_gene629	9.33e-181	501	COG1024@1|root,COG1024@2|Bacteria,1Q67Q@1224|Proteobacteria,1S1Z5@1236|Gammaproteobacteria,3NKFI@468|Moraxellaceae	1236|Gammaproteobacteria	I	Enoyl-CoA hydratase/isomerase	ND	ND	ND	ND	ND	ND	ND	ND	ND	ND	ND	N8Q240	99.624	266	0	543	GO:0004165; GO:0005782; GO:0006635	Acinetobacter sp. CIP A162	Enoyl-CoA hydratase	PANTHER	PTHR43684	ND	1.9e-56	IPR051053	Enoyl-CoA hydratase/isomerase and chromodomain-containing protein	ND
Ac58.149	575588.ACPN01000032_gene628	5.19e-133	374	COG1056@1|root,COG1056@2|Bacteria,1QU79@1224|Proteobacteria,1T1PP@1236|Gammaproteobacteria,3NITZ@468|Moraxellaceae	1236|Gammaproteobacteria	H	Cytidylyltransferase-like	ND	ND	ND	ND	ND	ND	ND	ND	ND	ND	ND	A0A0J8SNI0	100	189	7.19e-141	393	GO:0009058; GO:0016779	Acinetobacter sp. VT 511	Nicotinamide-nucleotide adenylyltransferase	PANTHER	PTHR21342	PHOSPHOPANTETHEINE ADENYLYLTRANSFERASE	1.1e-30	ND	ND	ND
Ac58.150	575588.ACPN01000032_gene627	1.48e-215	592	COG0583@1|root,COG0583@2|Bacteria,1MWUP@1224|Proteobacteria,1RNIC@1236|Gammaproteobacteria,3NIIV@468|Moraxellaceae	1236|Gammaproteobacteria	K	LysR substrate binding domain	argP	ND	ND	ko:K05596	ND	ND	ND	ND	ko00000,ko03000,ko03036	ND	ND	A0A0J8VET2	99.668	301	0	622	GO:0003700	Acinetobacter sp. VT 511	Chromosome replication initiation inhibitor protein	PANTHER	PTHR30579	TRANSCRIPTIONAL REGULATOR	3.3e-62	IPR050176	LysR-type transcriptional regulator	ND
Ac58.151	575588.ACPN01000032_gene626	2.64e-141	396	COG1279@1|root,COG1279@2|Bacteria,1RD6B@1224|Proteobacteria,1RR03@1236|Gammaproteobacteria,3NM69@468|Moraxellaceae	1236|Gammaproteobacteria	S	LysE type translocator	lysE	ND	ND	ko:K06895	ND	ND	ND	ND	ko00000,ko02000	2.A.75.1	ND	N9G9I2	99.502	201	8.6e-144	402	GO:0005886; GO:0015171	Acinetobacter lwoffii NIPH 478	Amino acid transporter	PANTHER	PTHR30086	ARGININE EXPORTER PROTEIN ARGO	1.1e-32	IPR001123	Amino acid exporter protein, LeuE-type	GO:0005887(PANTHER)|GO:0006865(PANTHER)|GO:0006865(InterPro)|GO:0015171(PANTHER)|GO:0016020(InterPro)
Ac58.153	575588.ACPN01000032_gene625	7.07e-123	348	COG2353@1|root,COG2353@2|Bacteria,1N14J@1224|Proteobacteria,1S542@1236|Gammaproteobacteria,3NNAZ@468|Moraxellaceae	1236|Gammaproteobacteria	S	YceI-like domain	ND	ND	ND	ND	ND	ND	ND	ND	ND	ND	ND	N9HQU2	100	187	7e-138	385	ND	Acinetobacter lwoffii NIPH 478	Lipid/polyisoprenoid-binding YceI-like domain-containing protein	SMART	SM00867	YceI_2	3.7e-32	IPR007372	Lipid/polyisoprenoid-binding, YceI-like	ND
Ac58.154	981327.F925_02656	9.91e-104	297	COG1225@1|root,COG1225@2|Bacteria,1RD4R@1224|Proteobacteria,1S7KS@1236|Gammaproteobacteria,3NJ20@468|Moraxellaceae	1236|Gammaproteobacteria	O	Redoxin	bcp	ND	1.11.1.15	ko:K03564	ND	ND	ND	ND	ko00000,ko01000	ND	ND	A0A6N1L7W0	100	152	9.83e-113	319	GO:0005737; GO:0008379; GO:0034599; GO:0045454	Acinetobacter lwoffii	thioredoxin-dependent peroxiredoxin (EC 1.11.1.24) (Bacterioferritin comigratory protein) (Thioredoxin peroxidase) (Thioredoxin-dependent peroxiredoxin Bcp)	CDD	cd03017	PRX_BCP	2.38224e-61	ND	ND	ND
Ac58.155	981327.F925_02655	4.72e-88	256	28TMC@1|root,2ZFUY@2|Bacteria,1P40T@1224|Proteobacteria,1SUH4@1236|Gammaproteobacteria,3NN91@468|Moraxellaceae	1236|Gammaproteobacteria	ND	ND	ND	ND	ND	ND	ND	ND	ND	ND	ND	ND	ND	N9QNS6	100	137	9.19e-95	272	ND	Acinetobacter sp. CIP 64.7	Uncharacterized protein	ND	ND	ND	ND	ND	ND	ND
Ac58.156	981327.F925_02654	2.83e-160	446	COG0603@1|root,COG0603@2|Bacteria,1MU5V@1224|Proteobacteria,1RMG9@1236|Gammaproteobacteria,3NKQJ@468|Moraxellaceae	1236|Gammaproteobacteria	F	Catalyzes the ATP-dependent conversion of 7-carboxy-7- deazaguanine (CDG) to 7-cyano-7-deazaguanine (preQ(0))	queC	ND	6.3.4.20	ko:K06920	ko00790,ko01100,map00790,map01100	ND	R09978	RC00959	ko00000,ko00001,ko01000,ko03016	ND	ND	N8NSA3	99.55	222	5.02e-165	457	GO:0005524; GO:0008270; GO:0008616; GO:0016879	Acinetobacter sp. CIP A162	7-cyano-7-deazaguanine synthase (EC 6.3.4.20) (7-cyano-7-carbaguanine synthase) (PreQ(0) synthase) (Queuosine biosynthesis protein QueC)	Pfam	PF06508	Queuosine biosynthesis protein QueC	7.5e-74	IPR018317	Queuosine biosynthesis protein QueC	ND
Ac58.157	575588.ACPN01000032_gene621	1.57e-173	481	COG0602@1|root,COG0602@2|Bacteria,1MUJ2@1224|Proteobacteria,1RNQZ@1236|Gammaproteobacteria,3NIYT@468|Moraxellaceae	1236|Gammaproteobacteria	H	Catalyzes the complex heterocyclic radical-mediated conversion of 6-carboxy-5,6,7,8-tetrahydropterin (CPH4) to 7- carboxy-7-deazaguanine (CDG), a step common to the biosynthetic pathways of all 7-deazapurine-containing compounds	queE	ND	4.3.99.3	ko:K10026	ko00790,ko01100,map00790,map01100	ND	R10002	RC02989	ko00000,ko00001,ko01000,ko03016	ND	ND	A0A6N1KST6	99.153	236	1.05e-175	485	GO:0000287; GO:0008616; GO:0016840; GO:0051539; GO:1904047	Acinetobacter lwoffii	7-carboxy-7-deazaguanine synthase (CDG synthase) (EC 4.3.99.3) (Queuosine biosynthesis protein QueE)	PANTHER	PTHR42836	7-CARBOXY-7-DEAZAGUANINE SYNTHASE	4e-46	ND	ND	ND
Ac58.158	575588.ACPN01000032_gene620	1.57e-171	479	COG2171@1|root,COG2171@2|Bacteria,1MU0Y@1224|Proteobacteria,1RPCS@1236|Gammaproteobacteria,3NINN@468|Moraxellaceae	1236|Gammaproteobacteria	E	Belongs to the transferase hexapeptide repeat family	dapD	GO:0003674,GO:0003824,GO:0005575,GO:0005622,GO:0005623,GO:0005737,GO:0005829,GO:0006082,GO:0006520,GO:0006553,GO:0006807,GO:0008150,GO:0008152,GO:0008652,GO:0008666,GO:0009058,GO:0009066,GO:0009067,GO:0009085,GO:0009987,GO:0016053,GO:0016410,GO:0016740,GO:0016746,GO:0016747,GO:0016748,GO:0016749,GO:0019752,GO:0019877,GO:0043436,GO:0043648,GO:0043650,GO:0044237,GO:0044238,GO:0044249,GO:0044281,GO:…	2.3.1.117	ko:K00674	ko00300,ko01100,ko01120,ko01230,map00300,map01100,map01120,map01230	M00016	R04365	RC00004,RC01136	ko00000,ko00001,ko00002,ko01000	ND	ND	A0AAJ2MAC3	100	273	0	560	ND	Acinetobacter sp. RG5	2,3,4,5-tetrahydropyridine-2,6-dicarboxylate N-succinyltransferase (EC 2.3.1.117)	CDD	cd03350	LbH_THP_succinylT	4.04129e-78	ND	ND	ND
Ac58.159	1217710.F969_02614	3.15e-146	412	2DNAH@1|root,32WG6@2|Bacteria,1QV43@1224|Proteobacteria,1T27J@1236|Gammaproteobacteria,3NTKJ@468|Moraxellaceae	1236|Gammaproteobacteria	ND	ND	ND	ND	ND	ND	ND	ND	ND	ND	ND	ND	ND	A0A8H2K292	85.124	242	1.42e-151	425	ND	Acinetobacter radioresistens	Uncharacterized protein	ND	ND	ND	ND	ND	ND	ND
Ac58.160	1217710.F969_02613	2.27e-19	83.2	COG2067@1|root,COG2067@2|Bacteria,1PIEC@1224|Proteobacteria,1S1WH@1236|Gammaproteobacteria,3NMGG@468|Moraxellaceae	1236|Gammaproteobacteria	I	Outer membrane protein transport protein (OMPP1/FadL/TodX)	ND	ND	ND	ko:K06076	ND	ND	ND	ND	ko00000,ko02000	1.B.9	ND	N9NY70	95.122	41	7.28e-20	83.6	GO:0016020	Acinetobacter variabilis	Transport of long-chain fatty acid	ND	ND	ND	ND	ND	ND	ND
Ac58.161	1217710.F969_02613	9.98e-250	685	COG2067@1|root,COG2067@2|Bacteria,1PIEC@1224|Proteobacteria,1S1WH@1236|Gammaproteobacteria,3NMGG@468|Moraxellaceae	1236|Gammaproteobacteria	I	Outer membrane protein transport protein (OMPP1/FadL/TodX)	ND	ND	ND	ko:K06076	ND	ND	ND	ND	ko00000,ko02000	1.B.9	ND	A0AAJ4P7N4	96.676	361	0	722	ND	Acinetobacter lwoffii	Outer membrane protein transport protein	Pfam	PF03349	Outer membrane protein transport protein (OMPP1/FadL/TodX)	1.2e-09	IPR005017	Outer membrane protein transport protein (OMPP1/FadL/TodX)	ND
Ac58.162	575588.ACPN01000032_gene616	5.4e-221	607	COG0583@1|root,COG0583@2|Bacteria,1MU8N@1224|Proteobacteria,1RN7T@1236|Gammaproteobacteria,3NJT2@468|Moraxellaceae	1236|Gammaproteobacteria	K	Transcriptional regulator	cbl	GO:0006792,GO:0008150,GO:0045883,GO:0048518,GO:0050789,GO:0065007	ND	ko:K13634,ko:K13635	ND	ND	ND	ND	ko00000,ko03000	ND	ND	A0AAJ3AGM1	99.674	307	0	633	ND	Acinetobacter lwoffii	CysB family HTH-type transcriptional regulator	CDD	cd08413	PBP2_CysB_like	1.39688e-109	IPR037423	HTH-type transcriptional regulator CysB, PBP2 domain	GO:0006355(InterPro)
Ac58.163	575588.ACPN01000032_gene615	2.92e-255	697	COG1118@1|root,COG1118@2|Bacteria,1QTTT@1224|Proteobacteria,1RN1B@1236|Gammaproteobacteria,3NK8I@468|Moraxellaceae	1236|Gammaproteobacteria	P	Part of the ABC transporter complex CysAWTP involved in sulfate thiosulfate import. Responsible for energy coupling to the transport system	cysA	ND	3.6.3.25	ko:K02045	ko00920,ko02010,map00920,map02010	M00185	ND	ND	ko00000,ko00001,ko00002,ko01000,ko02000	3.A.1.6.1,3.A.1.6.3	ND	A0A1E3GMG6	100	353	0	715	GO:0005524; GO:0015419; GO:0016887; GO:0043190; GO:0102025	Acinetobacter sp. 51m	Sulfate ABC transporter ATP-binding protein	CDD	cd03296	ABC_CysA_sulfate_importer	0	IPR005666	Sulphate transport system permease protein 1	GO:0008272(InterPro)|GO:0015419(InterPro)|GO:0016020(InterPro)|GO:0043190(InterPro)
Ac58.164	575588.ACPN01000032_gene614	2.07e-204	564	COG4208@1|root,COG4208@2|Bacteria,1MV8X@1224|Proteobacteria,1RNZK@1236|Gammaproteobacteria,3NJRG@468|Moraxellaceae	1236|Gammaproteobacteria	P	Binding-protein-dependent transport system inner membrane component	cysW	ND	ND	ko:K02047	ko00920,ko02010,map00920,map02010	M00185	ND	ND	ko00000,ko00001,ko00002,ko02000	3.A.1.6.1,3.A.1.6.3	ND	N9QXQ3	100	297	0	598	GO:0005886; GO:0015419	Acinetobacter sp. CIP 64.7	Sulfate ABC transporter, permease CysW	PANTHER	PTHR30406	SULFATE TRANSPORT SYSTEM PERMEASE PROTEIN	4e-111	IPR005667	Sulphate ABC transporter permease protein 2	GO:0005886(PANTHER)|GO:0008272(InterPro)|GO:0015419(InterPro)|GO:0016020(InterPro)
Ac58.165	981327.F925_02646	4.78e-184	511	COG0555@1|root,COG0555@2|Bacteria,1QTTU@1224|Proteobacteria,1RS0W@1236|Gammaproteobacteria,3NIWN@468|Moraxellaceae	1236|Gammaproteobacteria	O	Binding-protein-dependent transport system inner membrane component	cysT	ND	ND	ko:K02046	ko00920,ko02010,map00920,map02010	M00185	ND	ND	ko00000,ko00001,ko00002,ko02000	3.A.1.6.1,3.A.1.6.3	ND	A0AAJ2I6F5	100	277	0	537	ND	Acinetobacter sp. RG5	Sulfate ABC transporter permease subunit CysT	PANTHER	PTHR30406	SULFATE TRANSPORT SYSTEM PERMEASE PROTEIN	2.8e-104	IPR005667	Sulphate ABC transporter permease protein 2	GO:0005886(PANTHER)|GO:0008272(InterPro)|GO:0015419(InterPro)|GO:0016020(InterPro)
Ac58.166	575588.ACPN01000032_gene612	6.23e-140	393	COG3545@1|root,COG3545@2|Bacteria,1MZB5@1224|Proteobacteria,1SAY9@1236|Gammaproteobacteria,3NKHR@468|Moraxellaceae	1236|Gammaproteobacteria	S	Serine hydrolase	ND	ND	ND	ko:K07002	ND	ND	ND	ND	ko00000	ND	ND	N8Q5U8	98.507	201	2.19e-149	416	GO:0016787	Acinetobacter sp. CIP A162	AB hydrolase-1 domain-containing protein	Pfam	PF06821	Serine hydrolase	1.3e-49	IPR010662	Putative hydrolase RBBP9/YdeN	GO:0016787(InterPro)
Ac58.167	575588.ACPN01000032_gene611	1.03e-240	659	COG1613@1|root,COG1613@2|Bacteria,1MUAU@1224|Proteobacteria,1RMAR@1236|Gammaproteobacteria,3NIR3@468|Moraxellaceae	1236|Gammaproteobacteria	P	sulfate ABC transporter	sbp	GO:0003674,GO:0005488,GO:0005575,GO:0005623,GO:0006790,GO:0006810,GO:0006811,GO:0006820,GO:0008150,GO:0008152,GO:0008272,GO:0009987,GO:0015698,GO:0030288,GO:0030313,GO:0031975,GO:0042597,GO:0043167,GO:0043168,GO:0043199,GO:0044237,GO:0044464,GO:0051179,GO:0051234,GO:0072348,GO:1901681	ND	ko:K02048	ko00920,ko02010,map00920,map02010	M00185	ND	ND	ko00000,ko00001,ko00002,ko02000	3.A.1.6.1,3.A.1.6.3	ND	A0AAJ4P6A1	99.703	337	0	686	ND	Acinetobacter lwoffii	Sulfate ABC transporter substrate-binding protein	PANTHER	PTHR30368	SULFATE-BINDING PROTEIN	0	IPR005669	Thiosulphate/Sulfate-binding protein	GO:0140104(InterPro)|GO:1902358(InterPro)
Ac58.168	575588.ACPN01000032_gene610	1e-246	674	COG1613@1|root,COG1613@2|Bacteria,1MUAU@1224|Proteobacteria,1RMAR@1236|Gammaproteobacteria,3NIR3@468|Moraxellaceae	1236|Gammaproteobacteria	P	sulfate ABC transporter	sbp	GO:0003674,GO:0005488,GO:0005575,GO:0005623,GO:0006790,GO:0006810,GO:0006811,GO:0006820,GO:0008150,GO:0008152,GO:0008272,GO:0009987,GO:0015698,GO:0030288,GO:0030313,GO:0031975,GO:0042597,GO:0043167,GO:0043168,GO:0043199,GO:0044237,GO:0044464,GO:0051179,GO:0051234,GO:0072348,GO:1901681	ND	ko:K02048	ko00920,ko02010,map00920,map02010	M00185	ND	ND	ko00000,ko00001,ko00002,ko02000	3.A.1.6.1,3.A.1.6.3	ND	A0AAJ3E2T1	100	335	0	685	ND	Acinetobacter lwoffii	Sulfate ABC transporter substrate-binding protein	CDD	cd01005	PBP2_CysP	0	IPR005669	Thiosulphate/Sulfate-binding protein	GO:0140104(InterPro)|GO:1902358(InterPro)
Ac58.169	575588.ACPN01000032_gene609	4.82e-185	513	COG0115@1|root,COG0115@2|Bacteria,1MZAK@1224|Proteobacteria,1RPPG@1236|Gammaproteobacteria,3NIK0@468|Moraxellaceae	1236|Gammaproteobacteria	EH	Branched-chain amino acid aminotransferase 4-amino-4-deoxychorismate lyase	pabC	GO:0003674,GO:0003824,GO:0005488,GO:0006082,GO:0006575,GO:0006725,GO:0006732,GO:0006760,GO:0006807,GO:0008144,GO:0008150,GO:0008152,GO:0008696,GO:0009987,GO:0016829,GO:0016830,GO:0016833,GO:0019752,GO:0019842,GO:0030170,GO:0034641,GO:0036094,GO:0042558,GO:0043167,GO:0043168,GO:0043436,GO:0043603,GO:0044237,GO:0044281,GO:0046483,GO:0048037,GO:0050662,GO:0051186,GO:0070279,GO:0071704,GO:0097159,GO:…	4.1.3.38	ko:K02619	ko00790,map00790	ND	R05553	RC01843,RC02148	ko00000,ko00001,ko01000	ND	ND	N9HJQ5	100	270	0	557	GO:0005829; GO:0008153; GO:0008696; GO:0030170; GO:0046656	Acinetobacter lwoffii ATCC 9957 = CIP 70.31	aminodeoxychorismate lyase (EC 4.1.3.38)	Pfam	PF01063	Amino-transferase class IV	1.5e-35	IPR001544	Aminotransferase class IV	GO:0003824(InterPro)
Ac58.170	575588.ACPN01000032_gene608	8.88e-245	671	COG1559@1|root,COG1559@2|Bacteria,1MUQF@1224|Proteobacteria,1RMWD@1236|Gammaproteobacteria,3NJC2@468|Moraxellaceae	1236|Gammaproteobacteria	S	Functions as a peptidoglycan terminase that cleaves nascent peptidoglycan strands endolytically to terminate their elongation	mltG	GO:0000270,GO:0003674,GO:0003824,GO:0005575,GO:0005623,GO:0005886,GO:0005887,GO:0006022,GO:0006807,GO:0008150,GO:0008152,GO:0008932,GO:0008933,GO:0016020,GO:0016021,GO:0016740,GO:0016757,GO:0030203,GO:0030288,GO:0030313,GO:0031224,GO:0031226,GO:0031975,GO:0042597,GO:0043170,GO:0044425,GO:0044459,GO:0044464,GO:0061783,GO:0071704,GO:0071944,GO:1901135,GO:1901564	ND	ko:K07082	ND	ND	ND	ND	ko00000	ND	ND	N8Q224	98.295	352	0	715	GO:0005886; GO:0008932; GO:0009252; GO:0071555	Acinetobacter sp. CIP A162	Endolytic murein transglycosylase (EC 4.2.2.-) (Peptidoglycan polymerization terminase)	CDD	cd08010	MltG_like	3.43315e-112	IPR003770	Endolytic murein transglycosylase	ND
Ac58.171	575588.ACPN01000032_gene607	1.84e-136	384	COG0125@1|root,COG0125@2|Bacteria,1MV9C@1224|Proteobacteria,1S26C@1236|Gammaproteobacteria,3NM7P@468|Moraxellaceae	1236|Gammaproteobacteria	F	Phosphorylation of dTMP to form dTDP in both de novo and salvage pathways of dTTP synthesis	tmk	GO:0003674,GO:0003824,GO:0004798,GO:0005575,GO:0005622,GO:0005623,GO:0005737,GO:0005829,GO:0006139,GO:0006220,GO:0006221,GO:0006227,GO:0006233,GO:0006235,GO:0006725,GO:0006753,GO:0006793,GO:0006796,GO:0006807,GO:0008150,GO:0008152,GO:0009041,GO:0009058,GO:0009117,GO:0009123,GO:0009132,GO:0009133,GO:0009138,GO:0009139,GO:0009141,GO:0009142,GO:0009147,GO:0009148,GO:0009165,GO:0009186,GO:0009189,GO:…	2.7.4.9	ko:K00943	ko00240,ko01100,map00240,map01100	M00053	R02094,R02098	RC00002	ko00000,ko00001,ko00002,ko01000	ND	ND	N9QZA6	100	199	1.51e-147	411	GO:0004798; GO:0005524; GO:0005829; GO:0006227; GO:0006233; GO:0006235	Acinetobacter sp. CIP 64.7	Thymidylate kinase (EC 2.7.4.9) (dTMP kinase)	CDD	cd01672	TMPK	1.77989e-88	ND	ND	ND
Ac58.172	575588.ACPN01000032_gene606	1.3e-90	263	COG2050@1|root,COG2050@2|Bacteria,1MZRJ@1224|Proteobacteria,1S62S@1236|Gammaproteobacteria,3NNIG@468|Moraxellaceae	1236|Gammaproteobacteria	Q	Thioesterase superfamily	ND	ND	ND	ND	ND	ND	ND	ND	ND	ND	ND	N9PQA8	96.377	138	1.35e-94	272	GO:0016020; GO:0016790	Acinetobacter sp. CIP 102136	Thioesterase domain-containing protein	CDD	cd03443	PaaI_thioesterase	1.74366e-27	ND	ND	ND
Ac58.173	575588.ACPN01000032_gene605	0	1063	COG0029@1|root,COG0029@2|Bacteria,1RBQW@1224|Proteobacteria,1RMMD@1236|Gammaproteobacteria,3NJQX@468|Moraxellaceae	1236|Gammaproteobacteria	H	Catalyzes the oxidation of L-aspartate to iminoaspartate	nadB	GO:0000166,GO:0001716,GO:0003674,GO:0003824,GO:0005488,GO:0005575,GO:0005622,GO:0005623,GO:0005737,GO:0005829,GO:0006082,GO:0006139,GO:0006520,GO:0006531,GO:0006725,GO:0006732,GO:0006733,GO:0006734,GO:0006753,GO:0006793,GO:0006796,GO:0006807,GO:0008150,GO:0008152,GO:0008734,GO:0009058,GO:0009066,GO:0009108,GO:0009117,GO:0009165,GO:0009435,GO:0009987,GO:0015922,GO:0016491,GO:0016638,GO:0016641,GO:…	1.4.3.16	ko:K00278	ko00250,ko00760,ko01100,map00250,map00760,map01100	M00115	R00357,R00481	RC00006,RC02566	ko00000,ko00001,ko00002,ko01000	ND	ND	A0AAJ2M8Z7	98.893	542	0	1120	ND	Acinetobacter sp. RG5	L-aspartate oxidase (EC 1.4.3.16)	PANTHER	PTHR42716	L-ASPARTATE OXIDASE	0	IPR005288	L-aspartate oxidase	GO:0008734(PANTHER)|GO:0008734(InterPro)|GO:0009435(InterPro)|GO:0034628(PANTHER)
Ac58.174	575588.ACPN01000032_gene604	0	867	COG0265@1|root,COG0265@2|Bacteria,1MU63@1224|Proteobacteria,1RN9T@1236|Gammaproteobacteria,3NIKG@468|Moraxellaceae	1236|Gammaproteobacteria	O	Belongs to the peptidase S1C family	mucD	GO:0003674,GO:0003824,GO:0004175,GO:0004252,GO:0005575,GO:0005623,GO:0006508,GO:0006807,GO:0008150,GO:0008152,GO:0008233,GO:0008236,GO:0016787,GO:0017171,GO:0019538,GO:0030288,GO:0030313,GO:0031975,GO:0042597,GO:0043170,GO:0044238,GO:0044464,GO:0070011,GO:0071704,GO:0140096,GO:1901564	3.4.21.107	ko:K04771	ko01503,ko02020,map01503,map02020	M00728	ND	ND	ko00000,ko00001,ko00002,ko01000,ko01002,ko03110	ND	ND	A0AAJ4TUH3	100	461	0	924	ND	Acinetobacter lwoffii	Do family serine endopeptidase	PANTHER	PTHR22939	SERINE PROTEASE FAMILY S1C HTRA-RELATED	2.6e-86	ND	ND	ND
Ac58.175	575588.ACPN01000032_gene603	1.21e-103	297	COG0824@1|root,COG0824@2|Bacteria,1RI3X@1224|Proteobacteria,1SAHQ@1236|Gammaproteobacteria,3NN40@468|Moraxellaceae	1236|Gammaproteobacteria	S	Acyl-ACP thioesterase	ND	ND	ND	ko:K07107	ND	ND	ND	ND	ko00000,ko01000	ND	ND	N9QNR2	100	150	3.68e-112	317	GO:0016297; GO:0047617	Acinetobacter sp. CIP 64.7	Thioesterase domain-containing protein	CDD	cd00586	4HBT	1.49005e-25	ND	ND	ND
Ac58.176	575588.ACPN01000032_gene602	0	1172	COG0481@1|root,COG0481@2|Bacteria,1MVZA@1224|Proteobacteria,1RPFB@1236|Gammaproteobacteria,3NK8H@468|Moraxellaceae	1236|Gammaproteobacteria	M	Required for accurate and efficient protein synthesis under certain stress conditions. May act as a fidelity factor of the translation reaction, by catalyzing a one-codon backward translocation of tRNAs on improperly translocated ribosomes. Back- translocation proceeds from a post-translocation (POST) complex to a pre-translocation (PRE) complex, thus giving elongation factor G a second chance to…	lepA	GO:0000166,GO:0001882,GO:0001883,GO:0003674,GO:0003676,GO:0003723,GO:0003746,GO:0003824,GO:0003924,GO:0005488,GO:0005515,GO:0005525,GO:0005575,GO:0005622,GO:0005623,GO:0005737,GO:0005829,GO:0005886,GO:0006412,GO:0006414,GO:0006518,GO:0006807,GO:0006950,GO:0006970,GO:0008135,GO:0008150,GO:0008152,GO:0009058,GO:0009059,GO:0009266,GO:0009268,GO:0009409,GO:0009628,GO:0009651,GO:0009987,GO:0010467,GO:…	ND	ko:K03596	ko05134,map05134	ND	ND	ND	ko00000,ko00001	ND	ND	A0AAJ4TUF4	100	605	0	1244	ND	Acinetobacter lwoffii	Translation elongation factor 4 (EC 3.6.5.n1)	PANTHER	PTHR43512	TRANSLATION FACTOR GUF1-RELATED	0	IPR006297	Elongation factor 4	GO:0005525(InterPro)|GO:0043022(PANTHER)|GO:0045727(PANTHER)
Ac58.177	575588.ACPN01000032_gene601	3.49e-210	577	COG0681@1|root,COG0681@2|Bacteria,1MXUF@1224|Proteobacteria,1RMHI@1236|Gammaproteobacteria,3NIUQ@468|Moraxellaceae	1236|Gammaproteobacteria	U	Belongs to the peptidase S26 family	lepB	GO:0005575,GO:0005623,GO:0005886,GO:0016020,GO:0044464,GO:0071944	3.4.21.89	ko:K03100	ko02024,ko03060,map02024,map03060	ND	ND	ND	ko00000,ko00001,ko01000,ko01002	ND	ND	A0AAJ4TUJ7	99.636	275	0	564	ND	Acinetobacter lwoffii	Signal peptidase I (EC 3.4.21.89)	Pfam	PF10502	Signal peptidase, peptidase S26	3.6e-48	IPR019533	Peptidase S26	GO:0004252(InterPro)|GO:0006465(InterPro)
Ac58.178	575588.ACPN01000032_gene600	2.98e-82	241	2EGY3@1|root,33AQ8@2|Bacteria,1NKDR@1224|Proteobacteria,1SGCP@1236|Gammaproteobacteria,3NNX5@468|Moraxellaceae	1236|Gammaproteobacteria	S	Domain of unknown function (DUF4845)	ND	ND	ND	ND	ND	ND	ND	ND	ND	ND	ND	N8NSV3	100	123	2.14e-88	255	GO:0016020	Acinetobacter sp. CIP A162	DUF4845 domain-containing protein	Pfam	PF16137	Domain of unknown function (DUF4845)	5.8e-11	IPR032314	Protein of unknown function DUF4845	ND
Ac58.179	575588.ACPN01000032_gene599	3.84e-163	454	COG0571@1|root,COG0571@2|Bacteria,1MUQ6@1224|Proteobacteria,1RN0C@1236|Gammaproteobacteria,3NJNF@468|Moraxellaceae	1236|Gammaproteobacteria	J	Digests double-stranded RNA. Involved in the processing of primary rRNA transcript to yield the immediate precursors to the large and small rRNAs (23S and 16S). Processes some mRNAs, and tRNAs when they are encoded in the rRNA operon. Processes pre- crRNA and tracrRNA of type II CRISPR loci if present in the organism	rnc	GO:0000287,GO:0003674,GO:0003676,GO:0003723,GO:0003725,GO:0003824,GO:0004518,GO:0004519,GO:0004521,GO:0004525,GO:0004540,GO:0005488,GO:0005515,GO:0005575,GO:0005622,GO:0005623,GO:0005737,GO:0005829,GO:0006139,GO:0006364,GO:0006396,GO:0006397,GO:0006725,GO:0006807,GO:0008150,GO:0008152,GO:0009987,GO:0010467,GO:0016070,GO:0016071,GO:0016072,GO:0016787,GO:0016788,GO:0016891,GO:0016893,GO:0019899,GO:…	3.1.26.3	ko:K03685	ko03008,ko05205,map03008,map05205	ND	ND	ND	ko00000,ko00001,ko01000,ko03009,ko03019,ko03036	ND	ND	A0AAJ2I6C4	99.569	232	4e-172	476	ND	Acinetobacter sp. RG5	Ribonuclease III (EC 3.1.26.3)	CDD	cd00593	RIBOc	2.39154e-51	IPR000999	Ribonuclease III domain	GO:0004525(InterPro)|GO:0006396(InterPro)
Ac58.180	575588.ACPN01000032_gene598	3.91e-243	665	COG1159@1|root,COG1159@2|Bacteria,1MUKT@1224|Proteobacteria,1RN3A@1236|Gammaproteobacteria,3NJHP@468|Moraxellaceae	1236|Gammaproteobacteria	S	An essential GTPase that binds both GDP and GTP, with rapid nucleotide exchange. Plays a role in 16S rRNA processing and 30S ribosomal subunit biogenesis and possibly also in cell cycle regulation and energy metabolism	era	GO:0000166,GO:0001882,GO:0001883,GO:0003674,GO:0003676,GO:0003723,GO:0003824,GO:0003924,GO:0005488,GO:0005525,GO:0005575,GO:0005622,GO:0005623,GO:0005737,GO:0005829,GO:0005886,GO:0006464,GO:0006468,GO:0006793,GO:0006796,GO:0006807,GO:0008150,GO:0008152,GO:0009898,GO:0009987,GO:0016020,GO:0016310,GO:0016462,GO:0016787,GO:0016817,GO:0016818,GO:0017076,GO:0017111,GO:0019001,GO:0019538,GO:0019843,GO:…	ND	ko:K03595	ND	ND	ND	ND	ko00000,ko03009,ko03029	ND	ND	A0AAJ2I6E8	100	342	0	707	ND	Acinetobacter sp. RG5	GTPase Era	CDD	cd04163	Era	8.13398e-89	IPR030388	Era-type guanine nucleotide-binding (G) domain	GO:0005525(InterPro)
Ac58.181	575588.ACPN01000032_gene597	1.57e-32	110	2EP2C@1|root,33GP7@2|Bacteria,1NK43@1224|Proteobacteria,1SU36@1236|Gammaproteobacteria,3NPSD@468|Moraxellaceae	1236|Gammaproteobacteria	ND	ND	ND	ND	ND	ND	ND	ND	ND	ND	ND	ND	ND	N9QZ99	100	65	2.37e-38	124	ND	Acinetobacter sp. CIP 64.7	NF038104 family lipoprotein	ND	ND	ND	ND	ND	ND	ND
Ac58.182	575588.ACPN01000032_gene596	6.35e-164	456	COG1381@1|root,COG1381@2|Bacteria,1RHIC@1224|Proteobacteria,1RN8Y@1236|Gammaproteobacteria,3NJ9I@468|Moraxellaceae	1236|Gammaproteobacteria	L	Belongs to the RecO family	recO	GO:0008150,GO:0009314,GO:0009628,GO:0050896	ND	ko:K03584	ko03440,map03440	ND	ND	ND	ko00000,ko00001,ko03400	ND	ND	A0AAJ4P6A7	100	236	5.55e-175	483	ND	Acinetobacter lwoffii	DNA repair protein RecO C-terminal domain-containing protein	PANTHER	PTHR33991	DNA REPAIR PROTEIN RECO	6.6e-24	IPR003717	Recombination protein O, RecO	GO:0006281(InterPro)|GO:0006302(PANTHER)|GO:0006310(InterPro)|GO:0043590(PANTHER)
Ac58.183	575588.ACPN01000032_gene595	9.33e-164	456	COG0854@1|root,COG0854@2|Bacteria,1MU9W@1224|Proteobacteria,1RMS5@1236|Gammaproteobacteria,3NIUI@468|Moraxellaceae	1236|Gammaproteobacteria	H	Catalyzes the complicated ring closure reaction between the two acyclic compounds 1-deoxy-D-xylulose-5-phosphate (DXP) and 3-amino-2-oxopropyl phosphate (1-amino-acetone-3-phosphate or AAP) to form pyridoxine 5'-phosphate (PNP) and inorganic phosphate	pdxJ	GO:0003674,GO:0003824,GO:0005488,GO:0005515,GO:0005575,GO:0005622,GO:0005623,GO:0005737,GO:0005829,GO:0006725,GO:0006766,GO:0006767,GO:0006807,GO:0008150,GO:0008152,GO:0008614,GO:0008615,GO:0009058,GO:0009110,GO:0009987,GO:0016740,GO:0016769,GO:0017144,GO:0018130,GO:0019438,GO:0033856,GO:0034641,GO:0042364,GO:0042802,GO:0042816,GO:0042819,GO:0044237,GO:0044249,GO:0044271,GO:0044281,GO:0044283,GO:…	2.6.99.2	ko:K03474	ko00750,ko01100,map00750,map01100	M00124	R05838	RC01476	ko00000,ko00001,ko00002,ko01000	ND	ND	A0AAJ2I694	100	241	9.6e-177	488	ND	Acinetobacter sp. RG5	Pyridoxine 5'-phosphate synthase (EC 2.6.99.2)	CDD	cd00003	PNPsynthase	0	IPR004569	Pyridoxal phosphate (active vitamin B6) biosynthesis PdxJ	GO:0005737(InterPro)|GO:0008615(InterPro)|GO:0033856(InterPro)
Ac58.184	575588.ACPN01000032_gene594	3.85e-151	422	COG4445@1|root,COG4445@2|Bacteria,1MVFE@1224|Proteobacteria,1RQ8Z@1236|Gammaproteobacteria,3NJAF@468|Moraxellaceae	1236|Gammaproteobacteria	FJ	tRNA-(MS[2]IO[6]A)-hydroxylase (MiaE)	miaE	ND	ND	ko:K06169	ND	ND	ND	ND	ko00000,ko01000,ko03016	ND	ND	N9QXN7	99.539	217	2.39e-161	447	GO:0006400; GO:0045301	Acinetobacter sp. CIP 64.7	tRNA-(Ms[2]io[6]A)-hydroxylase	CDD	cd07910	MiaE	1.09692e-82	IPR010386	tRNA-hydroxylase MiaE	GO:0006400(InterPro)|GO:0045301(InterPro)
Ac58.185	575588.ACPN01000032_gene593	1.26e-101	292	2AZ7W@1|root,31RES@2|Bacteria,1QNYD@1224|Proteobacteria,1TMM5@1236|Gammaproteobacteria,3NNV4@468|Moraxellaceae	1236|Gammaproteobacteria	ND	ND	ND	ND	ND	ND	ND	ND	ND	ND	ND	ND	ND	N9G352	96.689	151	1.52e-104	298	ND	Acinetobacter lwoffii ATCC 9957 = CIP 70.31	Uncharacterized protein	ND	ND	ND	ND	ND	ND	ND
Ac58.186	575588.ACPN01000032_gene592	9.33e-101	289	COG2050@1|root,COG2050@2|Bacteria,1RK46@1224|Proteobacteria,1S68C@1236|Gammaproteobacteria,3NJDA@468|Moraxellaceae	1236|Gammaproteobacteria	Q	Thioesterase superfamily	ND	ND	ND	ND	ND	ND	ND	ND	ND	ND	ND	N9QZ94	99.31	145	1.33e-104	298	GO:0005829; GO:0061522	Acinetobacter sp. CIP 64.7	Thioesterase domain-containing protein	CDD	cd03443	PaaI_thioesterase	5.24429e-31	ND	ND	ND
Ac58.187	575588.ACPN01000032_gene591	1.25e-222	620	COG0534@1|root,COG0534@2|Bacteria,1MUAM@1224|Proteobacteria,1RP5M@1236|Gammaproteobacteria,3NKSX@468|Moraxellaceae	1236|Gammaproteobacteria	V	MatE	norM	GO:0003674,GO:0005215,GO:0006810,GO:0006855,GO:0008150,GO:0015238,GO:0015893,GO:0022857,GO:0042221,GO:0042493,GO:0042891,GO:0042895,GO:0046677,GO:0050896,GO:0051179,GO:0051234,GO:0055085	ND	ko:K03327	ND	ND	ND	ND	ko00000,ko02000	2.A.66.1	ND	N9G9J5	96.41	390	0	741	GO:0005886; GO:0015297; GO:0042910	Acinetobacter lwoffii NIPH 478	MATE efflux family protein	PANTHER	PTHR43298	MULTIDRUG RESISTANCE PROTEIN NORM-RELATED	1.6e-45	IPR050222	Multi Antimicrobial Extrusion (MATE)	GO:0005886(PANTHER)
Ac58.188	575588.ACPN01000031_gene650	2.21e-293	798	COG0436@1|root,COG0436@2|Bacteria,1MW0Z@1224|Proteobacteria,1RNN0@1236|Gammaproteobacteria,3NKE8@468|Moraxellaceae	1236|Gammaproteobacteria	E	DegT/DnrJ/EryC1/StrS aminotransferase family	aspC	ND	2.6.1.1	ko:K00812	ko00220,ko00250,ko00270,ko00330,ko00350,ko00360,ko00400,ko00401,ko00950,ko00960,ko01100,ko01110,ko01130,ko01210,ko01230,map00220,map00250,map00270,map00330,map00350,map00360,map00400,map00401,map00950,map00960,map01100,map01110,map01130,map01210,map01230	ND	R00355,R00694,R00734,R00896,R02433,R02619,R05052	RC00006	ko00000,ko00001,ko01000,ko01007	ND	ND	N9HC66	100	411	0	837	GO:0008483; GO:0009058; GO:0030170	Acinetobacter lwoffii ATCC 9957 = CIP 70.31	Aminotransferase (EC 2.6.1.-)	PANTHER	PTHR46383	ASPARTATE AMINOTRANSFERASE	0	IPR050596	Aspartate/prephenate aminotransferase-like	GO:0006520(InterPro)|GO:0008483(InterPro)
Ac58.189	575588.ACPN01000031_gene649	6.49e-206	566	COG0024@1|root,COG0024@2|Bacteria,1MU99@1224|Proteobacteria,1RMHN@1236|Gammaproteobacteria,3NK8T@468|Moraxellaceae	1236|Gammaproteobacteria	E	Methionine aminopeptidase	map	ND	3.4.11.18	ko:K01265	ND	ND	ND	ND	ko00000,ko01000,ko01002	ND	ND	A0AAJ2MAB4	100	275	0	571	ND	Acinetobacter sp. RG5	Type I methionyl aminopeptidase (EC 3.4.11.18)	CDD	cd01086	MetAP1	0	IPR002467	Peptidase M24A, methionine aminopeptidase, subfamily 1	GO:0006508(InterPro)|GO:0070006(InterPro)
Ac58.190	981327.F925_02620	1.14e-172	479	COG0052@1|root,COG0052@2|Bacteria,1MU33@1224|Proteobacteria,1RN0Z@1236|Gammaproteobacteria,3NIVD@468|Moraxellaceae	1236|Gammaproteobacteria	J	Belongs to the universal ribosomal protein uS2 family	rpsB	GO:0000028,GO:0003674,GO:0003735,GO:0005198,GO:0005488,GO:0005575,GO:0005622,GO:0005623,GO:0005737,GO:0005829,GO:0005840,GO:0006412,GO:0006518,GO:0006807,GO:0006996,GO:0008150,GO:0008152,GO:0008270,GO:0009058,GO:0009059,GO:0009987,GO:0010467,GO:0015935,GO:0016043,GO:0019538,GO:0022607,GO:0022613,GO:0022618,GO:0022626,GO:0022627,GO:0032991,GO:0034622,GO:0034641,GO:0034645,GO:0042254,GO:0042255,GO:…	ND	ko:K02967	ko03010,map03010	M00178,M00179	ND	ND	br01610,ko00000,ko00001,ko00002,ko03011	ND	ND	N9QNQ1	100	248	0	511	GO:0003735; GO:0006412; GO:0022627	Acinetobacter sp. CIP 64.7	Small ribosomal subunit protein uS2	CDD	cd01425	RPS2	7.16953e-102	IPR001865	Small ribosomal subunit protein uS2	GO:0003735(InterPro)|GO:0005840(InterPro)|GO:0006412(InterPro)
Ac58.191	981327.F925_02619	3.44e-184	512	COG0264@1|root,COG0264@2|Bacteria,1MUS2@1224|Proteobacteria,1RPBJ@1236|Gammaproteobacteria,3NJR4@468|Moraxellaceae	1236|Gammaproteobacteria	J	Associates with the EF-Tu.GDP complex and induces the exchange of GDP to GTP. It remains bound to the aminoacyl-tRNA.EF- Tu.GTP complex up to the GTP hydrolysis stage on the ribosome	tsf	GO:0003674,GO:0003676,GO:0003723,GO:0003746,GO:0005085,GO:0005488,GO:0005515,GO:0005575,GO:0005622,GO:0005623,GO:0005737,GO:0005829,GO:0006412,GO:0006414,GO:0006518,GO:0006807,GO:0008135,GO:0008150,GO:0008152,GO:0008270,GO:0009058,GO:0009059,GO:0009987,GO:0010467,GO:0019538,GO:0019899,GO:0034641,GO:0034645,GO:0043043,GO:0043167,GO:0043169,GO:0043170,GO:0043603,GO:0043604,GO:0044237,GO:0044238,GO:…	ND	ko:K02357	ND	ND	ND	ND	ko00000,ko03012,ko03029	ND	ND	A0AAJ4TUZ5	100	291	0	570	ND	Acinetobacter lwoffii	Translation elongation factor Ts	PANTHER	PTHR11741	ELONGATION FACTOR TS	1.5e-73	IPR001816	Translation elongation factor EFTs/EF1B	GO:0003746(InterPro)|GO:0003746(PANTHER)|GO:0006414(InterPro)|GO:0006414(PANTHER)
Ac58.192	575588.ACPN01000031_gene646	1.26e-106	306	COG1463@1|root,COG1463@2|Bacteria,1RHH6@1224|Proteobacteria,1S74Q@1236|Gammaproteobacteria,3NNJN@468|Moraxellaceae	1236|Gammaproteobacteria	Q	Protein of unknown function (DUF3465)	ND	ND	ND	ND	ND	ND	ND	ND	ND	ND	ND	A0AAJ2I6Q2	96.988	166	2.78e-117	332	ND	Acinetobacter sp. RG5	DUF3465 domain-containing protein	Pfam	PF11948	Protein of unknown function (DUF3465)	2.8e-47	IPR021856	Protein of unknown function DUF3465	ND
Ac58.193	575588.ACPN01000031_gene645	3.75e-103	296	COG4539@1|root,COG4539@2|Bacteria,1N1G8@1224|Proteobacteria,1S9FD@1236|Gammaproteobacteria,3NN9S@468|Moraxellaceae	1236|Gammaproteobacteria	S	Protein of unknown function (DUF962)	ND	ND	ND	ND	ND	ND	ND	ND	ND	ND	ND	N8Q7N9	98.675	151	1.89e-106	303	GO:0016020; GO:0046521	Acinetobacter sp. CIP A162	DUF962 domain-containing protein	PANTHER	PTHR28026	DUF962 DOMAIN PROTEIN (AFU_ORTHOLOGUE AFUA_8G05310)	2.7e-19	IPR009305	2-hydroxy-palmitic acid dioxygenase Mpo1-like	GO:0046521(PANTHER)
Ac58.194	981327.F925_02617	9.03e-130	367	COG0797@1|root,COG0797@2|Bacteria,1MZ8S@1224|Proteobacteria,1RMCG@1236|Gammaproteobacteria,3NJEK@468|Moraxellaceae	1236|Gammaproteobacteria	M	Lytic transglycosylase with a strong preference for naked glycan strands that lack stem peptides	rlpA	ND	ND	ko:K03642	ND	ND	ND	ND	ko00000	ND	ND	A0AAJ3E4E5	100	204	8.59e-151	419	ND	Acinetobacter lwoffii	Septal ring lytic transglycosylase RlpA family protein	CDD	cd22268	DPBB_RlpA-like	7.33653e-58	ND	ND	ND
Ac58.195	575588.ACPN01000031_gene643	3.6e-239	655	COG2951@1|root,COG2951@2|Bacteria,1MUZ3@1224|Proteobacteria,1RMQ6@1236|Gammaproteobacteria,3NKMR@468|Moraxellaceae	1236|Gammaproteobacteria	M	Transglycosylase SLT domain	mltB	GO:0000270,GO:0003674,GO:0003824,GO:0005488,GO:0005509,GO:0005575,GO:0005623,GO:0006022,GO:0006026,GO:0006027,GO:0006807,GO:0008150,GO:0008152,GO:0008932,GO:0008933,GO:0009056,GO:0009057,GO:0009253,GO:0009279,GO:0016020,GO:0016740,GO:0016757,GO:0019867,GO:0030203,GO:0030288,GO:0030312,GO:0030313,GO:0031402,GO:0031420,GO:0031975,GO:0042597,GO:0043167,GO:0043169,GO:0043170,GO:0044462,GO:0044464,GO:…	ND	ko:K08305	ND	ND	ND	ND	ko00000,ko01000,ko01011	ND	GH103	N9QNP7	98.799	333	0	677	GO:0008933; GO:0009253	Acinetobacter sp. CIP 64.7	Lytic murein transglycosylase B	Pfam	PF13406	Transglycosylase SLT domain	2.2e-83	IPR031304	Transglycosylase SLT domain 2	ND
Ac58.196	575588.ACPN01000031_gene642	9.08e-150	419	2DZM9@1|root,32VDR@2|Bacteria,1N2DT@1224|Proteobacteria,1S9Z7@1236|Gammaproteobacteria,3NM76@468|Moraxellaceae	1236|Gammaproteobacteria	ND	ND	ND	ND	ND	ND	ND	ND	ND	ND	ND	ND	ND	A0AAJ4P6E4	99.539	217	3.27e-159	442	ND	Acinetobacter lwoffii	Uncharacterized protein	ND	ND	ND	ND	ND	ND	ND
Ac58.197	575588.ACPN01000031_gene641	2.08e-200	551	COG0780@1|root,COG2904@1|root,COG0780@2|Bacteria,COG2904@2|Bacteria,1MW0M@1224|Proteobacteria,1RNXM@1236|Gammaproteobacteria,3NJGM@468|Moraxellaceae	1236|Gammaproteobacteria	S	Catalyzes the NADPH-dependent reduction of 7-cyano-7- deazaguanine (preQ0) to 7-aminomethyl-7-deazaguanine (preQ1)	queF	GO:0003674,GO:0003824,GO:0005575,GO:0005622,GO:0005623,GO:0005737,GO:0005829,GO:0006139,GO:0006725,GO:0006807,GO:0008150,GO:0008152,GO:0008616,GO:0009058,GO:0009116,GO:0009119,GO:0009163,GO:0009987,GO:0016491,GO:0016645,GO:0016646,GO:0016651,GO:0016657,GO:0018130,GO:0019438,GO:0033739,GO:0034404,GO:0034641,GO:0034654,GO:0042455,GO:0044237,GO:0044238,GO:0044249,GO:0044271,GO:0044281,GO:0044283,GO:…	1.7.1.13	ko:K06879,ko:K09457	ko00790,ko01100,map00790,map01100	ND	R07605	RC01875	ko00000,ko00001,ko01000,ko03016	ND	ND	N9PQ82	99.262	271	0	564	GO:0005737; GO:0008616; GO:0033739	Acinetobacter sp. CIP 102136	NADPH-dependent 7-cyano-7-deazaguanine reductase (EC 1.7.1.13) (7-cyano-7-carbaguanine reductase) (NADPH-dependent nitrile oxidoreductase) (PreQ(0) reductase)	PANTHER	PTHR34354	NADPH-DEPENDENT 7-CYANO-7-DEAZAGUANINE REDUCTASE	1.7e-40	IPR050084	NADPH-dependent 7-cyano-7-deazaguanine reductase	ND
Ac58.198	575588.ACPN01000031_gene640	9.72e-158	442	COG0842@1|root,COG0842@2|Bacteria,1MUH1@1224|Proteobacteria,1RP0Z@1236|Gammaproteobacteria,3NK60@468|Moraxellaceae	1236|Gammaproteobacteria	V	Transport permease protein	yadH	GO:0005575,GO:0005623,GO:0005886,GO:0016020,GO:0044464,GO:0071944	ND	ko:K01992	ND	M00254	ND	ND	ko00000,ko00002,ko02000	3.A.1	ND	N9Q065	100	257	0	512	GO:0043190; GO:0140359	Acinetobacter sp. CIP 102136	Transport permease protein	PANTHER	PTHR43332	INNER MEMBRANE TRANSPORT PERMEASE YADH-RELATED	9e-107	IPR052522	ABC-2 integral membrane transport permease	GO:0005886(PANTHER)
Ac58.199	575588.ACPN01000031_gene639	3.5e-219	602	COG1131@1|root,COG1131@2|Bacteria,1MUW7@1224|Proteobacteria,1RMC5@1236|Gammaproteobacteria,3NIXX@468|Moraxellaceae	1236|Gammaproteobacteria	V	AAA domain, putative AbiEii toxin, Type IV TA system	yadG	GO:0005575,GO:0005623,GO:0005886,GO:0008150,GO:0009314,GO:0009628,GO:0010165,GO:0010212,GO:0016020,GO:0044464,GO:0050896,GO:0071944	ND	ko:K01990	ND	M00254	ND	ND	ko00000,ko00002,ko02000	3.A.1	ND	N8Q1Z7	100	311	0	643	GO:0005524; GO:0016887	Acinetobacter sp. CIP A162	ABC transporter domain-containing protein	PANTHER	PTHR42711	ABC TRANSPORTER ATP-BINDING PROTEIN	6.5e-88	IPR050763	ABC transporter ATP-binding component	ND
Ac58.200	1120925.F941_02205	1.01e-118	347	29EFJ@1|root,301DH@2|Bacteria,1QQ5W@1224|Proteobacteria,1RSSM@1236|Gammaproteobacteria,3NRMY@468|Moraxellaceae	1236|Gammaproteobacteria	ND	ND	ND	ND	ND	ND	ND	ND	ND	ND	ND	ND	ND	A0A9D3A0B7	79.495	317	4.28e-172	482	GO:0016020	Acinetobacter lwoffii	DUF4231 domain-containing protein	ND	ND	ND	ND	ND	ND	ND
Ac58.201	575589.HMPREF0018_01601	3e-246	689	COG2199@1|root,COG3706@2|Bacteria,1MX83@1224|Proteobacteria,1RMRP@1236|Gammaproteobacteria,3NMAX@468|Moraxellaceae	1236|Gammaproteobacteria	T	Cache domain	ND	ND	ND	ND	ND	ND	ND	ND	ND	ND	ND	N8Q5R6	99.044	523	0	1064	GO:0005886; GO:0043709; GO:0052621; GO:1902201	Acinetobacter sp. CIP A162	diguanylate cyclase (EC 2.7.7.65)	PANTHER	PTHR45138	REGULATORY COMPONENTS OF SENSORY TRANSDUCTION SYSTEM	5.9e-57	IPR050469	Bacterial Diguanylate Cyclase	GO:0005886(PANTHER)|GO:0043709(PANTHER)|GO:0052621(PANTHER)|GO:1902201(PANTHER)
Ac58.202	ND	ND	ND	ND	ND	ND	ND	ND	ND	ND	ND	ND	ND	ND	ND	ND	ND	ND	N9QBA1	91.489	47	6.54e-23	84.7	ND	Acinetobacter sp. CIP 101966	Uncharacterized protein	ND	ND	ND	ND	ND	ND	ND
Ac58.203	575588.ACPN01000030_gene680	3.58e-41	133	2AZU2@1|root,31S3D@2|Bacteria,1QPKC@1224|Proteobacteria,1TNAU@1236|Gammaproteobacteria,3NQ9K@468|Moraxellaceae	1236|Gammaproteobacteria	ND	ND	ND	ND	ND	ND	ND	ND	ND	ND	ND	ND	ND	N9Q060	100	72	3.03e-46	145	ND	Acinetobacter sp. CIP 102136	Uncharacterized protein	ND	ND	ND	ND	ND	ND	ND
Ac58.204	575588.ACPN01000030_gene679	1.75e-78	231	2AZCR@1|root,31RK8@2|Bacteria,1QP3R@1224|Proteobacteria,1TMT6@1236|Gammaproteobacteria,3NPBM@468|Moraxellaceae	1236|Gammaproteobacteria	ND	ND	ND	ND	ND	ND	ND	ND	ND	ND	ND	ND	ND	N8Q7M9	99.138	116	3.15e-81	236	ND	Acinetobacter sp. CIP A162	Uncharacterized protein	ND	ND	ND	ND	ND	ND	ND
Ac58.205	575588.ACPN01000030_gene678	8.53e-144	404	2EI0V@1|root,33BSC@2|Bacteria,1NK9M@1224|Proteobacteria,1SS83@1236|Gammaproteobacteria,3NN7G@468|Moraxellaceae	1236|Gammaproteobacteria	ND	ND	ND	ND	ND	ND	ND	ND	ND	ND	ND	ND	ND	N9NFV1	100	215	1.4e-157	438	ND	Acinetobacter sp. CIP 102136	Uncharacterized protein	ND	ND	ND	ND	ND	ND	ND
Ac58.206	575588.ACPN01000030_gene677	5.92e-167	464	COG0847@1|root,COG0847@2|Bacteria,1RBBK@1224|Proteobacteria,1S6T7@1236|Gammaproteobacteria,3NK9K@468|Moraxellaceae	1236|Gammaproteobacteria	L	DNA polymerase III is a complex, multichain enzyme responsible for most of the replicative synthesis in bacteria. The epsilon subunit contain the editing function and is a proofreading 3'-5' exonuclease	ND	ND	ND	ko:K10857	ko03430,map03430	ND	ND	ND	ko00000,ko00001,ko01000,ko03400	ND	ND	N9QZ77	99.569	232	5.55e-173	478	GO:0003676; GO:0004527	Acinetobacter sp. CIP 64.7	Exonuclease domain-containing protein	CDD	cd06127	DEDDh	2.25364e-20	ND	ND	ND
Ac58.207	575588.ACPN01000030_gene676	9.13e-281	767	COG1073@1|root,COG1073@2|Bacteria,1RAV7@1224|Proteobacteria,1SD2D@1236|Gammaproteobacteria,3NJFE@468|Moraxellaceae	1236|Gammaproteobacteria	S	Secretory lipase	ND	ND	ND	ND	ND	ND	ND	ND	ND	ND	ND	N9G2S3	99.277	415	0	849	GO:0004806; GO:0016042	Acinetobacter lwoffii ATCC 9957 = CIP 70.31	Serine aminopeptidase S33 domain-containing protein	PANTHER	PTHR34853	ND	9.1e-34	IPR005152	Lipase, secreted	GO:0004806(InterPro)|GO:0016042(InterPro)
Ac58.208	575588.ACPN01000030_gene675	4.53e-300	816	COG0112@1|root,COG0112@2|Bacteria,1MUIS@1224|Proteobacteria,1RMHQ@1236|Gammaproteobacteria,3NJDM@468|Moraxellaceae	1236|Gammaproteobacteria	E	Catalyzes the reversible interconversion of serine and glycine with tetrahydrofolate (THF) serving as the one-carbon carrier. This reaction serves as the major source of one-carbon groups required for the biosynthesis of purines, thymidylate, methionine, and other important biomolecules. Also exhibits THF- independent aldolase activity toward beta-hydroxyamino acids, producing glycine and aldehyd…	glyA	ND	2.1.2.1	ko:K00600	ko00260,ko00460,ko00630,ko00670,ko00680,ko01100,ko01110,ko01120,ko01130,ko01200,ko01230,ko01523,map00260,map00460,map00630,map00670,map00680,map01100,map01110,map01120,map01130,map01200,map01230,map01523	M00140,M00141,M00346,M00532	R00945,R09099	RC00022,RC00112,RC01583,RC02958	ko00000,ko00001,ko00002,ko01000	ND	ND	A0AAJ4TUH9	100	416	0	855	ND	Acinetobacter lwoffii	Serine hydroxymethyltransferase	CDD	cd00378	SHMT	0	IPR001085	Serine hydroxymethyltransferase	GO:0004372(InterPro)|GO:0019264(InterPro)|GO:0030170(InterPro)|GO:0035999(InterPro)
Ac58.209	575588.ACPN01000030_gene674	2.66e-88	257	COG0782@1|root,COG0782@2|Bacteria,1MZNY@1224|Proteobacteria,1S8V4@1236|Gammaproteobacteria,3NNJ4@468|Moraxellaceae	1236|Gammaproteobacteria	K	Rnk N-terminus	rnk	ND	ND	ko:K06140	ND	ND	ND	ND	ko00000,ko03000	ND	ND	A0A1E3GMI1	100	134	1.73e-94	271	GO:0003677; GO:0003746; GO:0006354; GO:0032784; GO:0070063	Acinetobacter sp. 51m	Transcription elongation factor GreAB	PANTHER	PTHR30437	TRANSCRIPTION ELONGATION FACTOR GREA	3.8e-14	IPR023459	Transcription elongation factor GreA/GreB family	GO:0006354(PANTHER)|GO:0070063(InterPro)
Ac58.210	575588.ACPN01000030_gene673	3.37e-177	492	2FIZR@1|root,34AQG@2|Bacteria,1P3HB@1224|Proteobacteria,1SRXT@1236|Gammaproteobacteria,3NKEK@468|Moraxellaceae	1236|Gammaproteobacteria	ND	ND	ND	ND	ND	ND	ND	ND	ND	ND	ND	ND	ND	N9P1J8	100	263	0	530	ND	Acinetobacter sp. CIP 101966	Tellurium resistance protein	ND	ND	ND	ND	ND	ND	ND
Ac58.211	575588.ACPN01000030_gene672	2.57e-252	692	COG3853@1|root,COG3853@2|Bacteria,1MZ3B@1224|Proteobacteria,1RN5C@1236|Gammaproteobacteria,3NJ25@468|Moraxellaceae	1236|Gammaproteobacteria	P	Toxic anion resistance protein (TelA)	ND	ND	ND	ND	ND	ND	ND	ND	ND	ND	ND	N9QZ73	100	377	0	759	ND	Acinetobacter sp. CIP 64.7	Toxic anion resistance protein	Pfam	PF05816	Toxic anion resistance protein (TelA)	5.7e-79	IPR008863	Toxic anion resistance	ND
Ac58.212	575588.ACPN01000030_gene671	2.95e-208	574	29ZCT@1|root,30MBF@2|Bacteria,1QN6B@1224|Proteobacteria,1TKMN@1236|Gammaproteobacteria,3NJMV@468|Moraxellaceae	1236|Gammaproteobacteria	ND	ND	ND	ND	ND	ND	ND	ND	ND	ND	ND	ND	ND	N9QB92	99.672	305	0	614	GO:0016020	Acinetobacter sp. CIP 101966	Uncharacterized protein	ND	ND	ND	ND	ND	ND	ND
Ac58.213	575588.ACPN01000026_gene809	0	998	COG3634@1|root,COG3634@2|Bacteria,1MUKD@1224|Proteobacteria,1RNC7@1236|Gammaproteobacteria,3NJBW@468|Moraxellaceae	1236|Gammaproteobacteria	C	Alkyl hydroperoxide reductase	ahpF	GO:0000166,GO:0003674,GO:0003824,GO:0005488,GO:0005575,GO:0005622,GO:0005623,GO:0005737,GO:0005829,GO:0008150,GO:0008152,GO:0008785,GO:0009321,GO:0016491,GO:0016651,GO:0016667,GO:0016668,GO:0032991,GO:0036094,GO:0043167,GO:0043168,GO:0044424,GO:0044444,GO:0044464,GO:0048037,GO:0050660,GO:0050662,GO:0055114,GO:0071949,GO:0097159,GO:1901265,GO:1901363,GO:1902494,GO:1990204	ND	ko:K03387	ND	ND	ND	ND	ko00000,ko01000	ND	ND	N8NSR6	99.616	521	0	1061	GO:0000302; GO:0004791; GO:0005829; GO:0008785; GO:0045454; GO:0050660; GO:0051287	Acinetobacter sp. CIP A162	Alkyl hydroperoxide reductase subunit F	PANTHER	PTHR48105	THIOREDOXIN REDUCTASE 1-RELATED-RELATED	2.6e-75	IPR050097	Ferredoxin--NADP reductase type 2	GO:0004791(PANTHER)|GO:0005829(PANTHER)|GO:0045454(PANTHER)
Ac58.214	981327.F925_02588	4.81e-54	166	COG1145@1|root,COG1145@2|Bacteria,1MZ6H@1224|Proteobacteria,1S8ZV@1236|Gammaproteobacteria,3NPAT@468|Moraxellaceae	1236|Gammaproteobacteria	C	4Fe-4S dicluster domain	yfhL	ND	ND	ND	ND	ND	ND	ND	ND	ND	ND	N9QXL3	97.619	84	4.83e-56	170	GO:0046872; GO:0051536	Acinetobacter sp. CIP 64.7	4Fe-4S ferredoxin-type domain-containing protein	ND	ND	ND	ND	ND	ND	ND
Ac58.215	575588.ACPN01000030_gene668	0	924	COG0826@1|root,COG0826@2|Bacteria,1MUQG@1224|Proteobacteria,1RNPY@1236|Gammaproteobacteria,3NK6N@468|Moraxellaceae	1236|Gammaproteobacteria	O	Peptidase family U32	yegQ	GO:0005575,GO:0005622,GO:0005623,GO:0005737,GO:0005829,GO:0044424,GO:0044444,GO:0044464	ND	ko:K08303	ko05120,map05120	ND	ND	ND	ko00000,ko00001,ko01000,ko01002	ND	ND	A0AAJ4P679	98.294	469	0	976	ND	Acinetobacter lwoffii	tRNA 5-hydroxyuridine modification protein YegQ	PANTHER	PTHR30217	PEPTIDASE U32 FAMILY	0	IPR051454	RNA and ubiquinone modification enzymes	GO:0005829(PANTHER)
Ac58.216	575588.ACPN01000030_gene667	2.75e-91	265	COG0789@1|root,COG0789@2|Bacteria,1MZ3P@1224|Proteobacteria,1SEBV@1236|Gammaproteobacteria,3NN7H@468|Moraxellaceae	1236|Gammaproteobacteria	K	helix_turn_helix, mercury resistance	ND	ND	ND	ND	ND	ND	ND	ND	ND	ND	ND	N9HIH4	99.265	136	4.25e-97	278	GO:0003677; GO:0003700; GO:0045893; GO:0046872	Acinetobacter lwoffii NIPH 478	Cd(II)/Pb(II)-responsive transcriptional regulator	CDD	cd04784	HTH_CadR-PbrR	3.20354e-58	IPR011791	Cd(II)/Pb(II)-responsive transcriptional regulator	GO:0003677(InterPro)|GO:0003700(InterPro)|GO:0045893(InterPro)|GO:0046872(InterPro)
Ac58.217	575588.ACPN01000030_gene666	3.44e-140	394	COG1230@1|root,COG1230@2|Bacteria,1MUSS@1224|Proteobacteria,1S4P1@1236|Gammaproteobacteria,3NKK8@468|Moraxellaceae	1236|Gammaproteobacteria	P	Cation efflux family	ND	ND	ND	ND	ND	ND	ND	ND	ND	ND	ND	N9HQ41	98.551	207	4.29e-146	408	GO:0005385; GO:0005773; GO:0005886; GO:0010043	Acinetobacter lwoffii NIPH 478	Cation efflux protein cytoplasmic domain-containing protein	Pfam	PF01545	Cation efflux family	1.3e-10	IPR002524	Cation efflux protein	GO:0006812(InterPro)|GO:0008324(InterPro)|GO:0016020(InterPro)|GO:0055085(InterPro)
Ac58.218	ND	ND	ND	ND	ND	ND	ND	ND	ND	ND	ND	ND	ND	ND	ND	ND	ND	ND	N9QLJ5	98.795	83	2.96e-53	163	ND	Acinetobacter sp. CIP 101966	Lipoprotein	ND	ND	ND	ND	ND	ND	ND
Ac58.219	575588.ACPN01000030_gene664	2.97e-33	112	2AZPK@1|root,31RYI@2|Bacteria,1QPF9@1224|Proteobacteria,1TN57@1236|Gammaproteobacteria,3NQ0I@468|Moraxellaceae	1236|Gammaproteobacteria	ND	ND	ND	ND	ND	ND	ND	ND	ND	ND	ND	ND	ND	N9QXL1	100	60	1.53e-36	119	ND	Acinetobacter sp. CIP 64.7	Lipoprotein	ND	ND	ND	ND	ND	ND	ND
Ac58.220	575588.ACPN01000030_gene663	9.12e-189	521	COG1018@1|root,COG1018@2|Bacteria,1MW37@1224|Proteobacteria,1RR95@1236|Gammaproteobacteria,3NIFK@468|Moraxellaceae	1236|Gammaproteobacteria	C	Oxidoreductase FAD-binding domain	fpr	ND	1.18.1.2,1.19.1.1	ko:K00528	ND	ND	R10159	ND	ko00000,ko01000	ND	ND	N9QNM8	100	259	0	532	GO:0000166; GO:0004324; GO:0034599; GO:0042167	Acinetobacter sp. CIP 64.7	ferredoxin--NADP(+) reductase (EC 1.18.1.2)	CDD	cd06195	FNR1	3.60996e-113	IPR033892	Ferredoxin--NADP reductase, bacteria	GO:0004324(InterPro)
Ac58.221	575588.ACPN01000030_gene662	2.93e-173	480	COG1720@1|root,COG1720@2|Bacteria,1MUF0@1224|Proteobacteria,1RPCX@1236|Gammaproteobacteria,3NKKN@468|Moraxellaceae	1236|Gammaproteobacteria	S	Uncharacterised protein family UPF0066	yaeB	GO:0000049,GO:0001510,GO:0003674,GO:0003676,GO:0003723,GO:0003824,GO:0005488,GO:0006139,GO:0006396,GO:0006399,GO:0006400,GO:0006725,GO:0006807,GO:0008033,GO:0008150,GO:0008152,GO:0008168,GO:0008173,GO:0008175,GO:0008757,GO:0009451,GO:0009987,GO:0010467,GO:0016070,GO:0016426,GO:0016740,GO:0016741,GO:0030488,GO:0032259,GO:0034470,GO:0034641,GO:0034660,GO:0043170,GO:0043412,GO:0043414,GO:0044237,GO:…	ND	ND	ND	ND	ND	ND	ND	ND	ND	N9QZ66	100	239	2.83e-178	492	GO:0089715	Acinetobacter sp. CIP 64.7	TsaA-like domain-containing protein	PANTHER	PTHR12818	UNCHARACTERIZED	3.3e-54	IPR040372	YaeB-like	ND
Ac58.222	575588.ACPN01000030_gene661	8.53e-169	477	COG3174@1|root,COG3174@2|Bacteria,1NDBI@1224|Proteobacteria,1S2VW@1236|Gammaproteobacteria,3NJ3S@468|Moraxellaceae	1236|Gammaproteobacteria	S	Domain of unknown function (DUF4010)	ND	ND	ND	ND	ND	ND	ND	ND	ND	ND	ND	N8NS44	99.614	259	1.26e-179	503	GO:0016020	Acinetobacter sp. CIP A162	Uncharacterized protein	Pfam	PF13194	Domain of unknown function (DUF4010)	3.8e-21	IPR025105	Domain of unknown function DUF4010	ND
Ac58.223	575588.ACPN01000030_gene661	5.45e-93	279	COG3174@1|root,COG3174@2|Bacteria,1NDBI@1224|Proteobacteria,1S2VW@1236|Gammaproteobacteria,3NJ3S@468|Moraxellaceae	1236|Gammaproteobacteria	S	Domain of unknown function (DUF4010)	ND	ND	ND	ND	ND	ND	ND	ND	ND	ND	ND	N9HQ44	100	143	7.96e-99	293	GO:0016020	Acinetobacter lwoffii NIPH 478	Uncharacterized protein	PANTHER	PTHR39084	MEMBRANE PROTEIN-RELATED	3e-15	ND	ND	ND
Ac58.224	575588.ACPN01000030_gene660	0	1160	COG2804@1|root,COG2804@2|Bacteria,1MU7V@1224|Proteobacteria,1RMBS@1236|Gammaproteobacteria,3NJR5@468|Moraxellaceae	1236|Gammaproteobacteria	NU	Type II secretion system (T2SS), protein E, N-terminal domain	gspE	ND	ND	ko:K02454	ko03070,ko05111,map03070,map05111	M00331	ND	ND	ko00000,ko00001,ko00002,ko02044	3.A.15	ND	N9QLJ1	99.658	585	0	1214	GO:0005524; GO:0005886; GO:0016887	Acinetobacter sp. CIP 101966	Bacterial type II secretion system protein E domain-containing protein	PANTHER	PTHR30258	TYPE II SECRETION SYSTEM PROTEIN GSPE-RELATED	8.7e-119	ND	ND	GO:0005886(PANTHER)|GO:0016887(PANTHER)
Ac58.225	575588.ACPN01000030_gene659	1.98e-91	265	COG3111@1|root,COG3111@2|Bacteria,1N9HJ@1224|Proteobacteria,1SCD7@1236|Gammaproteobacteria,3NNXC@468|Moraxellaceae	1236|Gammaproteobacteria	S	Bacterial OB fold (BOF) protein	ygiW	ND	ND	ND	ND	ND	ND	ND	ND	ND	ND	N9QXK9	100	121	5.27e-83	242	ND	Acinetobacter sp. CIP 64.7	TIGR00156 family protein	PANTHER	PTHR36571	PROTEIN YGIW	2.2e-23	IPR052401	Calcium-regulated OB-fold	ND
Ac58.226	575588.ACPN01000030_gene658	5.46e-153	427	COG0745@1|root,COG0745@2|Bacteria,1N7TJ@1224|Proteobacteria,1SNE4@1236|Gammaproteobacteria,3NJV3@468|Moraxellaceae	1236|Gammaproteobacteria	K	Transcriptional regulatory protein, C terminal	ND	ND	ND	ko:K02483,ko:K07666	ko02020,ko02024,map02020,map02024	M00453	ND	ND	ko00000,ko00001,ko00002,ko02022	ND	ND	A0A646MPS9	100	221	1.43e-162	451	GO:0000156; GO:0000976; GO:0005829; GO:0006355; GO:0032993	Acinetobacter lwoffii	Response regulator transcription factor	PANTHER	PTHR48111	REGULATOR OF RPOS	3.4e-52	IPR039420	Transcriptional regulatory protein WalR-like	GO:0000156(PANTHER)|GO:0000976(PANTHER)|GO:0005829(PANTHER)|GO:0006355(PANTHER)|GO:0032993(PANTHER)
Ac58.227	575588.ACPN01000030_gene657	1.67e-307	837	COG5002@1|root,COG5002@2|Bacteria,1QTSA@1224|Proteobacteria,1T1PH@1236|Gammaproteobacteria,3NK01@468|Moraxellaceae	1236|Gammaproteobacteria	T	His Kinase A (phosphoacceptor) domain	ND	ND	2.7.13.3	ko:K07644,ko:K07645	ko02020,ko02024,map02020,map02024	M00452,M00453,M00745	ND	ND	ko00000,ko00001,ko00002,ko01000,ko01001,ko01504,ko02022	ND	ND	N9QZ63	100	444	0	890	GO:0000155; GO:0005737; GO:0005886	Acinetobacter sp. CIP 64.7	histidine kinase (EC 2.7.13.3)	PANTHER	PTHR45436	SENSOR HISTIDINE KINASE YKOH	3.1e-67	IPR050428	Two-component system sensor histidine kinase	GO:0000160(PANTHER)|GO:0005886(PANTHER)
Ac58.228	575588.ACPN01000030_gene656	3.89e-34	114	COG4256@1|root,COG4256@2|Bacteria,1NGJH@1224|Proteobacteria,1SHJH@1236|Gammaproteobacteria,3NPRF@468|Moraxellaceae	1236|Gammaproteobacteria	P	Hemin uptake protein hemP	ND	ND	ND	ND	ND	ND	ND	ND	ND	ND	ND	N9QB83	100	56	2.57e-34	113	ND	Acinetobacter sp. CIP 101966	Hemin uptake protein hemP	Pfam	PF10636	Hemin uptake protein hemP	1.3e-12	IPR019600	Hemin uptake protein HemP	ND
Ac58.229	575588.ACPN01000030_gene655	1.09e-216	595	COG0352@1|root,COG1051@1|root,COG0352@2|Bacteria,COG1051@2|Bacteria,1QTX7@1224|Proteobacteria,1T1PG@1236|Gammaproteobacteria,3NKK2@468|Moraxellaceae	1236|Gammaproteobacteria	FH	Belongs to the Nudix hydrolase family	ND	ND	3.6.1.55	ko:K03574	ND	ND	ND	ND	ko00000,ko01000,ko03400	ND	ND	N9QLI4	100	299	0	616	GO:0006260; GO:0006281; GO:0008413; GO:0009228; GO:0035539; GO:0044715; GO:0044716	Acinetobacter sp. CIP 101966	8-oxo-dGTP diphosphatase (EC 3.6.1.55) (7,8-dihydro-8-oxoguanine-triphosphatase) (Mutator protein MutT) (dGTP pyrophosphohydrolase)	CDD	cd03425	MutT_pyrophosphohydrolase	3.32747e-37	ND	ND	ND
Ac58.230	575588.ACPN01000030_gene654	3.38e-116	331	COG3071@1|root,COG3071@2|Bacteria,1N8NX@1224|Proteobacteria,1SC7X@1236|Gammaproteobacteria,3NNJP@468|Moraxellaceae	1236|Gammaproteobacteria	H	COG0457 FOG TPR repeat	ND	ND	ND	ND	ND	ND	ND	ND	ND	ND	ND	N9QXK6	100	181	7.98e-128	360	ND	Acinetobacter sp. CIP 64.7	Tetratricopeptide repeat protein	ND	ND	ND	ND	ND	ND	ND
Ac58.231	575588.ACPN01000030_gene653	0	1576	COG0744@1|root,COG0744@2|Bacteria,1QTST@1224|Proteobacteria,1RNHV@1236|Gammaproteobacteria,3NJFY@468|Moraxellaceae	1236|Gammaproteobacteria	M	Cell wall formation. Synthesis of cross-linked peptidoglycan from the lipid intermediates. The enzyme has a penicillin-insensitive transglycosylase N-terminal domain (formation of linear glycan strands) and a penicillin-sensitive transpeptidase C-terminal domain (cross-linking of the peptide subunits)	mrcB	GO:0000270,GO:0003674,GO:0003824,GO:0004180,GO:0004185,GO:0005488,GO:0005575,GO:0005623,GO:0005886,GO:0005887,GO:0006022,GO:0006023,GO:0006024,GO:0006508,GO:0006807,GO:0008144,GO:0008150,GO:0008152,GO:0008233,GO:0008236,GO:0008238,GO:0008289,GO:0008360,GO:0008658,GO:0008955,GO:0009002,GO:0009058,GO:0009059,GO:0009252,GO:0009273,GO:0009314,GO:0009628,GO:0009987,GO:0010165,GO:0010212,GO:0016020,GO:…	2.4.1.129,3.4.16.4	ko:K05365	ko00550,map00550	ND	R04519	RC00005,RC00049	ko00000,ko00001,ko01000,ko01003,ko01011	ND	GT51	N9QNM2	99.874	796	0	1642	GO:0006508; GO:0008360; GO:0008658; GO:0008955; GO:0009002; GO:0009252; GO:0009274; GO:0016020; GO:0046677; GO:0071555	Acinetobacter sp. CIP 64.7	Penicillin-binding protein 1B (PBP-1b) (PBP1b) (Murein polymerase)	PANTHER	PTHR32282	BINDING PROTEIN TRANSPEPTIDASE, PUTATIVE-RELATED	9.7e-176	IPR050396	Glycosyltransferase 51/Transpeptidase	GO:0008658(PANTHER)|GO:0008955(PANTHER)|GO:0009252(PANTHER)|GO:0046677(PANTHER)
Ac58.232	981327.F925_02570	1.05e-225	619	COG0061@1|root,COG0061@2|Bacteria,1MUBC@1224|Proteobacteria,1RP84@1236|Gammaproteobacteria,3NIJZ@468|Moraxellaceae	1236|Gammaproteobacteria	H	Involved in the regulation of the intracellular balance of NAD and NADP, and is a key enzyme in the biosynthesis of NADP. Catalyzes specifically the phosphorylation on 2'-hydroxyl of the adenosine moiety of NAD to yield NADP	nadK	GO:0000166,GO:0003674,GO:0003824,GO:0003951,GO:0005488,GO:0005524,GO:0005575,GO:0005622,GO:0005623,GO:0005737,GO:0005829,GO:0006139,GO:0006725,GO:0006732,GO:0006733,GO:0006739,GO:0006741,GO:0006753,GO:0006793,GO:0006796,GO:0006807,GO:0008144,GO:0008150,GO:0008152,GO:0009058,GO:0009108,GO:0009117,GO:0009165,GO:0009987,GO:0016301,GO:0016310,GO:0016740,GO:0016772,GO:0016773,GO:0017076,GO:0018130,GO:…	2.7.1.23	ko:K00858	ko00760,ko01100,map00760,map01100	ND	R00104	RC00002,RC00078	ko00000,ko00001,ko01000	ND	ND	A0AAJ2M8W4	100	312	0	635	ND	Acinetobacter sp. RG5	NAD(+) kinase (EC 2.7.1.23)	PANTHER	PTHR20275	NAD KINASE	5.8e-67	ND	ND	GO:0003951(PANTHER)|GO:0006741(PANTHER)
Ac58.233	575588.ACPN01000030_gene651	1.48e-62	188	COG3139@1|root,COG3139@2|Bacteria,1N7ZT@1224|Proteobacteria,1SC7K@1236|Gammaproteobacteria,3NP0J@468|Moraxellaceae	1236|Gammaproteobacteria	S	Protein of unknown function (DUF1315)	ND	ND	ND	ko:K09916	ND	ND	ND	ND	ko00000	ND	ND	N9QB79	100	90	3.48e-63	189	ND	Acinetobacter sp. CIP 101966	DUF1315 family protein	Pfam	PF07023	Protein of unknown function (DUF1315)	2.7e-29	IPR009749	Protein of unknown function DUF1315	ND
Ac58.234	575588.ACPN01000029_gene709	2.46e-246	673	COG0547@1|root,COG0547@2|Bacteria,1QJ8Q@1224|Proteobacteria,1RY26@1236|Gammaproteobacteria,3NJHX@468|Moraxellaceae	1236|Gammaproteobacteria	E	Glycosyl transferase family, helical bundle domain	ybiB	GO:0003674,GO:0003676,GO:0003677,GO:0003723,GO:0005488,GO:0005575,GO:0005622,GO:0005623,GO:0005737,GO:0005829,GO:0044424,GO:0044444,GO:0044464,GO:0097159,GO:1901363	ND	ND	ND	ND	ND	ND	ND	ND	ND	N9QLI3	100	333	0	698	GO:0000162; GO:0004048; GO:0005829	Acinetobacter sp. CIP 101966	Glycosyl transferase family 3 N-terminal domain-containing protein	PANTHER	PTHR43285	ANTHRANILATE PHOSPHORIBOSYLTRANSFERASE	2.9e-25	IPR005940	Anthranilate phosphoribosyl transferase	GO:0000162(PANTHER)|GO:0000162(InterPro)|GO:0004048(InterPro)|GO:0005829(PANTHER)
Ac58.235	575588.ACPN01000029_gene708	3.91e-303	826	COG1301@1|root,COG1301@2|Bacteria,1MU0Q@1224|Proteobacteria,1RMEN@1236|Gammaproteobacteria,3NJNC@468|Moraxellaceae	1236|Gammaproteobacteria	U	Responsible for the transport of dicarboxylates such as succinate, fumarate, and malate across the membrane	dctA	GO:0003333,GO:0003674,GO:0005215,GO:0005310,GO:0005326,GO:0005342,GO:0005575,GO:0005623,GO:0005886,GO:0005887,GO:0006810,GO:0006811,GO:0006812,GO:0006820,GO:0006835,GO:0006836,GO:0006855,GO:0006865,GO:0006950,GO:0006974,GO:0008150,GO:0008324,GO:0008509,GO:0008514,GO:0009987,GO:0015075,GO:0015077,GO:0015078,GO:0015138,GO:0015140,GO:0015141,GO:0015171,GO:0015172,GO:0015179,GO:0015183,GO:0015238,GO:…	ND	ko:K11103	ko02020,map02020	ND	ND	ND	ko00000,ko00001,ko02000	2.A.23.1.3,2.A.23.1.6,2.A.23.1.7	ND	N9QXK4	100	447	0	885	GO:0005886; GO:0015138; GO:0015141; GO:0015366; GO:0070778	Acinetobacter sp. CIP 64.7	C4-dicarboxylate transport protein	Pfam	PF00375	Sodium:dicarboxylate symporter family	1.8e-111	IPR001991	Sodium:dicarboxylate symporter	GO:0015293(InterPro)|GO:0016020(InterPro)
Ac58.236	575588.ACPN01000029_gene707	2.41e-279	760	COG1960@1|root,COG1960@2|Bacteria,1MUDR@1224|Proteobacteria,1RPGB@1236|Gammaproteobacteria,3NIIA@468|Moraxellaceae	1236|Gammaproteobacteria	I	Acyl-CoA dehydrogenase, C-terminal domain	ND	ND	1.3.8.7,1.3.8.8	ko:K00249,ko:K00255	ko00071,ko00280,ko00410,ko00640,ko01100,ko01110,ko01130,ko01200,ko01212,ko03320,map00071,map00280,map00410,map00640,map01100,map01110,map01130,map01200,map01212,map03320	M00013,M00036,M00087	R00924,R01175,R01279,R02661,R03172,R03777,R03857,R03990,R04095,R04432,R04751,R04754	RC00052,RC00068,RC00076,RC00095,RC00148,RC00246	ko00000,ko00001,ko00002,ko01000	ND	ND	N9QNL8	100	380	0	786	GO:0006552; GO:0008470; GO:0050660	Acinetobacter sp. CIP 64.7	Acyl-CoA dehydrogenase	PANTHER	PTHR43884	ACYL-COA DEHYDROGENASE	1.8e-105	ND	ND	GO:0003995(PANTHER)
Ac58.237	575588.ACPN01000029_gene706	5.05e-114	325	COG0693@1|root,COG0693@2|Bacteria,1MY0C@1224|Proteobacteria,1S3SC@1236|Gammaproteobacteria,3NNF9@468|Moraxellaceae	1236|Gammaproteobacteria	S	DJ-1/PfpI family	yhbO	GO:0003674,GO:0003824,GO:0005488,GO:0005515,GO:0005575,GO:0005622,GO:0005623,GO:0005737,GO:0005829,GO:0006081,GO:0006082,GO:0006089,GO:0006139,GO:0006259,GO:0006281,GO:0006464,GO:0006517,GO:0006725,GO:0006807,GO:0006950,GO:0006974,GO:0006979,GO:0008150,GO:0008152,GO:0009056,GO:0009058,GO:0009100,GO:0009266,GO:0009268,GO:0009314,GO:0009408,GO:0009411,GO:0009416,GO:0009438,GO:0009628,GO:0009987,GO:…	3.5.1.124	ko:K05520	ND	ND	ND	ND	ko00000,ko01000,ko01002	ND	ND	N9QZ57	100	172	1.35e-124	350	ND	Acinetobacter sp. CIP 64.7	DJ-1/PfpI domain-containing protein	Pfam	PF01965	DJ-1/PfpI family	2.6e-30	IPR002818	DJ-1/PfpI	ND
Ac58.238	981327.F925_02564	2.6e-257	704	COG0077@1|root,COG0077@2|Bacteria,1MU60@1224|Proteobacteria,1RNRD@1236|Gammaproteobacteria,3NJBR@468|Moraxellaceae	1236|Gammaproteobacteria	E	chorismate mutase	pheA	ND	4.2.1.51,5.4.99.5	ko:K14170	ko00400,ko01100,ko01110,ko01130,ko01230,map00400,map01100,map01110,map01130,map01230	M00024,M00025	R00691,R01373,R01715	RC00360,RC03116	ko00000,ko00001,ko00002,ko01000	ND	ND	N9QB75	100	369	0	761	GO:0004106; GO:0004664; GO:0005737; GO:0009094; GO:0046417; GO:0047769	Acinetobacter sp. CIP 101966	Bifunctional chorismate mutase/prephenate dehydratase (EC 4.2.1.51) (EC 5.4.99.5) (Chorismate mutase-prephenate dehydratase) (p-protein)	CDD	cd13630	PBP2_PDT_1	1.03734e-87	ND	ND	ND
Ac58.239	575588.ACPN01000029_gene704	1.63e-257	704	COG0079@1|root,COG0079@2|Bacteria,1MW7I@1224|Proteobacteria,1RP4T@1236|Gammaproteobacteria,3NM6I@468|Moraxellaceae	1236|Gammaproteobacteria	E	Belongs to the class-II pyridoxal-phosphate-dependent aminotransferase family. Histidinol-phosphate aminotransferase subfamily	hisC	ND	2.6.1.9	ko:K00817	ko00340,ko00350,ko00360,ko00400,ko00401,ko00960,ko01100,ko01110,ko01130,ko01230,map00340,map00350,map00360,map00400,map00401,map00960,map01100,map01110,map01130,map01230	M00026	R00694,R00734,R03243	RC00006,RC00888	ko00000,ko00001,ko00002,ko01000,ko01007	ND	ND	N9QLH7	100	363	0	738	GO:0000105; GO:0004400; GO:0008652; GO:0030170	Acinetobacter sp. CIP 101966	Histidinol-phosphate aminotransferase (EC 2.6.1.9) (Imidazole acetol-phosphate transaminase)	PANTHER	PTHR43643	HISTIDINOL-PHOSPHATE AMINOTRANSFERASE 2	7.8e-95	IPR050106	Histidinol-phosphate aminotransferase	ND
Ac58.240	575588.ACPN01000029_gene703	0	1453	COG0128@1|root,COG0287@1|root,COG0128@2|Bacteria,COG0287@2|Bacteria,1MWMK@1224|Proteobacteria,1RQ8U@1236|Gammaproteobacteria,3NK5W@468|Moraxellaceae	1236|Gammaproteobacteria	E	Catalyzes the transfer of the enolpyruvyl moiety of phosphoenolpyruvate (PEP) to the 5-hydroxyl of shikimate-3- phosphate (S3P) to produce enolpyruvyl shikimate-3-phosphate and inorganic phosphate	aroA	ND	1.3.1.12,1.3.1.43,2.5.1.19	ko:K00210,ko:K00220,ko:K00800	ko00400,ko00401,ko01100,ko01110,ko01130,ko01230,map00400,map00401,map01100,map01110,map01130,map01230	M00022,M00025,M00040	R00732,R01728,R03460	RC00125,RC00350	ko00000,ko00001,ko00002,ko01000	ND	ND	N9QXK0	100	748	0	1528	GO:0003855; GO:0003866; GO:0004665; GO:0004764; GO:0004765; GO:0005737; GO:0006571; GO:0008977; GO:0009423; GO:0070403	Acinetobacter sp. CIP 64.7	3-phosphoshikimate 1-carboxyvinyltransferase (EC 2.5.1.19) (5-enolpyruvylshikimate-3-phosphate synthase) (EPSP synthase) (EPSPS)	CDD	cd01556	EPSP_synthase	0	IPR006264	3-phosphoshikimate 1-carboxyvinyltransferase	GO:0003866(InterPro)|GO:0009073(InterPro)
Ac58.241	575588.ACPN01000029_gene702	5.85e-75	222	2AZ30@1|root,31R9A@2|Bacteria,1QNTC@1224|Proteobacteria,1TMEX@1236|Gammaproteobacteria,3NN45@468|Moraxellaceae	1236|Gammaproteobacteria	ND	ND	ND	ND	ND	ND	ND	ND	ND	ND	ND	ND	ND	N9QNL6	100	120	3.44e-85	247	ND	Acinetobacter sp. CIP 64.7	Uncharacterized protein	ND	ND	ND	ND	ND	ND	ND
Ac58.242	575588.ACPN01000029_gene701	6.15e-132	371	COG1670@1|root,COG1670@2|Bacteria,1RKE8@1224|Proteobacteria,1S7ZH@1236|Gammaproteobacteria,3NKF5@468|Moraxellaceae	1236|Gammaproteobacteria	J	Acetyltransferase (GNAT) domain	ND	ND	ND	ND	ND	ND	ND	ND	ND	ND	ND	N9QZ53	100	180	1.52e-135	379	GO:0005737; GO:0008999; GO:1990189	Acinetobacter sp. CIP 64.7	N-acetyltransferase domain-containing protein	Pfam	PF13302	Acetyltransferase (GNAT) domain	1.6e-22	IPR000182	GNAT domain	GO:0016747(InterPro)
Ac58.243	575588.ACPN01000029_gene700	3.61e-157	437	COG2945@1|root,COG2945@2|Bacteria,1MUDY@1224|Proteobacteria,1S3PU@1236|Gammaproteobacteria,3NSQR@468|Moraxellaceae	1236|Gammaproteobacteria	S	Alpha/beta hydrolase family	ND	ND	ND	ko:K07018	ND	ND	ND	ND	ko00000	ND	ND	N9QB71	100	210	6.7e-155	430	ND	Acinetobacter sp. CIP 101966	Serine aminopeptidase S33 domain-containing protein	PANTHER	PTHR42103	ALPHA/BETA-HYDROLASES SUPERFAMILY PROTEIN	7.3e-14	ND	ND	ND
Ac58.244	575588.ACPN01000029_gene699	5.7e-188	519	COG3022@1|root,COG3022@2|Bacteria,1MUAF@1224|Proteobacteria,1RMTD@1236|Gammaproteobacteria,3NITR@468|Moraxellaceae	1236|Gammaproteobacteria	S	Belongs to the UPF0246 family	yaaA	GO:0005575,GO:0005622,GO:0005623,GO:0005737,GO:0005829,GO:0006950,GO:0006979,GO:0008150,GO:0033194,GO:0042221,GO:0044424,GO:0044444,GO:0044464,GO:0050896,GO:1901700	ND	ko:K09861	ND	ND	ND	ND	ko00000	ND	ND	N9QLH1	100	260	0	540	GO:0005829; GO:0033194	Acinetobacter sp. CIP 101966	UPF0246 protein F891_02164	PANTHER	PTHR30283	PEROXIDE STRESS RESPONSE PROTEIN YAAA	1.9e-102	IPR005583	DNA-binding and peroxide stress resistance protein YaaA	GO:0005829(PANTHER)|GO:0033194(PANTHER)
Ac58.246	981327.F925_02557	9.65e-27	95.5	2B0PQ@1|root,31T1J@2|Bacteria,1QQQQ@1224|Proteobacteria,1RTD0@1236|Gammaproteobacteria,3NSK4@468|Moraxellaceae	1236|Gammaproteobacteria	ND	ND	ND	ND	ND	ND	ND	ND	ND	ND	ND	ND	ND	A0AAJ3AGQ4	100	53	3.86e-33	110	ND	Acinetobacter lwoffii	Uncharacterized protein	ND	ND	ND	ND	ND	ND	ND
Ac58.247	575588.ACPN01000029_gene698	1.34e-295	806	COG2252@1|root,COG2252@2|Bacteria,1MUV0@1224|Proteobacteria,1RMBE@1236|Gammaproteobacteria,3NJBB@468|Moraxellaceae	1236|Gammaproteobacteria	S	Permease family	purP	ND	ND	ko:K06901	ND	ND	ND	ND	ko00000,ko02000	2.A.1.40	ND	A0A646MQB1	100	440	0	859	GO:0005886; GO:0015207; GO:0015854	Acinetobacter lwoffii	NCS2 family permease	PANTHER	PTHR43337	XANTHINE/URACIL PERMEASE C887.17-RELATED	0	IPR045018	Azaguanine-like transporters	GO:0005345(PANTHER)|GO:0005886(PANTHER)|GO:0015205(InterPro)
Ac58.248	575588.ACPN01000029_gene697	2.75e-243	665	COG1816@1|root,COG1816@2|Bacteria,1MWBV@1224|Proteobacteria,1RNVI@1236|Gammaproteobacteria,3NJMF@468|Moraxellaceae	1236|Gammaproteobacteria	F	Catalyzes the hydrolytic deamination of adenine to hypoxanthine. Plays an important role in the purine salvage pathway and in nitrogen catabolism	add	ND	3.5.4.2,3.5.4.4	ko:K01488,ko:K21053	ko00230,ko01100,ko05340,map00230,map01100,map05340	ND	R01244,R01560,R02556	RC00477	ko00000,ko00001,ko01000	ND	ND	N9QZ48	100	333	0	691	GO:0000034; GO:0005829; GO:0006146; GO:0008270; GO:0009117; GO:0043103	Acinetobacter sp. CIP 64.7	Adenine deaminase (ADE) (EC 3.5.4.2) (Adenine aminohydrolase) (AAH)	PANTHER	PTHR43114	ADENINE DEAMINASE	0	IPR006330	Adenosine/adenine deaminase	GO:0000034(PANTHER)|GO:0005829(PANTHER)|GO:0006146(PANTHER)|GO:0019239(InterPro)|GO:0043103(PANTHER)
Ac58.249	575588.ACPN01000029_gene696	5.93e-77	227	2BTWG@1|root,32P4E@2|Bacteria,1QPCT@1224|Proteobacteria,1TN2D@1236|Gammaproteobacteria,3NPVK@468|Moraxellaceae	1236|Gammaproteobacteria	ND	ND	ND	ND	ND	ND	ND	ND	ND	ND	ND	ND	ND	N9QJX3	100	117	3.5e-82	239	ND	Acinetobacter sp. CIP 101966	Lipoprotein	ND	ND	ND	ND	ND	ND	ND
Ac58.250	575588.ACPN01000029_gene695	2.79e-136	382	COG3038@1|root,COG3038@2|Bacteria,1MZ7X@1224|Proteobacteria,1SBSD@1236|Gammaproteobacteria,3NIEN@468|Moraxellaceae	1236|Gammaproteobacteria	C	Prokaryotic cytochrome b561	ND	ND	ND	ko:K12262	ND	ND	ND	ND	ko00000	ND	ND	A0A6N1MGT6	100	187	1.97e-136	382	GO:0005886; GO:0009055; GO:0020037; GO:0022904; GO:0046872	Acinetobacter lwoffii	Cytochrome b	PANTHER	PTHR30529	CYTOCHROME B561	4.7e-41	IPR052168	Cytochrome b561 superoxide oxidase	GO:0005886(PANTHER)|GO:0020037(PANTHER)
Ac58.252	575588.ACPN01000029_gene694	7.31e-74	219	2EA13@1|root,3346E@2|Bacteria,1ND55@1224|Proteobacteria,1SG55@1236|Gammaproteobacteria,3NP35@468|Moraxellaceae	1236|Gammaproteobacteria	ND	ND	ND	ND	ND	ND	ND	ND	ND	ND	ND	ND	ND	N9QXJ4	100	123	1.07e-81	238	ND	Acinetobacter sp. CIP 64.7	Uncharacterized protein	ND	ND	ND	ND	ND	ND	ND
Ac58.253	575588.ACPN01000029_gene693	1.42e-133	376	COG0164@1|root,COG0164@2|Bacteria,1RA65@1224|Proteobacteria,1RQ4B@1236|Gammaproteobacteria,3NJ52@468|Moraxellaceae	1236|Gammaproteobacteria	L	Endonuclease that specifically degrades the RNA of RNA- DNA hybrids	rnhB	GO:0003674,GO:0003824,GO:0004518,GO:0004519,GO:0004521,GO:0004523,GO:0004540,GO:0005575,GO:0005622,GO:0005623,GO:0006139,GO:0006259,GO:0006260,GO:0006261,GO:0006271,GO:0006273,GO:0006281,GO:0006298,GO:0006401,GO:0006725,GO:0006807,GO:0006950,GO:0006974,GO:0008150,GO:0008152,GO:0009056,GO:0009057,GO:0009058,GO:0009059,GO:0009987,GO:0016070,GO:0016787,GO:0016788,GO:0016891,GO:0016893,GO:0019439,GO:…	3.1.26.4	ko:K03470	ko03030,map03030	ND	ND	ND	ko00000,ko00001,ko01000,ko03032	ND	ND	A0AAJ4P5V5	100	195	3.77e-140	392	ND	Acinetobacter lwoffii	Ribonuclease HII (EC 3.1.26.4)	CDD	cd07182	RNase_HII_bacteria_HII_like	3.10923e-102	IPR022898	Ribonuclease HII	GO:0004523(InterPro)
Ac58.254	575588.ACPN01000029_gene692	1.89e-51	160	COG1551@1|root,COG1551@2|Bacteria,1N6PG@1224|Proteobacteria,1SCB4@1236|Gammaproteobacteria,3NNX1@468|Moraxellaceae	1236|Gammaproteobacteria	T	Could accelerate the degradation of some genes transcripts potentially through selective RNA binding	csrA	GO:0003674,GO:0003676,GO:0003723,GO:0003729,GO:0005488,GO:0005575,GO:0005622,GO:0005623,GO:0005737,GO:0005829,GO:0005979,GO:0006109,GO:0006139,GO:0006417,GO:0006446,GO:0006725,GO:0006807,GO:0008150,GO:0008152,GO:0009889,GO:0009890,GO:0009892,GO:0009987,GO:0010468,GO:0010556,GO:0010558,GO:0010605,GO:0010608,GO:0010629,GO:0010675,GO:0010677,GO:0010906,GO:0010962,GO:0016070,GO:0016071,GO:0017148,GO:…	ND	ko:K03563	ko02020,ko02025,ko02026,ko05111,map02020,map02025,map02026,map05111	ND	ND	ND	ko00000,ko00001,ko03019	ND	ND	A0AAJ2I6I1	100	84	5.49e-57	173	ND	Acinetobacter sp. RG5	Carbon storage regulator CsrA	PANTHER	PTHR34984	CARBON STORAGE REGULATOR	5.1e-25	IPR003751	Translational regulator CsrA	GO:0003723(InterPro)|GO:0005829(PANTHER)|GO:0006109(InterPro)|GO:0006402(InterPro)|GO:0045947(PANTHER)|GO:0048027(PANTHER)
Ac58.255	575588.ACPN01000029_gene691	2.71e-297	810	COG0527@1|root,COG0527@2|Bacteria,1MW3H@1224|Proteobacteria,1RN1G@1236|Gammaproteobacteria,3NKCG@468|Moraxellaceae	1236|Gammaproteobacteria	E	Belongs to the aspartokinase family	lysC	GO:0003674,GO:0003824,GO:0004072,GO:0006793,GO:0006796,GO:0008150,GO:0008152,GO:0009987,GO:0016301,GO:0016310,GO:0016740,GO:0016772,GO:0016774,GO:0019202,GO:0044237	2.7.2.4	ko:K00928	ko00260,ko00261,ko00270,ko00300,ko01100,ko01110,ko01120,ko01130,ko01210,ko01230,map00260,map00261,map00270,map00300,map01100,map01110,map01120,map01130,map01210,map01230	M00016,M00017,M00018,M00033,M00525,M00526,M00527	R00480	RC00002,RC00043	ko00000,ko00001,ko00002,ko01000	ND	ND	A0AAJ2I6B1	100	426	0	866	ND	Acinetobacter sp. RG5	Aspartate kinase (EC 2.7.2.4)	CDD	cd04261	AAK_AKii-LysC-BS	0	IPR041740	Aspartokinase catalytic domain	ND
Ac58.256	575588.ACPN01000029_gene690	0	1692	COG0013@1|root,COG0013@2|Bacteria,1MU9A@1224|Proteobacteria,1RMWZ@1236|Gammaproteobacteria,3NIN9@468|Moraxellaceae	1236|Gammaproteobacteria	J	Catalyzes the attachment of alanine to tRNA(Ala) in a two-step reaction alanine is first activated by ATP to form Ala- AMP and then transferred to the acceptor end of tRNA(Ala). Also edits incorrectly charged Ser-tRNA(Ala) and Gly-tRNA(Ala) via its editing domain	alaS	GO:0001130,GO:0001131,GO:0001141,GO:0001217,GO:0002161,GO:0002196,GO:0003674,GO:0003700,GO:0003824,GO:0004812,GO:0004813,GO:0005488,GO:0005515,GO:0005575,GO:0005622,GO:0005623,GO:0005737,GO:0005829,GO:0006082,GO:0006139,GO:0006355,GO:0006396,GO:0006399,GO:0006400,GO:0006412,GO:0006418,GO:0006419,GO:0006450,GO:0006518,GO:0006520,GO:0006725,GO:0006807,GO:0008033,GO:0008150,GO:0008152,GO:0008270,GO:…	6.1.1.7	ko:K01872	ko00970,map00970	M00359,M00360	R03038	RC00055,RC00523	ko00000,ko00001,ko00002,ko01000,ko01007,ko03016	ND	ND	N9PDS2	100	892	0	1830	GO:0000049; GO:0002161; GO:0004813; GO:0005524; GO:0005829; GO:0006419; GO:0008270; GO:0045892	Acinetobacter sp. CIP 64.7	Alanine--tRNA ligase (EC 6.1.1.7) (Alanyl-tRNA synthetase) (AlaRS)	Pfam	PF01411	tRNA synthetases class II (A)	0	IPR018164	Alanyl-tRNA synthetase, class IIc, N-terminal	GO:0000166(InterPro)|GO:0004813(InterPro)|GO:0005524(InterPro)|GO:0006419(InterPro)
Ac58.257	575588.ACPN01000029_gene689	1.27e-247	677	COG0057@1|root,COG0057@2|Bacteria,1MU93@1224|Proteobacteria,1RMBM@1236|Gammaproteobacteria,3NKPI@468|Moraxellaceae	1236|Gammaproteobacteria	G	Belongs to the glyceraldehyde-3-phosphate dehydrogenase family	gap	ND	1.2.1.12	ko:K00134	ko00010,ko00710,ko01100,ko01110,ko01120,ko01130,ko01200,ko01230,ko04066,ko05010,map00010,map00710,map01100,map01110,map01120,map01130,map01200,map01230,map04066,map05010	M00001,M00002,M00003,M00165,M00166,M00308,M00552	R01061	RC00149	ko00000,ko00001,ko00002,ko01000,ko04131,ko04147	ND	ND	A0A6N1MG91	100	340	0	703	GO:0004365; GO:0005829; GO:0006006; GO:0051287	Acinetobacter lwoffii	Aldehyde dehydrogenase	PANTHER	PTHR43148	GLYCERALDEHYDE-3-PHOSPHATE DEHYDROGENASE 2	7.6e-112	IPR020831	Glyceraldehyde/Erythrose phosphate dehydrogenase family	GO:0004365(PANTHER)|GO:0005829(PANTHER)|GO:0006006(PANTHER)|GO:0016620(InterPro)|GO:0051287(PANTHER)
Ac58.258	575588.ACPN01000029_gene688	2.46e-58	178	2AZF5@1|root,31RNZ@2|Bacteria,1QP6A@1224|Proteobacteria,1TMVB@1236|Gammaproteobacteria,3NPGY@468|Moraxellaceae	1236|Gammaproteobacteria	ND	ND	ND	ND	ND	ND	ND	ND	ND	ND	ND	ND	ND	N9QNK6	100	98	3.29e-64	192	ND	Acinetobacter sp. CIP 64.7	Uncharacterized protein	ND	ND	ND	ND	ND	ND	ND
Ac58.259	575588.ACPN01000029_gene687	2.09e-55	171	COG4541@1|root,COG4541@2|Bacteria,1N12Y@1224|Proteobacteria,1SDZA@1236|Gammaproteobacteria,3NPBW@468|Moraxellaceae	1236|Gammaproteobacteria	S	Branched-chain amino acid transport protein (AzlD)	ND	ND	ND	ND	ND	ND	ND	ND	ND	ND	ND	N9QZ40	100	99	1.17e-63	191	GO:0016020	Acinetobacter sp. CIP 64.7	AzlD family protein	Pfam	PF05437	Branched-chain amino acid transport protein (AzlD)	9.9e-14	IPR008407	Branched-chain amino acid transport, AzlD	ND
Ac58.260	575588.ACPN01000029_gene686	1.7e-179	497	COG1296@1|root,COG1296@2|Bacteria,1Q43G@1224|Proteobacteria,1S31F@1236|Gammaproteobacteria,3NK48@468|Moraxellaceae	1236|Gammaproteobacteria	E	AzlC protein	ND	ND	ND	ND	ND	ND	ND	ND	ND	ND	ND	N9QJW2	100	249	0	500	GO:0005886; GO:1903785	Acinetobacter sp. CIP 101966	Azaleucine resistance protein AzlC	PANTHER	PTHR34979	INNER MEMBRANE PROTEIN YGAZ	1.8e-36	IPR011606	Branched-chain amino acid transport, permease	GO:1903785(PANTHER)
Ac58.261	981327.F925_02543	1.78e-101	291	COG1522@1|root,COG1522@2|Bacteria,1MX7R@1224|Proteobacteria,1RPGA@1236|Gammaproteobacteria,3NT5H@468|Moraxellaceae	1236|Gammaproteobacteria	K	Lrp/AsnC ligand binding domain	ND	ND	ND	ko:K03719	ND	ND	ND	ND	ko00000,ko03000,ko03036	ND	ND	N9QB59	100	151	7.89e-109	309	GO:0005829; GO:0043200; GO:0043565	Acinetobacter sp. CIP 101966	HTH asnC-type domain-containing protein	SMART	SM00344	asnc	6.6e-43	IPR019888	Transcription regulator AsnC-like	ND
Ac58.262	575588.ACPN01000029_gene684	5.48e-280	763	COG3705@1|root,COG3705@2|Bacteria,1MWIG@1224|Proteobacteria,1RPRQ@1236|Gammaproteobacteria,3NM0B@468|Moraxellaceae	1236|Gammaproteobacteria	E	Required for the first step of histidine biosynthesis. May allow the feedback regulation of ATP phosphoribosyltransferase activity by histidine	hisZ	ND	ND	ko:K02502	ko00340,ko01100,ko01110,ko01230,map00340,map01100,map01110,map01230	M00026	R01071	RC02819,RC03200	ko00000,ko00001,ko00002	ND	ND	A0AAJ2I621	99.742	388	0	791	ND	Acinetobacter sp. RG5	ATP phosphoribosyltransferase regulatory subunit	Pfam	PF13393	Histidyl-tRNA synthetase	3.6e-91	IPR041715	Class II Histidinyl-tRNA synthetase (HisRS)-like catalytic core domain	ND
Ac58.263	981327.F925_02541	0	879	COG0104@1|root,COG0104@2|Bacteria,1MU5B@1224|Proteobacteria,1RNEW@1236|Gammaproteobacteria,3NJVH@468|Moraxellaceae	1236|Gammaproteobacteria	F	Plays an important role in the de novo pathway of purine nucleotide biosynthesis. Catalyzes the first committed step in the biosynthesis of AMP from IMP	purA	GO:0003674,GO:0003824,GO:0004019,GO:0005575,GO:0005622,GO:0005623,GO:0005737,GO:0005829,GO:0006139,GO:0006163,GO:0006164,GO:0006167,GO:0006725,GO:0006753,GO:0006793,GO:0006796,GO:0006807,GO:0006950,GO:0006974,GO:0008150,GO:0008152,GO:0009058,GO:0009116,GO:0009117,GO:0009119,GO:0009123,GO:0009124,GO:0009126,GO:0009127,GO:0009150,GO:0009152,GO:0009156,GO:0009161,GO:0009163,GO:0009165,GO:0009167,GO:…	6.3.4.4	ko:K01939	ko00230,ko00250,ko01100,map00230,map00250,map01100	M00049	R01135	RC00458,RC00459	ko00000,ko00001,ko00002,ko01000	ND	ND	N9QNK4	100	439	0	894	GO:0000287; GO:0004019; GO:0005525; GO:0005737; GO:0044208; GO:0046040	Acinetobacter sp. CIP 64.7	Adenylosuccinate synthetase (AMPSase) (AdSS) (EC 6.3.4.4) (IMP--aspartate ligase)	SMART	SM00788	adenylsucc_synt	0	IPR001114	Adenylosuccinate synthetase	GO:0000166(InterPro)|GO:0004019(InterPro)|GO:0006164(InterPro)
Ac58.264	981327.F925_02540	5.45e-57	175	2AZDG@1|root,31RM3@2|Bacteria,1QP4H@1224|Proteobacteria,1TMTY@1236|Gammaproteobacteria,3NPDJ@468|Moraxellaceae	1236|Gammaproteobacteria	ND	ND	ND	ND	ND	ND	ND	ND	ND	ND	ND	ND	ND	N9QZ37	100	102	1.39e-68	203	GO:0016020	Acinetobacter sp. CIP 64.7	Phosphoethanolamine transferase N-terminal domain-containing protein	ND	ND	ND	ND	ND	ND	ND
Ac58.265	575588.ACPN01000029_gene681	2.59e-167	466	COG0501@1|root,COG0501@2|Bacteria,1MUNA@1224|Proteobacteria,1RMZ6@1236|Gammaproteobacteria,3NK04@468|Moraxellaceae	1236|Gammaproteobacteria	M	Peptidase family M48	Z012_09445	ND	ND	ND	ND	ND	ND	ND	ND	ND	ND	N9QJV7	99.611	257	0	521	GO:0004222; GO:0006515; GO:0046872	Acinetobacter sp. CIP 101966	Peptidase M48 domain-containing protein	CDD	cd07331	M48C_Oma1_like	9.2177e-75	ND	ND	ND
Ac58.266	981327.F925_02538	2.9e-109	312	COG1047@1|root,COG1047@2|Bacteria,1RD35@1224|Proteobacteria,1S3QR@1236|Gammaproteobacteria,3NKT2@468|Moraxellaceae	1236|Gammaproteobacteria	G	Peptidyl-prolyl cis-trans	slyD	GO:0000413,GO:0003674,GO:0003755,GO:0003824,GO:0005488,GO:0005507,GO:0005515,GO:0005575,GO:0005622,GO:0005623,GO:0005737,GO:0005829,GO:0006457,GO:0006464,GO:0006807,GO:0006950,GO:0008150,GO:0008152,GO:0008270,GO:0009266,GO:0009408,GO:0009628,GO:0009987,GO:0010467,GO:0016151,GO:0016853,GO:0016859,GO:0018193,GO:0018208,GO:0019538,GO:0022417,GO:0031647,GO:0035821,GO:0036211,GO:0042026,GO:0043167,GO:…	5.2.1.8	ko:K03775	ND	ND	ND	ND	ko00000,ko01000,ko03110	ND	ND	A0AAJ2M8V3	100	160	4.57e-113	320	ND	Acinetobacter sp. RG5	Peptidylprolyl isomerase (EC 5.2.1.8)	PANTHER	PTHR47861	FKBP-TYPE PEPTIDYL-PROLYL CIS-TRANS ISOMERASE SLYD	4.6e-47	ND	ND	ND
Ac58.267	575588.ACPN01000028_gene731	5.59e-307	834	COG1252@1|root,COG1252@2|Bacteria,1MX96@1224|Proteobacteria,1SCQQ@1236|Gammaproteobacteria,3NITC@468|Moraxellaceae	1236|Gammaproteobacteria	C	Pyridine nucleotide-disulphide oxidoreductase	ndh	ND	1.6.99.3	ko:K03885	ko00190,map00190	ND	ND	ND	ko00000,ko00001,ko01000	ND	ND	N9QXI5	100	428	0	880	GO:0003954; GO:0006116	Acinetobacter sp. CIP 64.7	FAD/NAD(P)-binding domain-containing protein	PANTHER	PTHR43706	NADH DEHYDROGENASE	5.6e-80	IPR045024	Alternative NADH dehydrogenase	GO:0003954(InterPro)|GO:0006116(InterPro)
Ac58.268	575588.ACPN01000028_gene730	1.08e-304	829	COG1686@1|root,COG1686@2|Bacteria,1MUU7@1224|Proteobacteria,1SP4Q@1236|Gammaproteobacteria,3NIWC@468|Moraxellaceae	1236|Gammaproteobacteria	M	Belongs to the peptidase S11 family	dacD	ND	3.4.16.4	ko:K07258	ko00550,ko01100,map00550,map01100	ND	ND	ND	ko00000,ko00001,ko01000,ko01002,ko01011	ND	ND	N9QNK0	100	437	0	901	GO:0006508; GO:0008360; GO:0009002; GO:0009252; GO:0071555	Acinetobacter sp. CIP 64.7	Peptidase S11 D-alanyl-D-alanine carboxypeptidase A N-terminal domain-containing protein	Pfam	PF00768	D-alanyl-D-alanine carboxypeptidase	1.4e-58	IPR001967	Peptidase S11, D-alanyl-D-alanine carboxypeptidase A, N-terminal	GO:0006508(InterPro)|GO:0009002(InterPro)
Ac58.269	575588.ACPN01000028_gene729	0	1110	COG3975@1|root,COG3975@2|Bacteria,1MUHZ@1224|Proteobacteria,1RR50@1236|Gammaproteobacteria,3NJ5T@468|Moraxellaceae	1236|Gammaproteobacteria	S	M61 glycyl aminopeptidase	ND	ND	ND	ND	ND	ND	ND	ND	ND	ND	ND	N9QZ34	100	567	0	1183	ND	Acinetobacter sp. CIP 64.7	PDZ domain-containing protein	Pfam	PF17899	Peptidase M61 N-terminal domain	1e-44	IPR040756	Peptidase M61, N-terminal domain	ND
Ac58.270	575588.ACPN01000028_gene728	1.44e-90	262	COG2050@1|root,COG2050@2|Bacteria,1RH35@1224|Proteobacteria,1S4EZ@1236|Gammaproteobacteria,3NNFE@468|Moraxellaceae	1236|Gammaproteobacteria	Q	Thioesterase superfamily	paaI	GO:0003674,GO:0003824,GO:0016289,GO:0016787,GO:0016788,GO:0016790	ND	ko:K02614	ko00360,map00360	ND	R09840	RC00004,RC00014	ko00000,ko00001,ko01000	ND	ND	N9QJV3	100	130	9.75e-94	269	GO:0016289	Acinetobacter sp. CIP 101966	Phenylacetic acid degradation protein PaaD	PANTHER	PTHR42856	ACYL-COENZYME A THIOESTERASE PAAI	9.4e-35	IPR052723	Acyl-coenzyme A thioesterase PaaI	GO:0016289(PANTHER)
Ac58.271	ND	ND	ND	ND	ND	ND	ND	ND	ND	ND	ND	ND	ND	ND	ND	ND	ND	ND	N9QB51	100	73	2.25e-48	150	ND	Acinetobacter sp. CIP 101966	Uncharacterized protein	ND	ND	ND	ND	ND	ND	ND
Ac58.272	1141662.OOA_04112	4.84e-26	107	COG0457@1|root,COG0457@2|Bacteria,1NJ92@1224|Proteobacteria,1T093@1236|Gammaproteobacteria	1236|Gammaproteobacteria	S	Protein of unknown function (DUF2971)	ND	ND	ND	ND	ND	ND	ND	ND	ND	ND	ND	N9QXI3	100	205	2.9e-151	421	ND	Acinetobacter sp. CIP 64.7	Uncharacterized protein	ND	ND	ND	ND	ND	ND	ND
Ac58.273	1509403.GW12_07430	1.27e-80	237	COG2351@1|root,COG2351@2|Bacteria,1RH84@1224|Proteobacteria,1S6D3@1236|Gammaproteobacteria,3NNPX@468|Moraxellaceae	1236|Gammaproteobacteria	S	Belongs to the transthyretin family. 5-hydroxyisourate hydrolase subfamily	hiuH	GO:0003674,GO:0003824,GO:0005488,GO:0005515,GO:0006139,GO:0006144,GO:0006725,GO:0006807,GO:0008150,GO:0008152,GO:0009112,GO:0009987,GO:0016787,GO:0016810,GO:0016812,GO:0033971,GO:0034641,GO:0042802,GO:0044237,GO:0044238,GO:0044281,GO:0046483,GO:0055086,GO:0071704,GO:0072521,GO:1901360,GO:1901564	3.5.2.17	ko:K07127	ko00230,ko01100,ko01120,map00230,map01100,map01120	M00546	R06601	RC03393	ko00000,ko00001,ko00002,ko01000,ko02000	9.B.35.1.2,9.B.35.2	ND	N9QJU6	100	131	6.53e-96	275	GO:0006144; GO:0033971	Acinetobacter sp. CIP 101966	5-hydroxyisourate hydrolase (HIU hydrolase) (HIUHase) (EC 3.5.2.17)	CDD	cd05822	TLP_HIUase	3.01647e-58	IPR014306	Hydroxyisourate hydrolase	GO:0006144(InterPro)|GO:0033971(InterPro)
Ac58.274	575588.ACPN01000028_gene725	2.14e-184	510	COG1187@1|root,COG1187@2|Bacteria,1R9VV@1224|Proteobacteria,1S1ZX@1236|Gammaproteobacteria,3NJCJ@468|Moraxellaceae	1236|Gammaproteobacteria	G	Belongs to the pseudouridine synthase RsuA family	rluE	GO:0000154,GO:0000455,GO:0001522,GO:0003674,GO:0003824,GO:0005575,GO:0005622,GO:0005623,GO:0005737,GO:0005829,GO:0006139,GO:0006364,GO:0006396,GO:0006725,GO:0006807,GO:0008150,GO:0008152,GO:0009451,GO:0009982,GO:0009987,GO:0010467,GO:0016070,GO:0016072,GO:0016853,GO:0016866,GO:0022613,GO:0031118,GO:0034470,GO:0034641,GO:0034660,GO:0042254,GO:0043170,GO:0043412,GO:0044085,GO:0044237,GO:0044238,GO:…	5.4.99.20	ko:K06181	ND	ND	ND	ND	ko00000,ko01000,ko03009	ND	ND	A0A6N1L4L7	99.618	262	0	536	ND	Acinetobacter lwoffii	Pseudouridine synthase (EC 5.4.99.-)	CDD	cd02566	PseudoU_synth_RluE	1.52803e-97	ND	ND	ND
Ac58.275	575588.ACPN01000028_gene724	2.74e-302	822	COG0538@1|root,COG0538@2|Bacteria,1MW3J@1224|Proteobacteria,1RNMD@1236|Gammaproteobacteria,3NKE6@468|Moraxellaceae	1236|Gammaproteobacteria	C	Isocitrate/isopropylmalate dehydrogenase	icd	GO:0003674,GO:0003824,GO:0004448,GO:0004450,GO:0005575,GO:0005622,GO:0005623,GO:0005737,GO:0005829,GO:0006091,GO:0006950,GO:0006979,GO:0008150,GO:0008152,GO:0009987,GO:0016491,GO:0016614,GO:0016616,GO:0022900,GO:0044237,GO:0044424,GO:0044444,GO:0044464,GO:0050896,GO:0055114	1.1.1.42	ko:K00031	ko00020,ko00480,ko00720,ko01100,ko01110,ko01120,ko01130,ko01200,ko01210,ko01230,ko04146,map00020,map00480,map00720,map01100,map01110,map01120,map01130,map01200,map01210,map01230,map04146	M00009,M00010,M00173,M00740	R00267,R00268,R01899	RC00001,RC00084,RC00114,RC00626,RC02801	br01601,ko00000,ko00001,ko00002,ko01000	ND	ND	N9QLE1	100	418	0	849	GO:0000287; GO:0004450; GO:0006097; GO:0006099; GO:0051287	Acinetobacter sp. CIP 101966	Isocitrate dehydrogenase [NADP] (EC 1.1.1.42)	PANTHER	PTHR43504	ISOCITRATE DEHYDROGENASE [NADP]	0	IPR004439	Isocitrate dehydrogenase NADP-dependent, dimeric, prokaryotic	GO:0004450(InterPro)|GO:0006099(InterPro)
Ac58.276	ND	ND	ND	ND	ND	ND	ND	ND	ND	ND	ND	ND	ND	ND	ND	ND	ND	ND	N9PDQ7	100	43	2.63e-20	77.4	ND	Acinetobacter sp. CIP 64.7	Uncharacterized protein	ND	ND	ND	ND	ND	ND	ND
Ac58.277	575588.ACPN01000028_gene722	1.69e-136	383	COG0739@1|root,COG0739@2|Bacteria,1R9V0@1224|Proteobacteria,1RZIG@1236|Gammaproteobacteria,3NNCI@468|Moraxellaceae	1236|Gammaproteobacteria	M	Peptidase family M23	ND	ND	ND	ko:K21472	ND	ND	ND	ND	ko00000,ko01000,ko01002,ko01011	ND	ND	N9QXH7	100	185	5.06e-136	380	GO:0004222	Acinetobacter sp. CIP 64.7	Peptidase M23 domain-containing protein	CDD	cd12797	M23_peptidase	2.80579e-28	ND	ND	ND
Ac58.278	575588.ACPN01000028_gene721	7.91e-261	715	COG0477@1|root,COG2814@2|Bacteria,1MW6T@1224|Proteobacteria,1S0AI@1236|Gammaproteobacteria,3NSX4@468|Moraxellaceae	1236|Gammaproteobacteria	EGP	Uncharacterised MFS-type transporter YbfB	ND	ND	ND	ND	ND	ND	ND	ND	ND	ND	ND	N9QNJ4	100	403	0	798	GO:0005886	Acinetobacter sp. CIP 64.7	Uncharacterized protein	PANTHER	PTHR23537	ND	4.3e-43	IPR010645	Putative MFS transporter YjiJ	GO:0005886(PANTHER)
Ac58.279	575588.ACPN01000028_gene720	0	962	COG0436@1|root,COG0436@2|Bacteria,1MW0Z@1224|Proteobacteria,1RN5B@1236|Gammaproteobacteria,3NJ6Z@468|Moraxellaceae	1236|Gammaproteobacteria	E	Aminotransferase	alaA	GO:0003674,GO:0003824,GO:0004021,GO:0005488,GO:0006082,GO:0006090,GO:0006520,GO:0006522,GO:0006523,GO:0006807,GO:0006950,GO:0006974,GO:0008144,GO:0008150,GO:0008152,GO:0008483,GO:0008652,GO:0009058,GO:0009078,GO:0009079,GO:0009987,GO:0016053,GO:0016740,GO:0016769,GO:0019272,GO:0019752,GO:0019842,GO:0030170,GO:0030632,GO:0032787,GO:0033554,GO:0036094,GO:0042221,GO:0042851,GO:0042852,GO:0043167,GO:…	2.6.1.2,2.6.1.66	ko:K14260	ko00220,ko00250,ko00290,ko01100,ko01110,ko01130,ko01210,ko01230,map00220,map00250,map00290,map01100,map01110,map01130,map01210,map01230	ND	R00258,R01215	RC00006,RC00008,RC00036	ko00000,ko00001,ko01000,ko01007	ND	ND	N9QZ26	100	476	0	991	GO:0009058; GO:0030170	Acinetobacter sp. CIP 64.7	alanine transaminase (EC 2.6.1.2)	PANTHER	PTHR43488	GLUTAMATE-PYRUVATE AMINOTRANSFERASE ALAA	0	IPR051926	Alanine Aminotransferase	ND
Ac58.280	981327.F925_02520	1.46e-101	291	COG0229@1|root,COG0229@2|Bacteria,1RGWC@1224|Proteobacteria,1S5WI@1236|Gammaproteobacteria,3NN4E@468|Moraxellaceae	1236|Gammaproteobacteria	O	Belongs to the MsrB Met sulfoxide reductase family	msrB	ND	1.8.4.12	ko:K07305	ND	ND	ND	ND	ko00000,ko01000	ND	ND	A0AAJ2MAV6	100	139	2.69e-102	291	ND	Acinetobacter sp. RG5	Peptide-methionine (R)-S-oxide reductase MsrB (EC 1.8.4.12)	PANTHER	PTHR10173	METHIONINE SULFOXIDE REDUCTASE	5.4e-67	IPR028427	Peptide methionine sulfoxide reductase MsrB	GO:0005737(PANTHER)|GO:0006979(InterPro)|GO:0016671(InterPro)|GO:0030091(InterPro)|GO:0033743(PANTHER)
Ac58.281	575588.ACPN01000028_gene718	6.9e-116	328	COG0386@1|root,COG0386@2|Bacteria,1RD1R@1224|Proteobacteria,1S425@1236|Gammaproteobacteria,3NIHD@468|Moraxellaceae	1236|Gammaproteobacteria	O	Belongs to the glutathione peroxidase family	gpo	ND	1.11.1.9	ko:K00432	ko00480,ko00590,ko04918,map00480,map00590,map04918	ND	R00274,R07034,R07035	RC00011,RC00982	ko00000,ko00001,ko01000	ND	ND	A0AAJ2M8U7	100	158	1.51e-114	324	ND	Acinetobacter sp. RG5	Glutathione peroxidase (EC 1.11.1.-)	CDD	cd00340	GSH_Peroxidase	1.16635e-98	IPR000889	Glutathione peroxidase	GO:0004601(InterPro)|GO:0006979(InterPro)
Ac58.282	575588.ACPN01000028_gene717	3.63e-290	788	COG0436@1|root,COG0436@2|Bacteria,1MWS8@1224|Proteobacteria,1RPGJ@1236|Gammaproteobacteria,3NJ97@468|Moraxellaceae	1236|Gammaproteobacteria	E	Aminotransferase class I and II	dapC	ND	2.6.1.17	ko:K14261,ko:K14267	ko00300,ko01100,ko01120,ko01230,map00300,map01100,map01120,map01230	M00016	R04475	RC00006	ko00000,ko00001,ko00002,ko01000,ko01007	ND	ND	N9QXH4	100	389	0	807	GO:0009016; GO:0009089; GO:0030170	Acinetobacter sp. CIP 64.7	Succinyldiaminopimelate transaminase	CDD	cd00609	AAT_like	4.84851e-91	ND	ND	ND
Ac58.283	575588.ACPN01000028_gene716	0	1759	COG2844@1|root,COG2844@2|Bacteria,1MV54@1224|Proteobacteria,1RN5T@1236|Gammaproteobacteria,3NM3J@468|Moraxellaceae	1236|Gammaproteobacteria	O	Modifies, by uridylylation and deuridylylation, the PII regulatory proteins (GlnB and homologs), in response to the nitrogen status of the cell that GlnD senses through the glutamine level. Under low glutamine levels, catalyzes the conversion of the PII proteins and UTP to PII-UMP and PPi, while under higher glutamine levels, GlnD hydrolyzes PII-UMP to PII and UMP (deuridylylation). Thus, control…	glnD	GO:0003674,GO:0003824,GO:0006082,GO:0006464,GO:0006520,GO:0006541,GO:0006542,GO:0006807,GO:0008150,GO:0008152,GO:0008652,GO:0008773,GO:0009058,GO:0009064,GO:0009084,GO:0009987,GO:0016053,GO:0016740,GO:0016772,GO:0016779,GO:0019538,GO:0019752,GO:0036211,GO:0043170,GO:0043412,GO:0043436,GO:0044237,GO:0044238,GO:0044249,GO:0044260,GO:0044267,GO:0044281,GO:0044283,GO:0046394,GO:0070569,GO:0071704,GO:…	2.7.7.59	ko:K00990	ko02020,map02020	ND	ND	ND	ko00000,ko00001,ko01000	ND	ND	N9QNJ2	100	890	0	1846	GO:0006808; GO:0008081; GO:0008773; GO:0008893	Acinetobacter sp. CIP 64.7	Bifunctional uridylyltransferase/uridylyl-removing enzyme (UTase/UR) (Bifunctional [protein-PII] modification enzyme) (Bifunctional nitrogen sensor protein) [Includes: [Protein-PII] uridylyltransferase (PII uridylyltransferase) (UTase) (EC 2.7.7.59); [Protein-PII]-UMP uridylyl-removing enzyme (UR) (EC 3.1.4.-)]	PANTHER	PTHR47320	BIFUNCTIONAL URIDYLYLTRANSFERASE/URIDYLYL-REMOVING ENZYME	0	IPR010043	Bifunctional uridylyltransferase/uridylyl-removing enzyme	GO:0008773(InterPro)
Ac58.284	575588.ACPN01000028_gene715	1.92e-282	770	COG0027@1|root,COG0027@2|Bacteria,1N3KA@1224|Proteobacteria,1RNTW@1236|Gammaproteobacteria,3NIGI@468|Moraxellaceae	1236|Gammaproteobacteria	F	Involved in the de novo purine biosynthesis. Catalyzes the transfer of formate to 5-phospho-ribosyl-glycinamide (GAR), producing 5-phospho-ribosyl-N-formylglycinamide (FGAR). Formate is provided by PurU via hydrolysis of 10-formyl-tetrahydrofolate	purT	GO:0003674,GO:0003824,GO:0004644,GO:0005575,GO:0005622,GO:0005623,GO:0005737,GO:0005829,GO:0006139,GO:0006163,GO:0006164,GO:0006725,GO:0006753,GO:0006793,GO:0006796,GO:0006807,GO:0008150,GO:0008152,GO:0008776,GO:0009058,GO:0009117,GO:0009150,GO:0009152,GO:0009165,GO:0009259,GO:0009260,GO:0009987,GO:0016301,GO:0016310,GO:0016740,GO:0016741,GO:0016742,GO:0016772,GO:0016774,GO:0018130,GO:0019438,GO:…	2.1.2.2	ko:K08289	ko00230,ko00670,ko01100,ko01110,ko01130,map00230,map00670,map01100,map01110,map01130	M00048	R04325,R04326	RC00026,RC00197,RC01128	ko00000,ko00001,ko00002,ko01000	ND	ND	A0AAJ4P5T4	100	401	0	826	ND	Acinetobacter lwoffii	Formate-dependent phosphoribosylglycinamide formyltransferase (EC 2.1.2.-)	PANTHER	PTHR43055	FORMATE-DEPENDENT PHOSPHORIBOSYLGLYCINAMIDE FORMYLTRANSFERASE	0	ND	ND	GO:0005829(PANTHER)
Ac58.285	575588.ACPN01000028_gene714	2.11e-63	200	2ARPZ@1|root,31H0Z@2|Bacteria,1QEQB@1224|Proteobacteria,1TBIK@1236|Gammaproteobacteria,3NPS9@468|Moraxellaceae	1236|Gammaproteobacteria	ND	ND	ND	ND	ND	ND	ND	ND	ND	ND	ND	ND	ND	N9PDE3	100	214	6.25e-158	438	GO:0016020	Acinetobacter sp. CIP 64.7	Uncharacterized protein	ND	ND	ND	ND	ND	ND	ND
Ac58.286	575588.ACPN01000028_gene713	3.2e-71	212	2C11C@1|root,32WP6@2|Bacteria,1N2MP@1224|Proteobacteria,1S9C1@1236|Gammaproteobacteria,3NNXX@468|Moraxellaceae	1236|Gammaproteobacteria	S	Branched-chain amino acid transport protein (AzlD)	ygaH	GO:0003333,GO:0003674,GO:0005215,GO:0005304,GO:0005342,GO:0005575,GO:0005623,GO:0005886,GO:0006810,GO:0006811,GO:0006812,GO:0006820,GO:0006855,GO:0006865,GO:0008150,GO:0008324,GO:0008509,GO:0008514,GO:0015075,GO:0015171,GO:0015175,GO:0015179,GO:0015238,GO:0015318,GO:0015562,GO:0015658,GO:0015711,GO:0015803,GO:0015804,GO:0015807,GO:0015829,GO:0015849,GO:0015893,GO:0016020,GO:0022857,GO:0034220,GO:…	ND	ND	ND	ND	ND	ND	ND	ND	ND	N9PZY3	100	115	1.69e-76	224	GO:0016020	Acinetobacter sp. CIP 102136	L-valine transporter subunit YgaH	ND	ND	ND	ND	ND	ND	ND
Ac58.287	575588.ACPN01000028_gene712	3.36e-166	463	COG1296@1|root,COG1296@2|Bacteria,1P6U3@1224|Proteobacteria,1RRMC@1236|Gammaproteobacteria,3NIIX@468|Moraxellaceae	1236|Gammaproteobacteria	E	AzlC protein	ygaZ	GO:0003333,GO:0003674,GO:0005215,GO:0005304,GO:0005342,GO:0005575,GO:0005623,GO:0005886,GO:0006810,GO:0006811,GO:0006812,GO:0006820,GO:0006855,GO:0006865,GO:0008150,GO:0008324,GO:0008509,GO:0008514,GO:0015075,GO:0015171,GO:0015175,GO:0015179,GO:0015238,GO:0015318,GO:0015562,GO:0015658,GO:0015711,GO:0015803,GO:0015804,GO:0015807,GO:0015829,GO:0015849,GO:0015893,GO:0016020,GO:0022857,GO:0034220,GO:…	ND	ND	ND	ND	ND	ND	ND	ND	ND	N9QXH2	100	250	0	499	GO:0005886; GO:1903785	Acinetobacter sp. CIP 64.7	Azaleucine resistance protein AzlC	PANTHER	PTHR34979	INNER MEMBRANE PROTEIN YGAZ	2e-49	IPR011606	Branched-chain amino acid transport, permease	GO:1903785(PANTHER)
Ac58.288	575588.ACPN01000028_gene711	2.77e-114	325	2FCMH@1|root,344QR@2|Bacteria,1P1YK@1224|Proteobacteria,1SSTF@1236|Gammaproteobacteria,3NNSE@468|Moraxellaceae	1236|Gammaproteobacteria	ND	ND	ND	ND	ND	ND	ND	ND	ND	ND	ND	ND	ND	N9QNI7	100	165	2.73e-121	342	ND	Acinetobacter sp. CIP 64.7	Imelysin-like domain-containing protein	ND	ND	ND	ND	ND	ND	ND
Ac58.289	ND	ND	ND	ND	ND	ND	ND	ND	ND	ND	ND	ND	ND	ND	ND	ND	ND	ND	N9QZ20	100	33	7.06e-17	68.2	GO:0016020	Acinetobacter sp. CIP 64.7	Uncharacterized protein	ND	ND	ND	ND	ND	ND	ND
Ac58.290	575588.ACPN01000028_gene710	1.72e-148	415	COG0605@1|root,COG0605@2|Bacteria,1MV24@1224|Proteobacteria,1SZW5@1236|Gammaproteobacteria,3NKXI@468|Moraxellaceae	1236|Gammaproteobacteria	P	Destroys radicals which are normally produced within the cells and which are toxic to biological systems	sodA	ND	1.15.1.1	ko:K04564	ko04013,ko04068,ko04146,ko04211,ko04212,ko04213,ko05016,map04013,map04068,map04146,map04211,map04212,map04213,map05016	ND	ND	ND	ko00000,ko00001,ko01000	ND	ND	A0A6N1L8E3	99.024	205	1.27e-152	424	ND	Acinetobacter lwoffii	Superoxide dismutase (EC 1.15.1.1)	PANTHER	PTHR43595	37S RIBOSOMAL PROTEIN S26, MITOCHONDRIAL	6.5e-74	ND	ND	ND
Ac58.291	981327.F925_02510	5.94e-260	710	COG0012@1|root,COG0012@2|Bacteria,1MVM4@1224|Proteobacteria,1RMBI@1236|Gammaproteobacteria,3NJ4G@468|Moraxellaceae	1236|Gammaproteobacteria	J	ATPase that binds to both the 70S ribosome and the 50S ribosomal subunit in a nucleotide-independent manner	ychF	GO:0003674,GO:0003824,GO:0004857,GO:0005488,GO:0005575,GO:0005622,GO:0005623,GO:0005737,GO:0006950,GO:0006979,GO:0008150,GO:0016462,GO:0016787,GO:0016817,GO:0016818,GO:0016887,GO:0017111,GO:0030234,GO:0043021,GO:0043022,GO:0043023,GO:0043086,GO:0044092,GO:0044424,GO:0044464,GO:0044877,GO:0050790,GO:0050896,GO:0065007,GO:0065009,GO:0098772	ND	ko:K06942	ND	ND	ND	ND	ko00000,ko03009	ND	ND	A0AAJ2I668	100	363	0	737	ND	Acinetobacter sp. RG5	Redox-regulated ATPase YchF	CDD	cd01900	YchF	0	IPR041706	YchF, N-terminal	ND
Ac58.292	981327.F925_02509	1.1e-182	505	COG0625@1|root,COG0625@2|Bacteria,1RG4U@1224|Proteobacteria,1S4N1@1236|Gammaproteobacteria,3NJB0@468|Moraxellaceae	1236|Gammaproteobacteria	O	Glutathione S-transferase, N-terminal domain	ND	ND	2.5.1.18	ko:K00799	ko00480,ko00980,ko00982,ko00983,ko01524,ko05200,ko05204,ko05225,ko05418,map00480,map00980,map00982,map00983,map01524,map05200,map05204,map05225,map05418	ND	R03522,R07002,R07003,R07004,R07023,R07024,R07025,R07026,R07069,R07070,R07083,R07084,R07091,R07092,R07093,R07094,R07100,R07113,R07116,R08280,R09409,R11905	RC00004,RC00069,RC00840,RC00948,RC01704,RC01705,RC01706,RC01758,RC01759,RC01765,RC01767,RC01769,RC02243,RC02527,RC02939,RC02940,RC02942,RC02943,RC02944	ko00000,ko00001,ko01000,ko02000	1.A.12.2.2,1.A.12.3.2	ND	N9QZ17	99.606	254	0	528	GO:0004364; GO:0006559; GO:0006749; GO:0016034	Acinetobacter sp. CIP 64.7	GST N-terminal domain-containing protein	PANTHER	PTHR42673	MALEYLACETOACETATE ISOMERASE	1.9e-13	ND	ND	GO:0004364(PANTHER)|GO:0006559(PANTHER)|GO:0006749(PANTHER)|GO:0016034(PANTHER)
Ac58.293	575588.ACPN01000027_gene746	1.46e-44	171	2AZ3C@1|root,31R9P@2|Bacteria,1QNTP@1224|Proteobacteria,1TMFG@1236|Gammaproteobacteria,3NN7P@468|Moraxellaceae	1236|Gammaproteobacteria	ND	ND	ND	ND	ND	ND	ND	ND	ND	ND	ND	ND	ND	N9PDD6	99.828	582	0	1002	ND	Acinetobacter sp. CIP 64.7	Bacterial collagen-like protein middle domain-containing protein	ND	ND	ND	ND	ND	ND	ND
Ac58.294	981327.F925_02507	1.98e-105	302	COG1522@1|root,COG1522@2|Bacteria,1MX7R@1224|Proteobacteria,1RPGA@1236|Gammaproteobacteria,3NKR0@468|Moraxellaceae	1236|Gammaproteobacteria	K	Lrp/AsnC ligand binding domain	lrp_2	ND	ND	ko:K03719	ND	ND	ND	ND	ko00000,ko03000,ko03036	ND	ND	N9QB30	100	156	3.77e-108	308	GO:0005829; GO:0043200; GO:0043565	Acinetobacter sp. CIP 101966	HTH asnC-type domain-containing protein	PANTHER	PTHR30154	LEUCINE-RESPONSIVE REGULATORY PROTEIN	8.8e-28	ND	ND	GO:0005829(PANTHER)|GO:0043200(PANTHER)|GO:0043565(PANTHER)
Ac58.295	575588.ACPN01000027_gene744	2.38e-170	474	COG0217@1|root,COG0217@2|Bacteria,1MW3X@1224|Proteobacteria,1RP5N@1236|Gammaproteobacteria,3NKV6@468|Moraxellaceae	1236|Gammaproteobacteria	K	transcriptional regulatory protein	yebC	GO:0005575,GO:0005622,GO:0005623,GO:0005737,GO:0005829,GO:0008150,GO:0009314,GO:0009628,GO:0010212,GO:0044424,GO:0044444,GO:0044464,GO:0050896	ND	ND	ND	ND	ND	ND	ND	ND	ND	N9QXG5	100	249	0	506	GO:0003677; GO:0005829; GO:0006355	Acinetobacter sp. CIP 64.7	Probable transcriptional regulatory protein F890_00755	PANTHER	PTHR12532	UNCHARACTERIZED	1.2e-78	IPR002876	Transcriptional regulator TACO1-like	GO:0005829(PANTHER)
Ac58.296	575588.ACPN01000027_gene743	5.98e-144	403	COG0204@1|root,COG0204@2|Bacteria,1RANI@1224|Proteobacteria,1S8S6@1236|Gammaproteobacteria,3NJBS@468|Moraxellaceae	1236|Gammaproteobacteria	I	Phosphate acyltransferases	ND	ND	ND	ND	ND	ND	ND	ND	ND	ND	ND	N9QNI2	100	204	1.14e-150	419	GO:0003841; GO:0006654	Acinetobacter sp. CIP 64.7	Phospholipid/glycerol acyltransferase domain-containing protein	SMART	SM00563	plsc_2	6.5e-18	IPR002123	Phospholipid/glycerol acyltransferase	GO:0016746(InterPro)
Ac58.297	ND	ND	ND	ND	ND	ND	ND	ND	ND	ND	ND	ND	ND	ND	ND	ND	ND	ND	N9QZ14	100	39	1.13e-20	78.2	ND	Acinetobacter sp. CIP 64.7	Uncharacterized protein	ND	ND	ND	ND	ND	ND	ND
Ac58.298	40215.BBOS01000087_gene3259	4.48e-295	803	COG0582@1|root,COG0582@2|Bacteria,1MU23@1224|Proteobacteria,1RMJ1@1236|Gammaproteobacteria,3NKDU@468|Moraxellaceae	1236|Gammaproteobacteria	L	Arm DNA-binding domain	ND	ND	ND	ND	ND	ND	ND	ND	ND	ND	ND	A0A2L0I3X8	100	415	0	860	GO:0003677; GO:0006310; GO:0015074; GO:0046718	Acinetobacter sp. ACNIH1	Integrase	PANTHER	PTHR30629	PROPHAGE INTEGRASE	6.3e-76	IPR050808	Phage Integrase	ND
Ac58.299	40215.BBOS01000087_gene3260	1.41e-77	228	2AZQ6@1|root,31S0H@2|Bacteria,1QPHE@1224|Proteobacteria,1TN7Q@1236|Gammaproteobacteria,3NQ4V@468|Moraxellaceae	1236|Gammaproteobacteria	ND	ND	ND	ND	ND	ND	ND	ND	ND	ND	ND	ND	ND	A0A2L0I3L0	100	121	1.52e-87	253	ND	Acinetobacter sp. ACNIH1	AlpA family phage regulatory protein	ND	ND	ND	ND	ND	ND	ND
Ac58.300	40215.BBOS01000087_gene3261	3.18e-61	186	COG1396@1|root,COG1396@2|Bacteria,1PDYZ@1224|Proteobacteria,1TD7P@1236|Gammaproteobacteria,3NPK8@468|Moraxellaceae	1236|Gammaproteobacteria	K	Helix-turn-helix XRE-family like proteins	ND	ND	ND	ND	ND	ND	ND	ND	ND	ND	ND	N9QLB5	100	108	9.03e-74	217	GO:0003677	Acinetobacter sp. CIP 101966	HTH cro/C1-type domain-containing protein	SMART	SM00530	mbf_short4	3.1e-16	IPR001387	Cro/C1-type helix-turn-helix domain	ND
Ac58.301	40215.BBOS01000087_gene3262	1.8e-64	194	2B09I@1|root,31SKY@2|Bacteria,1QQ6Q@1224|Proteobacteria,1RSTI@1236|Gammaproteobacteria,3NRPP@468|Moraxellaceae	1236|Gammaproteobacteria	ND	ND	ND	ND	ND	ND	ND	ND	ND	ND	ND	ND	ND	A0A2L0I3M5	100	107	4.41e-76	223	ND	Acinetobacter sp. ACNIH1	WbqC family protein	ND	ND	ND	ND	ND	ND	ND
Ac58.302	466088.CL42_10670	0	1368	COG0582@1|root,COG0582@2|Bacteria,1QYZQ@1224|Proteobacteria,1RSG8@1236|Gammaproteobacteria,3NJS5@468|Moraxellaceae	1236|Gammaproteobacteria	L	Phage integrase family	ND	ND	ND	ND	ND	ND	ND	ND	ND	ND	ND	A0A2L0I3K9	100	1018	0	2105	GO:0003677; GO:0006310; GO:0015074	Acinetobacter sp. ACNIH1	Integrase	ND	ND	ND	ND	ND	ND	ND
Ac58.303	466088.CL42_10665	0	1069	COG0582@1|root,COG0582@2|Bacteria,1MYIR@1224|Proteobacteria,1S8A5@1236|Gammaproteobacteria,3NM0F@468|Moraxellaceae	1236|Gammaproteobacteria	L	viral genome integration into host DNA	ND	ND	ND	ND	ND	ND	ND	ND	ND	ND	ND	A0A2L0I3S6	100	727	0	1498	ND	Acinetobacter sp. ACNIH1	Integrase	ND	ND	ND	ND	ND	ND	ND
Ac58.304	ND	ND	ND	ND	ND	ND	ND	ND	ND	ND	ND	ND	ND	ND	ND	ND	ND	ND	N9QNH1	100	213	4.92e-156	433	ND	Acinetobacter sp. CIP 64.7	HTH araC/xylS-type domain-containing protein	ND	ND	ND	ND	ND	ND	ND
Ac58.305	1120925.F941_02708	1.46e-09	55.5	COG0369@1|root,COG0369@2|Bacteria,1MWYV@1224|Proteobacteria,1S126@1236|Gammaproteobacteria,3NKS0@468|Moraxellaceae	1236|Gammaproteobacteria	P	Flavodoxin	cysJ	GO:0000166,GO:0003674,GO:0003824,GO:0004783,GO:0005488,GO:0005575,GO:0005622,GO:0005623,GO:0006790,GO:0008150,GO:0008152,GO:0009337,GO:0009987,GO:0010181,GO:0016491,GO:0016645,GO:0016646,GO:0016651,GO:0016667,GO:0016668,GO:0032553,GO:0032991,GO:0036094,GO:0042602,GO:0043167,GO:0043168,GO:0044237,GO:0044424,GO:0044464,GO:0048037,GO:0050660,GO:0050661,GO:0050662,GO:0055114,GO:0070401,GO:0097159,GO:…	1.8.1.2	ko:K00380	ko00920,ko01100,ko01120,map00920,map01100,map01120	M00176	R00858	RC00065	ko00000,ko00001,ko00002,ko01000	ND	ND	A0A1A7R7H3	100	39	4.41e-20	84	GO:0003958; GO:0005829; GO:0009725; GO:0010181; GO:0016020; GO:0050660	Acinetobacter gandensis	Sulfite reductase subunit alpha	ND	ND	ND	ND	ND	ND	ND
Ac58.306	436717.AOLE_14265	8.14e-91	265	COG2371@1|root,COG2371@2|Bacteria,1RGZR@1224|Proteobacteria,1T1B4@1236|Gammaproteobacteria,3NKZV@468|Moraxellaceae	1236|Gammaproteobacteria	O	Involved in urease metallocenter assembly. Binds nickel. Probably functions as a nickel donor during metallocenter assembly	ureE	ND	ND	ko:K03187	ND	ND	ND	ND	ko00000	ND	ND	N9QYZ4	100	160	2.04e-116	329	GO:0005737; GO:0006457; GO:0016151; GO:0019627; GO:0051082; GO:0065003	Acinetobacter sp. CIP 64.7	Urease accessory protein UreE	CDD	cd00571	UreE	1.89266e-33	IPR012406	Urease accessory protein UreE	GO:0005737(InterPro)|GO:0006457(InterPro)|GO:0016151(InterPro)
Ac58.307	1341679.P253_01353	2.34e-122	350	COG0830@1|root,COG0830@2|Bacteria,1RJNW@1224|Proteobacteria,1S8CM@1236|Gammaproteobacteria,3NJJC@468|Moraxellaceae	1236|Gammaproteobacteria	O	Required for maturation of urease via the functional incorporation of the urease nickel metallocenter	ureF	ND	ND	ko:K03188	ND	ND	ND	ND	ko00000	ND	ND	A0AAJ4TV34	100	221	4.38e-162	449	ND	Acinetobacter lwoffii	Urease accessory protein	Pfam	PF01730	UreF	7e-24	IPR002639	Urease accessory protein UreF	GO:0016151(InterPro)
Ac58.308	575589.HMPREF0018_01545	3.32e-141	396	COG0378@1|root,COG0378@2|Bacteria,1MVBD@1224|Proteobacteria,1RP5R@1236|Gammaproteobacteria,3NMI8@468|Moraxellaceae	1236|Gammaproteobacteria	KO	Facilitates the functional incorporation of the urease nickel metallocenter. This process requires GTP hydrolysis, probably effectuated by UreG	ureG	ND	ND	ko:K03189	ND	ND	ND	ND	ko00000	ND	ND	A0AAJ4TUI8	100	204	5.38e-149	415	ND	Acinetobacter lwoffii	Urease accessory protein UreG	CDD	cd05540	UreG	0	ND	ND	ND
Ac58.309	575589.HMPREF0018_01546	1.92e-61	193	COG2370@1|root,COG2370@2|Bacteria,1NQ0P@1224|Proteobacteria,1SFHV@1236|Gammaproteobacteria,3NMGB@468|Moraxellaceae	1236|Gammaproteobacteria	O	HupE / UreJ protein	ureJ	ND	ND	ko:K03192	ND	ND	ND	ND	ko00000	ND	ND	N9QXD9	100	190	1.2e-131	370	GO:0016020	Acinetobacter sp. CIP 64.7	Urease accessory protein	Pfam	PF04955	HupE / UreJ protein	9.4e-28	IPR007038	Hydrogenase/Urease accessory protein HupE/UreJ protein	ND
Ac58.310	62977.ACIAD1088	3.46e-161	454	COG0829@1|root,COG0829@2|Bacteria,1RFBJ@1224|Proteobacteria,1S4MX@1236|Gammaproteobacteria,3NIYB@468|Moraxellaceae	1236|Gammaproteobacteria	O	Required for maturation of urease via the functional incorporation of the urease nickel metallocenter	ureD	ND	ND	ko:K03190	ND	ND	ND	ND	ko00000	ND	ND	N8WC09	100	300	0	629	GO:0005737; GO:0016151	Acinetobacter sp. CIP 102082	Urease accessory protein UreD	Pfam	PF01774	UreD urease accessory protein	6.5e-53	IPR002669	Urease accessory protein UreD	GO:0016151(InterPro)
Ac58.311	487316.BBNM01000003_gene818	8.81e-62	187	COG0831@1|root,COG0831@2|Bacteria,1RGXE@1224|Proteobacteria,1S65Y@1236|Gammaproteobacteria,3NNWE@468|Moraxellaceae	1236|Gammaproteobacteria	E	Belongs to the urease gamma subunit family	ureA	ND	3.5.1.5	ko:K01430	ko00220,ko00230,ko00791,ko01100,ko01120,map00220,map00230,map00791,map01100,map01120	ND	R00131	RC02798,RC02806	ko00000,ko00001,ko01000	ND	ND	A0AAJ4P6I6	100	100	1.25e-68	203	ND	Acinetobacter lwoffii	Urease subunit gamma (EC 3.5.1.5)	CDD	cd00390	Urease_gamma	4.02272e-56	IPR002026	Urease, gamma/gamma-beta subunit	GO:0016151(InterPro)|GO:0043419(InterPro)
Ac58.312	106648.BBLJ01000020_gene3153	4.16e-62	188	COG0832@1|root,COG0832@2|Bacteria,1RGW0@1224|Proteobacteria,1S8UP@1236|Gammaproteobacteria,3NP3Z@468|Moraxellaceae	1236|Gammaproteobacteria	E	Belongs to the urease beta subunit family	ureB	GO:0003674,GO:0003824,GO:0006807,GO:0008150,GO:0008152,GO:0009039,GO:0016787,GO:0016810,GO:0016811	3.5.1.5	ko:K01429	ko00220,ko00230,ko00791,ko01100,ko01120,map00220,map00230,map00791,map01100,map01120	ND	R00131	RC02798,RC02806	ko00000,ko00001,ko01000	ND	ND	A0AAJ4P6J5	100	102	1.22e-70	209	ND	Acinetobacter lwoffii	Urease subunit beta (EC 3.5.1.5)	CDD	cd00407	Urease_beta	1.63134e-60	IPR002019	Urease, beta subunit-like	GO:0035550(InterPro)|GO:0043419(InterPro)
Ac58.313	575564.HMPREF0014_01925	2.09e-50	162	COG0454@1|root,COG0456@2|Bacteria,1N79D@1224|Proteobacteria,1SHVE@1236|Gammaproteobacteria,3NPIH@468|Moraxellaceae	1236|Gammaproteobacteria	K	Acetyltransferase (GNAT) domain	ND	ND	ND	ND	ND	ND	ND	ND	ND	ND	ND	N9PDK3	100	153	4.78e-111	315	GO:0016747	Acinetobacter sp. CIP 64.7	N-acetyltransferase domain-containing protein	Pfam	PF13673	Acetyltransferase (GNAT) domain	9.7e-22	IPR000182	GNAT domain	GO:0016747(InterPro)
Ac58.314	1509403.GW12_25010	0	1089	COG0804@1|root,COG0804@2|Bacteria,1MU5P@1224|Proteobacteria,1RN78@1236|Gammaproteobacteria,3NINC@468|Moraxellaceae	1236|Gammaproteobacteria	E	Belongs to the metallo-dependent hydrolases superfamily. Urease alpha subunit family	ureC	ND	3.5.1.5	ko:K01428	ko00220,ko00230,ko00791,ko01100,ko01120,ko05120,map00220,map00230,map00791,map01100,map01120,map05120	ND	R00131	RC02798,RC02806	ko00000,ko00001,ko01000	ND	ND	A0AAJ4P6E5	100	566	0	1170	ND	Acinetobacter lwoffii	Urease subunit alpha (EC 3.5.1.5)	CDD	cd00375	Urease_alpha	0	IPR005848	Urease, alpha subunit	GO:0009039(InterPro)|GO:0016151(InterPro)
Ac58.315	525244.HMPREF0023_1082	6.6e-10	58.9	2DEV0@1|root,2ZPCC@2|Bacteria,1NUFE@1224|Proteobacteria,1SNR4@1236|Gammaproteobacteria	1236|Gammaproteobacteria	S	HNH endonuclease	ND	ND	ND	ND	ND	ND	ND	ND	ND	ND	ND	A0AAJ3E3X5	100	27	5.07e-11	59.3	ND	Acinetobacter lwoffii	Prepilin-type N-terminal cleavage/methylation domain-containing protein	ND	ND	ND	ND	ND	ND	ND
Ac58.316	525244.HMPREF0023_1080	2.1e-94	272	29NZE@1|root,309XJ@2|Bacteria,1RKC2@1224|Proteobacteria,1T285@1236|Gammaproteobacteria,3NTKT@468|Moraxellaceae	1236|Gammaproteobacteria	S	Helix-turn-helix of DDE superfamily endonuclease	ND	ND	ND	ND	ND	ND	ND	ND	ND	ND	ND	A0A3R9CUE6	99.254	134	2.26e-96	276	ND	Acinetobacter sp. FDAARGOS_515	Transposase family protein	Pfam	PF13613	Helix-turn-helix of DDE superfamily endonuclease	1.5e-12	IPR027805	Transposase, Helix-turn-helix domain	ND
Ac58.318	1217710.F969_03207	6.82e-224	615	COG0726@1|root,COG0726@2|Bacteria,1MV3V@1224|Proteobacteria,1RPKM@1236|Gammaproteobacteria,3NIEE@468|Moraxellaceae	1236|Gammaproteobacteria	G	Polysaccharide deacetylase	puuE	ND	3.5.1.104,3.5.1.41,3.5.2.5	ko:K01452,ko:K16842,ko:K22278	ko00230,ko00520,ko01100,ko01120,map00230,map00520,map01100,map01120	M00546	R02333,R02425	RC00166,RC00300,RC00680	ko00000,ko00001,ko00002,ko01000	ND	ND	N9QYY1	100	320	0	675	GO:0005975; GO:0016810	Acinetobacter sp. CIP 64.7	NodB homology domain-containing protein	CDD	cd10977	CE4_PuuE_SpCDA1	0	IPR017625	Allantoinase PuuE	ND
Ac58.319	575588.ACPN01000085_gene907	2.94e-85	252	COG3195@1|root,COG3195@2|Bacteria,1RIGR@1224|Proteobacteria,1S6QX@1236|Gammaproteobacteria,3NNE8@468|Moraxellaceae	1236|Gammaproteobacteria	S	OHCU decarboxylase	uraD	ND	4.1.1.97	ko:K16840	ko00230,ko01100,ko01120,map00230,map01100,map01120	M00546	R06604	RC01551	ko00000,ko00001,ko00002,ko01000	ND	ND	N9PD87	100	167	1.55e-119	337	GO:0005777; GO:0006144; GO:0019628; GO:0051997	Acinetobacter sp. CIP 64.7	2-oxo-4-hydroxy-4-carboxy-5-ureidoimidazoline decarboxylase (EC 4.1.1.97)	Pfam	PF09349	OHCU decarboxylase	7.2e-34	IPR018020	Oxo-4-hydroxy-4-carboxy-5-ureidoimidazoline decarboxylase	ND
Ac58.320	466088.CL42_02525	9.94e-44	142	COG2351@1|root,COG2351@2|Bacteria,1RH84@1224|Proteobacteria,1SC8E@1236|Gammaproteobacteria,3NPH8@468|Moraxellaceae	1236|Gammaproteobacteria	S	Belongs to the transthyretin family. 5-hydroxyisourate hydrolase subfamily	uraH	ND	3.5.2.17	ko:K07127	ko00230,ko01100,ko01120,map00230,map01100,map01120	M00546	R06601	RC03393	ko00000,ko00001,ko00002,ko01000,ko02000	9.B.35.1.2,9.B.35.2	ND	A0AAJ4P5Q7	100	106	1.17e-73	216	ND	Acinetobacter lwoffii	Hydroxyisourate hydrolase (EC 3.5.2.17)	CDD	cd05822	TLP_HIUase	5.04808e-49	IPR014306	Hydroxyisourate hydrolase	GO:0006144(InterPro)|GO:0033971(InterPro)
Ac58.321	575588.ACPN01000085_gene905	1.31e-267	737	COG2233@1|root,COG2233@2|Bacteria,1MUN9@1224|Proteobacteria,1RMGW@1236|Gammaproteobacteria,3NIND@468|Moraxellaceae	1236|Gammaproteobacteria	F	Permease family	ND	ND	ND	ND	ND	ND	ND	ND	ND	ND	ND	N9TGX3	100	453	0	891	GO:0005886; GO:0042907	Acinetobacter higginsii	Purine permease	PANTHER	PTHR42810	PURINE PERMEASE C1399.01C-RELATED	1.2e-129	ND	ND	GO:0005887(PANTHER)|GO:0042906(PANTHER)|GO:0042907(PANTHER)
Ac58.322	202954.BBNK01000001_gene800	4.14e-125	358	COG3248@1|root,COG3248@2|Bacteria,1RC26@1224|Proteobacteria,1S3EM@1236|Gammaproteobacteria,3NJMX@468|Moraxellaceae	1236|Gammaproteobacteria	M	Nucleoside-specific channel-forming protein, Tsx	ND	ND	ND	ND	ND	ND	ND	ND	ND	ND	ND	N9QNE8	100	238	9.34e-179	493	GO:0009279	Acinetobacter sp. CIP 64.7	Ion channel protein Tsx	Pfam	PF03502	Nucleoside-specific channel-forming protein, Tsx	1.4e-07	IPR018013	Nucleoside-specific channel-forming protein, Tsx-like	GO:0009279(InterPro)
Ac58.323	1509403.GW12_07320	5.64e-94	274	COG3194@1|root,COG3194@2|Bacteria,1RH5G@1224|Proteobacteria,1T0X7@1236|Gammaproteobacteria,3NKSW@468|Moraxellaceae	1236|Gammaproteobacteria	F	Ureidoglycolate lyase	allA	GO:0003674,GO:0003824,GO:0016829,GO:0016840,GO:0016842,GO:0050385	4.3.2.3	ko:K01483	ko00230,ko01100,map00230,map01100	ND	R00776	RC00153,RC00379	ko00000,ko00001,ko01000	ND	ND	A0AAJ4P6H4	100	166	3.04e-122	344	ND	Acinetobacter lwoffii	Ureidoglycolate lyase (EC 4.3.2.3)	Pfam	PF04115	Ureidoglycolate lyase	9.6e-52	IPR007247	Ureidoglycolate lyase	GO:0000256(InterPro)|GO:0050385(InterPro)
Ac58.324	1509403.GW12_07330	1.24e-215	595	COG4266@1|root,COG4266@2|Bacteria,1MXJK@1224|Proteobacteria,1RR90@1236|Gammaproteobacteria,3NKYH@468|Moraxellaceae	1236|Gammaproteobacteria	F	Belongs to the allantoicase family	alc	ND	3.5.3.4	ko:K01477	ko00230,ko01100,ko01120,map00230,map01100,map01120	M00546	R02422	RC00379,RC00712	ko00000,ko00001,ko00002,ko01000	ND	ND	A0AAJ4P6U2	100	335	0	694	ND	Acinetobacter lwoffii	Allantoicase (EC 3.5.3.4)	PANTHER	PTHR12045	ALLANTOICASE	1.6e-100	IPR005164	Allantoicase	GO:0000256(InterPro)|GO:0004037(InterPro)
Ac58.325	466088.CL42_02545	6.2e-248	681	COG0654@1|root,COG0654@2|Bacteria,1MWWT@1224|Proteobacteria,1RP3Z@1236|Gammaproteobacteria,3NK2I@468|Moraxellaceae	1236|Gammaproteobacteria	CH	FAD binding domain	hpxO	GO:0000166,GO:0003674,GO:0003824,GO:0004497,GO:0005488,GO:0006082,GO:0006725,GO:0006807,GO:0008150,GO:0008152,GO:0009056,GO:0009987,GO:0016491,GO:0016705,GO:0016709,GO:0019439,GO:0019628,GO:0034641,GO:0036094,GO:0043167,GO:0043168,GO:0044237,GO:0044248,GO:0044270,GO:0044281,GO:0044282,GO:0046415,GO:0046483,GO:0046700,GO:0048037,GO:0050660,GO:0050661,GO:0050662,GO:0051287,GO:0055114,GO:0070402,GO:…	1.14.13.113	ko:K16839	ko00230,ko01100,ko01120,map00230,map01100,map01120	M00546	R09514	RC02551	ko00000,ko00001,ko00002,ko01000	ND	ND	D0SQQ8	100	385	0	799	GO:0004497; GO:0004846; GO:0006144; GO:0019628; GO:0071949	Acinetobacter junii SH205	FAD-dependent urate hydroxylase (EC 1.14.13.113)	PANTHER	PTHR13789	MONOOXYGENASE	3e-71	IPR050493	FAD-dependent Monooxygenases in Biosynthesis and Metabolism	GO:0004497(PANTHER)
Ac58.326	981336.F944_02635	1.54e-216	595	COG0583@1|root,COG0583@2|Bacteria,1QK14@1224|Proteobacteria,1RQG8@1236|Gammaproteobacteria,3NJKP@468|Moraxellaceae	1236|Gammaproteobacteria	K	LysR substrate binding domain	ND	ND	ND	ND	ND	ND	ND	ND	ND	ND	ND	N9QXC2	100	308	0	632	GO:0003700; GO:0005829	Acinetobacter sp. CIP 64.7	HTH lysR-type domain-containing protein	PANTHER	PTHR30419	HTH-TYPE TRANSCRIPTIONAL REGULATOR YBHD	8e-54	IPR050950	HTH-type LysR transcriptional regulators	GO:0005829(PANTHER)|GO:0006355(PANTHER)
Ac58.327	981336.F944_02729	2.58e-232	639	COG4638@1|root,COG4638@2|Bacteria,1MXXI@1224|Proteobacteria,1RZDZ@1236|Gammaproteobacteria,3NKKA@468|Moraxellaceae	1236|Gammaproteobacteria	P	Rieske [2Fe-2S] domain	ND	ND	ND	ND	ND	ND	ND	ND	ND	ND	ND	N9QNE2	100	351	0	736	GO:0004497; GO:0016705; GO:0046872; GO:0051537	Acinetobacter sp. CIP 64.7	Rieske domain-containing protein	PANTHER	PTHR21266	IRON-SULFUR DOMAIN CONTAINING PROTEIN	3.5e-43	IPR050584	Cholesterol 7-desaturase	ND
Ac58.328	871585.BDGL_002812	9.38e-50	160	COG4731@1|root,COG4731@2|Bacteria,1N19Y@1224|Proteobacteria,1SBCW@1236|Gammaproteobacteria,3NN63@468|Moraxellaceae	1236|Gammaproteobacteria	S	Uncharacterized protein conserved in bacteria (DUF2147)	ND	ND	ND	ND	ND	ND	ND	ND	ND	ND	ND	A0A2L0I3M9	100	134	6.21e-96	275	ND	Acinetobacter sp. ACNIH1	DUF2147 domain-containing protein	Pfam	PF09917	Uncharacterized protein conserved in bacteria (DUF2147)	1.5e-23	IPR019223	Domain of unknown function DUF2147	ND
Ac58.329	575588.ACPN01000179_gene1656	4.54e-53	166	COG1476@1|root,COG1476@2|Bacteria,1N58S@1224|Proteobacteria,1S939@1236|Gammaproteobacteria,3NQBQ@468|Moraxellaceae	1236|Gammaproteobacteria	K	Helix-turn-helix XRE-family like proteins	ND	ND	ND	ND	ND	ND	ND	ND	ND	ND	ND	N9QXU9	100	117	4.43e-80	234	GO:0003677	Acinetobacter sp. CIP 64.7	HTH cro/C1-type domain-containing protein	ND	ND	ND	ND	ND	ND	ND
Ac58.331	466088.CL42_10645	0	1331	COG0286@1|root,COG0286@2|Bacteria,1MW3A@1224|Proteobacteria,1RMRA@1236|Gammaproteobacteria,3NMFA@468|Moraxellaceae	1236|Gammaproteobacteria	V	N-6 DNA Methylase	hsdM	ND	2.1.1.72	ko:K03427	ND	ND	ND	ND	ko00000,ko01000,ko02048	ND	ND	A0A2L0I3N0	100	777	0	1599	GO:0003677; GO:0004519; GO:0008170; GO:0009007; GO:0009307; GO:0032259	Acinetobacter sp. ACNIH1	site-specific DNA-methyltransferase (adenine-specific) (EC 2.1.1.72)	PANTHER	PTHR42933	SLR6095 PROTEIN	5.1e-103	IPR051537	DNA Adenine N(4)/N(6)-Methyltransferase	ND
Ac58.332	1112209.AHVZ01000008_gene2122	4.09e-140	414	COG0732@1|root,COG0732@2|Bacteria,1Q4FB@1224|Proteobacteria,1RS7D@1236|Gammaproteobacteria,3NN5F@468|Moraxellaceae	1236|Gammaproteobacteria	V	Type I restriction modification DNA specificity domain	hsdS	ND	3.1.21.3	ko:K01154	ND	ND	ND	ND	ko00000,ko01000,ko02048	ND	ND	A0A2L0I3R5	100	463	0	960	GO:0003677; GO:0004519; GO:0009307	Acinetobacter sp. ACNIH1	Restriction endonuclease subunit S	CDD	cd17521	RMtype1_S_Sau13435ORF2165P_TRD2-CR2_like	1.05602e-75	ND	ND	ND
Ac58.333	202955.BBND01000020_gene2516	6.76e-182	508	COG4823@1|root,COG4823@2|Bacteria,1NJIX@1224|Proteobacteria,1RSPZ@1236|Gammaproteobacteria,3NNDJ@468|Moraxellaceae	1236|Gammaproteobacteria	V	Abi-like protein	ND	ND	ND	ND	ND	ND	ND	ND	ND	ND	ND	A0A2L0I3M8	100	305	0	640	GO:0003677	Acinetobacter sp. ACNIH1	DNA-binding protein	Pfam	PF07751	Abi-like protein	8.4e-55	IPR011664	Abortive infection system protein AbiD/AbiF-like	ND
Ac58.334	575564.HMPREF0014_02850	0	1927	COG0610@1|root,COG0610@2|Bacteria,1MU96@1224|Proteobacteria,1RP2Q@1236|Gammaproteobacteria,3NJIW@468|Moraxellaceae	1236|Gammaproteobacteria	L	Type I restriction enzyme R protein N terminus (HSDR_N)	hsdR	ND	3.1.21.3	ko:K01153	ND	ND	ND	ND	ko00000,ko01000,ko02048	ND	ND	A0A2L0I3U5	100	1084	0	2263	GO:0003677; GO:0005524; GO:0009035; GO:0009307	Acinetobacter sp. ACNIH1	type I site-specific deoxyribonuclease (EC 3.1.21.3)	PANTHER	PTHR42927	HELICASE SUPERFAMILY 1 AND 2 DOMAIN-CONTAINING PROTEIN	0	ND	ND	ND
Ac58.335	1002339.HMPREF9373_1623	1.55e-193	559	COG1401@1|root,COG1401@2|Bacteria,1MYQM@1224|Proteobacteria,1RSU7@1236|Gammaproteobacteria	1236|Gammaproteobacteria	V	GTPase subunit of restriction endonuclease	ND	ND	ND	ko:K07452	ND	ND	ND	ND	ko00000,ko01000,ko02048	ND	ND	A0A2L0I3N1	100	631	0	1298	GO:0004519; GO:0005524; GO:0016887	Acinetobacter sp. ACNIH1	Restriction endonuclease	PANTHER	PTHR37291	5-METHYLCYTOSINE-SPECIFIC RESTRICTION ENZYME B	2.5e-51	IPR052934	Methylated DNA Recognition and Restriction Enzymes	ND
Ac58.336	ND	ND	ND	ND	ND	ND	ND	ND	ND	ND	ND	ND	ND	ND	ND	ND	ND	ND	A0A2L0I9G8	99.751	402	0	816	ND	Acinetobacter sp. ACNIH1	Restriction endonuclease	PANTHER	PTHR38733	PROTEIN MCRC	2e-32	IPR019292	Type IV methyl-directed restriction enzyme EcoKMcrBC	ND
Ac58.337	1117647.M5M_03005	3.88e-38	155	COG0210@1|root,COG0210@2|Bacteria,1MYQI@1224|Proteobacteria,1SZRW@1236|Gammaproteobacteria	1236|Gammaproteobacteria	L	COG0210 Superfamily I DNA and RNA helicases	ND	ND	ND	ND	ND	ND	ND	ND	ND	ND	ND	A0A2L0I3X2	100	632	0	1289	GO:0000725; GO:0003677; GO:0005524; GO:0005829; GO:0016787; GO:0033202; GO:0043138	Acinetobacter sp. ACNIH1	DNA 3'-5' helicase II	PANTHER	PTHR11070	UVRD / RECB / PCRA DNA HELICASE FAMILY MEMBER	3.7e-25	IPR000212	DNA helicase, UvrD/REP type	GO:0000725(PANTHER)|GO:0003677(InterPro)|GO:0003678(InterPro)|GO:0005524(InterPro)|GO:0043138(PANTHER)
Ac58.338	1112217.PPL19_04020	4.53e-77	263	COG1196@1|root,COG3593@1|root,COG1196@2|Bacteria,COG3593@2|Bacteria,1N2CB@1224|Proteobacteria,1RQN2@1236|Gammaproteobacteria	1236|Gammaproteobacteria	L	ATP-dependent endonuclease of the OLD family	ND	ND	ND	ko:K07459	ND	ND	ND	ND	ko00000	ND	ND	A0A2L0I3T9	100	601	0	1224	GO:0004519; GO:0005524; GO:0016887	Acinetobacter sp. ACNIH1	ATP-dependent endonuclease	PANTHER	PTHR43581	ATP/GTP PHOSPHATASE	7.7e-33	IPR051396	Bacterial Antiviral Defense Nuclease	ND
Ac58.339	553217.ENHAE0001_1450	5.48e-68	214	COG4469@1|root,COG4469@2|Bacteria,1RFB6@1224|Proteobacteria,1S6GX@1236|Gammaproteobacteria	1236|Gammaproteobacteria	S	Competence protein	ND	ND	ND	ND	ND	ND	ND	ND	ND	ND	ND	A0A2L0I3P1	100	290	0	604	ND	Acinetobacter sp. ACNIH1	Competence protein CoiA	ND	ND	ND	ND	ND	ND	ND
Ac58.340	ND	ND	ND	ND	ND	ND	ND	ND	ND	ND	ND	ND	ND	ND	ND	ND	ND	ND	A0A2L0I3Y2	100	329	0	679	GO:0016020	Acinetobacter sp. ACNIH1	Uncharacterized protein	ND	ND	ND	ND	ND	ND	ND
Ac58.341	575588.ACPN01000197_gene1716	1.29e-136	387	COG0639@1|root,COG0639@2|Bacteria,1N106@1224|Proteobacteria,1S9QJ@1236|Gammaproteobacteria,3NNSX@468|Moraxellaceae	1236|Gammaproteobacteria	T	Calcineurin-like phosphoesterase	pphA	GO:0003674,GO:0003824,GO:0004721,GO:0006464,GO:0006470,GO:0006793,GO:0006796,GO:0006807,GO:0008138,GO:0008150,GO:0008152,GO:0009266,GO:0009628,GO:0009987,GO:0016311,GO:0016787,GO:0016788,GO:0016791,GO:0019538,GO:0036211,GO:0042578,GO:0043170,GO:0043412,GO:0044237,GO:0044238,GO:0044260,GO:0044267,GO:0050896,GO:0071704,GO:0140096,GO:1901564	3.1.3.16	ko:K07313	ND	ND	ND	ND	ko00000,ko01000	ND	ND	A0A2L0I3U9	100	228	2.55e-171	473	GO:0000298; GO:0005737; GO:0006798; GO:0008803; GO:0016791; GO:0110154	Acinetobacter sp. ACNIH1	Serine/threonine-protein phosphatase 2	PANTHER	PTHR42850	METALLOPHOSPHOESTERASE	1.2e-22	IPR050126	Diadenosine polyphosphate hydrolase	GO:0005737(PANTHER)|GO:0008803(PANTHER)|GO:0016791(PANTHER)|GO:0110154(PANTHER)
Ac58.342	981327.F925_02501	3.57e-20	77.8	2BTZP@1|root,32P87@2|Bacteria,1QPIQ@1224|Proteobacteria,1TN95@1236|Gammaproteobacteria,3NQ71@468|Moraxellaceae	1236|Gammaproteobacteria	ND	ND	ND	ND	ND	ND	ND	ND	ND	ND	ND	ND	ND	N9QL95	100	37	1.56e-20	77.8	ND	Acinetobacter sp. CIP 101966	Uncharacterized protein	ND	ND	ND	ND	ND	ND	ND
Ac58.343	575588.ACPN01000027_gene742	8.05e-18	73.2	2BG6S@1|root,32A3N@2|Bacteria,1QP42@1224|Proteobacteria,1TMTI@1236|Gammaproteobacteria,3NPCH@468|Moraxellaceae	1236|Gammaproteobacteria	ND	ND	ND	ND	ND	ND	ND	ND	ND	ND	ND	ND	ND	N9G9T4	100	37	2.03e-20	79	ND	Acinetobacter lwoffii NIPH 478	Uncharacterized protein	ND	ND	ND	ND	ND	ND	ND
Ac58.345	575588.ACPN01000027_gene741	1.2e-237	651	COG0502@1|root,COG0502@2|Bacteria,1MVFF@1224|Proteobacteria,1RMEQ@1236|Gammaproteobacteria,3NJJH@468|Moraxellaceae	1236|Gammaproteobacteria	H	Catalyzes the conversion of dethiobiotin (DTB) to biotin by the insertion of a sulfur atom into dethiobiotin via a radical- based mechanism	bioB	GO:0003674,GO:0003824,GO:0004076,GO:0005488,GO:0006082,GO:0006732,GO:0006766,GO:0006767,GO:0006768,GO:0006790,GO:0006807,GO:0008150,GO:0008152,GO:0009058,GO:0009102,GO:0009108,GO:0009110,GO:0009987,GO:0016053,GO:0016740,GO:0016782,GO:0016783,GO:0017144,GO:0018130,GO:0019752,GO:0032787,GO:0034641,GO:0042364,GO:0043436,GO:0043603,GO:0043604,GO:0044237,GO:0044249,GO:0044271,GO:0044272,GO:0044281,GO:…	2.8.1.6	ko:K01012	ko00780,ko01100,map00780,map01100	M00123,M00573,M00577	R01078	RC00441	ko00000,ko00001,ko00002,ko01000	ND	ND	A0AAJ3AH61	100	333	0	694	ND	Acinetobacter lwoffii	Biotin synthase BioB (EC 2.8.1.6)	SFLD	SFLDG01278	biotin synthase like	0	ND	ND	ND
Ac58.346	575588.ACPN01000027_gene740	3.79e-32	110	2AZT7@1|root,31S2G@2|Bacteria,1QPJK@1224|Proteobacteria,1TNA2@1236|Gammaproteobacteria,3NQ8H@468|Moraxellaceae	1236|Gammaproteobacteria	ND	ND	ND	ND	ND	ND	ND	ND	ND	ND	ND	ND	ND	N9QV87	100	66	2.02e-39	127	ND	Acinetobacter sp. CIP 64.7	Uncharacterized protein	ND	ND	ND	ND	ND	ND	ND
Ac58.347	575588.ACPN01000027_gene739	6.79e-271	738	COG1600@1|root,COG1600@2|Bacteria,1MV1H@1224|Proteobacteria,1RMD9@1236|Gammaproteobacteria,3NJ0V@468|Moraxellaceae	1236|Gammaproteobacteria	C	Catalyzes the conversion of epoxyqueuosine (oQ) to queuosine (Q), which is a hypermodified base found in the wobble positions of tRNA(Asp), tRNA(Asn), tRNA(His) and tRNA(Tyr)	queG	GO:0003674,GO:0003824,GO:0006091,GO:0006139,GO:0006725,GO:0006807,GO:0008150,GO:0008152,GO:0008616,GO:0009055,GO:0009058,GO:0009116,GO:0009119,GO:0009163,GO:0009987,GO:0016491,GO:0018130,GO:0019438,GO:0022900,GO:0034404,GO:0034641,GO:0034654,GO:0042455,GO:0044237,GO:0044238,GO:0044249,GO:0044271,GO:0044281,GO:0044283,GO:0046116,GO:0046483,GO:0052693,GO:0055086,GO:0055114,GO:0071704,GO:1901135,GO:…	1.17.99.6	ko:K18979	ND	ND	ND	ND	ko00000,ko01000,ko03016	ND	ND	A0AAJ3AG46	100	364	0	763	ND	Acinetobacter lwoffii	tRNA epoxyqueuosine(34) reductase QueG (EC 1.17.99.6)	PANTHER	PTHR30002	EPOXYQUEUOSINE REDUCTASE	8.8e-113	IPR004453	Epoxyqueuosine reductase QueG	GO:0008033(InterPro)|GO:0008616(PANTHER)|GO:0008616(InterPro)|GO:0016491(InterPro)|GO:0052693(PANTHER)
Ac58.348	575588.ACPN01000027_gene738	0	948	COG0062@1|root,COG0063@1|root,COG0062@2|Bacteria,COG0063@2|Bacteria,1MU1Q@1224|Proteobacteria,1RMPS@1236|Gammaproteobacteria,3NJ6K@468|Moraxellaceae	1236|Gammaproteobacteria	G	Bifunctional enzyme that catalyzes the epimerization of the S- and R-forms of NAD(P)HX and the dehydration of the S-form of NAD(P)HX at the expense of ADP, which is converted to AMP. This allows the repair of both epimers of NAD(P)HX, a damaged form of NAD(P)H that is a result of enzymatic or heat-dependent hydration	nnrD	GO:0003674,GO:0003824,GO:0016829,GO:0016835,GO:0016836,GO:0016853,GO:0016854,GO:0052855,GO:0052856,GO:0052857	4.2.1.136,5.1.99.6	ko:K17758,ko:K17759	ND	ND	ND	ND	ko00000,ko01000	ND	ND	A0AAJ3AH83	100	485	0	995	ND	Acinetobacter lwoffii	Bifunctional ADP-dependent NAD(P)H-hydrate dehydratase/NAD(P)H-hydrate epimerase	CDD	cd01171	YXKO-related	4.00825e-68	IPR000631	ATP/ADP-dependent (S)-NAD(P)H-hydrate dehydratase	GO:0016836(InterPro)
Ac58.349	575588.ACPN01000027_gene737	2.29e-57	175	COG1254@1|root,COG1254@2|Bacteria,1QUKD@1224|Proteobacteria,1TN28@1236|Gammaproteobacteria,3NPVB@468|Moraxellaceae	1236|Gammaproteobacteria	C	Acylphosphatase	ND	ND	ND	ND	ND	ND	ND	ND	ND	ND	ND	A0AAJ3AIG6	100	90	2.35e-60	182	ND	Acinetobacter lwoffii	Acylphosphatase	PANTHER	PTHR47268	ACYLPHOSPHATASE	1.2e-20	IPR020456	Acylphosphatase	GO:0003998(InterPro)
Ac58.350	981327.F925_02495	2.04e-117	334	COG0817@1|root,COG0817@2|Bacteria,1MUJI@1224|Proteobacteria,1RQPJ@1236|Gammaproteobacteria,3NJUP@468|Moraxellaceae	1236|Gammaproteobacteria	L	Nuclease that resolves Holliday junction intermediates in genetic recombination. Cleaves the cruciform structure in supercoiled DNA by nicking to strands with the same polarity at sites symmetrically opposed at the junction in the homologous arms and leaves a 5'-terminal phosphate and a 3'-terminal hydroxyl group	ruvC	GO:0000725,GO:0003674,GO:0003824,GO:0004518,GO:0004519,GO:0004520,GO:0004536,GO:0005575,GO:0005622,GO:0005623,GO:0006139,GO:0006259,GO:0006260,GO:0006261,GO:0006281,GO:0006310,GO:0006725,GO:0006807,GO:0006950,GO:0006974,GO:0008150,GO:0008152,GO:0008821,GO:0009058,GO:0009059,GO:0009314,GO:0009628,GO:0009987,GO:0016787,GO:0016788,GO:0016889,GO:0016894,GO:0031297,GO:0032991,GO:0033554,GO:0034641,GO:…	3.1.22.4	ko:K01159	ko03440,map03440	ND	ND	ND	ko00000,ko00001,ko01000,ko03400	ND	ND	A0AAJ2I665	100	181	6.1e-131	367	ND	Acinetobacter sp. RG5	Crossover junction endodeoxyribonuclease RuvC	CDD	cd16962	RuvC	1.41371e-67	IPR002176	Crossover junction endodeoxyribonuclease RuvC	GO:0004520(InterPro)|GO:0006281(InterPro)|GO:0006310(InterPro)
Ac58.351	981327.F925_02494	2.71e-98	286	COG3030@1|root,COG3030@2|Bacteria,1N2HX@1224|Proteobacteria,1SBEE@1236|Gammaproteobacteria,3NKSY@468|Moraxellaceae	1236|Gammaproteobacteria	S	FxsA cytoplasmic membrane protein	ND	ND	ND	ko:K07113	ND	ND	ND	ND	ko00000	ND	ND	N9QV92	100	188	2.5e-132	372	GO:0016020	Acinetobacter sp. CIP 64.7	FxsA protein	PANTHER	PTHR35335	UPF0716 PROTEIN FXSA	1.2e-20	IPR007313	FxsA cytoplasmic membrane protein	GO:0016020(InterPro)
Ac58.352	575588.ACPN01000027_gene734	2.23e-143	402	COG1280@1|root,COG1280@2|Bacteria,1MX0K@1224|Proteobacteria,1RP43@1236|Gammaproteobacteria,3NKM1@468|Moraxellaceae	1236|Gammaproteobacteria	E	LysE type translocator	ND	GO:0003333,GO:0003674,GO:0005215,GO:0005342,GO:0005575,GO:0005623,GO:0005886,GO:0006810,GO:0006811,GO:0006820,GO:0006865,GO:0008150,GO:0008509,GO:0008514,GO:0015075,GO:0015171,GO:0015175,GO:0015179,GO:0015318,GO:0015711,GO:0015804,GO:0015807,GO:0015849,GO:0016020,GO:0022857,GO:0034220,GO:0042968,GO:0042970,GO:0044464,GO:0046942,GO:0046943,GO:0051179,GO:0051234,GO:0055085,GO:0071702,GO:0071705,GO:…	ND	ND	ND	ND	ND	ND	ND	ND	ND	N9PBH3	100	212	6.1e-152	423	GO:0005886; GO:0015171	Acinetobacter sp. CIP 64.7	Threonine efflux protein	PANTHER	PTHR30086	ARGININE EXPORTER PROTEIN ARGO	1.4e-32	IPR001123	Amino acid exporter protein, LeuE-type	GO:0005887(PANTHER)|GO:0006865(PANTHER)|GO:0006865(InterPro)|GO:0015171(PANTHER)|GO:0016020(InterPro)
Ac58.353	981327.F925_02491	5.73e-45	143	2AZ8Z@1|root,31RG2@2|Bacteria,1QNZJ@1224|Proteobacteria,1TMNC@1236|Gammaproteobacteria,3NP0R@468|Moraxellaceae	1236|Gammaproteobacteria	ND	ND	ND	ND	ND	ND	ND	ND	ND	ND	ND	ND	ND	N9QWU0	100	81	3.32e-55	168	GO:0016020	Acinetobacter sp. CIP 64.7	C2H2-type domain-containing protein	ND	ND	ND	ND	ND	ND	ND
Ac58.354	575588.ACPN01000026_gene809	0	1006	COG3634@1|root,COG3634@2|Bacteria,1MUKD@1224|Proteobacteria,1RNC7@1236|Gammaproteobacteria,3NJBW@468|Moraxellaceae	1236|Gammaproteobacteria	C	Alkyl hydroperoxide reductase	ahpF	GO:0000166,GO:0003674,GO:0003824,GO:0005488,GO:0005575,GO:0005622,GO:0005623,GO:0005737,GO:0005829,GO:0008150,GO:0008152,GO:0008785,GO:0009321,GO:0016491,GO:0016651,GO:0016667,GO:0016668,GO:0032991,GO:0036094,GO:0043167,GO:0043168,GO:0044424,GO:0044444,GO:0044464,GO:0048037,GO:0050660,GO:0050662,GO:0055114,GO:0071949,GO:0097159,GO:1901265,GO:1901363,GO:1902494,GO:1990204	ND	ko:K03387	ND	ND	ND	ND	ko00000,ko01000	ND	ND	A0AAJ3AHJ9	100	521	0	1066	ND	Acinetobacter lwoffii	Alkyl hydroperoxide reductase subunit F (EC 1.8.1.-)	PANTHER	PTHR48105	THIOREDOXIN REDUCTASE 1-RELATED-RELATED	1.9e-75	IPR050097	Ferredoxin--NADP reductase type 2	GO:0004791(PANTHER)|GO:0005829(PANTHER)|GO:0045454(PANTHER)
Ac58.355	575588.ACPN01000026_gene808	3.97e-48	150	COG4728@1|root,COG4728@2|Bacteria,1N6NP@1224|Proteobacteria,1SCKQ@1236|Gammaproteobacteria,3NPEV@468|Moraxellaceae	1236|Gammaproteobacteria	S	Protein of unknown function (DUF1653)	ND	ND	ND	ND	ND	ND	ND	ND	ND	ND	ND	N9QV96	100	73	2.17e-49	153	ND	Acinetobacter sp. CIP 64.7	DUF1653 domain-containing protein	Pfam	PF07866	Protein of unknown function (DUF1653)	5e-25	IPR023387	DUF1653-like domain	ND
Ac58.356	1217710.F969_02346	8e-104	301	COG4122@1|root,COG4122@2|Bacteria,1RKF0@1224|Proteobacteria,1S766@1236|Gammaproteobacteria,3NKU9@468|Moraxellaceae	1236|Gammaproteobacteria	S	O-methyltransferase	mdmC	ND	ND	ND	ND	ND	ND	ND	ND	ND	ND	N9PBH9	100	196	3.66e-144	402	GO:0008171; GO:0032259	Acinetobacter sp. CIP 64.7	Methyltransferase domain-containing protein	PANTHER	PTHR43167	PUTATIVE (AFU_ORTHOLOGUE AFUA_6G01830)-RELATED	2.5e-26	ND	ND	ND
Ac58.357	981327.F925_02487	1.83e-44	141	2A4F6@1|root,30T14@2|Bacteria,1QCB1@1224|Proteobacteria,1TMUR@1236|Gammaproteobacteria,3NPFG@468|Moraxellaceae	1236|Gammaproteobacteria	S	KTSC domain	ND	ND	ND	ND	ND	ND	ND	ND	ND	ND	ND	A0AAJ2M8U9	100	68	3.48e-46	144	ND	Acinetobacter sp. RG5	KTSC domain-containing protein	ND	ND	ND	ND	ND	ND	ND
Ac58.358	575588.ACPN01000026_gene806	3.92e-137	385	COG0450@1|root,COG0450@2|Bacteria,1MWPY@1224|Proteobacteria,1RN4S@1236|Gammaproteobacteria,3NIQ5@468|Moraxellaceae	1236|Gammaproteobacteria	O	Alkyl hydroperoxide reductase	ahpC	GO:0003674,GO:0003824,GO:0004601,GO:0005488,GO:0005515,GO:0005575,GO:0005622,GO:0005623,GO:0005737,GO:0005829,GO:0006873,GO:0006875,GO:0006879,GO:0006950,GO:0006979,GO:0007154,GO:0008150,GO:0008152,GO:0009267,GO:0009321,GO:0009605,GO:0009636,GO:0009970,GO:0009987,GO:0009991,GO:0010033,GO:0016209,GO:0016491,GO:0016667,GO:0016671,GO:0016684,GO:0019725,GO:0030003,GO:0031667,GO:0031668,GO:0031669,GO:…	1.11.1.15	ko:K03386	ko04214,map04214	ND	ND	ND	ko00000,ko00001,ko01000,ko04147	ND	ND	A0AAJ2MAT0	100	187	5.94e-138	385	ND	Acinetobacter sp. RG5	Alkyl hydroperoxide reductase subunit C (EC 1.11.1.26)	CDD	cd03015	PRX_Typ2cys	1.1657e-94	ND	ND	ND
Ac58.359	ND	ND	ND	ND	ND	ND	ND	ND	ND	ND	ND	ND	ND	ND	ND	ND	ND	ND	A0A2H9ULB2	79.31	29	5.62e-11	55.1	ND	Acinetobacter pseudolwoffii	IS5/IS1182 family transposase	ND	ND	ND	ND	ND	ND	ND
Ac58.360	575588.ACPN01000026_gene805	0	2535	COG1643@1|root,COG1643@2|Bacteria,1MUEQ@1224|Proteobacteria,1RMU1@1236|Gammaproteobacteria,3NJVR@468|Moraxellaceae	1236|Gammaproteobacteria	L	Helicase associated domain (HA2) Add an annotation	hrpA	GO:0003674,GO:0003724,GO:0003824,GO:0004004,GO:0004386,GO:0006139,GO:0006396,GO:0006397,GO:0006725,GO:0006807,GO:0008026,GO:0008150,GO:0008152,GO:0008186,GO:0009451,GO:0009987,GO:0010467,GO:0016070,GO:0016071,GO:0016462,GO:0016787,GO:0016817,GO:0016818,GO:0016887,GO:0017111,GO:0034641,GO:0042623,GO:0043170,GO:0043412,GO:0044237,GO:0044238,GO:0046483,GO:0070035,GO:0071704,GO:0090304,GO:0140098,GO:…	3.6.4.13	ko:K03578	ND	ND	ND	ND	ko00000,ko01000	ND	ND	N9QL98	100	1307	0	2689	GO:0003723; GO:0004386; GO:0005524; GO:0016887	Acinetobacter sp. CIP 64.7	ATP-dependent helicase HrpA	Pfam	PF11898	Domain of unknown function (DUF3418)	0	IPR024590	RNA helicase HrpA, C-terminal	ND
Ac58.361	981327.F925_02484	9.89e-262	715	COG0332@1|root,COG0332@2|Bacteria,1MU9N@1224|Proteobacteria,1RNIR@1236|Gammaproteobacteria,3NIGQ@468|Moraxellaceae	1236|Gammaproteobacteria	I	synthase III	fabH	ND	2.3.1.207	ko:K16872	ND	ND	ND	ND	ko00000,ko01000	ND	ND	N9QVA2	100	369	0	759	GO:0004315; GO:0006633; GO:0044550	Acinetobacter sp. CIP 64.7	3-oxoacyl-[acyl-carrier-protein] synthase 3	CDD	cd00830	KAS_III	1.43613e-89	ND	ND	ND
Ac58.362	575588.ACPN01000026_gene803	4.69e-182	503	COG0204@1|root,COG0204@2|Bacteria,1RB47@1224|Proteobacteria,1S31I@1236|Gammaproteobacteria,3NJGJ@468|Moraxellaceae	1236|Gammaproteobacteria	I	Diacylglycerol acyltransferase	ND	ND	ND	ND	ND	ND	ND	ND	ND	ND	ND	N9PBI2	100	250	0	512	GO:0016746	Acinetobacter sp. CIP 64.7	Phospholipid/glycerol acyltransferase domain-containing protein	PANTHER	PTHR22753	TRANSMEMBRANE PROTEIN 68	3e-37	ND	ND	ND
Ac58.363	575588.ACPN01000026_gene802	0	1323	2A468@1|root,30SRE@2|Bacteria,1PC3T@1224|Proteobacteria,1SWWI@1236|Gammaproteobacteria,3NM2R@468|Moraxellaceae	1236|Gammaproteobacteria	ND	ND	ND	ND	ND	ND	ND	ND	ND	ND	ND	ND	ND	N9PAZ8	100	668	0	1375	ND	Acinetobacter sp. CIP 64.7	Uncharacterized protein	ND	ND	ND	ND	ND	ND	ND
Ac58.364	575588.ACPN01000026_gene801	0	1122	COG0507@1|root,COG0507@2|Bacteria,1QCFP@1224|Proteobacteria,1S1GX@1236|Gammaproteobacteria,3NIRC@468|Moraxellaceae	1236|Gammaproteobacteria	L	Helix-turn-helix domain	pif1	ND	ND	ND	ND	ND	ND	ND	ND	ND	ND	N9QWV1	100	571	0	1184	GO:0000723; GO:0003678; GO:0006281; GO:0016887	Acinetobacter sp. CIP 64.7	AAA+ ATPase domain-containing protein	PANTHER	PTHR47642	ATP-DEPENDENT DNA HELICASE	2.5e-81	IPR051055	PIF1 DNA helicase	ND
Ac58.365	575588.ACPN01000026_gene800	1.97e-48	151	COG2105@1|root,COG2105@2|Bacteria,1N814@1224|Proteobacteria,1SB38@1236|Gammaproteobacteria,3NNRM@468|Moraxellaceae	1236|Gammaproteobacteria	S	Gamma-glutamyl cyclotransferase, AIG2-like	ND	ND	ND	ND	ND	ND	ND	ND	ND	ND	ND	N9HR67	90.411	73	6.97e-44	140	ND	Acinetobacter lwoffii NIPH 478	Gamma-glutamylcyclotransferase AIG2-like domain-containing protein	CDD	cd06661	GGCT_like	2.55879e-09	IPR013024	Gamma-glutamyl cyclotransferase-like	ND
Ac58.366	575588.ACPN01000026_gene799	2.72e-91	266	COG2707@1|root,COG2707@2|Bacteria,1RA7I@1224|Proteobacteria,1S2D6@1236|Gammaproteobacteria,3NN43@468|Moraxellaceae	1236|Gammaproteobacteria	S	Protein of unknown function (DUF441)	yeaL	GO:0005575,GO:0005623,GO:0005886,GO:0016020,GO:0044464,GO:0071944	ND	ND	ND	ND	ND	ND	ND	ND	ND	N9QVA7	100	150	8.55e-97	278	GO:0005886	Acinetobacter sp. CIP 64.7	UPF0756 membrane protein F890_01393	PANTHER	PTHR38452	UPF0756 MEMBRANE PROTEIN YEAL	1.6e-50	IPR007382	Uncharacterised protein family UPF0756, transmembrame	GO:0005886(PANTHER)
Ac58.367	575588.ACPN01000026_gene798	1.2e-164	458	COG1187@1|root,COG1187@2|Bacteria,1MU6M@1224|Proteobacteria,1RQA9@1236|Gammaproteobacteria,3NJ1F@468|Moraxellaceae	1236|Gammaproteobacteria	J	Belongs to the pseudouridine synthase RsuA family	rsuA	ND	5.4.99.19	ko:K06183	ND	ND	ND	ND	ko00000,ko01000,ko03009	ND	ND	N9PBI7	100	235	2.99e-176	486	GO:0000455; GO:0003723; GO:0160136	Acinetobacter sp. CIP 64.7	Pseudouridine synthase (EC 5.4.99.-)	CDD	cd02553	PseudoU_synth_RsuA	1.84121e-79	ND	ND	ND
Ac58.368	575588.ACPN01000026_gene797	9.12e-103	295	COG0454@1|root,COG0456@2|Bacteria,1N7ER@1224|Proteobacteria,1SCKS@1236|Gammaproteobacteria,3NN6T@468|Moraxellaceae	1236|Gammaproteobacteria	K	Acetyltransferase (GNAT) domain	ND	ND	ND	ND	ND	ND	ND	ND	ND	ND	ND	N9PPW2	100	147	1.32e-106	303	GO:0016020; GO:0016747	Acinetobacter sp. CIP 102136	N-acetyltransferase domain-containing protein	Pfam	PF00583	Acetyltransferase (GNAT) family	4.5e-13	IPR000182	GNAT domain	GO:0016747(InterPro)
Ac58.369	575588.ACPN01000026_gene796	3.75e-70	209	COG3077@1|root,COG3077@2|Bacteria,1NGDT@1224|Proteobacteria,1SJ4G@1236|Gammaproteobacteria,3NNVR@468|Moraxellaceae	1236|Gammaproteobacteria	L	RelB antitoxin	ND	ND	ND	ko:K07473	ND	ND	ND	ND	ko00000,ko02048	ND	ND	N9QWV6	100	115	1.26e-77	227	GO:0006351; GO:0006355	Acinetobacter sp. CIP 64.7	RelB/DinJ family addiction module antitoxin	PANTHER	PTHR38781	ANTITOXIN DINJ-RELATED	4.3e-10	IPR007337	RelB antitoxin/Antitoxin DinJ	GO:0006351(PANTHER)
Ac58.370	575588.ACPN01000026_gene795	3.55e-228	624	COG0564@1|root,COG0564@2|Bacteria,1MX5Y@1224|Proteobacteria,1S2VX@1236|Gammaproteobacteria,3NK7C@468|Moraxellaceae	1236|Gammaproteobacteria	J	RNA pseudouridylate synthase	ND	ND	5.4.99.28,5.4.99.29	ko:K06177	ND	ND	ND	ND	ko00000,ko01000,ko03009,ko03016	ND	ND	N9QLB1	100	302	0	631	GO:0000455; GO:0003723; GO:0009982; GO:0140098	Acinetobacter sp. CIP 64.7	Pseudouridine synthase RsuA/RluA-like domain-containing protein	PANTHER	PTHR21600	MITOCHONDRIAL RNA PSEUDOURIDINE SYNTHASE	6.4e-34	IPR050188	RluA Pseudouridine Synthase	GO:0000455(PANTHER)|GO:0009982(PANTHER)
Ac58.371	981327.F925_02471	3.41e-112	319	COG0802@1|root,COG0802@2|Bacteria,1RGYU@1224|Proteobacteria,1S6IB@1236|Gammaproteobacteria,3NM6D@468|Moraxellaceae	1236|Gammaproteobacteria	S	Threonylcarbamoyl adenosine biosynthesis protein TsaE	yjeE	GO:0000166,GO:0002949,GO:0003674,GO:0003824,GO:0005488,GO:0005515,GO:0006139,GO:0006396,GO:0006399,GO:0006400,GO:0006725,GO:0006807,GO:0008033,GO:0008150,GO:0008152,GO:0009451,GO:0009987,GO:0010467,GO:0016070,GO:0016462,GO:0016787,GO:0016817,GO:0016818,GO:0016887,GO:0017076,GO:0017111,GO:0030554,GO:0032553,GO:0032555,GO:0032559,GO:0034470,GO:0034641,GO:0034660,GO:0036094,GO:0042802,GO:0043167,GO:…	ND	ko:K06925	ND	ND	ND	ND	ko00000,ko03016	ND	ND	A0A2K8UQR4	100	159	1.94e-115	327	ND	Acinetobacter lwoffii	tRNA threonylcarbamoyladenosine biosynthesis protein TsaE (t(6)A37 threonylcarbamoyladenosine biosynthesis protein TsaE)	Pfam	PF02367	Threonylcarbamoyl adenosine biosynthesis protein TsaE	5.2e-32	IPR003442	tRNA threonylcarbamoyl adenosine modification protein TsaE	GO:0002949(InterPro)
Ac58.372	575588.ACPN01000026_gene793	0	1271	COG0323@1|root,COG0323@2|Bacteria,1MV61@1224|Proteobacteria,1RM89@1236|Gammaproteobacteria,3NIU8@468|Moraxellaceae	1236|Gammaproteobacteria	L	This protein is involved in the repair of mismatches in DNA. It is required for dam-dependent methyl-directed DNA mismatch repair. May act as a molecular matchmaker , a protein that promotes the formation of a stable complex between two or more DNA-binding proteins in an ATP-dependent manner without itself being part of a final effector complex	mutL	GO:0003674,GO:0003676,GO:0003677,GO:0003697,GO:0003824,GO:0005488,GO:0005575,GO:0005622,GO:0005623,GO:0006139,GO:0006259,GO:0006281,GO:0006298,GO:0006725,GO:0006807,GO:0006950,GO:0006974,GO:0008150,GO:0008152,GO:0009987,GO:0016462,GO:0016787,GO:0016817,GO:0016818,GO:0016887,GO:0017111,GO:0032300,GO:0032991,GO:0033554,GO:0034641,GO:0043170,GO:0044237,GO:0044238,GO:0044260,GO:0044424,GO:0044464,GO:…	ND	ko:K03572	ko03430,map03430	ND	ND	ND	ko00000,ko00001,ko03400	ND	ND	N9PBJ2	100	655	0	1349	GO:0005524; GO:0005737; GO:0006298; GO:0016887; GO:0030983; GO:0032300; GO:0140664	Acinetobacter sp. CIP 64.7	DNA mismatch repair protein MutL	PANTHER	PTHR10073	DNA MISMATCH REPAIR PROTEIN MLH, PMS, MUTL	2.8e-124	IPR038973	DNA mismatch repair protein MutL/Mlh/Pms-like	GO:0006298(PANTHER)|GO:0006298(InterPro)|GO:0016887(PANTHER)|GO:0016887(InterPro)|GO:0032300(PANTHER)|GO:0032300(InterPro)|GO:0140664(InterPro)
Ac58.373	575588.ACPN01000026_gene792	5.23e-227	622	COG0324@1|root,COG0324@2|Bacteria,1MUB2@1224|Proteobacteria,1RMDU@1236|Gammaproteobacteria,3NJ8H@468|Moraxellaceae	1236|Gammaproteobacteria	F	Catalyzes the transfer of a dimethylallyl group onto the adenine at position 37 in tRNAs that read codons beginning with uridine, leading to the formation of N6-(dimethylallyl)adenosine (i(6)A)	miaA	GO:0003674,GO:0003824,GO:0006139,GO:0006396,GO:0006399,GO:0006400,GO:0006417,GO:0006725,GO:0006807,GO:0006950,GO:0008033,GO:0008150,GO:0008152,GO:0009266,GO:0009408,GO:0009451,GO:0009628,GO:0009889,GO:0009987,GO:0010467,GO:0010468,GO:0010556,GO:0010608,GO:0016070,GO:0016740,GO:0016765,GO:0019222,GO:0031323,GO:0031326,GO:0032268,GO:0033554,GO:0034248,GO:0034470,GO:0034605,GO:0034641,GO:0034660,GO:…	2.5.1.75	ko:K00791	ko00908,ko01100,ko01110,map00908,map01100,map01110	ND	R01122	RC02820	ko00000,ko00001,ko01000,ko01006,ko03016	ND	ND	N9PB10	100	314	0	653	GO:0005524; GO:0006400; GO:0009824; GO:0052381	Acinetobacter sp. CIP 64.7	tRNA dimethylallyltransferase (EC 2.5.1.75) (Dimethylallyl diphosphate:tRNA dimethylallyltransferase) (DMAPP:tRNA dimethylallyltransferase) (DMATase) (Isopentenyl-diphosphate:tRNA isopentenyltransferase) (IPP transferase) (IPPT) (IPTase)	Pfam	PF01715	IPP transferase	3.2e-80	ND	ND	ND
Ac58.374	981327.F925_02468	3.35e-53	171	COG1923@1|root,COG1923@2|Bacteria,1MZM1@1224|Proteobacteria,1S8W0@1236|Gammaproteobacteria,3NK0S@468|Moraxellaceae	1236|Gammaproteobacteria	J	RNA chaperone that binds small regulatory RNA (sRNAs) and mRNAs to facilitate mRNA translational regulation in response to envelope stress, environmental stress and changes in metabolite concentrations. Also binds with high specificity to tRNAs	hfq	GO:0003674,GO:0003676,GO:0003677,GO:0003681,GO:0003723,GO:0005488,GO:0005575,GO:0005622,GO:0005623,GO:0005737,GO:0005829,GO:0006139,GO:0006378,GO:0006396,GO:0006397,GO:0006417,GO:0006725,GO:0006807,GO:0008150,GO:0008152,GO:0009889,GO:0009890,GO:0009891,GO:0009892,GO:0009893,GO:0009987,GO:0010467,GO:0010468,GO:0010556,GO:0010557,GO:0010558,GO:0010604,GO:0010605,GO:0010608,GO:0010628,GO:0010629,GO:…	ND	ko:K03666	ko02024,ko03018,ko05111,map02024,map03018,map05111	ND	ND	ND	ko00000,ko00001,ko03019,ko03036	ND	ND	N9QWW1	100	175	2.72e-112	320	GO:0003723; GO:0005829; GO:0006355; GO:0043487; GO:0045974	Acinetobacter sp. CIP 64.7	RNA-binding protein Hfq	PANTHER	PTHR34772	RNA-BINDING PROTEIN HFQ	2.7e-31	IPR005001	RNA-binding protein Hfq	GO:0003723(PANTHER)|GO:0003723(InterPro)|GO:0005829(PANTHER)|GO:0006355(InterPro)|GO:0043487(PANTHER)|GO:0045974(PANTHER)
Ac58.375	575588.ACPN01000026_gene790	1.64e-298	813	COG0760@1|root,COG0760@2|Bacteria,1MVB3@1224|Proteobacteria,1RMWU@1236|Gammaproteobacteria,3NIEI@468|Moraxellaceae	1236|Gammaproteobacteria	M	Chaperone involved in the correct folding and assembly of outer membrane proteins. Recognizes specific patterns of aromatic residues and the orientation of their side chains, which are found more frequently in integral outer membrane proteins. May act in both early periplasmic and late outer membrane-associated steps of protein maturation	surA	GO:0000413,GO:0003674,GO:0003755,GO:0003824,GO:0005488,GO:0005515,GO:0005575,GO:0005623,GO:0006457,GO:0006458,GO:0006464,GO:0006807,GO:0008150,GO:0008152,GO:0009987,GO:0016043,GO:0016853,GO:0016859,GO:0018193,GO:0018208,GO:0019538,GO:0022607,GO:0030288,GO:0030313,GO:0031647,GO:0031975,GO:0033218,GO:0036211,GO:0042277,GO:0042597,GO:0043163,GO:0043165,GO:0043170,GO:0043412,GO:0044085,GO:0044091,GO:…	5.2.1.8	ko:K03771	ND	ND	ND	ND	ko00000,ko01000,ko03110	ND	ND	N9QLB8	100	435	0	889	GO:0003755; GO:0006457; GO:0030288; GO:0042277; GO:0043165; GO:0050821; GO:0051082	Acinetobacter sp. CIP 64.7	Chaperone SurA (Peptidyl-prolyl cis-trans isomerase SurA) (PPIase SurA) (EC 5.2.1.8) (Rotamase SurA)	PANTHER	PTHR47637	CHAPERONE SURA	3.6e-78	IPR050280	Outer Membrane Protein Chaperone SurA	ND
Ac58.376	575588.ACPN01000026_gene789	0	1648	COG1452@1|root,COG1452@2|Bacteria,1MUJC@1224|Proteobacteria,1RQEX@1236|Gammaproteobacteria,3NJSZ@468|Moraxellaceae	1236|Gammaproteobacteria	M	Together with LptE, is involved in the assembly of lipopolysaccharide (LPS) at the surface of the outer membrane	lptD	GO:0005575,GO:0005623,GO:0006810,GO:0006869,GO:0008150,GO:0009279,GO:0009636,GO:0009987,GO:0010876,GO:0015920,GO:0016020,GO:0016043,GO:0019867,GO:0022607,GO:0030312,GO:0030313,GO:0031975,GO:0033036,GO:0042221,GO:0043163,GO:0043165,GO:0044085,GO:0044091,GO:0044462,GO:0044464,GO:0045229,GO:0050896,GO:0051179,GO:0051234,GO:0061024,GO:0071702,GO:0071709,GO:0071840,GO:0071944,GO:1901264	ND	ko:K04744	ND	ND	ND	ND	ko00000,ko02000	1.B.42.1	ND	A0AAJ2MA33	100	817	0	1691	ND	Acinetobacter sp. RG5	LPS assembly protein LptD	PANTHER	PTHR30189	LPS-ASSEMBLY PROTEIN	6.9e-109	IPR050218	Lipopolysaccharide Assembly Protein LptD	GO:0009279(PANTHER)
Ac58.377	575588.ACPN01000026_gene788	2.03e-247	676	COG3178@1|root,COG3178@2|Bacteria,1MXCH@1224|Proteobacteria,1RQ1Q@1236|Gammaproteobacteria,3NJZE@468|Moraxellaceae	1236|Gammaproteobacteria	S	Phosphotransferase enzyme family	ND	GO:0000166,GO:0000270,GO:0003674,GO:0003824,GO:0005488,GO:0005524,GO:0005975,GO:0006022,GO:0006040,GO:0006082,GO:0006793,GO:0006796,GO:0006807,GO:0008144,GO:0008150,GO:0008152,GO:0009254,GO:0009987,GO:0016301,GO:0016310,GO:0016740,GO:0016772,GO:0017076,GO:0019200,GO:0019752,GO:0030203,GO:0030554,GO:0032553,GO:0032555,GO:0032559,GO:0035639,GO:0036094,GO:0043167,GO:0043168,GO:0043170,GO:0043436,GO:…	2.7.1.221	ko:K07102	ko00520,ko01100,map00520,map01100	ND	R08968,R11024	RC00002,RC00078	ko00000,ko00001,ko01000	ND	ND	N9PBJ6	100	337	0	697	GO:0005524	Acinetobacter sp. CIP 64.7	Aminoglycoside phosphotransferase domain-containing protein	Pfam	PF01636	Phosphotransferase enzyme family	1.6e-24	IPR002575	Aminoglycoside phosphotransferase	ND
Ac58.378	575588.ACPN01000026_gene787	3.17e-165	459	COG1208@1|root,COG1208@2|Bacteria,1R9ZD@1224|Proteobacteria,1S23A@1236|Gammaproteobacteria,3NJ0U@468|Moraxellaceae	1236|Gammaproteobacteria	JM	COG1208 Nucleoside-diphosphate-sugar pyrophosphorylase involved in lipopolysaccharide biosynthesis translation initiation factor 2B, gamma epsilon subunits (eIF-2Bgamma eIF-2Bepsilon)	ND	GO:0000166,GO:0000270,GO:0000287,GO:0001882,GO:0001884,GO:0002134,GO:0003674,GO:0003824,GO:0005488,GO:0006022,GO:0006040,GO:0006082,GO:0006807,GO:0008150,GO:0008152,GO:0009254,GO:0009987,GO:0016740,GO:0016772,GO:0016779,GO:0019103,GO:0019752,GO:0030203,GO:0032549,GO:0032551,GO:0032553,GO:0032557,GO:0036094,GO:0043167,GO:0043168,GO:0043169,GO:0043170,GO:0043436,GO:0044237,GO:0044281,GO:0046872,GO:…	2.7.7.13,2.7.7.99	ko:K00966,ko:K00992	ko00051,ko00520,ko01100,ko01110,map00051,map00520,map01100,map01110	M00114,M00361,M00362	R00885,R11025	RC00002	ko00000,ko00001,ko00002,ko01000	ND	ND	N9PB17	100	229	1.1e-164	457	GO:0009058; GO:0016779	Acinetobacter sp. CIP 64.7	Nucleotidyl transferase domain-containing protein	CDD	cd06422	NTP_transferase_like_1	1.99504e-88	ND	ND	ND
Ac58.379	575588.ACPN01000026_gene786	1.78e-143	402	COG0357@1|root,COG0357@2|Bacteria,1MY0K@1224|Proteobacteria,1RMRZ@1236|Gammaproteobacteria,3NJAY@468|Moraxellaceae	1236|Gammaproteobacteria	J	Specifically methylates the N7 position of guanine in position 527 of 16S rRNA	rsmG	GO:0000154,GO:0001510,GO:0003674,GO:0003824,GO:0005575,GO:0005622,GO:0005623,GO:0005737,GO:0005829,GO:0006139,GO:0006364,GO:0006396,GO:0006725,GO:0006807,GO:0008150,GO:0008152,GO:0008168,GO:0008170,GO:0008173,GO:0008649,GO:0008757,GO:0009451,GO:0009987,GO:0010467,GO:0016070,GO:0016072,GO:0016435,GO:0016740,GO:0016741,GO:0022613,GO:0031167,GO:0032259,GO:0034470,GO:0034641,GO:0034660,GO:0036265,GO:…	2.1.1.170	ko:K03501	ND	ND	ND	ND	ko00000,ko01000,ko03009,ko03036	ND	ND	N9QWW6	100	210	1.86e-153	427	GO:0005829; GO:0070043	Acinetobacter sp. CIP 64.7	Ribosomal RNA small subunit methyltransferase G (EC 2.1.1.170) (16S rRNA 7-methylguanosine methyltransferase) (16S rRNA m7G methyltransferase)	Pfam	PF02527	rRNA small subunit methyltransferase G	6.8e-47	IPR003682	rRNA small subunit methyltransferase G	GO:0005737(InterPro)|GO:0006364(InterPro)|GO:0008649(InterPro)
Ac58.380	575588.ACPN01000026_gene785	2.57e-175	487	COG1192@1|root,COG1192@2|Bacteria,1MV43@1224|Proteobacteria,1RNJK@1236|Gammaproteobacteria,3NIYN@468|Moraxellaceae	1236|Gammaproteobacteria	D	4Fe-4S iron sulfur cluster binding proteins, NifH/frxC family	parA	ND	ND	ko:K03496	ND	ND	ND	ND	ko00000,ko03036,ko04812	ND	ND	N9QLC3	100	260	0	521	ND	Acinetobacter sp. CIP 64.7	AAA domain-containing protein	PANTHER	PTHR13696	P-LOOP CONTAINING NUCLEOSIDE TRIPHOSPHATE HYDROLASE	2.7e-63	IPR050678	DNA Partitioning ATPase	ND
Ac58.381	575588.ACPN01000026_gene784	1.2e-202	559	COG1475@1|root,COG1475@2|Bacteria,1MW2E@1224|Proteobacteria,1RN65@1236|Gammaproteobacteria,3NJZB@468|Moraxellaceae	1236|Gammaproteobacteria	K	Belongs to the ParB family	parB	ND	ND	ko:K03497	ND	ND	ND	ND	ko00000,ko03000,ko03036,ko04812	ND	ND	N9QVC3	100	295	0	590	GO:0003677; GO:0005694; GO:0007059; GO:0045881	Acinetobacter sp. CIP 64.7	Probable chromosome-partitioning protein ParB	PANTHER	PTHR33375	CHROMOSOME-PARTITIONING PROTEIN PARB-RELATED	1.9e-79	IPR050336	Chromosome-partitioning and nucleoid occlusion protein	GO:0005694(PANTHER)|GO:0007059(PANTHER)|GO:0045881(PANTHER)
Ac58.382	575588.ACPN01000026_gene783	7.15e-140	394	COG0811@1|root,COG0811@2|Bacteria,1QNJ1@1224|Proteobacteria,1RQWT@1236|Gammaproteobacteria,3NKFJ@468|Moraxellaceae	1236|Gammaproteobacteria	U	MotA/TolQ/ExbB proton channel family	exbB	ND	ND	ko:K03561	ND	ND	ND	ND	ko00000,ko02000	1.A.30.2.1	ND	N9PBJ9	100	212	3.71e-155	431	GO:0005886; GO:0017038	Acinetobacter sp. CIP 64.7	MotA/TolQ/ExbB proton channel domain-containing protein	PANTHER	PTHR30625	PROTEIN TOLQ	2.9e-45	IPR050790	ExbB/TolQ Biopolymer Transport	GO:0005887(PANTHER)|GO:0017038(PANTHER)
Ac58.383	575588.ACPN01000026_gene782	6.89e-94	271	COG0848@1|root,COG0848@2|Bacteria,1RE1U@1224|Proteobacteria,1S5TG@1236|Gammaproteobacteria,3NN4Y@468|Moraxellaceae	1236|Gammaproteobacteria	U	Biopolymer transport protein ExbD/TolR	ND	ND	ND	ko:K03559	ND	ND	ND	ND	ko00000,ko02000	1.A.30.2.1	ND	N9QJM7	100	140	3.54e-101	289	GO:0005886; GO:0015031; GO:0022857	Acinetobacter sp. CIP 101966	Biopolymer transporter ExbD	Pfam	PF02472	Biopolymer transport protein ExbD/TolR	4.5e-23	IPR003400	Biopolymer transport protein ExbD/TolR	GO:0022857(InterPro)|GO:0055085(InterPro)
Ac58.384	575588.ACPN01000026_gene781	0	1078	COG1132@1|root,COG1132@2|Bacteria,1MUBM@1224|Proteobacteria,1RMUR@1236|Gammaproteobacteria,3NIG0@468|Moraxellaceae	1236|Gammaproteobacteria	V	Involved in lipid A export and possibly also in glycerophospholipid export and for biogenesis of the outer membrane. Transmembrane domains (TMD) form a pore in the inner membrane and the ATP-binding domain (NBD) is responsible for energy generation	msbA	GO:0000166,GO:0003674,GO:0003824,GO:0005215,GO:0005319,GO:0005488,GO:0005515,GO:0005524,GO:0005575,GO:0005623,GO:0005886,GO:0005887,GO:0006810,GO:0006855,GO:0006869,GO:0008144,GO:0008150,GO:0008289,GO:0008559,GO:0009987,GO:0010876,GO:0015221,GO:0015238,GO:0015399,GO:0015405,GO:0015437,GO:0015893,GO:0015920,GO:0016020,GO:0016021,GO:0016043,GO:0016462,GO:0016787,GO:0016817,GO:0016818,GO:0016887,GO:…	ND	ko:K11085	ko02010,map02010	ND	ND	ND	ko00000,ko00001,ko01000,ko02000	3.A.1.106	ND	A0AAJ3AG29	100	575	0	1172	ND	Acinetobacter lwoffii	Lipid A export permease/ATP-binding protein MsbA	PANTHER	PTHR24221	ATP-BINDING CASSETTE SUB-FAMILY B	0	IPR039421	Type 1 protein exporter	GO:0034040(PANTHER)
Ac58.385	575588.ACPN01000026_gene780	1.01e-250	684	COG1663@1|root,COG1663@2|Bacteria,1MU8G@1224|Proteobacteria,1RMMW@1236|Gammaproteobacteria,3NJHV@468|Moraxellaceae	1236|Gammaproteobacteria	M	Transfers the gamma-phosphate of ATP to the 4'-position of a tetraacyldisaccharide 1-phosphate intermediate (termed DS-1- P) to form tetraacyldisaccharide 1,4'-bis-phosphate (lipid IVA)	lpxK	GO:0000271,GO:0003674,GO:0003824,GO:0005575,GO:0005623,GO:0005886,GO:0005975,GO:0005976,GO:0006629,GO:0006643,GO:0006644,GO:0006664,GO:0006793,GO:0006796,GO:0008150,GO:0008152,GO:0008610,GO:0008653,GO:0008654,GO:0009029,GO:0009058,GO:0009059,GO:0009103,GO:0009244,GO:0009245,GO:0009247,GO:0009311,GO:0009312,GO:0009987,GO:0016020,GO:0016051,GO:0016301,GO:0016310,GO:0016740,GO:0016772,GO:0016773,GO:…	2.7.1.130	ko:K00912	ko00540,ko01100,map00540,map01100	M00060	R04657	RC00002,RC00078	ko00000,ko00001,ko00002,ko01000,ko01005	ND	ND	N9QLC9	100	334	0	688	GO:0005524; GO:0005886; GO:0009029; GO:0009244; GO:0009245	Acinetobacter sp. CIP 64.7	Tetraacyldisaccharide 4'-kinase (EC 2.7.1.130) (Lipid A 4'-kinase)	Pfam	PF02606	Tetraacyldisaccharide-1-P 4'-kinase	2.4e-94	IPR003758	Tetraacyldisaccharide 4'-kinase	GO:0005524(InterPro)|GO:0009029(InterPro)|GO:0009245(InterPro)
Ac58.386	575588.ACPN01000026_gene779	1.39e-180	500	COG1212@1|root,COG1212@2|Bacteria,1MUUU@1224|Proteobacteria,1RMAE@1236|Gammaproteobacteria,3NK83@468|Moraxellaceae	1236|Gammaproteobacteria	M	Activates KDO (a required 8-carbon sugar) for incorporation into bacterial lipopolysaccharide in Gram-negative bacteria	kdsB	ND	2.7.7.38	ko:K00979	ko00540,ko01100,map00540,map01100	M00063	R03351,R11396	RC00152,RC00910	ko00000,ko00001,ko00002,ko01000,ko01005	ND	ND	N9QVD0	100	253	0	518	GO:0005829; GO:0008690; GO:0009103; GO:0033468	Acinetobacter sp. CIP 64.7	3-deoxy-manno-octulosonate cytidylyltransferase (EC 2.7.7.38) (CMP-2-keto-3-deoxyoctulosonic acid synthase) (CKS) (CMP-KDO synthase)	CDD	cd02517	CMP-KDO-Synthetase	9.49359e-125	IPR004528	3-deoxy-D-manno-octulosonate cytidylyltransferase	GO:0008690(InterPro)
Ac58.387	575588.ACPN01000026_gene778	1.03e-239	655	COG0470@1|root,COG0470@2|Bacteria,1MY1W@1224|Proteobacteria,1RNYA@1236|Gammaproteobacteria,3NK7S@468|Moraxellaceae	1236|Gammaproteobacteria	L	DNA polymerase III	holB	GO:0005575,GO:0005622,GO:0005623,GO:0006139,GO:0006259,GO:0006260,GO:0006261,GO:0006725,GO:0006807,GO:0008150,GO:0008152,GO:0009058,GO:0009059,GO:0009360,GO:0009987,GO:0032991,GO:0034641,GO:0034645,GO:0042575,GO:0043170,GO:0044237,GO:0044238,GO:0044249,GO:0044260,GO:0044424,GO:0044464,GO:0046483,GO:0061695,GO:0071704,GO:0090304,GO:1901360,GO:1901576,GO:1902494,GO:1990234	2.7.7.7	ko:K02341	ko00230,ko00240,ko01100,ko03030,ko03430,ko03440,map00230,map00240,map01100,map03030,map03430,map03440	M00260	R00375,R00376,R00377,R00378	RC02795	ko00000,ko00001,ko00002,ko01000,ko03032,ko03400	ND	ND	A0A6N1MRF0	100	326	0	670	GO:0003677; GO:0003887; GO:0006261; GO:0009360	Acinetobacter lwoffii	DNA polymerase III subunit delta' (EC 2.7.7.7)	Pfam	PF13177	DNA polymerase III, delta subunit	7.5e-34	ND	ND	ND
Ac58.388	981327.F925_02454	6.51e-79	231	COG3215@1|root,COG3215@2|Bacteria,1NFIC@1224|Proteobacteria,1SD6G@1236|Gammaproteobacteria,3NNKH@468|Moraxellaceae	1236|Gammaproteobacteria	NU	PilZ domain	pilZ	ND	ND	ko:K02676	ND	ND	ND	ND	ko00000,ko02035,ko02044	ND	ND	N9QJM3	100	113	7.3e-78	228	GO:0035438	Acinetobacter sp. CIP 101966	PilZ domain-containing protein	ND	ND	ND	ND	ND	ND	ND
Ac58.389	981327.F925_02453	3.87e-189	522	COG0084@1|root,COG0084@2|Bacteria,1MUC0@1224|Proteobacteria,1RP6E@1236|Gammaproteobacteria,3NJ9T@468|Moraxellaceae	1236|Gammaproteobacteria	L	TatD related DNase	ycfH	GO:0003674,GO:0003824,GO:0004518,GO:0004536,GO:0005575,GO:0005622,GO:0005623,GO:0005737,GO:0005829,GO:0006139,GO:0006259,GO:0006308,GO:0006725,GO:0006807,GO:0008150,GO:0008152,GO:0009056,GO:0009057,GO:0009987,GO:0016787,GO:0016788,GO:0019439,GO:0034641,GO:0034655,GO:0043170,GO:0044237,GO:0044238,GO:0044248,GO:0044260,GO:0044265,GO:0044270,GO:0044424,GO:0044444,GO:0044464,GO:0046483,GO:0046700,GO:…	ND	ko:K03424	ND	ND	ND	ND	ko00000,ko01000	ND	ND	N9QWX5	100	257	0	535	GO:0004536; GO:0005829; GO:0046872	Acinetobacter sp. CIP 64.7	TatD family hydrolase	CDD	cd01310	TatD_DNAse	6.15748e-93	IPR001130	3'-5' ssDNA/RNA exonuclease TatD-like	GO:0016788(InterPro)
Ac58.390	981327.F925_02452	2.34e-141	397	COG1309@1|root,COG1309@2|Bacteria,1R89A@1224|Proteobacteria,1S0XS@1236|Gammaproteobacteria,3NJ73@468|Moraxellaceae	1236|Gammaproteobacteria	K	Transcriptional regulator	ND	ND	ND	ND	ND	ND	ND	ND	ND	ND	ND	N9QLD4	100	204	2.81e-149	416	GO:0000976; GO:0003700	Acinetobacter sp. CIP 64.7	HTH tetR-type domain-containing protein	PANTHER	PTHR30055	HTH-TYPE TRANSCRIPTIONAL REGULATOR RUTR	1.7e-11	IPR050109	HTH-type transcriptional regulators	GO:0000976(PANTHER)|GO:0003700(PANTHER)|GO:0006355(PANTHER)
Ac58.391	575588.ACPN01000026_gene774	5.41e-123	348	COG2165@1|root,COG2165@2|Bacteria,1NP8Q@1224|Proteobacteria,1SGBJ@1236|Gammaproteobacteria,3NKBZ@468|Moraxellaceae	1236|Gammaproteobacteria	U	Pfam:N_methyl_2	gspH	ND	ND	ko:K02456,ko:K02457	ko03070,ko05111,map03070,map05111	M00331	ND	ND	ko00000,ko00001,ko00002,ko02044	3.A.15	ND	N9QVD4	100	183	1.04e-133	375	GO:0015627; GO:0015628; GO:0016020	Acinetobacter sp. CIP 64.7	Type II secretion system protein H	ND	ND	ND	ND	ND	ND	ND
Ac58.392	981327.F925_02450	2.22e-67	204	COG2165@1|root,COG2165@2|Bacteria,1N0EN@1224|Proteobacteria,1SA7H@1236|Gammaproteobacteria,3NNHX@468|Moraxellaceae	1236|Gammaproteobacteria	NU	Type II secretion system (T2SS), protein I	gspI	ND	ND	ko:K02458	ko03070,ko05111,map03070,map05111	M00331	ND	ND	ko00000,ko00001,ko00002,ko02044	3.A.15	ND	N9PBK9	100	116	3.12e-81	236	GO:0015627; GO:0015628	Acinetobacter sp. CIP 64.7	Type II secretion system protein GspI C-terminal domain-containing protein	Pfam	PF02501	Type II secretion system (T2SS), protein I	8.8e-07	IPR003413	Type II secretion system protein GspI, C-terminal	GO:0015627(InterPro)|GO:0015628(InterPro)
Ac58.393	575588.ACPN01000026_gene772	4.51e-148	414	COG4795@1|root,COG4795@2|Bacteria,1RIUH@1224|Proteobacteria,1S7IG@1236|Gammaproteobacteria,3NKPG@468|Moraxellaceae	1236|Gammaproteobacteria	U	general secretion pathway protein	gspJ	ND	ND	ko:K02459	ko03070,ko05111,map03070,map05111	M00331	ND	ND	ko00000,ko00001,ko00002,ko02044	3.A.15	ND	N9PB37	100	213	6.69e-156	433	GO:0005886; GO:0015627; GO:0015628	Acinetobacter sp. CIP 64.7	Type II secretion system protein J	PANTHER	PTHR39583	TYPE II SECRETION SYSTEM PROTEIN J-RELATED	3.1e-20	IPR051621	Type II secretion system protein J	GO:0015628(PANTHER)
Ac58.394	575588.ACPN01000026_gene771	5.95e-217	597	COG3156@1|root,COG3156@2|Bacteria,1RBNV@1224|Proteobacteria,1SASH@1236|Gammaproteobacteria,3NJ8R@468|Moraxellaceae	1236|Gammaproteobacteria	U	Type II secretion system (T2SS), protein K	gspK	ND	ND	ko:K02460	ko03070,ko05111,map03070,map05111	M00331	ND	ND	ko00000,ko00001,ko00002,ko02044	3.A.15	ND	A0A6N1L505	100	316	0	643	GO:0005886; GO:0009306	Acinetobacter lwoffii	Type II secretion system protein K	PANTHER	PTHR38831	TYPE II SECRETION SYSTEM PROTEIN K	1.8e-43	IPR005628	General secretion pathway protein K	GO:0009306(InterPro)|GO:0016020(InterPro)
Ac58.395	575588.ACPN01000026_gene770	8.9e-143	400	COG0720@1|root,COG0720@2|Bacteria,1R62M@1224|Proteobacteria,1RYDG@1236|Gammaproteobacteria,3NIPN@468|Moraxellaceae	1236|Gammaproteobacteria	H	6-pyruvoyl tetrahydropterin synthase	ND	ND	4.1.2.50,4.2.3.12	ko:K01737	ko00790,ko01100,map00790,map01100	M00842,M00843	R04286,R09959	RC01117,RC02846,RC02847	ko00000,ko00001,ko00002,ko01000,ko03016	ND	ND	A0AAJ2I641	100	198	7.55e-149	414	ND	Acinetobacter sp. RG5	6-carboxytetrahydropterin synthase (EC 4.1.2.50)	Pfam	PF01242	6-pyruvoyl tetrahydropterin synthase	1.2e-18	IPR007115	6-pyruvoyl tetrahydropterin synthase/QueD family	ND
Ac58.396	575588.ACPN01000026_gene769	4.53e-178	492	COG0692@1|root,COG0692@2|Bacteria,1MV80@1224|Proteobacteria,1RPDH@1236|Gammaproteobacteria,3NITV@468|Moraxellaceae	1236|Gammaproteobacteria	L	Excises uracil residues from the DNA which can arise as a result of misincorporation of dUMP residues by DNA polymerase or due to deamination of cytosine	ung	GO:0003674,GO:0003824,GO:0004844,GO:0005575,GO:0005622,GO:0005623,GO:0005737,GO:0006139,GO:0006259,GO:0006281,GO:0006284,GO:0006285,GO:0006725,GO:0006807,GO:0006950,GO:0006974,GO:0008150,GO:0008152,GO:0009987,GO:0016787,GO:0016798,GO:0016799,GO:0019104,GO:0033554,GO:0034641,GO:0043170,GO:0044237,GO:0044238,GO:0044260,GO:0044424,GO:0044464,GO:0046483,GO:0050896,GO:0051716,GO:0071704,GO:0090304,GO:…	3.2.2.27	ko:K03648	ko03410,ko05340,map03410,map05340	ND	ND	ND	ko00000,ko00001,ko01000,ko03400	ND	ND	N9QVE1	100	237	1.59e-176	487	GO:0004844; GO:0005737; GO:0097510	Acinetobacter sp. CIP 64.7	Uracil-DNA glycosylase (UDG) (EC 3.2.2.27)	CDD	cd10027	UDG-F1-like	2.05292e-130	IPR002043	Uracil-DNA glycosylase family 1	GO:0004844(InterPro)|GO:0006281(InterPro)|GO:0006284(InterPro)
Ac58.397	575588.ACPN01000026_gene768	6.42e-285	774	COG1024@1|root,COG1024@2|Bacteria,1MU0B@1224|Proteobacteria,1RN07@1236|Gammaproteobacteria,3NK03@468|Moraxellaceae	1236|Gammaproteobacteria	I	Enoyl-CoA hydratase	ND	ND	ND	ND	ND	ND	ND	ND	ND	ND	ND	A0A1E3GKQ3	100	373	0	770	GO:0003860; GO:0005829; GO:0006574; GO:0016787	Acinetobacter sp. 51m	3-hydroxyisobutyryl-CoA hydrolase (EC 3.1.2.4)	Pfam	PF16113	Enoyl-CoA hydratase/isomerase	2e-80	IPR045004	Enoyl-CoA hydratase/isomerase domain	ND
Ac58.398	575588.ACPN01000026_gene767	9.54e-118	334	COG0590@1|root,COG0590@2|Bacteria,1RGU0@1224|Proteobacteria,1S60Z@1236|Gammaproteobacteria,3NN6N@468|Moraxellaceae	1236|Gammaproteobacteria	FJ	Catalyzes the deamination of adenosine to inosine at the wobble position 34 of tRNA(Arg2)	tadA	GO:0002097,GO:0002100,GO:0003674,GO:0003824,GO:0004000,GO:0005488,GO:0006139,GO:0006382,GO:0006396,GO:0006399,GO:0006400,GO:0006725,GO:0006807,GO:0008033,GO:0008150,GO:0008152,GO:0008251,GO:0008270,GO:0009451,GO:0009987,GO:0010467,GO:0016070,GO:0016553,GO:0016787,GO:0016810,GO:0016814,GO:0019239,GO:0034470,GO:0034641,GO:0034660,GO:0043167,GO:0043169,GO:0043170,GO:0043412,GO:0044237,GO:0044238,GO:…	3.5.4.33	ko:K11991	ND	ND	R10223	RC00477	ko00000,ko01000,ko03016	ND	ND	A0A4Y3J0V4	100	171	7.87e-127	356	ND	Acinetobacter lwoffii	tRNA-specific adenosine deaminase (EC 3.5.4.33)	CDD	cd01285	nucleoside_deaminase	9.48931e-42	ND	ND	ND
Ac58.399	575588.ACPN01000026_gene766	5.02e-95	275	COG2867@1|root,COG2867@2|Bacteria,1NBCW@1224|Proteobacteria,1SEVH@1236|Gammaproteobacteria,3NTIU@468|Moraxellaceae	1236|Gammaproteobacteria	I	Polyketide cyclase / dehydrase and lipid transport	ND	ND	ND	ND	ND	ND	ND	ND	ND	ND	ND	N9QWY4	100	143	6.73e-102	291	ND	Acinetobacter sp. CIP 64.7	SRPBCC family protein	CDD	cd07821	PYR_PYL_RCAR_like	3.84696e-24	ND	ND	ND
Ac58.400	575588.ACPN01000026_gene765	2.21e-155	434	COG0283@1|root,COG0283@2|Bacteria,1MUUD@1224|Proteobacteria,1RNKT@1236|Gammaproteobacteria,3NKW2@468|Moraxellaceae	1236|Gammaproteobacteria	F	Belongs to the cytidylate kinase family. Type 1 subfamily	cmk	GO:0003674,GO:0003824,GO:0004127,GO:0004592,GO:0005575,GO:0005622,GO:0005623,GO:0005737,GO:0005829,GO:0006082,GO:0006139,GO:0006520,GO:0006573,GO:0006575,GO:0006725,GO:0006732,GO:0006753,GO:0006766,GO:0006767,GO:0006793,GO:0006796,GO:0006807,GO:0008150,GO:0008152,GO:0009058,GO:0009081,GO:0009108,GO:0009110,GO:0009117,GO:0009123,GO:0009165,GO:0009314,GO:0009628,GO:0009987,GO:0010165,GO:0010212,GO:…	2.7.4.25	ko:K00945	ko00240,ko01100,map00240,map01100	M00052	R00158,R00512,R01665	RC00002	ko00000,ko00001,ko00002,ko01000	ND	ND	A0A2K8UQP7	100	227	4.03e-167	462	GO:0004127; GO:0005524; GO:0005829; GO:0006220; GO:0015949; GO:0044271	Acinetobacter lwoffii	Cytidylate kinase (CK) (EC 2.7.4.25) (Cytidine monophosphate kinase) (CMP kinase)	CDD	cd02020	CMPK	1.64785e-65	IPR011994	Cytidylate kinase domain	GO:0004127(InterPro)|GO:0005524(InterPro)|GO:0006139(InterPro)
Ac58.401	575588.ACPN01000026_gene764	0	1068	COG0539@1|root,COG0539@2|Bacteria,1MVAV@1224|Proteobacteria,1RMFY@1236|Gammaproteobacteria,3NM5D@468|Moraxellaceae	1236|Gammaproteobacteria	J	thus facilitating recognition of the initiation point. It is needed to translate mRNA with a short Shine-Dalgarno (SD) purine-rich sequence	rpsA	GO:0000028,GO:0003674,GO:0003676,GO:0003723,GO:0003729,GO:0003735,GO:0005198,GO:0005488,GO:0005575,GO:0005622,GO:0005623,GO:0005737,GO:0005829,GO:0005840,GO:0006412,GO:0006417,GO:0006518,GO:0006807,GO:0006996,GO:0008150,GO:0008152,GO:0009058,GO:0009059,GO:0009889,GO:0009890,GO:0009892,GO:0009987,GO:0010467,GO:0010468,GO:0010556,GO:0010558,GO:0010605,GO:0010608,GO:0010629,GO:0015935,GO:0016043,GO:…	ND	ko:K02945	ko03010,map03010	M00178	ND	ND	br01610,ko00000,ko00001,ko00002,ko03011	ND	ND	A0AAJ2I5W3	100	558	0	1115	ND	Acinetobacter sp. RG5	30S ribosomal protein S1	PANTHER	PTHR10724	30S RIBOSOMAL PROTEIN S1	4.9e-118	IPR050437	Bacterial ribosomal protein bS1	GO:0003729(PANTHER)|GO:0003735(PANTHER)|GO:0006412(PANTHER)
Ac58.402	1217714.F975_01719	4.84e-62	188	COG0776@1|root,COG0776@2|Bacteria,1MZ7M@1224|Proteobacteria,1S8XZ@1236|Gammaproteobacteria,3NNXJ@468|Moraxellaceae	1236|Gammaproteobacteria	K	This protein is one of the two subunits of integration host factor, a specific DNA-binding protein that functions in genetic recombination as well as in transcriptional and translational control	himD	GO:0003674,GO:0003676,GO:0003677,GO:0005488,GO:0005575,GO:0005622,GO:0005623,GO:0005737,GO:0005829,GO:0006139,GO:0006351,GO:0006725,GO:0006807,GO:0008150,GO:0008152,GO:0009058,GO:0009059,GO:0009889,GO:0009987,GO:0010467,GO:0010556,GO:0016070,GO:0018130,GO:0019219,GO:0019222,GO:0019438,GO:0031323,GO:0031326,GO:0032774,GO:0034641,GO:0034645,GO:0034654,GO:0043170,GO:0044237,GO:0044238,GO:0044249,GO:…	ND	ko:K05788	ND	ND	ND	ND	ko00000,ko03032,ko03036,ko03400	ND	ND	A0AAJ2M9J7	100	101	2.38e-69	205	ND	Acinetobacter sp. RG5	Integration host factor subunit beta	CDD	cd13836	IHF_B	6.53563e-43	ND	ND	ND
Ac58.403	575588.ACPN01000026_gene762	3.03e-71	213	2E8S8@1|root,33333@2|Bacteria,1N9X1@1224|Proteobacteria,1SDA8@1236|Gammaproteobacteria,3NNI3@468|Moraxellaceae	1236|Gammaproteobacteria	S	Lipopolysaccharide assembly protein A domain	ND	ND	ND	ND	ND	ND	ND	ND	ND	ND	ND	N9QJL4	100	119	3.54e-80	234	GO:0005886	Acinetobacter sp. CIP 101966	Lipopolysaccharide assembly protein A domain-containing protein	Pfam	PF06305	Lipopolysaccharide assembly protein A domain	3.6e-11	IPR010445	Lipopolysaccharide assembly protein A domain	GO:0005886(InterPro)
Ac58.404	575588.ACPN01000026_gene761	1.34e-160	447	COG0284@1|root,COG0284@2|Bacteria,1MW2C@1224|Proteobacteria,1RNJR@1236|Gammaproteobacteria,3NKE2@468|Moraxellaceae	1236|Gammaproteobacteria	F	Catalyzes the decarboxylation of orotidine 5'- monophosphate (OMP) to uridine 5'-monophosphate (UMP)	pyrF	GO:0003674,GO:0003824,GO:0004590,GO:0005575,GO:0005622,GO:0005623,GO:0005737,GO:0005829,GO:0006139,GO:0006206,GO:0006207,GO:0006220,GO:0006221,GO:0006725,GO:0006753,GO:0006793,GO:0006796,GO:0006807,GO:0008150,GO:0008152,GO:0009058,GO:0009112,GO:0009117,GO:0009165,GO:0009218,GO:0009220,GO:0009259,GO:0009260,GO:0009987,GO:0015949,GO:0016829,GO:0016830,GO:0016831,GO:0018130,GO:0019438,GO:0019637,GO:…	4.1.1.23	ko:K01591	ko00240,ko01100,map00240,map01100	M00051	R00965	RC00409	ko00000,ko00001,ko00002,ko01000	ND	ND	N9QWZ0	100	226	2.6e-167	463	GO:0004590; GO:0005829; GO:0006207; GO:0044205	Acinetobacter sp. CIP 64.7	Orotidine 5'-phosphate decarboxylase (EC 4.1.1.23) (OMP decarboxylase) (OMPDCase) (OMPdecase)	SMART	SM00934	OMPdecase_2	1.7e-93	IPR001754	Orotidine 5'-phosphate decarboxylase domain	GO:0004590(InterPro)|GO:0006207(InterPro)
Ac58.405	575588.ACPN01000026_gene759	1.21e-210	580	COG2431@1|root,COG2431@2|Bacteria,1MYMF@1224|Proteobacteria,1RP7N@1236|Gammaproteobacteria,3NK82@468|Moraxellaceae	1236|Gammaproteobacteria	S	Lysine exporter LysO	ND	ND	ND	ND	ND	ND	ND	ND	ND	ND	ND	N9QLF2	100	302	0	603	GO:0005886; GO:0015661	Acinetobacter sp. CIP 64.7	Lysine exporter LysO family protein	Pfam	PF03956	Lysine exporter LysO	2.4e-41	IPR005642	Lysine exporter LysO	GO:0015661(InterPro)|GO:1903401(InterPro)
Ac58.406	575588.ACPN01000026_gene758	1.5e-91	266	COG2072@1|root,COG2072@2|Bacteria,1MUQH@1224|Proteobacteria,1RPJY@1236|Gammaproteobacteria,3NRNC@468|Moraxellaceae	1236|Gammaproteobacteria	P	flavoprotein involved in K transport	ND	ND	1.14.13.22	ko:K03379	ko00930,ko01120,ko01220,map00930,map01120,map01220	ND	R02231,R06622	RC00662,RC01550	ko00000,ko00001,ko01000	ND	ND	N9HJY4	99.265	136	4.67e-99	284	ND	Acinetobacter lwoffii ATCC 9957 = CIP 70.31	4-hydroxyacetophenone monooxygenase	PANTHER	PTHR42877	ND	4e-30	IPR051209	FAD-binding Monooxygenases Superfamily	ND
Ac58.407	575588.ACPN01000026_gene757	1.88e-276	751	COG2072@1|root,COG2072@2|Bacteria,1MUQH@1224|Proteobacteria,1RPJY@1236|Gammaproteobacteria,3NIHC@468|Moraxellaceae	1236|Gammaproteobacteria	P	Flavin-binding monooxygenase-like	ND	ND	1.14.13.22	ko:K03379	ko00930,ko01120,ko01220,map00930,map01120,map01220	ND	R02231,R06622	RC00662,RC01550	ko00000,ko00001,ko01000	ND	ND	N9PBM0	100	362	0	760	GO:0016491; GO:0050660; GO:0050661	Acinetobacter sp. CIP 64.7	FAD/NAD(P)-binding domain-containing protein	PANTHER	PTHR42877	ND	6.8e-102	IPR051209	FAD-binding Monooxygenases Superfamily	ND
Ac58.408	575588.ACPN01000026_gene756	3.72e-238	652	COG2207@1|root,COG2207@2|Bacteria,1QQ61@1224|Proteobacteria,1S3GG@1236|Gammaproteobacteria,3NJUZ@468|Moraxellaceae	1236|Gammaproteobacteria	K	helix_turn_helix, arabinose operon control protein	ND	ND	ND	ND	ND	ND	ND	ND	ND	ND	ND	N9PPT3	100	335	0	691	GO:0000976; GO:0003700; GO:0005829	Acinetobacter sp. CIP 102136	HTH araC/xylS-type domain-containing protein	PANTHER	PTHR47894	HTH-TYPE TRANSCRIPTIONAL REGULATOR GADX	7.7e-50	ND	ND	GO:0000976(PANTHER)|GO:0003700(PANTHER)|GO:0005829(PANTHER)
Ac58.409	575588.ACPN01000026_gene755	7.8e-282	767	COG1485@1|root,COG1485@2|Bacteria,1MUUW@1224|Proteobacteria,1RMTJ@1236|Gammaproteobacteria,3NIIZ@468|Moraxellaceae	1236|Gammaproteobacteria	D	Reduces the stability of FtsZ polymers in the presence of ATP	zapE	GO:0003674,GO:0003824,GO:0005575,GO:0005622,GO:0005623,GO:0005737,GO:0008150,GO:0009987,GO:0016462,GO:0016787,GO:0016817,GO:0016818,GO:0016887,GO:0017111,GO:0032153,GO:0044424,GO:0044464,GO:0051301	ND	ko:K06916	ND	ND	ND	ND	ko00000,ko03036	ND	ND	N9QWZ6	100	383	0	801	GO:0005524; GO:0005737; GO:0006515; GO:0016887; GO:0032153; GO:0051301	Acinetobacter sp. CIP 64.7	Cell division protein ZapE (Z ring-associated protein ZapE)	Pfam	PF03969	AFG1-like ATPase	1.5e-125	IPR005654	ATPase, AFG1-like	GO:0005524(InterPro)|GO:0016887(InterPro)
Ac58.410	575588.ACPN01000026_gene754	0	1434	COG2225@1|root,COG2225@2|Bacteria,1MVEV@1224|Proteobacteria,1RPVI@1236|Gammaproteobacteria,3NJXI@468|Moraxellaceae	1236|Gammaproteobacteria	C	Involved in the glycolate utilization. Catalyzes the condensation and subsequent hydrolysis of acetyl-coenzyme A (acetyl-CoA) and glyoxylate to form malate and CoA	glcB	GO:0000287,GO:0003674,GO:0003824,GO:0004474,GO:0005488,GO:0005575,GO:0005622,GO:0005623,GO:0005737,GO:0005829,GO:0006081,GO:0006082,GO:0006091,GO:0006099,GO:0006101,GO:0008150,GO:0008152,GO:0009056,GO:0009060,GO:0009436,GO:0009987,GO:0015980,GO:0016054,GO:0016740,GO:0016746,GO:0016999,GO:0017144,GO:0019752,GO:0032787,GO:0043167,GO:0043169,GO:0043436,GO:0044237,GO:0044238,GO:0044248,GO:0044281,GO:…	2.3.3.9	ko:K01638	ko00620,ko00630,ko01100,ko01110,ko01120,ko01200,map00620,map00630,map01100,map01110,map01120,map01200	M00012	R00472	RC00004,RC00308,RC02747	ko00000,ko00001,ko00002,ko01000	ND	ND	A0AAJ2I5Y5	100	721	0	1493	ND	Acinetobacter sp. RG5	Malate synthase G (EC 2.3.3.9)	PANTHER	PTHR42739	MALATE SYNTHASE G	0	IPR006253	Malate synthase G	GO:0000287(PANTHER)|GO:0004474(InterPro)|GO:0004474(PANTHER)|GO:0005829(PANTHER)|GO:0006097(InterPro)|GO:0009436(PANTHER)
Ac58.411	575588.ACPN01000026_gene753	0	938	COG1012@1|root,COG1012@2|Bacteria,1MU1V@1224|Proteobacteria,1RMBQ@1236|Gammaproteobacteria,3NIKA@468|Moraxellaceae	1236|Gammaproteobacteria	C	belongs to the aldehyde dehydrogenase family	ND	ND	1.2.1.3	ko:K00128	ko00010,ko00053,ko00071,ko00280,ko00310,ko00330,ko00340,ko00380,ko00410,ko00561,ko00620,ko00625,ko00903,ko00981,ko01100,ko01110,ko01120,ko01130,map00010,map00053,map00071,map00280,map00310,map00330,map00340,map00380,map00410,map00561,map00620,map00625,map00903,map00981,map01100,map01110,map01120,map01130	M00135	R00264,R00631,R00710,R00904,R01752,R01986,R02549,R02678,R02940,R02957,R03283,R03869,R04065,R04506,R04903,R05050,R05237,R05238,R05286,R06366,R08146	RC00047,RC00071,RC00080,RC00186,RC00218,RC00242,RC00816,RC01500	ko00000,ko00001,ko00002,ko01000	ND	ND	N9QVF6	100	482	0	989	GO:0016620	Acinetobacter sp. CIP 64.7	Aldehyde dehydrogenase domain-containing protein	Pfam	PF00171	Aldehyde dehydrogenase family	0	IPR015590	Aldehyde dehydrogenase domain	GO:0016491(InterPro)
Ac58.412	575588.ACPN01000026_gene752	9.54e-167	462	COG2135@1|root,COG2135@2|Bacteria,1N1E2@1224|Proteobacteria,1SA4R@1236|Gammaproteobacteria,3NJKX@468|Moraxellaceae	1236|Gammaproteobacteria	S	Belongs to the SOS response-associated peptidase family	ND	ND	ND	ND	ND	ND	ND	ND	ND	ND	ND	A0AAJ3E2I7	100	220	1.55e-166	461	ND	Acinetobacter lwoffii	DUF159 family protein	Pfam	PF02586	SOS response associated peptidase (SRAP)	3.7e-23	IPR003738	SOS response associated peptidase (SRAP)	GO:0003697(InterPro)|GO:0006974(InterPro)|GO:0106300(InterPro)
Ac58.413	575588.ACPN01000026_gene751	3.06e-108	309	COG1846@1|root,COG1846@2|Bacteria,1N61U@1224|Proteobacteria,1S9CD@1236|Gammaproteobacteria,3NN6Q@468|Moraxellaceae	1236|Gammaproteobacteria	K	helix_turn_helix multiple antibiotic resistance protein	ND	ND	ND	ND	ND	ND	ND	ND	ND	ND	ND	N9QJK7	100	154	3.81e-114	323	GO:0003700	Acinetobacter sp. CIP 101966	HTH marR-type domain-containing protein	PANTHER	PTHR42756	TRANSCRIPTIONAL REGULATOR, MARR	3.2e-17	ND	ND	ND
Ac58.414	981327.F925_02426	0	920	COG1253@1|root,COG1253@2|Bacteria,1QTUN@1224|Proteobacteria,1RMTY@1236|Gammaproteobacteria,3NIPV@468|Moraxellaceae	1236|Gammaproteobacteria	P	Transporter associated domain	yoaE	ND	ND	ND	ND	ND	ND	ND	ND	ND	ND	N9QX01	100	507	0	1020	GO:0005886; GO:0050660	Acinetobacter sp. CIP 64.7	CBS domain-containing protein	PANTHER	PTHR22777	HEMOLYSIN-RELATED	1.1e-59	ND	ND	GO:0005886(PANTHER)
Ac58.416	575588.ACPN01000224_gene2804	4.52e-85	247	COG3293@1|root,COG3293@2|Bacteria,1RH3Y@1224|Proteobacteria,1SYT7@1236|Gammaproteobacteria,3NTDE@468|Moraxellaceae	1236|Gammaproteobacteria	L	Putative transposase of IS4/5 family (DUF4096)	ND	ND	ND	ND	ND	ND	ND	ND	ND	ND	ND	N9QLG4	100	116	1.61e-82	240	ND	Acinetobacter sp. CIP 64.7	Insertion element IS402-like domain-containing protein	PANTHER	PTHR46637	TIS1421-TRANSPOSASE PROTEIN A	1.8e-42	IPR052909	Transposase_6_like	ND
Ac58.417	575588.ACPN01000224_gene2805	8.66e-101	289	COG3293@1|root,COG3293@2|Bacteria,1P5HD@1224|Proteobacteria,1RSHY@1236|Gammaproteobacteria,3NK5Z@468|Moraxellaceae	1236|Gammaproteobacteria	L	Transposase DDE domain	ND	ND	ND	ND	ND	ND	ND	ND	ND	ND	ND	N9QVG1	99.306	144	1.79e-104	298	GO:0003677; GO:0004803; GO:0006313; GO:0016020	Acinetobacter sp. CIP 64.7	Transposase IS4-like domain-containing protein	PANTHER	PTHR30007	PHP DOMAIN PROTEIN	2.3e-12	ND	ND	ND
Ac58.418	575588.ACPN01000025_gene824	5.25e-195	539	COG2145@1|root,COG2145@2|Bacteria,1MVES@1224|Proteobacteria,1RRAE@1236|Gammaproteobacteria,3NJ79@468|Moraxellaceae	1236|Gammaproteobacteria	H	Catalyzes the phosphorylation of the hydroxyl group of 4-methyl-5-beta-hydroxyethylthiazole (THZ)	thiM	GO:0003674,GO:0003824,GO:0004417,GO:0005488,GO:0005515,GO:0005575,GO:0005622,GO:0005623,GO:0005737,GO:0005829,GO:0006139,GO:0006725,GO:0006766,GO:0006767,GO:0006772,GO:0006790,GO:0006793,GO:0006796,GO:0006807,GO:0008150,GO:0008152,GO:0008655,GO:0009058,GO:0009110,GO:0009228,GO:0009987,GO:0016301,GO:0016310,GO:0016740,GO:0016772,GO:0016773,GO:0017144,GO:0018130,GO:0019438,GO:0034641,GO:0034654,GO:…	2.7.1.50	ko:K00878	ko00730,ko01100,map00730,map01100	M00127	R04448	RC00002,RC00017	ko00000,ko00001,ko00002,ko01000	ND	ND	N9HDG3	100	282	0	578	GO:0000287; GO:0004417; GO:0005524; GO:0009228; GO:0009229	Acinetobacter lwoffii ATCC 9957 = CIP 70.31	Hydroxyethylthiazole kinase (EC 2.7.1.50) (4-methyl-5-beta-hydroxyethylthiazole kinase) (TH kinase) (Thz kinase)	CDD	cd01170	THZ_kinase	1.26012e-91	IPR000417	Hydroxyethylthiazole kinase	GO:0000287(InterPro)|GO:0004417(InterPro)|GO:0005524(InterPro)|GO:0009228(InterPro)
Ac58.419	575588.ACPN01000025_gene823	2.1e-292	794	28NHJ@1|root,2ZBJB@2|Bacteria,1NA5X@1224|Proteobacteria,1SEQT@1236|Gammaproteobacteria,3NJT8@468|Moraxellaceae	1236|Gammaproteobacteria	ND	ND	ND	ND	ND	ND	ND	ND	ND	ND	ND	ND	ND	N9PB67	100	386	0	798	ND	Acinetobacter sp. CIP 64.7	Uncharacterized protein	ND	ND	ND	ND	ND	ND	ND
Ac58.420	575588.ACPN01000025_gene822	9.25e-57	173	2AZFS@1|root,31RPR@2|Bacteria,1QP6V@1224|Proteobacteria,1TMVX@1236|Gammaproteobacteria,3NPIT@468|Moraxellaceae	1236|Gammaproteobacteria	ND	ND	ND	ND	ND	ND	ND	ND	ND	ND	ND	ND	ND	N9QX06	100	85	1.31e-57	174	ND	Acinetobacter sp. CIP 64.7	Uncharacterized protein	ND	ND	ND	ND	ND	ND	ND
Ac58.422	575588.ACPN01000025_gene821	0	1730	COG0308@1|root,COG0308@2|Bacteria,1MUCI@1224|Proteobacteria,1RMA7@1236|Gammaproteobacteria,3NINW@468|Moraxellaceae	1236|Gammaproteobacteria	E	Domain of unknown function (DUF3458_C) ARM repeats	pepN	ND	3.4.11.2	ko:K01256	ko00480,ko01100,map00480,map01100	ND	R00899,R04951	RC00096,RC00141	ko00000,ko00001,ko01000,ko01002	ND	ND	N9QLG9	100	868	0	1801	GO:0004177; GO:0006508; GO:0008237; GO:0008270	Acinetobacter sp. CIP 64.7	Aminopeptidase N (EC 3.4.11.2)	PANTHER	PTHR46322	PUROMYCIN-SENSITIVE AMINOPEPTIDASE	0	IPR012779	Peptidase M1, alanyl aminopeptidase	GO:0008270(InterPro)
Ac58.423	981327.F925_02421	7.73e-42	134	2BUEA@1|root,32PQA@2|Bacteria,1Q8RX@1224|Proteobacteria,1TN21@1236|Gammaproteobacteria,3NPV3@468|Moraxellaceae	1236|Gammaproteobacteria	ND	ND	ND	ND	ND	ND	ND	ND	ND	ND	ND	ND	ND	N9QVG6	100	69	1.86e-44	140	ND	Acinetobacter sp. CIP 64.7	Uncharacterized protein	ND	ND	ND	ND	ND	ND	ND
Ac58.424	575588.ACPN01000025_gene819	6.77e-100	287	COG0589@1|root,COG0589@2|Bacteria,1MZ3K@1224|Proteobacteria,1SFMR@1236|Gammaproteobacteria,3NNAM@468|Moraxellaceae	1236|Gammaproteobacteria	T	Universal stress protein family	ND	ND	ND	ND	ND	ND	ND	ND	ND	ND	ND	N9QL29	100	148	4.13e-106	302	GO:0005737	Acinetobacter sp. CIP 101966	Universal stress protein	CDD	cd00293	USP_Like	3.77941e-30	ND	ND	ND
Ac58.425	575588.ACPN01000025_gene818	9.62e-95	274	COG0589@1|root,COG0589@2|Bacteria,1MZ3K@1224|Proteobacteria,1SFMR@1236|Gammaproteobacteria,3NNC8@468|Moraxellaceae	1236|Gammaproteobacteria	T	Universal stress protein family	ND	ND	ND	ND	ND	ND	ND	ND	ND	ND	ND	N9PB72	100	147	2.33e-102	292	GO:0005737	Acinetobacter sp. CIP 64.7	Universal stress protein	CDD	cd00293	USP_Like	2.54353e-31	ND	ND	ND
Ac58.426	575588.ACPN01000025_gene817	5.55e-234	641	COG0657@1|root,COG0657@2|Bacteria,1N3TH@1224|Proteobacteria,1S8IV@1236|Gammaproteobacteria,3NM0X@468|Moraxellaceae	1236|Gammaproteobacteria	I	alpha/beta hydrolase fold	ND	ND	ND	ND	ND	ND	ND	ND	ND	ND	ND	N9QX10	100	328	0	674	ND	Acinetobacter sp. CIP 64.7	BD-FAE-like domain-containing protein	PANTHER	PTHR48081	AB HYDROLASE SUPERFAMILY PROTEIN C4A8.06C	1.9e-37	IPR050300	'GDXG' lipolytic enzyme	GO:0016298(PANTHER)
Ac58.427	575588.ACPN01000025_gene816	4.94e-70	209	COG2076@1|root,COG2076@2|Bacteria,1MZ54@1224|Proteobacteria,1S8SG@1236|Gammaproteobacteria,3NP14@468|Moraxellaceae	1236|Gammaproteobacteria	P	Small Multidrug Resistance protein	emrE	GO:0003674,GO:0005215,GO:0005326,GO:0005488,GO:0005515,GO:0005575,GO:0005623,GO:0005886,GO:0005887,GO:0006805,GO:0006810,GO:0006811,GO:0006812,GO:0006836,GO:0006855,GO:0006950,GO:0006970,GO:0006974,GO:0008150,GO:0008152,GO:0008324,GO:0008519,GO:0009410,GO:0009628,GO:0009987,GO:0015075,GO:0015077,GO:0015078,GO:0015101,GO:0015199,GO:0015220,GO:0015238,GO:0015291,GO:0015297,GO:0015298,GO:0015299,GO:…	ND	ko:K03297	ND	ND	ND	ND	ko00000,ko02000	2.A.7.1	ND	A0A6N1ML12	100	114	9.47e-74	218	GO:0005886; GO:0015199; GO:0015220; GO:0015297; GO:0031460	Acinetobacter lwoffii	QacE family quaternary ammonium compound efflux SMR transporter	PANTHER	PTHR30561	SMR FAMILY PROTON-DEPENDENT DRUG EFFLUX TRANSPORTER SUGE	7.5e-27	IPR000390	Small drug/metabolite transporter protein family	GO:0005887(PANTHER)|GO:0015199(PANTHER)|GO:0015220(PANTHER)|GO:0015297(PANTHER)|GO:0015871(PANTHER)|GO:0016020(InterPro)|GO:0022857(PANTHER)|GO:0022857(InterPro)|GO:0031460(PANTHER)|GO:0055085(PANTHER)
Ac58.428	575588.ACPN01000025_gene815	1.22e-271	742	COG3135@1|root,COG3135@2|Bacteria,1MUS1@1224|Proteobacteria,1RMD5@1236|Gammaproteobacteria,3NKBX@468|Moraxellaceae	1236|Gammaproteobacteria	Q	Benzoate membrane transport protein	benE	ND	ND	ko:K05782	ND	ND	ND	ND	ko00000,ko02000	2.A.46.1	ND	N9QVH3	100	391	0	768	GO:0005886; GO:0042925	Acinetobacter sp. CIP 64.7	Benzoate transporter	PANTHER	PTHR30199	MFS FAMILY TRANSPORTER, PREDICTED SUBSTRATE BENZOATE	6.2e-124	IPR004711	Benzoate transporter	GO:0005886(PANTHER)|GO:0016020(InterPro)|GO:0042919(InterPro)|GO:0042925(InterPro)
Ac58.429	575588.ACPN01000025_gene814	7.5e-144	405	COG1280@1|root,COG1280@2|Bacteria,1RA1G@1224|Proteobacteria,1S3RX@1236|Gammaproteobacteria,3NKC4@468|Moraxellaceae	1236|Gammaproteobacteria	E	LysE type translocator	leuE	ND	ND	ko:K11250	ND	ND	ND	ND	ko00000,ko02000	2.A.76.1.5	ND	N9PBN7	100	231	4.37e-164	455	GO:0005886; GO:0015190; GO:0015820	Acinetobacter sp. CIP 64.7	Leucine efflux protein	PANTHER	PTHR30086	ARGININE EXPORTER PROTEIN ARGO	2.4e-35	IPR001123	Amino acid exporter protein, LeuE-type	GO:0005887(PANTHER)|GO:0006865(PANTHER)|GO:0006865(InterPro)|GO:0015171(PANTHER)|GO:0015190(PANTHER)|GO:0015820(PANTHER)|GO:0016020(InterPro)
Ac58.430	575588.ACPN01000025_gene813	3.38e-224	616	COG0176@1|root,COG0176@2|Bacteria,1MWQ8@1224|Proteobacteria,1RMS0@1236|Gammaproteobacteria,3NJ4Q@468|Moraxellaceae	1236|Gammaproteobacteria	H	Transaldolase is important for the balance of metabolites in the pentose-phosphate pathway	tal	GO:0003674,GO:0003824,GO:0004801,GO:0016740,GO:0016744	2.2.1.2	ko:K00616	ko00030,ko01100,ko01110,ko01120,ko01130,ko01200,ko01230,map00030,map01100,map01110,map01120,map01130,map01200,map01230	M00004,M00007	R01827	RC00439,RC00604	ko00000,ko00001,ko00002,ko01000	ND	ND	A0A6N1N0B3	100	325	0	659	GO:0004801; GO:0005829; GO:0005975; GO:0009052	Acinetobacter lwoffii	Transaldolase (EC 2.2.1.2)	CDD	cd00957	Transaldolase_TalAB	0	IPR004730	Transaldolase type 1	GO:0004801(InterPro)|GO:0005737(InterPro)|GO:0006098(InterPro)
Ac58.431	575588.ACPN01000025_gene812	2.35e-212	584	COG0583@1|root,COG0583@2|Bacteria,1MVGZ@1224|Proteobacteria,1S394@1236|Gammaproteobacteria,3NT4N@468|Moraxellaceae	1236|Gammaproteobacteria	K	LysR substrate binding domain	ND	ND	ND	ND	ND	ND	ND	ND	ND	ND	ND	N9QX14	100	301	0	617	GO:0000976; GO:0003700	Acinetobacter sp. CIP 64.7	HTH lysR-type domain-containing protein	PANTHER	PTHR30126	HTH-TYPE TRANSCRIPTIONAL REGULATOR	1.7e-45	ND	ND	GO:0000976(PANTHER)|GO:0006355(PANTHER)
Ac58.432	575588.ACPN01000025_gene811	4.24e-91	265	COG4125@1|root,COG4125@2|Bacteria,1NEKP@1224|Proteobacteria,1T0PM@1236|Gammaproteobacteria,3NTH3@468|Moraxellaceae	1236|Gammaproteobacteria	S	Chlorhexidine efflux transporter	ND	ND	ND	ND	ND	ND	ND	ND	ND	ND	ND	N9QLI0	100	145	4.37e-102	291	GO:0016020	Acinetobacter sp. CIP 64.7	Chlorhexidine efflux transporter domain-containing protein	Pfam	PF05232	Chlorhexidine efflux transporter	2.1e-19	IPR007896	Chlorhexidine efflux transporter	ND
Ac58.433	981327.F925_02410	0	1139	COG3391@1|root,COG3391@2|Bacteria,1QPGR@1224|Proteobacteria,1SMNY@1236|Gammaproteobacteria,3NQJX@468|Moraxellaceae	1236|Gammaproteobacteria	S	amine dehydrogenase activity	ND	ND	ND	ND	ND	ND	ND	ND	ND	ND	ND	N9QVH9	100	727	0	1516	ND	Acinetobacter sp. CIP 64.7	Beta-propeller fold lactonase family protein	ND	ND	ND	ND	ND	ND	ND
Ac58.434	575588.ACPN01000024_gene826	0	905	COG0183@1|root,COG0183@2|Bacteria,1MU5G@1224|Proteobacteria,1RNGU@1236|Gammaproteobacteria,3NK5Q@468|Moraxellaceae	1236|Gammaproteobacteria	I	Belongs to the thiolase family	fadI	ND	2.3.1.9	ko:K00626	ko00071,ko00072,ko00280,ko00310,ko00362,ko00380,ko00620,ko00630,ko00640,ko00650,ko00720,ko00900,ko01100,ko01110,ko01120,ko01130,ko01200,ko01212,ko02020,map00071,map00072,map00280,map00310,map00362,map00380,map00620,map00630,map00640,map00650,map00720,map00900,map01100,map01110,map01120,map01130,map01200,map01212,map02020	M00088,M00095,M00373,M00374,M00375	R00238,R01177	RC00004,RC00326	ko00000,ko00001,ko00002,ko01000,ko04147	ND	ND	N9PB85	100	505	0	1037	GO:0005829; GO:0016747	Acinetobacter sp. CIP 64.7	Acetyl-CoA C-acetyltransferase	PANTHER	PTHR42689	ACETYL-COA ACYLTRANSFERASE FADA2 (3-KETOACYL-COA THIOLASE) (BETA-KETOTHIOLASE)-RELATED	0	IPR050521	3-ketoacyl-CoA Thiolase	GO:0005829(PANTHER)
Ac58.435	575588.ACPN01000024_gene825	0	868	COG1028@1|root,COG1028@2|Bacteria,1MXRY@1224|Proteobacteria,1RZMB@1236|Gammaproteobacteria,3NIXI@468|Moraxellaceae	1236|Gammaproteobacteria	IQ	KR domain	fabG	ND	1.1.1.100	ko:K00059	ko00061,ko00333,ko00780,ko01040,ko01100,ko01130,ko01212,map00061,map00333,map00780,map01040,map01100,map01130,map01212	M00083,M00572	R04533,R04534,R04536,R04543,R04566,R04953,R04964,R07759,R07763,R10116,R10120,R11671	RC00029,RC00117	ko00000,ko00001,ko00002,ko01000,ko01004	ND	ND	N9QX19	100	463	0	932	GO:0016616; GO:0030497	Acinetobacter sp. CIP 64.7	3-oxoacyl-[acyl-carrier-protein] reductase	PANTHER	PTHR42760	SHORT-CHAIN DEHYDROGENASES/REDUCTASES FAMILY MEMBER	2e-53	ND	ND	GO:0016616(PANTHER)|GO:0030497(PANTHER)
Ac58.436	575588.ACPN01000023_gene883	1.36e-207	571	COG2030@1|root,COG2030@2|Bacteria,1RC5I@1224|Proteobacteria,1S36P@1236|Gammaproteobacteria,3NTH5@468|Moraxellaceae	1236|Gammaproteobacteria	I	MaoC like domain	ND	ND	ND	ND	ND	ND	ND	ND	ND	ND	ND	N9QLI8	100	284	0	593	ND	Acinetobacter sp. CIP 64.7	MaoC-like domain-containing protein	PANTHER	PTHR43841	3-HYDROXYACYL-THIOESTER DEHYDRATASE HTDX-RELATED	1.8e-66	ND	ND	ND
Ac58.437	575588.ACPN01000023_gene882	1.55E-311	845	COG1680@1|root,COG1680@2|Bacteria,1R5MK@1224|Proteobacteria,1S015@1236|Gammaproteobacteria,3NIR0@468|Moraxellaceae	1236|Gammaproteobacteria	V	Beta-lactamase	ND	ND	ND	ND	ND	ND	ND	ND	ND	ND	ND	N9QVI4	100	421	0	881	ND	Acinetobacter sp. CIP 64.7	Beta-lactamase-related domain-containing protein	PANTHER	PTHR43319	BETA-LACTAMASE-RELATED	5.6e-84	IPR052907	Beta-lactamase/esterase domain-containing protein	ND
Ac58.438	575588.ACPN01000023_gene881	3.24e-102	293	2AZF1@1|root,31RNU@2|Bacteria,1QP65@1224|Proteobacteria,1TMV6@1236|Gammaproteobacteria,3NPGM@468|Moraxellaceae	1236|Gammaproteobacteria	S	NlpE N-terminal domain	ND	ND	ND	ND	ND	ND	ND	ND	ND	ND	ND	N9PBP7	100	147	9.04e-109	308	ND	Acinetobacter sp. CIP 64.7	Uncharacterized protein	Pfam	PF04170	NlpE N-terminal domain	2.4e-06	IPR007298	Copper resistance lipoprotein NlpE	ND
Ac58.439	575588.ACPN01000023_gene880	0	1338	COG2812@1|root,COG2812@2|Bacteria,1MVCK@1224|Proteobacteria,1RMIA@1236|Gammaproteobacteria,3NJIZ@468|Moraxellaceae	1236|Gammaproteobacteria	H	DNA polymerase III is a complex, multichain enzyme responsible for most of the replicative synthesis in bacteria. This DNA polymerase also exhibits 3' to 5' exonuclease activity	dnaX	GO:0003674,GO:0003824,GO:0005488,GO:0005515,GO:0005575,GO:0005622,GO:0005623,GO:0006139,GO:0006259,GO:0006260,GO:0006261,GO:0006725,GO:0006807,GO:0008150,GO:0008152,GO:0009058,GO:0009059,GO:0009360,GO:0009987,GO:0016462,GO:0016787,GO:0016817,GO:0016818,GO:0016887,GO:0017111,GO:0030234,GO:0030337,GO:0032991,GO:0034641,GO:0034645,GO:0042575,GO:0042802,GO:0043170,GO:0043846,GO:0044237,GO:0044238,GO:…	2.7.7.7	ko:K02343	ko00230,ko00240,ko01100,ko03030,ko03430,ko03440,map00230,map00240,map01100,map03030,map03430,map03440	M00260	R00375,R00376,R00377,R00378	RC02795	ko00000,ko00001,ko00002,ko01000,ko03032,ko03400	ND	ND	N9PB90	100	710	0	1449	GO:0003677; GO:0003689; GO:0003887; GO:0005524; GO:0006261; GO:0006281; GO:0009360; GO:0016887	Acinetobacter sp. CIP 64.7	DNA polymerase III subunit gamma/tau (EC 2.7.7.7)	PANTHER	PTHR11669	REPLICATION FACTOR C / DNA POLYMERASE III GAMMA-TAU SUBUNIT	1.8e-70	IPR050238	DNA Replication and Repair Clamp Loader Complex	GO:0006261(PANTHER)
Ac58.440	575588.ACPN01000023_gene879	4.29e-101	290	COG0824@1|root,COG0824@2|Bacteria,1RGZN@1224|Proteobacteria,1S64N@1236|Gammaproteobacteria,3NNN3@468|Moraxellaceae	1236|Gammaproteobacteria	S	Acyl-ACP thioesterase	ND	ND	ND	ko:K07107	ND	ND	ND	ND	ko00000,ko01000	ND	ND	N9QX24	100	144	1.94e-106	302	GO:0047617	Acinetobacter sp. CIP 64.7	Thioesterase domain-containing protein	PANTHER	PTHR31793	4-HYDROXYBENZOYL-COA THIOESTERASE FAMILY MEMBER	9.7e-28	IPR050563	4-hydroxybenzoyl-CoA thioesterase	GO:0005739(PANTHER)|GO:0047617(PANTHER)
Ac58.441	575588.ACPN01000023_gene878	1.38e-272	744	COG1454@1|root,COG1454@2|Bacteria,1MVPH@1224|Proteobacteria,1RREW@1236|Gammaproteobacteria,3NJ3I@468|Moraxellaceae	1236|Gammaproteobacteria	C	Iron-containing alcohol dehydrogenase	dhaT	ND	1.1.1.1	ko:K00001	ko00010,ko00071,ko00350,ko00625,ko00626,ko00830,ko00980,ko00982,ko01100,ko01110,ko01120,ko01130,ko01220,map00010,map00071,map00350,map00625,map00626,map00830,map00980,map00982,map01100,map01110,map01120,map01130,map01220	ND	R00623,R00754,R02124,R04805,R04880,R05233,R05234,R06917,R06927,R07105,R08281,R08306,R08310	RC00050,RC00087,RC00088,RC00099,RC00116,RC00649,RC01734,RC02273	ko00000,ko00001,ko01000	ND	ND	A0AAJ3AID5	100	386	0	788	ND	Acinetobacter lwoffii	Iron-containing alcohol dehydrogenase	CDD	cd08193	HVD	0	ND	ND	ND
Ac58.442	981327.F925_02401	6.25e-117	332	COG0394@1|root,COG0394@2|Bacteria,1RH90@1224|Proteobacteria,1S5X6@1236|Gammaproteobacteria,3NMJ5@468|Moraxellaceae	1236|Gammaproteobacteria	T	Belongs to the low molecular weight phosphotyrosine protein phosphatase family	ptpA	ND	3.1.3.48	ko:K01104	ND	ND	ND	ND	ko00000,ko01000	ND	ND	N9QVI7	100	168	1.43e-125	353	GO:0004725	Acinetobacter sp. CIP 64.7	protein-tyrosine-phosphatase (EC 3.1.3.48)	CDD	cd16343	LMWPTP	1.71168e-64	ND	ND	ND
Ac58.443	575588.ACPN01000023_gene876	4.27e-249	681	COG0812@1|root,COG0812@2|Bacteria,1MXDH@1224|Proteobacteria,1RNXK@1236|Gammaproteobacteria,3NJ3H@468|Moraxellaceae	1236|Gammaproteobacteria	M	Cell wall formation	murB	ND	1.3.1.98	ko:K00075	ko00520,ko00550,ko01100,map00520,map00550,map01100	ND	R03191,R03192	RC02639	ko00000,ko00001,ko01000,ko01011	ND	ND	A0AAJ3AG65	100	346	0	705	ND	Acinetobacter lwoffii	UDP-N-acetylmuramate dehydrogenase (EC 1.3.1.98)	PANTHER	PTHR21071	UDP-N-ACETYLENOLPYRUVOYLGLUCOSAMINE REDUCTASE	1.1e-76	IPR003170	UDP-N-acetylenolpyruvoylglucosamine reductase	GO:0005829(PANTHER)|GO:0008762(InterPro)|GO:0008762(PANTHER)|GO:0050660(PANTHER)|GO:0071555(PANTHER)
Ac58.444	575588.ACPN01000023_gene875	2.19e-270	738	COG1434@1|root,COG1434@2|Bacteria,1RE96@1224|Proteobacteria,1S4I4@1236|Gammaproteobacteria,3NK61@468|Moraxellaceae	1236|Gammaproteobacteria	S	DUF218 domain	ND	ND	ND	ND	ND	ND	ND	ND	ND	ND	ND	N9PB96	100	379	0	786	GO:0000270; GO:0005886; GO:0043164	Acinetobacter sp. CIP 64.7	DUF218 domain-containing protein	CDD	cd06259	YdcF-like	8.49637e-32	IPR003848	Domain of unknown function DUF218	ND
Ac58.445	575588.ACPN01000023_gene874	4.53e-265	721	COG2267@1|root,COG2267@2|Bacteria,1RAQZ@1224|Proteobacteria,1S5B6@1236|Gammaproteobacteria,3NKB1@468|Moraxellaceae	1236|Gammaproteobacteria	I	Serine aminopeptidase, S33	ND	ND	ND	ND	ND	ND	ND	ND	ND	ND	ND	N9G4J2	100	347	0	716	GO:0016020; GO:0047372	Acinetobacter lwoffii ATCC 9957 = CIP 70.31	Serine aminopeptidase S33 domain-containing protein	Pfam	PF12146	Serine aminopeptidase, S33	8.8e-29	IPR022742	Serine aminopeptidase, S33	ND
Ac58.446	575588.ACPN01000023_gene873	0	1125	COG0069@1|root,COG0069@2|Bacteria,1MU7B@1224|Proteobacteria,1RP1C@1236|Gammaproteobacteria,3NJEJ@468|Moraxellaceae	1236|Gammaproteobacteria	E	Belongs to the glutamate synthase family	HA62_33250	ND	ND	ND	ND	ND	ND	ND	ND	ND	ND	N9QLJ7	100	556	0	1160	GO:0006537; GO:0015930; GO:0016020	Acinetobacter sp. CIP 64.7	Glutamate synthase domain-containing protein	CDD	cd02808	GltS_FMN	0	IPR002932	Glutamate synthase domain	GO:0006537(InterPro)|GO:0015930(InterPro)|GO:0016638(InterPro)
Ac58.447	520709.F985_04039	4.35e-174	482	COG1662@1|root,COG3677@1|root,COG1662@2|Bacteria,COG3677@2|Bacteria,1NHAK@1224|Proteobacteria,1RQRY@1236|Gammaproteobacteria,3NMJJ@468|Moraxellaceae	1236|Gammaproteobacteria	L	IS1 transposase	insB4	GO:0006139,GO:0006259,GO:0006310,GO:0006313,GO:0006725,GO:0006807,GO:0008150,GO:0008152,GO:0009987,GO:0032196,GO:0034641,GO:0043170,GO:0044237,GO:0044238,GO:0044260,GO:0046483,GO:0071704,GO:0090304,GO:1901360	ND	ko:K07480	ND	ND	ND	ND	ko00000	ND	ND	N9DH55	100	233	1.98e-174	482	GO:0003677; GO:0004803; GO:0006313	Acinetobacter bereziniae LMG 1003 = CIP 70.12	InsA N-terminal domain-containing protein	Pfam	PF03400	IS1 transposase	6.5e-22	IPR005063	Transposase, IS1	GO:0003677(InterPro)|GO:0004803(InterPro)|GO:0006313(InterPro)
Ac58.448	575588.ACPN01000023_gene872	3.92e-244	667	COG2378@1|root,COG2378@2|Bacteria,1QYA2@1224|Proteobacteria,1RZAX@1236|Gammaproteobacteria,3NIP3@468|Moraxellaceae	1236|Gammaproteobacteria	K	WYL domain	mdcH	ND	ND	ND	ND	ND	ND	ND	ND	ND	ND	N9QVJ2	100	335	0	696	ND	Acinetobacter sp. CIP 64.7	WYL domain-containing protein	Pfam	PF13280	WYL domain	1.4e-24	IPR026881	WYL domain	ND
Ac58.449	981327.F925_02395	0	957	COG2308@1|root,COG2308@2|Bacteria,1MUAD@1224|Proteobacteria,1RNAF@1236|Gammaproteobacteria,3NKVG@468|Moraxellaceae	1236|Gammaproteobacteria	S	Circularly permuted ATP-grasp type 2	IV02_06045	ND	ND	ND	ND	ND	ND	ND	ND	ND	ND	N9PBQ8	100	519	0	1074	ND	Acinetobacter sp. CIP 64.7	Circularly permuted ATP-grasp type 2 domain-containing protein	PANTHER	PTHR34595	BLR5612 PROTEIN	0	IPR051680	ATP-dependent Glutamate--Cysteine Ligase Type 2	ND
Ac58.450	575588.ACPN01000023_gene870	7.61e-145	405	2DPP4@1|root,332UE@2|Bacteria,1QWYT@1224|Proteobacteria,1T30B@1236|Gammaproteobacteria,3NTPD@468|Moraxellaceae	1236|Gammaproteobacteria	S	A predicted alpha-helical domain with a conserved ER motif.	ND	ND	ND	ND	ND	ND	ND	ND	ND	ND	ND	N9QJF9	100	200	5.15e-149	415	ND	Acinetobacter sp. CIP 101966	DUF403 domain-containing protein	ND	ND	ND	ND	ND	ND	ND
Ac58.451	575588.ACPN01000023_gene869	7.26e-195	536	COG1305@1|root,COG1305@2|Bacteria,1MVMI@1224|Proteobacteria,1RNV8@1236|Gammaproteobacteria,3NJC3@468|Moraxellaceae	1236|Gammaproteobacteria	E	Bacterial transglutaminase-like N-terminal region	ND	ND	ND	ND	ND	ND	ND	ND	ND	ND	ND	N9QX34	100	259	0	546	ND	Acinetobacter sp. CIP 64.7	Transglutaminase-like domain-containing protein	PANTHER	PTHR33490	BLR5614 PROTEIN-RELATED	1.1e-35	ND	ND	ND
Ac58.452	575588.ACPN01000023_gene868	9.09e-177	489	COG3484@1|root,COG3484@2|Bacteria,1N057@1224|Proteobacteria,1RRR0@1236|Gammaproteobacteria,3NKMP@468|Moraxellaceae	1236|Gammaproteobacteria	O	Proteasome subunit	ND	ND	ND	ko:K07395	ND	ND	ND	ND	ko00000	ND	ND	N9QLK2	100	244	0	509	GO:0005839; GO:0051603	Acinetobacter sp. CIP 64.7	Proteasome-type protease	CDD	cd03765	proteasome_beta_bacterial	0	ND	ND	ND
Ac58.453	575588.ACPN01000023_gene867	1.75e-104	298	COG3431@1|root,COG3431@2|Bacteria,1N6PE@1224|Proteobacteria,1SAFA@1236|Gammaproteobacteria	1236|Gammaproteobacteria	S	Sensors of blue-light using FAD	ND	ND	ND	ND	ND	ND	ND	ND	ND	ND	ND	N9QVJ7	100	143	1.53e-105	300	GO:0009882; GO:0071949	Acinetobacter sp. CIP 64.7	BLUF domain-containing protein	SMART	SM01034	BLUF_2	7.3e-33	IPR007024	BLUF domain	GO:0009882(InterPro)|GO:0071949(InterPro)
Ac58.454	575588.ACPN01000023_gene866	1.46e-261	713	COG0787@1|root,COG0787@2|Bacteria,1MV0Q@1224|Proteobacteria,1RM8U@1236|Gammaproteobacteria,3NJ0G@468|Moraxellaceae	1236|Gammaproteobacteria	E	Catalyzes the interconversion of L-alanine and D- alanine. May also act on other amino acids	alr	GO:0000270,GO:0003674,GO:0003824,GO:0005488,GO:0006022,GO:0006023,GO:0006024,GO:0006807,GO:0008144,GO:0008150,GO:0008152,GO:0008784,GO:0009058,GO:0009059,GO:0009252,GO:0009273,GO:0009987,GO:0016853,GO:0016854,GO:0016855,GO:0019842,GO:0030170,GO:0030203,GO:0034645,GO:0036094,GO:0036361,GO:0042546,GO:0043167,GO:0043168,GO:0043170,GO:0044036,GO:0044038,GO:0044085,GO:0044237,GO:0044249,GO:0044260,GO:…	5.1.1.1	ko:K01775	ko00473,ko01100,ko01502,map00473,map01100,map01502	ND	R00401	RC00285	ko00000,ko00001,ko01000,ko01011	ND	ND	N9PBR3	100	356	0	739	GO:0005829; GO:0008784; GO:0009252; GO:0030170; GO:0030632	Acinetobacter sp. CIP 64.7	Alanine racemase (EC 5.1.1.1)	CDD	cd06827	PLPDE_III_AR_proteobact	0	ND	ND	ND
Ac58.455	575588.ACPN01000023_gene865	0	932	COG0305@1|root,COG0305@2|Bacteria,1MUG9@1224|Proteobacteria,1RPM2@1236|Gammaproteobacteria,3NK54@468|Moraxellaceae	1236|Gammaproteobacteria	L	it exhibits DNA-dependent ATPase activity and contains distinct active sites for ATP binding, DNA binding, and interaction with DnaC protein, primase, and other prepriming proteins	dnaB	ND	3.6.4.12	ko:K02314	ko03030,ko04112,map03030,map04112	ND	ND	ND	ko00000,ko00001,ko01000,ko03032	ND	ND	N9PBA7	100	480	0	995	GO:0003677; GO:0003678; GO:0005524; GO:0005829; GO:0006268; GO:0006269; GO:0016887; GO:1990077	Acinetobacter sp. CIP 64.7	Replicative DNA helicase (EC 3.6.4.12)	CDD	cd00984	DnaB_C	0	IPR007694	DNA helicase, DnaB-like, C-terminal	GO:0003678(InterPro)|GO:0005524(InterPro)|GO:0006260(InterPro)
Ac58.456	981327.F925_02388	1.36e-90	264	COG0359@1|root,COG0359@2|Bacteria,1RD0R@1224|Proteobacteria,1S3WS@1236|Gammaproteobacteria,3NKTG@468|Moraxellaceae	1236|Gammaproteobacteria	J	Binds to the 23S rRNA	rplI	GO:0003674,GO:0003676,GO:0003723,GO:0003735,GO:0005198,GO:0005488,GO:0005575,GO:0005622,GO:0005623,GO:0005737,GO:0005829,GO:0005840,GO:0006412,GO:0006518,GO:0006807,GO:0008150,GO:0008152,GO:0009058,GO:0009059,GO:0009987,GO:0010467,GO:0015934,GO:0019538,GO:0019843,GO:0022625,GO:0022626,GO:0032991,GO:0034641,GO:0034645,GO:0043043,GO:0043170,GO:0043226,GO:0043228,GO:0043229,GO:0043232,GO:0043603,GO:…	ND	ko:K02939	ko03010,map03010	M00178	ND	ND	br01610,ko00000,ko00001,ko00002,ko03011	ND	ND	A0AAJ2M9M0	100	148	1.52e-101	290	ND	Acinetobacter sp. RG5	50S ribosomal protein L9	PANTHER	PTHR21368	50S RIBOSOMAL PROTEIN L9	1.2e-26	IPR000244	Large ribosomal subunit protein bL9	GO:0003735(InterPro)|GO:0005840(InterPro)|GO:0006412(InterPro)|GO:0022625(PANTHER)
Ac58.457	981327.F925_02387	9.25e-48	150	COG0238@1|root,COG0238@2|Bacteria,1MZ8U@1224|Proteobacteria,1S8R8@1236|Gammaproteobacteria,3NPB6@468|Moraxellaceae	1236|Gammaproteobacteria	J	Binds as a heterodimer with protein S6 to the central domain of the 16S rRNA, where it helps stabilize the platform of the 30S subunit	rpsR	GO:0003674,GO:0003676,GO:0003723,GO:0003729,GO:0003735,GO:0005198,GO:0005488,GO:0005575,GO:0005622,GO:0005623,GO:0005737,GO:0005829,GO:0005840,GO:0006412,GO:0006518,GO:0006807,GO:0008150,GO:0008152,GO:0009058,GO:0009059,GO:0009987,GO:0010467,GO:0015935,GO:0019538,GO:0019843,GO:0022626,GO:0022627,GO:0032991,GO:0034641,GO:0034645,GO:0043043,GO:0043170,GO:0043226,GO:0043228,GO:0043229,GO:0043232,GO:…	ND	ko:K02963	ko03010,map03010	M00178	ND	ND	br01610,ko00000,ko00001,ko00002,ko03011	ND	ND	A0AAJ3TIX7	100	75	3.82e-50	155	ND	Acinetobacter sp. ANC 5600	30S ribosomal protein S18	Pfam	PF01084	Ribosomal protein S18	8.8e-21	IPR001648	Small ribosomal subunit protein bS18	GO:0003735(InterPro)|GO:0005840(InterPro)|GO:0006412(InterPro)
Ac58.458	202956.BBNL01000009_gene2081	2.59e-81	239	COG0360@1|root,COG0360@2|Bacteria,1RH82@1224|Proteobacteria,1S5VU@1236|Gammaproteobacteria,3NN4A@468|Moraxellaceae	1236|Gammaproteobacteria	J	Binds together with S18 to 16S ribosomal RNA	rpsF	GO:0003674,GO:0003676,GO:0003723,GO:0003729,GO:0003735,GO:0005198,GO:0005488,GO:0005575,GO:0005622,GO:0005623,GO:0005737,GO:0005829,GO:0005840,GO:0006412,GO:0006518,GO:0006807,GO:0008150,GO:0008152,GO:0009058,GO:0009059,GO:0009987,GO:0010467,GO:0015935,GO:0019538,GO:0019843,GO:0022626,GO:0022627,GO:0032991,GO:0034641,GO:0034645,GO:0043043,GO:0043170,GO:0043226,GO:0043228,GO:0043229,GO:0043232,GO:…	ND	ko:K02990	ko03010,map03010	M00178	ND	ND	br01610,ko00000,ko00001,ko00002,ko03011,ko03029	ND	ND	A0AAJ2I7M0	100	128	1.67e-90	261	ND	Acinetobacter sp. RG5	30S ribosomal protein S6	CDD	cd00473	bS6	2.954e-32	IPR020814	Small ribosomal subunit protein bS6, plastid/chloroplast	GO:0003735(InterPro)|GO:0005840(InterPro)|GO:0006412(InterPro)|GO:0019843(InterPro)
Ac58.459	575588.ACPN01000023_gene861	1.35e-202	559	COG0109@1|root,COG0109@2|Bacteria,1MW3S@1224|Proteobacteria,1RNHC@1236|Gammaproteobacteria,3NK0G@468|Moraxellaceae	1236|Gammaproteobacteria	O	Converts heme B (protoheme IX) to heme O by substitution of the vinyl group on carbon 2 of heme B porphyrin ring with a hydroxyethyl farnesyl side group	cyoE	GO:0003674,GO:0003824,GO:0004311,GO:0004659,GO:0005575,GO:0005623,GO:0005886,GO:0006091,GO:0006725,GO:0006778,GO:0006779,GO:0006783,GO:0006807,GO:0008150,GO:0008152,GO:0008495,GO:0009058,GO:0009987,GO:0015980,GO:0016020,GO:0016740,GO:0016765,GO:0018130,GO:0019438,GO:0033013,GO:0033014,GO:0034641,GO:0042168,GO:0042440,GO:0044237,GO:0044249,GO:0044271,GO:0044464,GO:0045333,GO:0046148,GO:0046483,GO:…	2.5.1.141	ko:K02257	ko00190,ko00860,ko01100,ko01110,ko04714,map00190,map00860,map01100,map01110,map04714	M00154	R07411	RC01786	ko00000,ko00001,ko00002,ko01000,ko01006,ko03029	ND	ND	N9PBR8	100	292	0	582	GO:0005886; GO:0006784; GO:0008495; GO:0048034	Acinetobacter sp. CIP 64.7	Protoheme IX farnesyltransferase (EC 2.5.1.141) (Heme B farnesyltransferase) (Heme O synthase)	CDD	cd13957	PT_UbiA_Cox10	8.20121e-98	IPR006369	Protohaem IX farnesyltransferase	GO:0006783(InterPro)|GO:0008495(InterPro)|GO:0016020(InterPro)
Ac58.460	575588.ACPN01000023_gene860	2.15e-68	204	COG3125@1|root,COG3125@2|Bacteria,1RHE5@1224|Proteobacteria,1S6KQ@1236|Gammaproteobacteria,3NNHS@468|Moraxellaceae	1236|Gammaproteobacteria	C	Prokaryotic Cytochrome C oxidase subunit IV	cyoD	GO:0003674,GO:0003824,GO:0005215,GO:0005575,GO:0005623,GO:0005886,GO:0005887,GO:0006091,GO:0006810,GO:0006811,GO:0006812,GO:0008150,GO:0008152,GO:0008324,GO:0009055,GO:0009060,GO:0009319,GO:0009486,GO:0009987,GO:0015002,GO:0015075,GO:0015077,GO:0015078,GO:0015318,GO:0015399,GO:0015453,GO:0015672,GO:0015980,GO:0015988,GO:0015990,GO:0016020,GO:0016021,GO:0016491,GO:0019646,GO:0022804,GO:0022857,GO:…	ND	ko:K02300	ko00190,ko01100,map00190,map01100	M00417	ND	ND	ko00000,ko00001,ko00002	3.D.4.5	ND	A0AAJ2I7P7	100	108	1.01e-72	214	ND	Acinetobacter sp. RG5	Cytochrome o ubiquinol oxidase subunit IV	PANTHER	PTHR36835	CYTOCHROME BO(3) UBIQUINOL OXIDASE SUBUNIT 4	1.9e-35	IPR050968	Cytochrome c oxidase bacterial subunit 4	GO:0005887(PANTHER)|GO:0009319(PANTHER)|GO:0009486(PANTHER)|GO:0015078(PANTHER)|GO:0015990(PANTHER)|GO:0019646(PANTHER)
Ac58.461	575588.ACPN01000023_gene859	2.43e-144	404	COG1845@1|root,COG1845@2|Bacteria,1MUCK@1224|Proteobacteria,1RN9D@1236|Gammaproteobacteria,3NIPT@468|Moraxellaceae	1236|Gammaproteobacteria	C	Cytochrome c oxidase subunit III	cyoC	GO:0003674,GO:0003824,GO:0005215,GO:0005575,GO:0005623,GO:0005886,GO:0005887,GO:0006091,GO:0006810,GO:0006811,GO:0006812,GO:0008150,GO:0008152,GO:0008324,GO:0009055,GO:0009060,GO:0009319,GO:0009486,GO:0009987,GO:0015002,GO:0015075,GO:0015077,GO:0015078,GO:0015318,GO:0015399,GO:0015453,GO:0015672,GO:0015980,GO:0015988,GO:0015990,GO:0016020,GO:0016021,GO:0016491,GO:0019646,GO:0022804,GO:0022857,GO:…	ND	ko:K02299	ko00190,ko01100,map00190,map01100	M00417	ND	ND	ko00000,ko00001,ko00002	3.D.4.5	ND	A0AAJ2I857	100	206	3.52e-146	408	ND	Acinetobacter sp. RG5	Cytochrome o ubiquinol oxidase subunit III	CDD	cd02863	Ubiquinol_oxidase_III	1.24688e-81	IPR033946	Ubiquinol oxidase subunit III domain	ND
Ac58.462	575588.ACPN01000023_gene858	0	1327	COG0843@1|root,COG0843@2|Bacteria,1MU7S@1224|Proteobacteria,1RPC3@1236|Gammaproteobacteria,3NJ4I@468|Moraxellaceae	1236|Gammaproteobacteria	C	Belongs to the heme-copper respiratory oxidase family	cyoB	GO:0003674,GO:0003824,GO:0005215,GO:0005488,GO:0005507,GO:0005575,GO:0005623,GO:0005886,GO:0005887,GO:0006091,GO:0006810,GO:0006811,GO:0006812,GO:0008150,GO:0008152,GO:0008324,GO:0009055,GO:0009060,GO:0009319,GO:0009486,GO:0009987,GO:0015002,GO:0015075,GO:0015077,GO:0015078,GO:0015318,GO:0015399,GO:0015453,GO:0015672,GO:0015980,GO:0015988,GO:0015990,GO:0016020,GO:0016021,GO:0016491,GO:0019646,GO:…	1.10.3.10	ko:K02298	ko00190,ko01100,map00190,map01100	M00417	R11335	RC00061	ko00000,ko00001,ko00002,ko01000	3.D.4.5	ND	N9QLL6	100	662	0	1328	GO:0004129; GO:0005886; GO:0009060; GO:0009486; GO:0015990; GO:0016682; GO:0020037; GO:0022904; GO:0070469	Acinetobacter sp. CIP 64.7	Cytochrome bo(3) ubiquinol oxidase subunit 1 (EC 7.1.1.3) (Cytochrome o ubiquinol oxidase subunit 1) (Oxidase bo(3) subunit 1) (Ubiquinol oxidase polypeptide I) (Ubiquinol oxidase subunit 1)	PANTHER	PTHR10422	CYTOCHROME C OXIDASE SUBUNIT 1	0	IPR000883	Cytochrome c oxidase subunit I	GO:0004129(PANTHER)|GO:0004129(InterPro)|GO:0005887(PANTHER)|GO:0009060(PANTHER)|GO:0009060(InterPro)|GO:0009486(PANTHER)|GO:0015990(PANTHER)|GO:0016020(InterPro)|GO:0020037(InterPro)|GO:0022904(PANTHER)
Ac58.463	575588.ACPN01000023_gene857	1.27e-250	686	COG1622@1|root,COG1622@2|Bacteria,1MWHZ@1224|Proteobacteria,1RP4H@1236|Gammaproteobacteria,3NK4D@468|Moraxellaceae	1236|Gammaproteobacteria	C	COX Aromatic Rich Motif	cyoA	GO:0003674,GO:0003824,GO:0005215,GO:0005488,GO:0005575,GO:0005623,GO:0005886,GO:0005887,GO:0006091,GO:0006119,GO:0006139,GO:0006163,GO:0006725,GO:0006753,GO:0006793,GO:0006796,GO:0006807,GO:0006810,GO:0006811,GO:0006812,GO:0008150,GO:0008152,GO:0008324,GO:0009055,GO:0009060,GO:0009117,GO:0009123,GO:0009126,GO:0009141,GO:0009144,GO:0009150,GO:0009161,GO:0009167,GO:0009199,GO:0009205,GO:0009259,GO:…	1.10.3.10	ko:K02297	ko00190,ko01100,map00190,map01100	M00417	R11335	RC00061	ko00000,ko00001,ko00002,ko01000	3.D.4.5	ND	A0AAJ2I7P4	100	364	0	753	ND	Acinetobacter sp. RG5	Ubiquinol oxidase subunit II	CDD	cd04212	CuRO_UO_II	6.76298e-54	IPR034227	Ubiquinol oxidase subunit 2, cupredoxin domain	ND
Ac58.464	575588.ACPN01000023_gene856	8.64e-181	501	COG1714@1|root,COG1714@2|Bacteria,1NB1Z@1224|Proteobacteria,1S5BT@1236|Gammaproteobacteria,3NK23@468|Moraxellaceae	1236|Gammaproteobacteria	S	Domain of unknown function (DUF4339)	ND	ND	ND	ND	ND	ND	ND	ND	ND	ND	ND	N9QJE3	100	265	0	539	GO:0005886	Acinetobacter sp. CIP 101966	RDD domain-containing protein	Pfam	PF06271	RDD family	8.2e-18	IPR010432	RDD	ND
Ac58.465	575588.ACPN01000023_gene855	0	1540	COG0574@1|root,COG1080@1|root,COG0574@2|Bacteria,COG1080@2|Bacteria,1MU0R@1224|Proteobacteria,1RP3T@1236|Gammaproteobacteria,3NJC4@468|Moraxellaceae	1236|Gammaproteobacteria	G	Catalyzes the phosphorylation of pyruvate to phosphoenolpyruvate	ppsA	GO:0000287,GO:0003674,GO:0003824,GO:0005488,GO:0005575,GO:0005622,GO:0005623,GO:0005737,GO:0005829,GO:0005975,GO:0005996,GO:0006006,GO:0006094,GO:0006793,GO:0006796,GO:0008150,GO:0008152,GO:0008986,GO:0009058,GO:0009987,GO:0016051,GO:0016301,GO:0016310,GO:0016740,GO:0016772,GO:0016781,GO:0019318,GO:0019319,GO:0043167,GO:0043169,GO:0044237,GO:0044238,GO:0044281,GO:0044283,GO:0044424,GO:0044444,GO:…	2.7.9.2	ko:K01007	ko00620,ko00680,ko00720,ko01100,ko01120,ko01200,map00620,map00680,map00720,map01100,map01120,map01200	M00173,M00374	R00199	RC00002,RC00015	ko00000,ko00001,ko00002,ko01000	ND	ND	A0AAJ2I826	100	792	0	1626	ND	Acinetobacter sp. RG5	Phosphoenolpyruvate synthase (EC 2.7.9.2)	PANTHER	PTHR43030	PHOSPHOENOLPYRUVATE SYNTHASE	0	IPR006319	Phosphoenolpyruvate synthase	GO:0006090(InterPro)|GO:0008986(InterPro)
Ac58.466	575588.ACPN01000023_gene854	1.91e-195	540	COG1806@1|root,COG1806@2|Bacteria,1MUHU@1224|Proteobacteria,1RPHX@1236|Gammaproteobacteria,3NIIN@468|Moraxellaceae	1236|Gammaproteobacteria	H	Bifunctional serine threonine kinase and phosphorylase involved in the regulation of the phosphoenolpyruvate synthase (PEPS) by catalyzing its phosphorylation dephosphorylation	ydiA	GO:0003674,GO:0005575,GO:0005622,GO:0005623,GO:0005737,GO:0005829,GO:0008150,GO:0030234,GO:0044424,GO:0044444,GO:0044464,GO:0050790,GO:0065007,GO:0065009,GO:0098772	2.7.11.33,2.7.4.28	ko:K09773	ND	ND	ND	ND	ko00000,ko01000	ND	ND	A0AAJ2I7N0	100	278	0	568	ND	Acinetobacter sp. RG5	Pyruvate, water dikinase regulatory protein (EC 2.7.11.33, EC 2.7.4.28)	Pfam	PF03618	Kinase/pyrophosphorylase	1.1e-73	IPR005177	Bifunctional kinase-pyrophosphorylase	GO:0005524(InterPro)|GO:0016772(InterPro)
Ac58.467	575588.ACPN01000023_gene853	6.59e-135	379	COG2072@1|root,COG2072@2|Bacteria,1QNSH@1224|Proteobacteria,1TMDZ@1236|Gammaproteobacteria,3NMY9@468|Moraxellaceae	1236|Gammaproteobacteria	P	flavoprotein involved in K transport	ND	ND	ND	ND	ND	ND	ND	ND	ND	ND	ND	N9QVL3	100	187	3.28e-138	386	ND	Acinetobacter sp. CIP 64.7	Flavoprotein	ND	ND	ND	ND	ND	ND	ND
Ac58.468	575588.ACPN01000023_gene852	2.45e-242	663	COG2141@1|root,COG2141@2|Bacteria,1MVF0@1224|Proteobacteria,1RMCE@1236|Gammaproteobacteria,3NKWP@468|Moraxellaceae	1236|Gammaproteobacteria	C	Luciferase-like monooxygenase	yhbW	ND	ND	ND	ND	ND	ND	ND	ND	ND	ND	N9PBS8	100	334	0	692	GO:0005829; GO:0016705	Acinetobacter sp. CIP 64.7	Luciferase-like domain-containing protein	PANTHER	PTHR30137	LUCIFERASE-LIKE MONOOXYGENASE	7.3e-104	IPR050766	Bacterial Luciferase Oxidoreductase	GO:0005829(PANTHER)
Ac58.469	575588.ACPN01000023_gene851	9.39e-27	102	2AZ3Z@1|root,31RAC@2|Bacteria,1QNUC@1224|Proteobacteria,1TMGA@1236|Gammaproteobacteria,3NNBA@468|Moraxellaceae	1236|Gammaproteobacteria	ND	ND	ND	ND	ND	ND	ND	ND	ND	ND	ND	ND	ND	N9QJD6	100	151	2.56e-96	277	ND	Acinetobacter sp. CIP 101966	Glycine zipper 2TM domain-containing protein	ND	ND	ND	ND	ND	ND	ND
Ac58.470	575588.ACPN01000023_gene850	1.64e-26	100	2DP3X@1|root,330EQ@2|Bacteria,1NF58@1224|Proteobacteria,1SCM9@1236|Gammaproteobacteria,3NM50@468|Moraxellaceae	1236|Gammaproteobacteria	ND	ND	ND	ND	ND	ND	ND	ND	ND	ND	ND	ND	ND	N9QX55	100	138	1.54e-87	254	ND	Acinetobacter sp. CIP 64.7	Glycine zipper domain-containing protein	ND	ND	ND	ND	ND	ND	ND
Ac58.471	575588.ACPN01000023_gene849	1.76e-256	701	COG0216@1|root,COG0216@2|Bacteria,1MV28@1224|Proteobacteria,1RM7Q@1236|Gammaproteobacteria,3NJCS@468|Moraxellaceae	1236|Gammaproteobacteria	J	Peptide chain release factor 1 directs the termination of translation in response to the peptide chain termination codons UAG and UAA	prfA	GO:0003674,GO:0003676,GO:0003723,GO:0003747,GO:0005488,GO:0005575,GO:0005622,GO:0005623,GO:0005737,GO:0005829,GO:0006412,GO:0006415,GO:0006518,GO:0006807,GO:0008079,GO:0008135,GO:0008150,GO:0008152,GO:0009058,GO:0009059,GO:0009987,GO:0010467,GO:0016043,GO:0016149,GO:0019538,GO:0022411,GO:0032984,GO:0034641,GO:0034645,GO:0043021,GO:0043022,GO:0043043,GO:0043170,GO:0043603,GO:0043604,GO:0043624,GO:…	ND	ko:K02835	ND	ND	ND	ND	ko00000,ko03012	ND	ND	N9QLN2	100	362	0	748	GO:0005737; GO:0016149	Acinetobacter sp. CIP 64.7	Peptide chain release factor 1 (RF-1)	PANTHER	PTHR43804	LD18447P	4.5e-123	IPR050057	Prokaryotic/Mitochondrial Release Factor	ND
Ac58.472	575588.ACPN01000023_gene848	5.31e-199	548	COG2890@1|root,COG2890@2|Bacteria,1MXCQ@1224|Proteobacteria,1RNGK@1236|Gammaproteobacteria,3NKB7@468|Moraxellaceae	1236|Gammaproteobacteria	J	Methylates the class 1 translation termination release factors RF1 PrfA and RF2 PrfB on the glutamine residue of the universally conserved GGQ motif	prmC	GO:0003674,GO:0003824,GO:0005575,GO:0005622,GO:0005623,GO:0005737,GO:0005829,GO:0006412,GO:0006415,GO:0006464,GO:0006479,GO:0006518,GO:0006807,GO:0008150,GO:0008152,GO:0008168,GO:0008170,GO:0008213,GO:0008276,GO:0008757,GO:0009058,GO:0009059,GO:0009987,GO:0010467,GO:0010468,GO:0016043,GO:0016740,GO:0016741,GO:0018364,GO:0019222,GO:0019538,GO:0022411,GO:0032259,GO:0032984,GO:0034641,GO:0034645,GO:…	2.1.1.297	ko:K02493	ND	ND	R10806	RC00003,RC03279	ko00000,ko01000,ko03012	ND	ND	N9QVL8	100	272	0	558	GO:0003676; GO:0032259; GO:0036009; GO:0102559	Acinetobacter sp. CIP 64.7	Release factor glutamine methyltransferase (RF MTase) (EC 2.1.1.297) (N5-glutamine methyltransferase PrmC) (Protein-(glutamine-N5) MTase PrmC) (Protein-glutamine N-methyltransferase PrmC)	PANTHER	PTHR18895	HEMK METHYLTRANSFERASE	1.3e-63	IPR050320	Protein N5-glutamine methyltransferase	GO:0018364(PANTHER)|GO:0036009(PANTHER)
Ac58.473	575588.ACPN01000023_gene847	2.11e-74	220	2ASN7@1|root,31I2Y@2|Bacteria,1QFS4@1224|Proteobacteria,1TD1T@1236|Gammaproteobacteria,3NPYV@468|Moraxellaceae	1236|Gammaproteobacteria	ND	ND	ND	ND	ND	ND	ND	ND	ND	ND	ND	ND	ND	N9PBT3	100	117	1.45e-80	235	ND	Acinetobacter sp. CIP 64.7	HigA2-like helix-turn-helix domain-containing protein	ND	ND	ND	ND	ND	ND	ND
Ac58.474	981327.F925_02370	4.19e-244	671	COG2207@1|root,COG2207@2|Bacteria,1R4MG@1224|Proteobacteria,1S26A@1236|Gammaproteobacteria,3NIIJ@468|Moraxellaceae	1236|Gammaproteobacteria	K	Arabinose-binding domain of AraC transcription regulator, N-term	ND	ND	ND	ND	ND	ND	ND	ND	ND	ND	ND	N9PBC8	100	372	0	770	GO:0000976; GO:0003700; GO:0005829	Acinetobacter sp. CIP 64.7	HTH araC/xylS-type domain-containing protein	PANTHER	PTHR47894	HTH-TYPE TRANSCRIPTIONAL REGULATOR GADX	2.3e-67	ND	ND	GO:0000976(PANTHER)|GO:0003700(PANTHER)|GO:0005829(PANTHER)
Ac58.475	575588.ACPN01000023_gene845	1.81e-173	482	COG1028@1|root,COG1028@2|Bacteria,1MUBQ@1224|Proteobacteria,1RQJT@1236|Gammaproteobacteria,3NKSB@468|Moraxellaceae	1236|Gammaproteobacteria	IQ	Belongs to the short-chain dehydrogenases reductases (SDR) family	ND	ND	ND	ND	ND	ND	ND	ND	ND	ND	ND	A0A4Q4DXL5	100	256	0	513	GO:0004303; GO:0005829; GO:0006631; GO:0006706; GO:0008209; GO:0008210	Acinetobacter lwoffii	SDR family NAD(P)-dependent oxidoreductase	PANTHER	PTHR43658	SHORT-CHAIN DEHYDROGENASE/REDUCTASE	5.7e-97	ND	ND	ND
Ac58.476	575588.ACPN01000023_gene844	5.15e-262	716	COG1960@1|root,COG1960@2|Bacteria,1MUDR@1224|Proteobacteria,1RMMJ@1236|Gammaproteobacteria,3NKAF@468|Moraxellaceae	1236|Gammaproteobacteria	I	Acyl-CoA dehydrogenase, C-terminal domain	ND	ND	ND	ND	ND	ND	ND	ND	ND	ND	ND	N9G4G7	100	378	0	775	GO:0006552; GO:0008470; GO:0050660	Acinetobacter lwoffii ATCC 9957 = CIP 70.31	Acyl-CoA dehydrogenase	PANTHER	PTHR43884	ACYL-COA DEHYDROGENASE	0	ND	ND	GO:0003995(PANTHER)
Ac58.477	575588.ACPN01000023_gene843	0	1074	COG0365@1|root,COG0365@2|Bacteria,1MUF5@1224|Proteobacteria,1RNHN@1236|Gammaproteobacteria,3NIWB@468|Moraxellaceae	1236|Gammaproteobacteria	I	AMP-binding enzyme C-terminal domain	acs-2	ND	6.2.1.1	ko:K01895	ko00010,ko00620,ko00640,ko00680,ko00720,ko01100,ko01110,ko01120,ko01130,ko01200,map00010,map00620,map00640,map00680,map00720,map01100,map01110,map01120,map01130,map01200	M00357	R00235,R00236,R00316,R00926,R01354	RC00004,RC00012,RC00043,RC00070,RC02746,RC02816	ko00000,ko00001,ko00002,ko01000,ko01004	ND	ND	A0AAJ3E365	100	548	0	1144	ND	Acinetobacter lwoffii	AMP-binding protein	PANTHER	PTHR43605	ACYL-COENZYME A SYNTHETASE	1.6e-124	IPR051087	Mitochondrial Acyl-CoA Synthetase Medium-Chain	GO:0004321(PANTHER)|GO:0006633(PANTHER)|GO:0006637(PANTHER)|GO:0015645(PANTHER)
Ac58.478	981327.F925_02366	1.2e-127	360	COG3871@1|root,COG3871@2|Bacteria,1RF7K@1224|Proteobacteria,1S51P@1236|Gammaproteobacteria,3NNC4@468|Moraxellaceae	1236|Gammaproteobacteria	S	Pyridoxamine 5'-phosphate oxidase like	ND	ND	ND	ND	ND	ND	ND	ND	ND	ND	ND	N9PBD6	100	176	9.59e-131	367	ND	Acinetobacter sp. CIP 64.7	General stress protein FMN-binding split barrel domain-containing protein	Pfam	PF16242	Pyridoxamine 5'-phosphate oxidase like	1e-27	IPR038725	General stress protein, FMN-binding split barrel domain	ND
Ac58.479	ND	ND	ND	ND	ND	ND	ND	ND	ND	ND	ND	ND	ND	ND	ND	ND	ND	ND	A0A009YPA3	55.556	54	6e-12	60.5	ND	Acinetobacter sp. 479375	Uncharacterized protein	ND	ND	ND	ND	ND	ND	ND
Ac58.480	575588.ACPN01000023_gene841	5.25e-182	504	COG0476@1|root,COG0476@2|Bacteria,1MW7H@1224|Proteobacteria,1RPJ3@1236|Gammaproteobacteria,3NIJ0@468|Moraxellaceae	1236|Gammaproteobacteria	H	COG0476 Dinucleotide-utilizing enzymes involved in molybdopterin and thiamine biosynthesis family 2	moeB	GO:0000166,GO:0000287,GO:0003674,GO:0003824,GO:0005488,GO:0005524,GO:0005575,GO:0005622,GO:0005623,GO:0005737,GO:0005829,GO:0006732,GO:0006777,GO:0006793,GO:0006796,GO:0006807,GO:0008144,GO:0008150,GO:0008152,GO:0008270,GO:0009058,GO:0009108,GO:0009987,GO:0016740,GO:0016772,GO:0016779,GO:0017076,GO:0018130,GO:0019538,GO:0019637,GO:0019720,GO:0030554,GO:0032553,GO:0032555,GO:0032559,GO:0035639,GO:…	2.7.7.73,2.7.7.80	ko:K03148,ko:K21029	ko00730,ko01100,ko04122,map00730,map01100,map04122	ND	R07459	RC00043	ko00000,ko00001,ko01000	ND	ND	N9QX66	100	256	0	527	GO:0004792; GO:0005829; GO:0008146; GO:0008641; GO:0016779	Acinetobacter sp. CIP 64.7	THIF-type NAD/FAD binding fold domain-containing protein	CDD	cd00757	ThiF_MoeB_HesA_family	1.22945e-83	ND	ND	ND
Ac58.481	575588.ACPN01000023_gene840	2.05E-311	846	COG0661@1|root,COG0661@2|Bacteria,1N1UJ@1224|Proteobacteria,1RP1G@1236|Gammaproteobacteria,3NJ0D@468|Moraxellaceae	1236|Gammaproteobacteria	S	ABC1 family	aarF	ND	ND	ND	ND	ND	ND	ND	ND	ND	ND	N9QLP5	100	432	0	900	GO:0004672; GO:0005524	Acinetobacter sp. CIP 64.7	Protein kinase domain-containing protein	CDD	cd05121	ABC1_ADCK3-like	5.17178e-91	ND	ND	ND
Ac58.482	981327.F925_02363	3.19e-83	243	COG1539@1|root,COG1539@2|Bacteria,1MZ8Z@1224|Proteobacteria,1S9B2@1236|Gammaproteobacteria,3NNI7@468|Moraxellaceae	1236|Gammaproteobacteria	H	Catalyzes the conversion of 7,8-dihydroneopterin to 6- hydroxymethyl-7,8-dihydropterin	folB	GO:0003674,GO:0003824,GO:0004150,GO:0005488,GO:0005515,GO:0016829,GO:0016830,GO:0016832,GO:0042802	1.13.11.81,4.1.2.25,5.1.99.8	ko:K01633	ko00790,ko01100,map00790,map01100	M00126,M00840	R03504,R11037,R11073	RC00721,RC00943,RC01479,RC03333,RC03334	ko00000,ko00001,ko00002,ko01000	ND	ND	N9QVM9	100	126	1.43e-88	256	GO:0004150; GO:0005737; GO:0046654; GO:0046656	Acinetobacter sp. CIP 64.7	7,8-dihydroneopterin aldolase (EC 4.1.2.25)	SMART	SM00905	FolB_2	1.2e-30	IPR006157	Dihydroneopterin aldolase/epimerase domain	GO:0004150(InterPro)|GO:0006760(InterPro)
Ac58.483	981327.F925_02362	3.38e-94	273	COG0801@1|root,COG0801@2|Bacteria,1N5G3@1224|Proteobacteria,1SS46@1236|Gammaproteobacteria,3NNNF@468|Moraxellaceae	1236|Gammaproteobacteria	H	7,8-dihydro-6-hydroxymethylpterin-pyrophosphokinase (HPPK)	ND	ND	2.7.6.3	ko:K00950	ko00790,ko01100,map00790,map01100	M00126,M00841	R03503	RC00002,RC00017	ko00000,ko00001,ko00002,ko01000	ND	ND	N9PBU3	100	145	1.4e-106	303	GO:0003848; GO:0005524; GO:0016301; GO:0046654; GO:0046656	Acinetobacter sp. CIP 64.7	2-amino-4-hydroxy-6-hydroxymethyldihydropteridine pyrophosphokinase (EC 2.7.6.3) (6-hydroxymethyl-7,8-dihydropterin pyrophosphokinase) (7,8-dihydro-6-hydroxymethylpterin-pyrophosphokinase)	Pfam	PF01288	7,8-dihydro-6-hydroxymethylpterin-pyrophosphokinase (HPPK)	1.9e-09	IPR000550	7,8-Dihydro-6-hydroxymethylpterin-pyrophosphokinase, HPPK	GO:0003848(InterPro)|GO:0009396(InterPro)
Ac58.484	ND	ND	ND	ND	ND	ND	ND	ND	ND	ND	ND	ND	ND	ND	ND	ND	ND	ND	N9PBE2	100	57	1.23e-35	117	GO:0016020	Acinetobacter sp. CIP 64.7	Uncharacterized protein	ND	ND	ND	ND	ND	ND	ND
Ac58.485	981327.F925_02361	4.98e-155	434	COG1814@1|root,COG1814@2|Bacteria,1MUZE@1224|Proteobacteria,1S2G7@1236|Gammaproteobacteria,3NJ8Z@468|Moraxellaceae	1236|Gammaproteobacteria	S	VIT family	ND	ND	ND	ND	ND	ND	ND	ND	ND	ND	ND	A0A646MIG4	100	233	1.79e-169	469	GO:0005381; GO:0005384; GO:0006880; GO:0016020; GO:0030026	Acinetobacter lwoffii	VIT family protein	CDD	cd02432	Nodulin-21_like_1	4.42554e-94	ND	ND	ND
Ac58.487	575588.ACPN01000023_gene836	1.62e-160	447	COG4420@1|root,COG4420@2|Bacteria,1RIDY@1224|Proteobacteria,1SA4M@1236|Gammaproteobacteria,3NJI7@468|Moraxellaceae	1236|Gammaproteobacteria	S	Protein of unknown function (DUF1003)	ND	ND	ND	ND	ND	ND	ND	ND	ND	ND	ND	N9QLQ3	100	233	1.18e-174	482	GO:0016020	Acinetobacter sp. CIP 64.7	DUF1003 domain-containing protein	PANTHER	PTHR41386	INTEGRAL MEMBRANE PROTEIN-RELATED	8.4e-46	IPR010406	Protein of unknown function DUF1003	GO:0005618(PANTHER)
Ac58.488	575588.ACPN01000023_gene835	8.14e-150	419	COG2941@1|root,COG2941@2|Bacteria,1RAA1@1224|Proteobacteria,1RPMV@1236|Gammaproteobacteria,3NK47@468|Moraxellaceae	1236|Gammaproteobacteria	H	Oxygenase that introduces the hydroxyl group at carbon five of 2-nonaprenyl-3-methyl-6-methoxy-1,4-benzoquinol resulting in the formation of 2-nonaprenyl-3-methyl-5-hydroxy-6-methoxy-1,4- benzoquinol	coq7	ND	ND	ko:K06134	ko00130,ko01100,ko01110,map00130,map01100,map01110	M00128	R04984,R08775	RC01254	ko00000,ko00001,ko00002,ko01000	ND	ND	N9QVN4	100	211	3.19e-159	441	GO:0005886; GO:0006744; GO:0008682; GO:0010468; GO:0046872; GO:2000377	Acinetobacter sp. CIP 64.7	3-demethoxyubiquinol 3-hydroxylase (DMQ hydroxylase) (EC 1.14.99.60) (2-nonaprenyl-3-methyl-6-methoxy-1,4-benzoquinol hydroxylase)	CDD	cd01042	DMQH	8.63847e-74	IPR011566	Ubiquinone biosynthesis protein Coq7	GO:0004497(InterPro)|GO:0006744(InterPro)
Ac58.489	575588.ACPN01000023_gene834	2.34e-300	818	COG0477@1|root,COG2814@2|Bacteria,1QTWR@1224|Proteobacteria,1T1PC@1236|Gammaproteobacteria,3NIXV@468|Moraxellaceae	1236|Gammaproteobacteria	EGP	Transmembrane secretion effector	lplT	ND	2.3.1.40,6.2.1.20	ko:K05939,ko:K08227	ko00071,ko00564,map00071,map00564	ND	R01406,R04864	RC00014,RC00039,RC00041	ko00000,ko00001,ko01000,ko02000	2.A.1.42	ND	N9PBU8	100	439	0	874	GO:0016020; GO:0022857	Acinetobacter sp. CIP 64.7	Major facilitator superfamily (MFS) profile domain-containing protein	PANTHER	PTHR43266	MACROLIDE-EFFLUX PROTEIN	2.2e-57	ND	ND	ND
Ac58.490	575588.ACPN01000023_gene833	0	1667	COG0729@1|root,COG0729@2|Bacteria,1MUKM@1224|Proteobacteria,1RNQ3@1236|Gammaproteobacteria,3NIV8@468|Moraxellaceae	1236|Gammaproteobacteria	M	Surface antigen	ytfM	GO:0002790,GO:0005575,GO:0005623,GO:0006810,GO:0008104,GO:0008150,GO:0009279,GO:0009306,GO:0009987,GO:0015031,GO:0015833,GO:0016020,GO:0016021,GO:0019867,GO:0030312,GO:0030313,GO:0031224,GO:0031230,GO:0031975,GO:0032940,GO:0032991,GO:0033036,GO:0042886,GO:0044425,GO:0044462,GO:0044464,GO:0045184,GO:0045203,GO:0046903,GO:0051179,GO:0051234,GO:0071702,GO:0071705,GO:0071944,GO:0097347	ND	ko:K07278	ND	ND	ND	ND	ko00000,ko02000	1.B.33.2.4	ND	A0A6N1MU11	100	918	0	1887	GO:0009279; GO:0009306; GO:0097347	Acinetobacter lwoffii	Translocation and assembly module subunit TamA (Autotransporter assembly factor TamA)	Pfam	PF01103	Omp85 superfamily domain	2.3e-35	IPR000184	Bacterial surface antigen (D15)	GO:0019867(InterPro)
Ac58.491	575588.ACPN01000023_gene832	0	2893	COG2911@1|root,COG2911@2|Bacteria,1MUVD@1224|Proteobacteria,1RMMF@1236|Gammaproteobacteria,3NII7@468|Moraxellaceae	1236|Gammaproteobacteria	M	TamB, inner membrane protein subunit of TAM complex	ytfN	GO:0002790,GO:0005575,GO:0005623,GO:0005886,GO:0005887,GO:0006810,GO:0008104,GO:0008150,GO:0009306,GO:0009987,GO:0015031,GO:0015833,GO:0016020,GO:0016021,GO:0031224,GO:0031226,GO:0032940,GO:0032991,GO:0033036,GO:0042886,GO:0044425,GO:0044459,GO:0044464,GO:0045184,GO:0046903,GO:0051179,GO:0051234,GO:0071702,GO:0071705,GO:0071944,GO:0097347	ND	ko:K09800	ND	ND	ND	ND	ko00000,ko02000	ND	ND	A0A646MIL6	99.934	1506	0	3046	GO:0005886; GO:0009306; GO:0097347	Acinetobacter lwoffii	Translocation/assembly module TamB domain-containing protein	PANTHER	PTHR36985	TRANSLOCATION AND ASSEMBLY MODULE SUBUNIT TAMB	1.3e-172	ND	ND	GO:0005887(PANTHER)|GO:0009306(PANTHER)|GO:0097347(PANTHER)
Ac58.493	575588.ACPN01000023_gene831	2.46e-35	118	2AZJW@1|root,31RUF@2|Bacteria,1QPBJ@1224|Proteobacteria,1TN12@1236|Gammaproteobacteria,3NPTT@468|Moraxellaceae	1236|Gammaproteobacteria	ND	ND	ND	ND	ND	ND	ND	ND	ND	ND	ND	ND	ND	N9QLQ9	100	67	9.97e-40	128	GO:0016020	Acinetobacter sp. CIP 64.7	Uncharacterized protein	ND	ND	ND	ND	ND	ND	ND
Ac58.494	981327.F925_02019	4.67e-43	139	2AZXC@1|root,31S06@2|Bacteria,1QPH2@1224|Proteobacteria,1TN7D@1236|Gammaproteobacteria,3NQ43@468|Moraxellaceae	1236|Gammaproteobacteria	ND	ND	ND	ND	ND	ND	ND	ND	ND	ND	ND	ND	ND	N9QVP0	100	89	4.47e-62	186	ND	Acinetobacter sp. CIP 64.7	Uncharacterized protein	ND	ND	ND	ND	ND	ND	ND
Ac58.495	981327.F925_02020	4.79e-22	83.2	2ASTC@1|root,31I8P@2|Bacteria,1QFY0@1224|Proteobacteria,1TD9C@1236|Gammaproteobacteria,3NQE6@468|Moraxellaceae	1236|Gammaproteobacteria	ND	ND	ND	ND	ND	ND	ND	ND	ND	ND	ND	ND	ND	N9PPK6	100	46	2.67e-27	95.5	ND	Acinetobacter sp. CIP 102136	Uncharacterized protein	ND	ND	ND	ND	ND	ND	ND
Ac58.496	62977.ACIAD2180	1.4e-38	128	2AZUY@1|root,31S4A@2|Bacteria,1QPM9@1224|Proteobacteria,1TNBU@1236|Gammaproteobacteria,3NQB4@468|Moraxellaceae	1236|Gammaproteobacteria	ND	ND	ND	ND	ND	ND	ND	ND	ND	ND	ND	ND	ND	N9PBF5	100	95	4.85e-66	196	ND	Acinetobacter sp. CIP 64.7	Initiator Rep protein domain-containing protein	ND	ND	ND	ND	ND	ND	ND
Ac58.498	575588.ACPN01000023_gene830	4.81e-37	122	2AZK8@1|root,31RUS@2|Bacteria,1QPBV@1224|Proteobacteria,1TN1C@1236|Gammaproteobacteria,3NPU4@468|Moraxellaceae	1236|Gammaproteobacteria	ND	ND	ND	ND	ND	ND	ND	ND	ND	ND	ND	ND	ND	N9QX83	100	66	6.47e-40	128	ND	Acinetobacter sp. CIP 64.7	Serine kinase/phosphatase	ND	ND	ND	ND	ND	ND	ND
Ac58.499	575588.ACPN01000023_gene829	1.03e-37	124	2CEEG@1|root,33D3M@2|Bacteria,1NI9Q@1224|Proteobacteria,1SGYA@1236|Gammaproteobacteria,3NPS7@468|Moraxellaceae	1236|Gammaproteobacteria	S	Exonuclease VII small subunit	ND	ND	3.1.11.6	ko:K03602	ko03430,map03430	ND	ND	ND	ko00000,ko00001,ko01000,ko03400	ND	ND	N9QLR6	100	64	5.96e-42	133	ND	Acinetobacter sp. CIP 64.7	Uncharacterized protein	ND	ND	ND	ND	ND	ND	ND
Ac58.500	575588.ACPN01000023_gene828	4.15e-295	804	COG1570@1|root,COG1570@2|Bacteria,1MUA4@1224|Proteobacteria,1RNAZ@1236|Gammaproteobacteria,3NJ3B@468|Moraxellaceae	1236|Gammaproteobacteria	L	Bidirectionally degrades single-stranded DNA into large acid-insoluble oligonucleotides, which are then degraded further into small acid-soluble oligonucleotides	xseA	ND	3.1.11.6	ko:K03601	ko03430,map03430	ND	ND	ND	ko00000,ko00001,ko01000,ko03400	ND	ND	N9QVP6	100	423	0	867	GO:0003676; GO:0005737; GO:0006308; GO:0008855; GO:0009318	Acinetobacter sp. CIP 64.7	Exodeoxyribonuclease 7 large subunit (EC 3.1.11.6)	PANTHER	PTHR30008	EXODEOXYRIBONUCLEASE 7 LARGE SUBUNIT	8.4e-68	IPR003753	Exonuclease VII, large subunit	GO:0006308(InterPro)|GO:0008855(InterPro)|GO:0009318(InterPro)
Ac58.501	575588.ACPN01000022_gene2310	1.16e-95	276	COG3042@1|root,COG3042@2|Bacteria,1N8JF@1224|Proteobacteria,1SCRE@1236|Gammaproteobacteria,3NNHF@468|Moraxellaceae	1236|Gammaproteobacteria	S	Domain of unknown function (DUF333)	yoaF	ND	ND	ko:K09712	ND	ND	ND	ND	ko00000	ND	ND	N9PBW3	100	144	3.09e-105	299	ND	Acinetobacter sp. CIP 64.7	Hemolysin	Pfam	PF03891	Domain of unknown function (DUF333)	9.1e-19	IPR005590	Protein of unknown function DUF333	ND
Ac58.502	981327.F925_02350	5.88e-78	229	2AZ84@1|root,31RF0@2|Bacteria,1QNYM@1224|Proteobacteria,1TMMD@1236|Gammaproteobacteria,3NNVW@468|Moraxellaceae	1236|Gammaproteobacteria	ND	ND	ND	ND	ND	ND	ND	ND	ND	ND	ND	ND	ND	N9QJA0	100	119	1.6e-84	245	ND	Acinetobacter sp. CIP 101966	Lipoprotein	ND	ND	ND	ND	ND	ND	ND
Ac58.503	575588.ACPN01000022_gene2308	1.09e-59	181	2BTRR@1|root,32NYY@2|Bacteria,1QP6G@1224|Proteobacteria,1TMVH@1236|Gammaproteobacteria,3NPHH@468|Moraxellaceae	1236|Gammaproteobacteria	ND	ND	ND	ND	ND	ND	ND	ND	ND	ND	ND	ND	ND	N9QX87	100	89	4.5e-60	181	ND	Acinetobacter sp. CIP 64.7	PLD phosphodiesterase domain-containing protein	ND	ND	ND	ND	ND	ND	ND
Ac58.504	981327.F925_02348	0	1704	COG1049@1|root,COG1049@2|Bacteria,1MVCR@1224|Proteobacteria,1RNMC@1236|Gammaproteobacteria,3NM2Z@468|Moraxellaceae	1236|Gammaproteobacteria	C	Belongs to the aconitase IPM isomerase family	acnB	ND	4.2.1.3,4.2.1.99	ko:K01682	ko00020,ko00630,ko00640,ko00720,ko01100,ko01110,ko01120,ko01130,ko01200,ko01210,ko01230,map00020,map00630,map00640,map00720,map01100,map01110,map01120,map01130,map01200,map01210,map01230	M00009,M00010,M00012,M00173	R01324,R01325,R01900,R04425	RC00497,RC00498,RC00618,RC01153	br01601,ko00000,ko00001,ko00002,ko01000	ND	ND	N9QLS3	100	879	0	1811	GO:0003723; GO:0003994; GO:0005829; GO:0006099; GO:0019629; GO:0046872; GO:0047456; GO:0051539	Acinetobacter sp. CIP 64.7	Aconitate hydratase B (EC 4.2.1.3) (EC 4.2.1.99) (2-methylisocitrate dehydratase)	CDD	cd01581	AcnB	0	ND	ND	ND
Ac58.505	351348.Maqu_4121	4.95e-27	107	2E0FH@1|root,32W1Q@2|Bacteria,1N4NY@1224|Proteobacteria,1SC10@1236|Gammaproteobacteria	1236|Gammaproteobacteria	ND	ND	ND	ND	ND	ND	ND	ND	ND	ND	ND	ND	ND	A0AAJ3AIB1	100	212	2.02e-158	439	ND	Acinetobacter lwoffii	Uncharacterized protein	ND	ND	ND	ND	ND	ND	ND
Ac58.506	1341679.P253_00550	1.98e-105	302	COG3293@1|root,32RFK@2|Bacteria,1RI8T@1224|Proteobacteria,1SD6I@1236|Gammaproteobacteria,3NTM0@468|Moraxellaceae	1236|Gammaproteobacteria	L	DDE superfamily endonuclease	ND	ND	ND	ND	ND	ND	ND	ND	ND	ND	ND	A0A9X5MEQ1	100	156	3.35e-112	318	ND	Acinetobacter pittii (Acinetobacter genomosp. 3)	Transposase	Pfam	PF13359	DDE superfamily endonuclease	3.9e-15	IPR027806	Harbinger transposase-derived nuclease domain	ND
Ac58.507	575588.ACPN01000021_gene2305	2.47e-51	159	2AZCF@1|root,31RJW@2|Bacteria,1QP3F@1224|Proteobacteria,1TMSU@1236|Gammaproteobacteria,3NPAS@468|Moraxellaceae	1236|Gammaproteobacteria	ND	ND	ND	ND	ND	ND	ND	ND	ND	ND	ND	ND	ND	N9PBG8	100	73	1.98e-50	155	ND	Acinetobacter sp. CIP 64.7	Uncharacterized protein	ND	ND	ND	ND	ND	ND	ND
Ac58.508	575588.ACPN01000021_gene2304	2.01e-206	568	COG4757@1|root,COG4757@2|Bacteria,1RC4H@1224|Proteobacteria,1SZX5@1236|Gammaproteobacteria,3NJY3@468|Moraxellaceae	1236|Gammaproteobacteria	S	Serine aminopeptidase, S33	ND	ND	ND	ND	ND	ND	ND	ND	ND	ND	ND	N9QX92	100	287	0	598	ND	Acinetobacter sp. CIP 64.7	Serine aminopeptidase S33 domain-containing protein	PANTHER	PTHR22946	UNCHARACTERIZED	5.4e-11	IPR050261	FrsA esterase	ND
Ac58.509	575588.ACPN01000021_gene2303	5.29e-99	285	2DJ5J@1|root,32UCF@2|Bacteria,1N1M7@1224|Proteobacteria,1S982@1236|Gammaproteobacteria,3NNKT@468|Moraxellaceae	1236|Gammaproteobacteria	ND	ND	ND	ND	ND	ND	ND	ND	ND	ND	ND	ND	ND	N9QLS9	100	152	3.25e-108	308	GO:0016020	Acinetobacter sp. CIP 64.7	Uncharacterized protein	ND	ND	ND	ND	ND	ND	ND
Ac58.510	981327.F925_02273	2.94e-45	143	2BG9B@1|root,32A6I@2|Bacteria,1QP6B@1224|Proteobacteria,1TMVC@1236|Gammaproteobacteria,3NPH0@468|Moraxellaceae	1236|Gammaproteobacteria	ND	ND	ND	ND	ND	ND	ND	ND	ND	ND	ND	ND	ND	N9QVQ8	100	72	6.59e-47	146	GO:0016020	Acinetobacter sp. CIP 64.7	YiaAB two helix domain-containing protein	ND	ND	ND	ND	ND	ND	ND
Ac58.512	575588.ACPN01000021_gene2302	1.96e-291	795	COG1114@1|root,COG1114@2|Bacteria,1MVIF@1224|Proteobacteria,1RR3P@1236|Gammaproteobacteria,3NK1Q@468|Moraxellaceae	1236|Gammaproteobacteria	U	Component of the transport system for branched-chain amino acids	brnQ	ND	ND	ko:K03311	ND	ND	ND	ND	ko00000	2.A.26	ND	N9PBX8	100	428	0	839	GO:0005304; GO:0005886; GO:0015188; GO:0015190; GO:0015818; GO:0015820	Acinetobacter sp. CIP 64.7	Branched-chain amino acid transport system carrier protein	PANTHER	PTHR30588	BRANCHED-CHAIN AMINO ACID TRANSPORT SYSTEM 2 CARRIER PROTEIN	0	IPR004685	Branched-chain amino acid transport system II carrier protein	GO:0005304(PANTHER)|GO:0005886(PANTHER)|GO:0015188(PANTHER)|GO:0015190(PANTHER)|GO:0015658(InterPro)|GO:0015803(InterPro)|GO:0015818(PANTHER)|GO:0015820(PANTHER)|GO:0015829(PANTHER)|GO:0016020(InterPro)
Ac58.513	575588.ACPN01000021_gene2301	2.34e-198	546	COG0024@1|root,COG0024@2|Bacteria,1MU99@1224|Proteobacteria,1RMHN@1236|Gammaproteobacteria,3NJZD@468|Moraxellaceae	1236|Gammaproteobacteria	E	Metallopeptidase family M24	map	ND	3.4.11.18	ko:K01265	ND	ND	ND	ND	ko00000,ko01000,ko01002	ND	ND	N9PBH4	100	264	0	543	GO:0004239; GO:0005829; GO:0006508; GO:0046914; GO:0070006	Acinetobacter sp. CIP 64.7	Methionine aminopeptidase (MAP) (MetAP) (EC 3.4.11.18) (Peptidase M)	CDD	cd01086	MetAP1	0	IPR002467	Peptidase M24A, methionine aminopeptidase, subfamily 1	GO:0006508(InterPro)|GO:0070006(InterPro)
Ac58.514	575588.ACPN01000021_gene2300	3.9e-210	578	COG0583@1|root,COG0583@2|Bacteria,1MXDQ@1224|Proteobacteria,1RPBS@1236|Gammaproteobacteria,3NIKU@468|Moraxellaceae	1236|Gammaproteobacteria	K	LysR substrate binding domain	VL23_16385	ND	ND	ND	ND	ND	ND	ND	ND	ND	ND	N9QX99	100	299	0	614	GO:0003700; GO:0006351; GO:0043565	Acinetobacter sp. CIP 64.7	HTH lysR-type domain-containing protein	CDD	cd08473	PBP2_CrgA_like_4	1.23727e-87	ND	ND	ND
Ac58.515	575588.ACPN01000021_gene2299	2.03e-161	451	COG0846@1|root,COG0846@2|Bacteria,1MUK1@1224|Proteobacteria,1RMX5@1236|Gammaproteobacteria,3NKCS@468|Moraxellaceae	1236|Gammaproteobacteria	K	NAD-dependent lysine deacetylase and desuccinylase that specifically removes acetyl and succinyl groups on target proteins. Modulates the activities of several proteins which are inactive in their acylated form	cobB	ND	ND	ko:K12410	ND	ND	ND	ND	ko00000,ko01000	ND	ND	N9QLT7	100	234	2.32e-177	489	GO:0005737; GO:0016740; GO:0017136; GO:0036054; GO:0036055; GO:0070403	Acinetobacter sp. CIP 64.7	NAD-dependent protein deacylase (EC 2.3.1.286) (Regulatory protein SIR2 homolog)	Pfam	PF02146	Sir2 family	2e-43	IPR003000	Sirtuin family	GO:0070403(InterPro)
Ac58.516	575588.ACPN01000021_gene2298	1.13e-211	583	COG0596@1|root,COG0596@2|Bacteria,1RG71@1224|Proteobacteria,1S54X@1236|Gammaproteobacteria,3NT0J@468|Moraxellaceae	1236|Gammaproteobacteria	S	Alpha/beta hydrolase family	ND	ND	ND	ND	ND	ND	ND	ND	ND	ND	ND	N9QVR5	100	310	0	639	ND	Acinetobacter sp. CIP 64.7	AB hydrolase-1 domain-containing protein	PANTHER	PTHR43433	HYDROLASE, ALPHA/BETA FOLD FAMILY PROTEIN	1.8e-13	IPR050471	AB hydrolase	ND
Ac58.517	575588.ACPN01000021_gene2297	9.06e-125	353	COG1695@1|root,COG1695@2|Bacteria,1RFWJ@1224|Proteobacteria,1SFBN@1236|Gammaproteobacteria,3NJ3A@468|Moraxellaceae	1236|Gammaproteobacteria	K	Virulence activator alpha C-term	ND	ND	ND	ND	ND	ND	ND	ND	ND	ND	ND	N9QMQ9	100	180	2.99e-131	368	ND	Acinetobacter sp. CIP 101966	Transcription regulator PadR N-terminal domain-containing protein	PANTHER	PTHR43252	TRANSCRIPTIONAL REGULATOR YQJI	9.8e-23	ND	ND	ND
Ac58.518	575588.ACPN01000021_gene2296	0	1322	COG0446@1|root,COG1902@1|root,COG0446@2|Bacteria,COG1902@2|Bacteria,1MVE0@1224|Proteobacteria,1RNM8@1236|Gammaproteobacteria,3NIEV@468|Moraxellaceae	1236|Gammaproteobacteria	C	2,4-dienoyl-coA reductase	fadH	GO:0000166,GO:0003674,GO:0003824,GO:0005488,GO:0006082,GO:0006629,GO:0006631,GO:0006635,GO:0008150,GO:0008152,GO:0008670,GO:0009056,GO:0009062,GO:0009987,GO:0010181,GO:0016042,GO:0016054,GO:0016491,GO:0016627,GO:0016628,GO:0019395,GO:0019752,GO:0030258,GO:0032553,GO:0032787,GO:0033542,GO:0033543,GO:0034440,GO:0036094,GO:0043167,GO:0043168,GO:0043436,GO:0044237,GO:0044238,GO:0044242,GO:0044248,GO:…	1.3.1.34	ko:K00219	ND	ND	ND	ND	ko00000,ko01000	ND	ND	A0AAJ3AH29	100	674	0	1388	ND	Acinetobacter lwoffii	NADPH-dependent 2,4-dienoyl-CoA reductase	PANTHER	PTHR42917	2,4-DIENOYL-COA REDUCTASE	0	IPR051793	NADH:flavin oxidoreductase/NADH oxidase	GO:0008670(PANTHER)|GO:0033543(PANTHER)
Ac58.520	575588.ACPN01000021_gene2295	3.9e-91	264	COG3631@1|root,COG3631@2|Bacteria,1RHRD@1224|Proteobacteria,1T28C@1236|Gammaproteobacteria,3NN61@468|Moraxellaceae	1236|Gammaproteobacteria	S	SnoaL-like domain	ND	ND	ND	ND	ND	ND	ND	ND	ND	ND	ND	A0A646MUK0	100	136	1.58e-97	279	ND	Acinetobacter lwoffii	Nuclear transport factor 2 family protein	ND	ND	ND	ND	ND	ND	ND
Ac58.521	575588.ACPN01000021_gene2294	1.33e-275	750	COG0429@1|root,COG0429@2|Bacteria,1MWV1@1224|Proteobacteria,1RN39@1236|Gammaproteobacteria,3NJ7B@468|Moraxellaceae	1236|Gammaproteobacteria	S	hydrolase of the alpha beta-hydrolase fold	ND	ND	ND	ko:K07019	ND	ND	ND	ND	ko00000	ND	ND	A0A6N1N0J8	100	370	0	773	GO:0008126; GO:0047372; GO:0051792; GO:0051793	Acinetobacter lwoffii	Alpha/beta fold hydrolase	PANTHER	PTHR10794	ABHYDROLASE DOMAIN-CONTAINING PROTEIN	5.3e-58	IPR050960	AB hydrolase superfamily, subfamily 4	GO:0034338(PANTHER)|GO:0044255(PANTHER)|GO:0047372(PANTHER)
Ac58.522	575588.ACPN01000021_gene2293	2.83e-72	218	2AWTE@1|root,31NQG@2|Bacteria,1QEY6@1224|Proteobacteria,1TBWM@1236|Gammaproteobacteria,3NPEY@468|Moraxellaceae	1236|Gammaproteobacteria	ND	ND	ND	ND	ND	ND	ND	ND	ND	ND	ND	ND	ND	N9QMR5	100	162	1.69e-110	314	ND	Acinetobacter sp. CIP 101966	Internalin	ND	ND	ND	ND	ND	ND	ND
Ac58.523	575588.ACPN01000021_gene2292	0	1081	COG0504@1|root,COG0504@2|Bacteria,1MUIT@1224|Proteobacteria,1RM92@1236|Gammaproteobacteria,3NIZ5@468|Moraxellaceae	1236|Gammaproteobacteria	F	Catalyzes the ATP-dependent amination of UTP to CTP with either L-glutamine or ammonia as the source of nitrogen. Regulates intracellular CTP levels through interactions with the four ribonucleotide triphosphates	pyrG	GO:0003674,GO:0003824,GO:0003883,GO:0005488,GO:0005515,GO:0005575,GO:0005622,GO:0005623,GO:0005737,GO:0005829,GO:0006139,GO:0006213,GO:0006220,GO:0006221,GO:0006241,GO:0006725,GO:0006753,GO:0006793,GO:0006796,GO:0006807,GO:0008150,GO:0008152,GO:0009058,GO:0009116,GO:0009117,GO:0009119,GO:0009141,GO:0009142,GO:0009147,GO:0009148,GO:0009163,GO:0009165,GO:0009199,GO:0009201,GO:0009208,GO:0009209,GO:…	6.3.4.2	ko:K01937	ko00240,ko01100,map00240,map01100	M00052	R00571,R00573	RC00010,RC00074	ko00000,ko00001,ko00002,ko01000	ND	ND	A0AAJ2MC73	100	546	0	1128	ND	Acinetobacter sp. RG5	CTP synthase (EC 6.3.4.2)	CDD	cd01746	GATase1_CTP_Synthase	0	IPR033828	CTP synthase GATase domain	GO:0003883(InterPro)|GO:0006241(InterPro)
Ac58.524	981327.F925_02260	2.44e-206	568	COG2877@1|root,COG2877@2|Bacteria,1MV91@1224|Proteobacteria,1RMGQ@1236|Gammaproteobacteria,3NIHT@468|Moraxellaceae	1236|Gammaproteobacteria	M	Belongs to the KdsA family	kdsA	GO:0000271,GO:0003674,GO:0003824,GO:0005575,GO:0005622,GO:0005623,GO:0005737,GO:0005829,GO:0005975,GO:0005976,GO:0005996,GO:0006082,GO:0006629,GO:0008150,GO:0008152,GO:0008610,GO:0008653,GO:0008676,GO:0009058,GO:0009059,GO:0009103,GO:0009987,GO:0016043,GO:0016051,GO:0016053,GO:0016740,GO:0016765,GO:0019294,GO:0019752,GO:0022607,GO:0033692,GO:0034637,GO:0034645,GO:0043170,GO:0043436,GO:0043933,GO:…	2.5.1.55	ko:K01627	ko00540,ko01100,map00540,map01100	M00063	R03254	RC00435	ko00000,ko00001,ko00002,ko01000,ko01005	ND	ND	A0AAJ2MA56	100	285	0	589	ND	Acinetobacter sp. RG5	3-deoxy-8-phosphooctulonate synthase (EC 2.5.1.55)	PANTHER	PTHR21057	PHOSPHO-2-DEHYDRO-3-DEOXYHEPTONATE ALDOLASE	2.5e-110	IPR006269	3-deoxy-8-phosphooctulonate synthase	GO:0005737(InterPro)|GO:0005829(PANTHER)|GO:0008676(PANTHER)|GO:0008676(InterPro)|GO:0019294(PANTHER)|GO:0046364(PANTHER)
Ac58.525	575586.HMPREF0016_02054	1.41e-301	821	COG0148@1|root,COG0148@2|Bacteria,1MU1N@1224|Proteobacteria,1RNQA@1236|Gammaproteobacteria,3NK1I@468|Moraxellaceae	1236|Gammaproteobacteria	G	Catalyzes the reversible conversion of 2- phosphoglycerate into phosphoenolpyruvate. It is essential for the degradation of carbohydrates via glycolysis	eno	GO:0000015,GO:0000287,GO:0003674,GO:0003824,GO:0004634,GO:0005488,GO:0005515,GO:0005575,GO:0005576,GO:0005622,GO:0005623,GO:0005737,GO:0005829,GO:0005856,GO:0005975,GO:0006082,GO:0006090,GO:0006091,GO:0006096,GO:0006139,GO:0006163,GO:0006164,GO:0006165,GO:0006725,GO:0006732,GO:0006733,GO:0006753,GO:0006754,GO:0006757,GO:0006793,GO:0006796,GO:0006807,GO:0008150,GO:0008152,GO:0009056,GO:0009058,GO:…	4.2.1.11	ko:K01689	ko00010,ko00680,ko01100,ko01110,ko01120,ko01130,ko01200,ko01230,ko03018,ko04066,map00010,map00680,map01100,map01110,map01120,map01130,map01200,map01230,map03018,map04066	M00001,M00002,M00003,M00346,M00394	R00658	RC00349	ko00000,ko00001,ko00002,ko01000,ko03019,ko04147	ND	ND	N9QXB2	100	429	0	870	GO:0000015; GO:0000287; GO:0004634; GO:0005576; GO:0006096; GO:0009986	Acinetobacter sp. CIP 64.7	Enolase (EC 4.2.1.11) (2-phospho-D-glycerate hydro-lyase) (2-phosphoglycerate dehydratase)	SFLD	SFLDS00001	Enolase	0	ND	ND	ND
Ac58.526	981327.F925_02258	2.13e-83	244	COG2919@1|root,COG2919@2|Bacteria,1N7AA@1224|Proteobacteria,1SD8H@1236|Gammaproteobacteria,3NNH4@468|Moraxellaceae	1236|Gammaproteobacteria	D	Essential cell division protein. May link together the upstream cell division proteins, which are predominantly cytoplasmic, with the downstream cell division proteins, which are predominantly periplasmic	ftsB	GO:0000003,GO:0000910,GO:0003674,GO:0005488,GO:0005515,GO:0005575,GO:0005623,GO:0007049,GO:0008150,GO:0009987,GO:0019954,GO:0022402,GO:0022414,GO:0030428,GO:0032153,GO:0032505,GO:0042802,GO:0043093,GO:0044464,GO:0051301	ND	ko:K05589	ND	ND	ND	ND	ko00000,ko03036	ND	ND	A0AAJ2I8T5	100	130	3.67e-94	270	ND	Acinetobacter sp. RG5	Septum formation initiator family protein	PANTHER	PTHR37485	CELL DIVISION PROTEIN FTSB	1.8e-23	IPR023081	Cell division protein FtsB	GO:0030428(PANTHER)|GO:0043093(PANTHER)
Ac58.527	575588.ACPN01000021_gene2288	2.14e-167	465	COG1211@1|root,COG1211@2|Bacteria,1MY3B@1224|Proteobacteria,1S21S@1236|Gammaproteobacteria,3NKAP@468|Moraxellaceae	1236|Gammaproteobacteria	I	Catalyzes the formation of 4-diphosphocytidyl-2-C- methyl-D-erythritol from CTP and 2-C-methyl-D-erythritol 4- phosphate (MEP)	ispD	GO:0000287,GO:0003674,GO:0003824,GO:0005488,GO:0005515,GO:0005575,GO:0005622,GO:0005623,GO:0005737,GO:0005829,GO:0006629,GO:0006720,GO:0008150,GO:0008152,GO:0008299,GO:0008610,GO:0009058,GO:0009987,GO:0016740,GO:0016772,GO:0016779,GO:0042802,GO:0043167,GO:0043169,GO:0044237,GO:0044238,GO:0044249,GO:0044255,GO:0044424,GO:0044444,GO:0044464,GO:0046872,GO:0050518,GO:0070567,GO:0071704,GO:1901576	2.7.7.60	ko:K00991	ko00900,ko01100,ko01110,ko01130,map00900,map01100,map01110,map01130	M00096	R05633	RC00002	ko00000,ko00001,ko00002,ko01000	ND	ND	N9QMR9	100	237	3.03e-176	486	GO:0016114; GO:0019288; GO:0050518	Acinetobacter sp. CIP 101966	2-C-methyl-D-erythritol 4-phosphate cytidylyltransferase (EC 2.7.7.60) (4-diphosphocytidyl-2C-methyl-D-erythritol synthase) (MEP cytidylyltransferase) (MCT)	CDD	cd02516	CDP-ME_synthetase	1.24898e-85	IPR034683	Cytidylyltransferase IspD/TarI	GO:0070567(InterPro)
Ac58.528	575586.HMPREF0016_03349	1.78e-185	512	COG3293@1|root,COG3293@2|Bacteria,1P5HD@1224|Proteobacteria,1RSHY@1236|Gammaproteobacteria,3NK5Z@468|Moraxellaceae	1236|Gammaproteobacteria	L	Transposase DDE domain	ND	ND	ND	ND	ND	ND	ND	ND	ND	ND	ND	N9P4C7	100	248	0	518	GO:0003677; GO:0004803; GO:0006313	Acinetobacter sp. CIP 101966	Uncharacterized protein	PANTHER	PTHR30007	PHP DOMAIN PROTEIN	1.2e-35	ND	ND	ND
Ac58.529	575588.ACPN01000020_gene2330	3.96e-273	744	COG0772@1|root,COG0772@2|Bacteria,1MUK3@1224|Proteobacteria,1RMEJ@1236|Gammaproteobacteria,3NJBT@468|Moraxellaceae	1236|Gammaproteobacteria	M	Peptidoglycan polymerase that is essential for cell wall elongation	mrdB	GO:0005575,GO:0005623,GO:0005886,GO:0008150,GO:0008360,GO:0016020,GO:0022603,GO:0022604,GO:0044464,GO:0050789,GO:0050793,GO:0050794,GO:0051128,GO:0065007,GO:0065008,GO:0071944	ND	ko:K05837	ND	ND	ND	ND	ko00000,ko03036	ND	ND	N9P3I2	100	379	0	763	GO:0005886; GO:0008360; GO:0008955; GO:0009252; GO:0015648; GO:0032153; GO:0051301; GO:0071555	Acinetobacter sp. CIP 101966	Peptidoglycan glycosyltransferase MrdB (PGT) (EC 2.4.99.28) (Cell elongation protein RodA) (Cell wall polymerase) (Peptidoglycan polymerase) (PG polymerase)	PANTHER	PTHR30474	CELL CYCLE PROTEIN	5.9e-101	IPR001182	Probable peptidoglycan glycosyltransferase FtsW/RodA	GO:0005887(PANTHER)|GO:0008360(PANTHER)|GO:0015648(PANTHER)|GO:0016020(InterPro)|GO:0032153(PANTHER)|GO:0051301(PANTHER)|GO:0051301(InterPro)
Ac58.530	1217703.F904_02712	1.34e-34	127	2ADTC@1|root,313IZ@2|Bacteria,1RJKU@1224|Proteobacteria,1SADY@1236|Gammaproteobacteria,3NQ2Q@468|Moraxellaceae	1236|Gammaproteobacteria	ND	ND	ND	ND	ND	ND	ND	ND	ND	ND	ND	ND	ND	N9QPB6	100	222	3.63e-163	452	ND	Acinetobacter sp. CIP 101966	Uncharacterized protein	Pfam	PF22491	Family of unknown function (DUF6988)	1.3e-31	IPR054257	Family of unknown function (DUF6988)	ND
Ac58.531	981327.F925_02255	2.15e-71	211	COG3790@1|root,COG3790@2|Bacteria,1NIA3@1224|Proteobacteria,1SJDP@1236|Gammaproteobacteria,3NNXV@468|Moraxellaceae	1236|Gammaproteobacteria	S	Cyd operon protein YbgE (Cyd_oper_YbgE)	ND	ND	ND	ND	ND	ND	ND	ND	ND	ND	ND	N9QMS5	100	100	5.32e-69	204	GO:0016020	Acinetobacter sp. CIP 101966	Cyd operon protein YbgE	Pfam	PF09600	Cyd operon protein YbgE (Cyd_oper_YbgE)	1.9e-18	IPR011846	Cyd operon protein YbgE	ND
Ac58.532	ND	ND	ND	ND	ND	ND	ND	ND	ND	ND	ND	ND	ND	ND	ND	ND	ND	ND	N9QTM7	100	33	2.18e-17	69.3	ND	Acinetobacter sp. CIP 64.7	Cyd operon protein YbgT	Pfam	PF08173	Membrane bound YbgT-like protein	2e-08	IPR012994	Membrane bound YbgT-like	ND
Ac58.533	575588.ACPN01000019_gene2327	1.57e-280	763	COG1294@1|root,COG1294@2|Bacteria,1MURP@1224|Proteobacteria,1RP7F@1236|Gammaproteobacteria,3NJ1G@468|Moraxellaceae	1236|Gammaproteobacteria	C	oxidase, subunit	cydB	GO:0003674,GO:0003824,GO:0005488,GO:0005575,GO:0005623,GO:0005886,GO:0005887,GO:0006091,GO:0008150,GO:0008152,GO:0009055,GO:0009060,GO:0009987,GO:0015980,GO:0016020,GO:0016021,GO:0016491,GO:0016679,GO:0016682,GO:0019646,GO:0020037,GO:0022900,GO:0022904,GO:0031224,GO:0031226,GO:0032991,GO:0044237,GO:0044425,GO:0044459,GO:0044464,GO:0045333,GO:0046906,GO:0048037,GO:0055114,GO:0070069,GO:0071944,GO:…	1.10.3.14	ko:K00426	ko00190,ko01100,ko02020,map00190,map01100,map02020	M00153	R11325	RC00061	ko00000,ko00001,ko00002,ko01000	3.D.4.3	ND	N9P3I8	100	381	0	765	GO:0005886; GO:0009055; GO:0016682; GO:0019646; GO:0046872; GO:0070069	Acinetobacter sp. CIP 101966	Cytochrome d ubiquinol oxidase, subunit II	PANTHER	PTHR43141	CYTOCHROME BD2 SUBUNIT II	9.6e-117	IPR003317	Cytochrome ubiquinol oxidase subunit 2	GO:0009055(PANTHER)|GO:0016020(InterPro)|GO:0016682(PANTHER)|GO:0019646(PANTHER)|GO:0070069(PANTHER)
Ac58.534	575588.ACPN01000019_gene2326	0	1033	COG1271@1|root,COG1271@2|Bacteria,1MV60@1224|Proteobacteria,1RN2U@1236|Gammaproteobacteria,3NK2C@468|Moraxellaceae	1236|Gammaproteobacteria	C	oxidase, subunit	cydA	GO:0003674,GO:0003824,GO:0005488,GO:0005575,GO:0005623,GO:0005886,GO:0005887,GO:0006091,GO:0008150,GO:0008152,GO:0009055,GO:0009060,GO:0009987,GO:0015980,GO:0016020,GO:0016021,GO:0016491,GO:0016679,GO:0019646,GO:0020037,GO:0022900,GO:0022904,GO:0031224,GO:0031226,GO:0032991,GO:0044237,GO:0044425,GO:0044459,GO:0044464,GO:0045333,GO:0046906,GO:0048037,GO:0055114,GO:0070069,GO:0071944,GO:0097159,GO:…	1.10.3.14	ko:K00425	ko00190,ko01100,ko02020,map00190,map01100,map02020	M00153	R11325	RC00061	ko00000,ko00001,ko00002,ko01000	3.D.4.3	ND	N9QPC1	100	528	0	1074	GO:0005886; GO:0009055; GO:0016682; GO:0019646; GO:0020037; GO:0046872; GO:0070069	Acinetobacter sp. CIP 101966	Cytochrome d ubiquinol oxidase subunit 1	PANTHER	PTHR30365	CYTOCHROME D UBIQUINOL OXIDASE	0	IPR002585	Cytochrome ubiquinol oxidase subunit 1	GO:0005886(PANTHER)|GO:0009055(PANTHER)|GO:0009055(InterPro)|GO:0016682(PANTHER)|GO:0019646(PANTHER)|GO:0019646(InterPro)|GO:0020037(PANTHER)|GO:0070069(InterPro)|GO:0070069(PANTHER)
Ac58.535	981327.F925_02251	6.51e-36	119	2996Z@1|root,2ZWA9@2|Bacteria,1PAMI@1224|Proteobacteria,1SWEM@1236|Gammaproteobacteria,3NPUE@468|Moraxellaceae	1236|Gammaproteobacteria	ND	ND	ND	ND	ND	ND	ND	ND	ND	ND	ND	ND	ND	N9QDV6	100	63	9.25e-39	125	GO:0016020	Acinetobacter sp. CIP 101966	DUF4492 domain-containing protein	ND	ND	ND	ND	ND	ND	ND
Ac58.537	575588.ACPN01000019_gene2324	8.32e-274	746	COG3203@1|root,COG3203@2|Bacteria,1MWUN@1224|Proteobacteria,1RZ26@1236|Gammaproteobacteria,3NJDS@468|Moraxellaceae	1236|Gammaproteobacteria	M	Gram-negative porin	porB	ND	ND	ND	ND	ND	ND	ND	ND	ND	ND	N9QMT0	100	377	0	767	GO:0009279; GO:0015288; GO:0034220	Acinetobacter sp. CIP 101966	Porin domain-containing protein	Pfam	PF13609	Gram-negative porin	1.4e-43	IPR033900	Porin domain, Gram-negative type	GO:0015288(InterPro)|GO:0016020(InterPro)
Ac58.538	981327.F925_02249	1.47e-91	265	COG0537@1|root,COG0537@2|Bacteria,1RDCJ@1224|Proteobacteria,1S3QE@1236|Gammaproteobacteria,3NN34@468|Moraxellaceae	1236|Gammaproteobacteria	FG	Scavenger mRNA decapping enzyme C-term binding	ND	ND	ND	ko:K02503	ND	ND	ND	ND	ko00000,ko04147	ND	ND	N9P4D4	100	137	1.33e-95	275	GO:0003824; GO:0009117	Acinetobacter sp. CIP 101966	HIT domain-containing protein	CDD	cd01277	HINT_subgroup	1.29029e-49	IPR039384	HINT family	ND
Ac58.539	981327.F925_02248	1.05e-57	176	2EI88@1|root,33BZI@2|Bacteria,1NKVH@1224|Proteobacteria,1SVQ5@1236|Gammaproteobacteria,3NPDB@468|Moraxellaceae	1236|Gammaproteobacteria	S	YARHG	ND	ND	ND	ND	ND	ND	ND	ND	ND	ND	ND	N9Q037	100	89	1.87e-60	182	ND	Acinetobacter sp. CIP 102136	YARHG domain-containing protein	SMART	SM01324	YARHG_2	1.3e-09	IPR025582	YARHG domain	ND
Ac58.540	575588.ACPN01000019_gene2321	4.7e-202	557	COG2084@1|root,COG2084@2|Bacteria,1MUGU@1224|Proteobacteria,1RQ2D@1236|Gammaproteobacteria,3NJ1Y@468|Moraxellaceae	1236|Gammaproteobacteria	I	NAD-binding of NADP-dependent 3-hydroxyisobutyrate dehydrogenase	ND	ND	1.1.1.31	ko:K00020	ko00280,ko01100,map00280,map01100	ND	R05066	RC00099	ko00000,ko00001,ko01000	ND	ND	A0AAJ3E2Y8	100	290	0	596	ND	Acinetobacter lwoffii	NAD(P)-dependent oxidoreductase	PANTHER	PTHR43060	3-HYDROXYISOBUTYRATE DEHYDROGENASE-LIKE 1, MITOCHONDRIAL-RELATED	6e-62	ND	ND	ND
Ac58.541	575588.ACPN01000019_gene2320	2.46e-269	734	COG3243@1|root,COG3243@2|Bacteria,1MU68@1224|Proteobacteria,1RVJU@1236|Gammaproteobacteria,3NK56@468|Moraxellaceae	1236|Gammaproteobacteria	I	alpha/beta hydrolase fold	phaC	GO:0005575,GO:0005622,GO:0005623,GO:0005737,GO:0008150,GO:0008152,GO:0009058,GO:0016234,GO:0042618,GO:0042619,GO:0043226,GO:0043227,GO:0043229,GO:0043231,GO:0044424,GO:0044444,GO:0044464,GO:0070088,GO:0071704,GO:1901440,GO:1901441,GO:1901576	ND	ko:K03821	ko00650,map00650	ND	R04254	RC00004	ko00000,ko00001,ko01000	ND	ND	N9QDW1	100	365	0	757	ND	Acinetobacter sp. CIP 101966	AB hydrolase-1 domain-containing protein	PANTHER	PTHR36837	POLY(3-HYDROXYALKANOATE) POLYMERASE SUBUNIT PHAC	4.3e-39	IPR051321	Polyhydroxyalkanoate Synthase	ND
Ac58.542	575588.ACPN01000019_gene2319	1.2e-282	770	COG0626@1|root,COG0626@2|Bacteria,1MU57@1224|Proteobacteria,1RMCV@1236|Gammaproteobacteria,3NIQC@468|Moraxellaceae	1236|Gammaproteobacteria	E	Catalyzes the formation of L-homocysteine from O- succinyl-L-homoserine (OSHS) and hydrogen sulfide	metZ	ND	ND	ko:K10764	ko00270,ko00920,ko01100,map00270,map00920,map01100	ND	R01288	RC00020,RC02848	ko00000,ko00001,ko01000	ND	ND	N9QMT5	100	395	0	814	GO:0005737; GO:0016765; GO:0016846; GO:0019346; GO:0030170; GO:0071266; GO:0071268	Acinetobacter sp. CIP 101966	O-succinylhomoserine sulfhydrylase (OSH sulfhydrylase) (OSHS sulfhydrylase) (EC 2.5.1.-)	Pfam	PF01053	Cys/Met metabolism PLP-dependent enzyme	0	IPR000277	Cys/Met metabolism, pyridoxal phosphate-dependent enzyme	GO:0019346(InterPro)|GO:0030170(InterPro)
Ac58.543	981327.F925_02244	3.85e-67	201	COG0718@1|root,COG0718@2|Bacteria,1RGZD@1224|Proteobacteria,1S5WU@1236|Gammaproteobacteria,3NNGY@468|Moraxellaceae	1236|Gammaproteobacteria	S	Binds to DNA and alters its conformation. May be involved in regulation of gene expression, nucleoid organization and DNA protection	ybaB	GO:0003674,GO:0003676,GO:0003677,GO:0005488,GO:0005575,GO:0005622,GO:0005623,GO:0005737,GO:0005829,GO:0044424,GO:0044444,GO:0044464,GO:0097159,GO:1901363	ND	ko:K09747	ND	ND	ND	ND	ko00000	ND	ND	A0AAJ2MBG4	100	109	9.8e-75	219	ND	Acinetobacter sp. RG5	YbaB/EbfC family nucleoid-associated protein	PANTHER	PTHR33449	NUCLEOID-ASSOCIATED PROTEIN YBAB	5.6e-23	IPR004401	Nucleoid-associated protein YbaB/EbfC	GO:0003677(InterPro)|GO:0003677(PANTHER)|GO:0005829(PANTHER)
Ac58.544	981327.F925_02243	2.02e-139	391	COG0353@1|root,COG0353@2|Bacteria,1MV9Q@1224|Proteobacteria,1RN99@1236|Gammaproteobacteria,3NKAI@468|Moraxellaceae	1236|Gammaproteobacteria	L	May play a role in DNA repair. It seems to be involved in an RecBC-independent recombinational process of DNA repair. It may act with RecF and RecO	recR	GO:0000731,GO:0006139,GO:0006259,GO:0006281,GO:0006310,GO:0006725,GO:0006807,GO:0006950,GO:0006974,GO:0008150,GO:0008152,GO:0009058,GO:0009059,GO:0009314,GO:0009411,GO:0009416,GO:0009628,GO:0009987,GO:0018130,GO:0019438,GO:0033554,GO:0034641,GO:0034645,GO:0034654,GO:0043170,GO:0044237,GO:0044238,GO:0044249,GO:0044260,GO:0044271,GO:0046483,GO:0050896,GO:0051716,GO:0071704,GO:0071897,GO:0090304,GO:…	ND	ko:K06187	ko03440,map03440	ND	ND	ND	ko00000,ko00001,ko03400	ND	ND	N9Q030	100	198	1.34e-146	408	GO:0003677; GO:0006281; GO:0006310; GO:0046872	Acinetobacter sp. CIP 102136	Recombination protein RecR	PANTHER	PTHR30446	RECOMBINATION PROTEIN RECR	1.9e-75	IPR000093	DNA recombination protein RecR	GO:0003677(InterPro)|GO:0006281(InterPro)|GO:0006310(InterPro)|GO:0046872(InterPro)
Ac58.545	575588.ACPN01000019_gene2316	4.86e-279	759	COG0349@1|root,COG0349@2|Bacteria,1MURV@1224|Proteobacteria,1RPBP@1236|Gammaproteobacteria,3NJ9N@468|Moraxellaceae	1236|Gammaproteobacteria	J	HRDC domain	rnd	GO:0000175,GO:0003674,GO:0003824,GO:0004518,GO:0004527,GO:0004532,GO:0004540,GO:0005575,GO:0005622,GO:0005623,GO:0005737,GO:0006139,GO:0006725,GO:0006807,GO:0008150,GO:0008152,GO:0008408,GO:0009987,GO:0016070,GO:0016787,GO:0016788,GO:0016796,GO:0016896,GO:0033890,GO:0034641,GO:0043170,GO:0044237,GO:0044238,GO:0044424,GO:0044464,GO:0046483,GO:0071704,GO:0090304,GO:0090305,GO:0090501,GO:0090503,GO:…	3.1.13.5	ko:K03684	ND	ND	ND	ND	ko00000,ko01000,ko03016	ND	ND	N9QPD2	100	380	0	780	GO:0000166; GO:0003676; GO:0006139; GO:0008408	Acinetobacter sp. CIP 101966	Ribonuclease D	PANTHER	PTHR47649	RIBONUCLEASE D	2.1e-75	IPR051086	Ribonuclease D-like	ND
Ac58.546	575588.ACPN01000019_gene2315	1.4e-63	192	COG3100@1|root,COG3100@2|Bacteria,1N83J@1224|Proteobacteria,1SCCD@1236|Gammaproteobacteria,3NNZ7@468|Moraxellaceae	1236|Gammaproteobacteria	S	YcgL domain	ycgL	ND	ND	ko:K09902	ND	ND	ND	ND	ko00000	ND	ND	N9QV86	100	101	7.77e-70	206	ND	Acinetobacter sp. CIP 64.7	YcgL domain-containing protein F890_01566	Pfam	PF05166	YcgL domain	4.5e-19	IPR027354	YcgL domain	ND
Ac58.547	575588.ACPN01000019_gene2314	4.34e-86	251	2EE0I@1|root,337VB@2|Bacteria,1NESC@1224|Proteobacteria,1SE3W@1236|Gammaproteobacteria,3NNXZ@468|Moraxellaceae	1236|Gammaproteobacteria	ND	ND	ND	ND	ND	ND	ND	ND	ND	ND	ND	ND	ND	A0A646MQF0	100	127	1.99e-87	253	ND	Acinetobacter lwoffii	Uncharacterized protein	ND	ND	ND	ND	ND	ND	ND
Ac58.548	575588.ACPN01000019_gene2313	1.65e-203	560	COG0714@1|root,COG0714@2|Bacteria,1MV5I@1224|Proteobacteria,1RQ62@1236|Gammaproteobacteria,3NJXH@468|Moraxellaceae	1236|Gammaproteobacteria	S	AAA domain (Cdc48 subfamily)	HA62_21050	ND	ND	ND	ND	ND	ND	ND	ND	ND	ND	N9P4E2	100	283	0	582	GO:0005524; GO:0016887	Acinetobacter sp. CIP 101966	AAA+ ATPase domain-containing protein	PANTHER	PTHR42759	MOXR FAMILY PROTEIN	7e-15	IPR050764	CbbQ/NirQ/NorQ/GpvN	ND
Ac58.549	575588.ACPN01000019_gene2312	7.91e-288	783	COG3825@1|root,COG3825@2|Bacteria,1MUAJ@1224|Proteobacteria,1RMRY@1236|Gammaproteobacteria,3NIG2@468|Moraxellaceae	1236|Gammaproteobacteria	S	VWA domain containing CoxE-like protein	IV02_28405	ND	ND	ko:K09989	ND	ND	ND	ND	ko00000	ND	ND	N9P3K1	100	395	0	822	ND	Acinetobacter sp. CIP 101966	VWA domain-containing protein	PANTHER	PTHR39338	BLL5662 PROTEIN-RELATED	9.7e-91	ND	ND	ND
Ac58.550	575588.ACPN01000019_gene2311	1.76e-299	813	COG0133@1|root,COG0133@2|Bacteria,1MUS8@1224|Proteobacteria,1RP4D@1236|Gammaproteobacteria,3NKIS@468|Moraxellaceae	1236|Gammaproteobacteria	E	The beta subunit is responsible for the synthesis of L- tryptophan from indole and L-serine	trpB2	ND	4.2.1.20	ko:K06001	ko00260,ko00400,ko01100,ko01110,ko01130,ko01230,map00260,map00400,map01100,map01110,map01130,map01230	M00023	R00674,R02340,R02722	RC00209,RC00210,RC00700,RC00701,RC02868	ko00000,ko00001,ko00002,ko01000	ND	ND	N9QPD6	100	402	0	828	GO:0004834; GO:0005737	Acinetobacter sp. CIP 101966	Tryptophan synthase beta chain (EC 4.2.1.20)	CDD	cd06446	Trp-synth_B	0	IPR006654	Tryptophan synthase, beta chain	GO:0004834(InterPro)|GO:0006568(InterPro)
Ac58.551	575588.ACPN01000018_gene2340	2.05e-94	273	COG0517@1|root,COG0517@2|Bacteria,1N0H3@1224|Proteobacteria,1S6HB@1236|Gammaproteobacteria,3NNMS@468|Moraxellaceae	1236|Gammaproteobacteria	S	Domain in cystathionine beta-synthase and other proteins.	ND	ND	ND	ND	ND	ND	ND	ND	ND	ND	ND	N9QJP1	100	143	1.22e-101	290	ND	Acinetobacter sp. CIP 64.7	CBS domain-containing protein	CDD	cd04623	CBS_pair_bac_euk	3.61947e-58	IPR044725	CBS domain-containing protein CBSX3, CBS domain	ND
Ac58.552	575588.ACPN01000018_gene2339	4.7e-94	271	2AZ32@1|root,31R9C@2|Bacteria,1QNTE@1224|Proteobacteria,1TMF0@1236|Gammaproteobacteria,3NN4X@468|Moraxellaceae	1236|Gammaproteobacteria	S	Protein of unknown function (DUF2750)	ND	ND	ND	ND	ND	ND	ND	ND	ND	ND	ND	N9QTP8	100	126	2.32e-92	265	ND	Acinetobacter sp. CIP 64.7	DUF2750 domain-containing protein	Pfam	PF11042	Protein of unknown function (DUF2750)	1.1e-11	IPR021284	Protein of unknown function DUF2750	ND
Ac58.553	575588.ACPN01000018_gene2338	2.61e-48	151	29D12@1|root,2ZZZ4@2|Bacteria,1Q9F8@1224|Proteobacteria,1TMSI@1236|Gammaproteobacteria,3NPA1@468|Moraxellaceae	1236|Gammaproteobacteria	ND	ND	ND	ND	ND	ND	ND	ND	ND	ND	ND	ND	ND	N9PA25	100	77	3.93e-51	157	ND	Acinetobacter sp. CIP 64.7	Sel1 repeat protein	ND	ND	ND	ND	ND	ND	ND
Ac58.554	575588.ACPN01000018_gene2337	1.09e-78	231	2AZ98@1|root,31RGB@2|Bacteria,1QNZU@1224|Proteobacteria,1TMNP@1236|Gammaproteobacteria,3NP1P@468|Moraxellaceae	1236|Gammaproteobacteria	ND	ND	ND	ND	ND	ND	ND	ND	ND	ND	ND	ND	ND	N9P9F1	100	120	3.12e-85	247	GO:0016020	Acinetobacter sp. CIP 64.7	Uncharacterized protein	ND	ND	ND	ND	ND	ND	ND
Ac58.555	575588.ACPN01000018_gene2336	0	998	COG0612@1|root,COG0612@2|Bacteria,1MU6R@1224|Proteobacteria,1RN3E@1236|Gammaproteobacteria,3NM88@468|Moraxellaceae	1236|Gammaproteobacteria	S	Insulinase (Peptidase family M16)	ND	ND	2.7.7.6	ko:K00960,ko:K07263	ND	ND	ND	ND	ko00000,ko01000,ko01002	ND	ND	N9FVR8	100	524	0	1074	GO:0004222; GO:0046872	Acinetobacter lwoffii ATCC 9957 = CIP 70.31	Peptidase M16 C-terminal domain-containing protein	PANTHER	PTHR11851	METALLOPROTEASE	1.2e-33	IPR050361	Mitochondrial Processing Peptidase/Ubiquinol-cytochrome c Reductase Complex	ND
Ac58.556	575588.ACPN01000018_gene2335	0	884	COG0612@1|root,COG0612@2|Bacteria,1MVST@1224|Proteobacteria,1RN05@1236|Gammaproteobacteria,3NT4F@468|Moraxellaceae	1236|Gammaproteobacteria	S	Belongs to the peptidase M16 family	pqqL	ND	ND	ko:K07263	ND	ND	ND	ND	ko00000,ko01000,ko01002	ND	ND	N9FVJ7	100	469	0	970	GO:0006508; GO:0008237; GO:0046872	Acinetobacter lwoffii ATCC 9957 = CIP 70.31	Peptidase M16 N-terminal domain-containing protein	PANTHER	PTHR43690	NARDILYSIN	2.5e-61	IPR050626	Peptidase M16	ND
Ac58.557	575588.ACPN01000018_gene2334	3.54e-254	696	COG0552@1|root,COG0552@2|Bacteria,1MUDU@1224|Proteobacteria,1RNIN@1236|Gammaproteobacteria,3NJ2A@468|Moraxellaceae	1236|Gammaproteobacteria	U	Involved in targeting and insertion of nascent membrane proteins into the cytoplasmic membrane. Acts as a receptor for the complex formed by the signal recognition particle (SRP) and the ribosome-nascent chain (RNC). Interaction with SRP-RNC leads to the transfer of the RNC complex to the Sec translocase for insertion into the membrane, the hydrolysis of GTP by both Ffh and FtsY, and the dissocia…	ftsY	GO:0000166,GO:0001882,GO:0001883,GO:0003674,GO:0003824,GO:0003924,GO:0005488,GO:0005525,GO:0005575,GO:0005622,GO:0005623,GO:0005737,GO:0005829,GO:0005886,GO:0006605,GO:0006612,GO:0006613,GO:0006614,GO:0006810,GO:0006886,GO:0008104,GO:0008150,GO:0015031,GO:0015833,GO:0016020,GO:0016462,GO:0016787,GO:0016817,GO:0016818,GO:0017076,GO:0017111,GO:0019001,GO:0019897,GO:0019898,GO:0031224,GO:0031226,GO:…	ND	ko:K03110	ko02024,ko03060,ko03070,map02024,map03060,map03070	M00335	ND	ND	ko00000,ko00001,ko00002,ko02044	3.A.5.1,3.A.5.2,3.A.5.7	ND	N9P4E9	100	367	0	739	GO:0003924; GO:0005047; GO:0005525; GO:0005737; GO:0005886; GO:0006614; GO:0016887	Acinetobacter sp. CIP 101966	Signal recognition particle receptor FtsY (SRP receptor) (EC 3.6.5.4)	SMART	SM00962	SRP54_3	3.9e-119	IPR000897	Signal recognition particle, SRP54 subunit, GTPase domain	GO:0005525(InterPro)|GO:0006614(InterPro)
Ac58.558	575588.ACPN01000018_gene2333	1.08e-115	332	COG3560@1|root,COG3560@2|Bacteria,1PG88@1224|Proteobacteria,1RP63@1236|Gammaproteobacteria,3NIRR@468|Moraxellaceae	1236|Gammaproteobacteria	S	Nitroreductase family	ND	ND	ND	ko:K07078	ND	ND	ND	ND	ko00000	ND	ND	N9P3L1	99.435	177	1.41e-129	365	GO:0016491; GO:0034599	Acinetobacter sp. CIP 101966	Nitroreductase domain-containing protein	PANTHER	PTHR43035	FATTY ACID REPRESSION MUTANT PROTEIN 2-RELATED	1.8e-46	IPR033877	Nitroreductase Frm2/Hbn1-like	GO:0016657(PANTHER)|GO:0034599(InterPro)
Ac58.559	575588.ACPN01000018_gene2332	5.35e-139	390	COG3560@1|root,COG3560@2|Bacteria,1PG88@1224|Proteobacteria,1RP63@1236|Gammaproteobacteria,3NIPQ@468|Moraxellaceae	1236|Gammaproteobacteria	S	Nitroreductase family	ND	ND	ND	ko:K07078	ND	ND	ND	ND	ko00000	ND	ND	N9QVA1	100	197	9.78e-146	406	GO:0016491; GO:0034599	Acinetobacter sp. CIP 64.7	Nitroreductase domain-containing protein	CDD	cd02140	Frm2-like	1.0835e-112	IPR033877	Nitroreductase Frm2/Hbn1-like	GO:0034599(InterPro)
Ac58.560	575588.ACPN01000215_gene2673	1.02e-135	382	COG3110@1|root,COG3110@2|Bacteria,1RGSK@1224|Proteobacteria,1S5GN@1236|Gammaproteobacteria,3NKRX@468|Moraxellaceae	1236|Gammaproteobacteria	S	Belongs to the UPF0319 family	ND	ND	ND	ko:K09909	ND	ND	ND	ND	ko00000	ND	ND	N9GAD3	100	204	5.54e-151	420	ND	Acinetobacter lwoffii NIPH 478	DUF2057 domain-containing protein	Pfam	PF09829	Uncharacterized protein conserved in bacteria (DUF2057)	2.8e-21	IPR018635	Uncharacterised protein family UPF0319	ND
Ac58.562	575588.ACPN01000092_gene1038	2.26e-102	296	COG0741@1|root,COG0741@2|Bacteria,1R666@1224|Proteobacteria,1S3XT@1236|Gammaproteobacteria,3NSWI@468|Moraxellaceae	1236|Gammaproteobacteria	M	Transglycosylase SLT domain	ND	ND	ND	ND	ND	ND	ND	ND	ND	ND	ND	N9H3T3	100	193	1e-143	400	ND	Acinetobacter lwoffii ATCC 9957 = CIP 70.31	Transglycosylase SLT domain-containing protein	Pfam	PF01464	Transglycosylase SLT domain	2.5e-16	IPR008258	Transglycosylase SLT domain 1	ND
Ac58.563	575588.ACPN01000092_gene1037	3.12e-110	315	COG0454@1|root,COG0456@2|Bacteria,1RAJC@1224|Proteobacteria,1S1YW@1236|Gammaproteobacteria,3NNCJ@468|Moraxellaceae	1236|Gammaproteobacteria	K	Acetyltransferase (GNAT) domain	yjgM	ND	ND	ko:K03828	ND	ND	ND	ND	ko00000,ko01000	ND	ND	N9HAD9	100	163	1.93e-119	337	GO:0008080	Acinetobacter lwoffii ATCC 9957 = CIP 70.31	N-acetyltransferase domain-containing protein	PANTHER	PTHR13947	GNAT FAMILY N-ACETYLTRANSFERASE	2e-20	IPR050769	N-acetyltransferase, camello-type	GO:0008080(InterPro)|GO:0008080(PANTHER)
Ac58.564	575588.ACPN01000092_gene1036	2.04e-274	749	COG1960@1|root,COG1960@2|Bacteria,1NCCF@1224|Proteobacteria,1RSJK@1236|Gammaproteobacteria,3NIU3@468|Moraxellaceae	1236|Gammaproteobacteria	I	Acyl-CoA dehydrogenase, C-terminal domain	ND	ND	1.3.8.7	ko:K00249	ko00071,ko00280,ko00410,ko00640,ko01100,ko01110,ko01130,ko01200,ko01212,ko03320,map00071,map00280,map00410,map00640,map01100,map01110,map01130,map01200,map01212,map03320	M00013,M00036,M00087	R00924,R01175,R01279,R02661,R03172,R03777,R03857,R03990,R04095,R04432,R04751,R04754	RC00052,RC00068,RC00076,RC00095,RC00148,RC00246	ko00000,ko00001,ko00002,ko01000	ND	ND	A0A6N1MH23	100	399	0	823	GO:0006552; GO:0008470; GO:0050660	Acinetobacter lwoffii	Acyl-CoA dehydrogenase	PANTHER	PTHR43884	ACYL-COA DEHYDROGENASE	4.3e-62	ND	ND	GO:0003995(PANTHER)
Ac58.565	575588.ACPN01000092_gene1035	3.83e-292	797	COG1960@1|root,COG1960@2|Bacteria,1PUXP@1224|Proteobacteria,1RSAW@1236|Gammaproteobacteria,3NJV5@468|Moraxellaceae	1236|Gammaproteobacteria	I	Acyl-CoA dehydrogenase, C-terminal domain	ND	ND	ND	ND	ND	ND	ND	ND	ND	ND	ND	A0AAJ3AFZ8	100	431	0	894	ND	Acinetobacter lwoffii	Acyl-CoA dehydrogenase	PANTHER	PTHR43884	ACYL-COA DEHYDROGENASE	7.8e-61	ND	ND	GO:0003995(PANTHER)
Ac58.566	575588.ACPN01000092_gene1034	7.2E-316	859	COG0661@1|root,COG0661@2|Bacteria,1MW1J@1224|Proteobacteria,1RYAY@1236|Gammaproteobacteria,3NJ7W@468|Moraxellaceae	1236|Gammaproteobacteria	S	ABC1 family	ND	ND	ND	ND	ND	ND	ND	ND	ND	ND	ND	N9QN39	100	458	0	957	GO:0006744	Acinetobacter sp. CIP 101966	ABC1 atypical kinase-like domain-containing protein	CDD	cd13970	ABC1_ADCK3	2.20448e-99	IPR034646	ADCK3-like domain	ND
Ac58.567	981327.F925_02215	7.17e-62	187	2AZCQ@1|root,31RK7@2|Bacteria,1QP3Q@1224|Proteobacteria,1TMT5@1236|Gammaproteobacteria,3NPBK@468|Moraxellaceae	1236|Gammaproteobacteria	ND	ND	ND	ND	ND	ND	ND	ND	ND	ND	ND	ND	ND	N9H3T7	100	102	3.91e-71	210	ND	Acinetobacter lwoffii ATCC 9957 = CIP 70.31	Uncharacterized protein	ND	ND	ND	ND	ND	ND	ND
Ac58.568	575588.ACPN01000092_gene1032	2.29e-85	249	2BGGT@1|root,32AEU@2|Bacteria,1QPD1@1224|Proteobacteria,1TN2N@1236|Gammaproteobacteria,3NPVY@468|Moraxellaceae	1236|Gammaproteobacteria	ND	ND	ND	ND	ND	ND	ND	ND	ND	ND	ND	ND	ND	N9PSH5	100	128	7.96e-93	267	ND	Acinetobacter sp. CIP 102136	Lysozyme inhibitor LprI N-terminal domain-containing protein	ND	ND	ND	ND	ND	ND	ND
Ac58.569	575588.ACPN01000092_gene1031	5.53e-240	657	COG2890@1|root,COG2890@2|Bacteria,1MX8Q@1224|Proteobacteria,1RPHQ@1236|Gammaproteobacteria,3NIW2@468|Moraxellaceae	1236|Gammaproteobacteria	J	Specifically methylates the 50S ribosomal protein L3 on a specific glutamine residue	prmB	GO:0003674,GO:0003824,GO:0005575,GO:0005622,GO:0005623,GO:0005737,GO:0005829,GO:0006139,GO:0006259,GO:0006304,GO:0006305,GO:0006306,GO:0006464,GO:0006479,GO:0006725,GO:0006807,GO:0008150,GO:0008152,GO:0008168,GO:0008170,GO:0008213,GO:0008276,GO:0008757,GO:0009007,GO:0009008,GO:0009987,GO:0016740,GO:0016741,GO:0018364,GO:0019538,GO:0032259,GO:0032775,GO:0034641,GO:0036009,GO:0036211,GO:0043170,GO:…	2.1.1.298	ko:K07320	ND	ND	R10806	RC00003,RC03279	ko00000,ko01000,ko03009	ND	ND	N9FUW7	100	336	0	693	GO:0003676; GO:0005829; GO:0005840; GO:0032259; GO:0036009	Acinetobacter lwoffii ATCC 9957 = CIP 70.31	Ribosomal protein uL3 glutamine methyltransferase (uL3 MTase) (EC 2.1.1.298) (N5-glutamine methyltransferase PrmB)	PANTHER	PTHR47806	50S RIBOSOMAL PROTEIN L3 GLUTAMINE METHYLTRANSFERASE	1.1e-114	IPR017127	Ribosomal protein uL3 glutamine methyltransferase	GO:0005829(PANTHER)|GO:0006479(InterPro)|GO:0018364(PANTHER)|GO:0036009(PANTHER)|GO:0036009(InterPro)
Ac58.570	575588.ACPN01000092_gene1030	1.79e-266	726	COG0082@1|root,COG0082@2|Bacteria,1MU98@1224|Proteobacteria,1RMQS@1236|Gammaproteobacteria,3NIIB@468|Moraxellaceae	1236|Gammaproteobacteria	E	Catalyzes the anti-1,4-elimination of the C-3 phosphate and the C-6 proR hydrogen from 5-enolpyruvylshikimate-3-phosphate (EPSP) to yield chorismate, which is the branch point compound that serves as the starting substrate for the three terminal pathways of aromatic amino acid biosynthesis. This reaction introduces a second double bond into the aromatic ring system	aroC	GO:0000166,GO:0003674,GO:0003824,GO:0004107,GO:0005488,GO:0005515,GO:0005575,GO:0005622,GO:0005623,GO:0005737,GO:0005829,GO:0006082,GO:0006520,GO:0006725,GO:0006807,GO:0008150,GO:0008152,GO:0008652,GO:0009058,GO:0009072,GO:0009073,GO:0009423,GO:0009987,GO:0010181,GO:0016053,GO:0016829,GO:0016835,GO:0016838,GO:0019438,GO:0019752,GO:0032553,GO:0036094,GO:0042802,GO:0043167,GO:0043168,GO:0043436,GO:…	4.2.3.5	ko:K01736	ko00400,ko01100,ko01110,ko01130,ko01230,map00400,map01100,map01110,map01130,map01230	M00022	R01714	RC00586	ko00000,ko00001,ko00002,ko01000	ND	ND	N9P2D7	100	364	0	746	GO:0004107; GO:0005829; GO:0008652; GO:0009073; GO:0009423; GO:0010181	Acinetobacter sp. CIP 101966	Chorismate synthase (CS) (EC 4.2.3.5) (5-enolpyruvylshikimate-3-phosphate phospholyase)	CDD	cd07304	Chorismate_synthase	0	IPR000453	Chorismate synthase	GO:0004107(InterPro)|GO:0009073(InterPro)
Ac58.571	575588.ACPN01000092_gene1029	1.85e-89	262	COG0454@1|root,COG0456@2|Bacteria,1RH4M@1224|Proteobacteria,1SDND@1236|Gammaproteobacteria,3NNZ5@468|Moraxellaceae	1236|Gammaproteobacteria	K	Acetyltransferase (GNAT) domain	ND	ND	ND	ND	ND	ND	ND	ND	ND	ND	ND	N9HB05	100	173	1.03e-124	351	GO:0016747	Acinetobacter lwoffii ATCC 9957 = CIP 70.31	N-acetyltransferase domain-containing protein	PANTHER	PTHR43800	PEPTIDYL-LYSINE N-ACETYLTRANSFERASE YJAB	4.3e-11	ND	ND	ND
Ac58.572	575588.ACPN01000092_gene1028	2.25e-190	529	COG0679@1|root,COG0679@2|Bacteria,1N1X9@1224|Proteobacteria,1RY7R@1236|Gammaproteobacteria,3NJRQ@468|Moraxellaceae	1236|Gammaproteobacteria	S	Membrane transport protein	ND	ND	ND	ko:K07088	ND	ND	ND	ND	ko00000	ND	ND	N9H3U4	100	302	0	599	GO:0005886; GO:0055085	Acinetobacter lwoffii ATCC 9957 = CIP 70.31	Transporter	PANTHER	PTHR36838	AUXIN EFFLUX CARRIER FAMILY PROTEIN	2.9e-42	ND	ND	ND
Ac58.573	575588.ACPN01000092_gene1027	9.25e-308	835	COG0665@1|root,COG0665@2|Bacteria,1MVIZ@1224|Proteobacteria,1RQ50@1236|Gammaproteobacteria,3NK3Z@468|Moraxellaceae	1236|Gammaproteobacteria	E	FAD dependent oxidoreductase	dadA	ND	1.4.5.1	ko:K00285	ko00360,map00360	ND	R01374,R09493	RC00006,RC00025	ko00000,ko00001,ko01000	ND	ND	N9HAF3	100	414	0	869	GO:0005737; GO:0005886; GO:0008718; GO:0055130	Acinetobacter lwoffii ATCC 9957 = CIP 70.31	FAD dependent oxidoreductase domain-containing protein	Pfam	PF01266	FAD dependent oxidoreductase	1.1e-61	IPR006076	FAD dependent oxidoreductase	ND
Ac58.574	575588.ACPN01000092_gene1026	2.55e-145	407	COG4461@1|root,COG4461@2|Bacteria,1QRVQ@1224|Proteobacteria,1RV2R@1236|Gammaproteobacteria,3NJCG@468|Moraxellaceae	1236|Gammaproteobacteria	G	4-amino-4-deoxy-alpha-L-arabinopyranosyl undecaprenyl phosphate biosynthetic process	ND	ND	ND	ND	ND	ND	ND	ND	ND	ND	ND	N9Q2E1	100	217	2.33e-163	452	ND	Acinetobacter sp. CIP 102136	Lysozyme inhibitor LprI N-terminal domain-containing protein	ND	ND	ND	ND	ND	ND	ND
Ac58.575	575588.ACPN01000092_gene1025	1.12e-110	316	COG0245@1|root,COG0245@2|Bacteria,1MVHA@1224|Proteobacteria,1S3RQ@1236|Gammaproteobacteria,3NKQT@468|Moraxellaceae	1236|Gammaproteobacteria	I	Involved in the biosynthesis of isopentenyl diphosphate (IPP) and dimethylallyl diphosphate (DMAPP), two major building blocks of isoprenoid compounds. Catalyzes the conversion of 4- diphosphocytidyl-2-C-methyl-D-erythritol 2-phosphate (CDP-ME2P) to 2-C-methyl-D-erythritol 2,4-cyclodiphosphate (ME-CPP) with a corresponding release of cytidine 5-monophosphate (CMP)	ispF	GO:0003674,GO:0003824,GO:0005488,GO:0005515,GO:0006732,GO:0006733,GO:0006743,GO:0006744,GO:0008150,GO:0008152,GO:0008270,GO:0008685,GO:0009058,GO:0009108,GO:0009987,GO:0016829,GO:0016849,GO:0030145,GO:0042180,GO:0042181,GO:0042802,GO:0043167,GO:0043169,GO:0044237,GO:0044249,GO:0044281,GO:0044283,GO:0046872,GO:0046914,GO:0051186,GO:0051188,GO:0071704,GO:1901576,GO:1901661,GO:1901663	4.6.1.12	ko:K01770	ko00900,ko01100,ko01110,ko01130,map00900,map01100,map01110,map01130	M00096	R05637	RC00002,RC01440	ko00000,ko00001,ko00002,ko01000	ND	ND	A0A6N1MH35	100	162	2.43e-116	329	GO:0008685; GO:0016114; GO:0019288; GO:0046872	Acinetobacter lwoffii	2-C-methyl-D-erythritol 2,4-cyclodiphosphate synthase (MECDP-synthase) (MECPP-synthase) (MECPS) (EC 4.6.1.12)	CDD	cd00554	MECDP_synthase	6.10191e-90	IPR003526	2-C-methyl-D-erythritol 2,4-cyclodiphosphate synthase	GO:0008685(InterPro)|GO:0016114(InterPro)
Ac58.576	575588.ACPN01000092_gene1024	5.97e-127	358	COG2365@1|root,COG2365@2|Bacteria,1NCX5@1224|Proteobacteria,1SCAM@1236|Gammaproteobacteria,3NMAK@468|Moraxellaceae	1236|Gammaproteobacteria	T	Tyrosine phosphatase family	ND	ND	ND	ND	ND	ND	ND	ND	ND	ND	ND	A0A6N1MH08	100	174	6.42e-129	362	ND	Acinetobacter lwoffii	Protein tyrosine phosphatase family protein	CDD	cd14503	PTP-bact	5.94849e-32	ND	ND	ND
Ac58.577	981327.F925_02205	7.03e-267	728	COG0722@1|root,COG0722@2|Bacteria,1MU5Q@1224|Proteobacteria,1RMAA@1236|Gammaproteobacteria,3NIZR@468|Moraxellaceae	1236|Gammaproteobacteria	E	Stereospecific condensation of phosphoenolpyruvate (PEP) and D-erythrose-4-phosphate (E4P) giving rise to 3-deoxy-D- arabino-heptulosonate-7-phosphate (DAHP)	aroF	GO:0003674,GO:0003824,GO:0003849,GO:0005488,GO:0005515,GO:0005575,GO:0005622,GO:0005623,GO:0005737,GO:0006082,GO:0006520,GO:0006725,GO:0006807,GO:0008150,GO:0008152,GO:0008652,GO:0009058,GO:0009072,GO:0009073,GO:0009987,GO:0016053,GO:0016740,GO:0016765,GO:0019438,GO:0019752,GO:0042802,GO:0043436,GO:0044237,GO:0044238,GO:0044249,GO:0044281,GO:0044283,GO:0044424,GO:0044464,GO:0046394,GO:0071704,GO:…	2.5.1.54	ko:K01626	ko00400,ko01100,ko01110,ko01130,ko01230,ko02024,map00400,map01100,map01110,map01130,map01230,map02024	M00022	R01826	RC00435	ko00000,ko00001,ko00002,ko01000	ND	ND	A0AAJ3AH01	100	370	0	767	ND	Acinetobacter lwoffii	3-deoxy-7-phosphoheptulonate synthase (EC 2.5.1.54)	PANTHER	PTHR21225	PHOSPHO-2-DEHYDRO-3-DEOXYHEPTONATE ALDOLASE DAHP SYNTHETASE	0	IPR006219	DAHP synthase, class 1	GO:0003849(InterPro)|GO:0003849(PANTHER)|GO:0005737(PANTHER)|GO:0009073(PANTHER)|GO:0009073(InterPro)
Ac58.578	575588.ACPN01000092_gene1022	1.45e-199	551	COG0730@1|root,COG0730@2|Bacteria,1MWX2@1224|Proteobacteria,1S2BC@1236|Gammaproteobacteria,3NJEI@468|Moraxellaceae	1236|Gammaproteobacteria	S	Sulfite exporter TauE/SafE	ND	ND	ND	ko:K07090	ND	ND	ND	ND	ko00000	ND	ND	N9P9G9	100	296	0	589	GO:0005886	Acinetobacter sp. CIP 64.7	Probable membrane transporter protein	Pfam	PF01925	Sulfite exporter TauE/SafE	1.3e-45	IPR002781	Transmembrane protein TauE-like	GO:0016020(InterPro)
Ac58.579	575588.ACPN01000092_gene1021	1.19e-268	734	COG0763@1|root,COG0763@2|Bacteria,1MVBI@1224|Proteobacteria,1RNS1@1236|Gammaproteobacteria,3NKDW@468|Moraxellaceae	1236|Gammaproteobacteria	M	Condensation of UDP-2,3-diacylglucosamine and 2,3- diacylglucosamine-1-phosphate to form lipid A disaccharide, a precursor of lipid A, a phosphorylated glycolipid that anchors the lipopolysaccharide to the outer membrane of the cell	lpxB	GO:0003674,GO:0003824,GO:0005488,GO:0005543,GO:0005575,GO:0005622,GO:0005623,GO:0005737,GO:0005829,GO:0005886,GO:0005975,GO:0006629,GO:0006643,GO:0006644,GO:0006664,GO:0006793,GO:0006796,GO:0008150,GO:0008152,GO:0008194,GO:0008289,GO:0008610,GO:0008654,GO:0008915,GO:0009058,GO:0009245,GO:0009247,GO:0009311,GO:0009312,GO:0009987,GO:0016020,GO:0016051,GO:0016740,GO:0016757,GO:0016758,GO:0019637,GO:…	2.4.1.182	ko:K00748	ko00540,ko01100,map00540,map01100	M00060	R04606	RC00005,RC00059	ko00000,ko00001,ko00002,ko01000,ko01003,ko01005	ND	GT19	A0AAJ3AG88	100	390	0	796	ND	Acinetobacter lwoffii	Lipid-A-disaccharide synthase (EC 2.4.1.182)	Pfam	PF02684	Lipid-A-disaccharide synthetase	4.4e-101	IPR003835	Glycosyl transferase, family 19	GO:0008915(InterPro)|GO:0009245(InterPro)
Ac58.580	575588.ACPN01000092_gene1020	9.05e-229	627	COG2207@1|root,COG2207@2|Bacteria,1N0FA@1224|Proteobacteria,1RSNG@1236|Gammaproteobacteria,3NM1G@468|Moraxellaceae	1236|Gammaproteobacteria	K	Cupin	ND	ND	ND	ko:K21747	ND	ND	ND	ND	ko00000,ko03000	ND	ND	N9QJS1	100	316	0	650	GO:0003700; GO:0043565	Acinetobacter sp. CIP 64.7	HTH araC/xylS-type domain-containing protein	PANTHER	PTHR46796	HTH-TYPE TRANSCRIPTIONAL ACTIVATOR RHAS-RELATED	7.2e-40	IPR050204	AraC/XylS family transcriptional regulators	ND
Ac58.581	575588.ACPN01000092_gene1019	1.19e-298	811	COG3696@1|root,COG3696@2|Bacteria,1QU7Y@1224|Proteobacteria,1T1QE@1236|Gammaproteobacteria,3NJ6G@468|Moraxellaceae	1236|Gammaproteobacteria	P	Fatty acid desaturase	alkM	GO:0003674,GO:0003824,GO:0004497,GO:0008150,GO:0008152,GO:0009056,GO:0009987,GO:0016491,GO:0016705,GO:0016713,GO:0018685,GO:0043446,GO:0043448,GO:0044237,GO:0044248,GO:0055114,GO:0071704,GO:1901575	1.14.15.3	ko:K00496	ko00071,ko00930,map00071,map00930	ND	R01347,R02281,R06945	RC00478	ko00000,ko00001,ko01000	ND	ND	A0AAJ3E439	100	404	0	836	ND	Acinetobacter lwoffii	Alkane 1-monooxygenase	CDD	cd03512	Alkane-hydroxylase	0	IPR033885	Alkane/xylene monooxygenase	GO:0016491(InterPro)
Ac58.582	575588.ACPN01000092_gene1018	0	1196	COG1960@1|root,COG1960@2|Bacteria,1MU20@1224|Proteobacteria,1RPHJ@1236|Gammaproteobacteria,3NMHB@468|Moraxellaceae	1236|Gammaproteobacteria	I	Acetyl-CoA dehydrogenase C-terminal like	bcd	ND	1.3.8.1	ko:K00248	ko00071,ko00280,ko00650,ko01100,ko01110,ko01120,ko01200,ko01212,map00071,map00280,map00650,map01100,map01110,map01120,map01200,map01212	ND	R01175,R01178,R02661,R03172,R04751	RC00052,RC00068,RC00076,RC00120,RC00148	ko00000,ko00001,ko01000	ND	ND	N9PA55	100	607	0	1262	GO:0016627; GO:0050660	Acinetobacter sp. CIP 64.7	Acyl-CoA dehydrogenase	PANTHER	PTHR42803	ACYL-COA DEHYDROGENASE	0	IPR052166	Diverse substrate specificity acyl-CoA dehydrogenase	ND
Ac58.583	575588.ACPN01000092_gene1017	6.41e-234	641	COG4977@1|root,COG4977@2|Bacteria,1MUDK@1224|Proteobacteria,1RP9W@1236|Gammaproteobacteria,3NJWV@468|Moraxellaceae	1236|Gammaproteobacteria	K	DJ-1/PfpI family	ND	ND	ND	ND	ND	ND	ND	ND	ND	ND	ND	N9PSG4	100	326	0	676	GO:0003700; GO:0043565	Acinetobacter sp. CIP 102136	HTH araC/xylS-type domain-containing protein	CDD	cd03138	GATase1_AraC_2	1.2193e-69	ND	ND	ND
Ac58.584	575588.ACPN01000092_gene1016	1.78e-266	729	COG0477@1|root,COG2814@2|Bacteria,1RB5E@1224|Proteobacteria,1RYS9@1236|Gammaproteobacteria,3NKZY@468|Moraxellaceae	1236|Gammaproteobacteria	EGP	Sugar (and other) transporter	ND	ND	ND	ND	ND	ND	ND	ND	ND	ND	ND	N9QVC5	100	400	0	790	GO:0016020; GO:0022857	Acinetobacter sp. CIP 64.7	Major facilitator superfamily (MFS) profile domain-containing protein	PANTHER	PTHR23531	QUINOLENE RESISTANCE PROTEIN NORA	4.7e-111	IPR052714	Major Facilitator Superfamily Exporter	ND
Ac58.585	575588.ACPN01000092_gene1015	2.36e-95	276	COG1846@1|root,COG1846@2|Bacteria,1QP84@1224|Proteobacteria,1TMXB@1236|Gammaproteobacteria,3NPMA@468|Moraxellaceae	1236|Gammaproteobacteria	K	helix_turn_helix multiple antibiotic resistance protein	ND	ND	ND	ND	ND	ND	ND	ND	ND	ND	ND	N9QJS6	100	147	2.6e-103	295	GO:0003700	Acinetobacter sp. CIP 64.7	HTH marR-type domain-containing protein	PANTHER	PTHR42756	TRANSCRIPTIONAL REGULATOR, MARR	1.5e-15	ND	ND	ND
Ac58.586	575588.ACPN01000092_gene1014	0	951	COG1271@1|root,COG1271@2|Bacteria,1MV60@1224|Proteobacteria,1RN2U@1236|Gammaproteobacteria,3NJ8Y@468|Moraxellaceae	1236|Gammaproteobacteria	C	Ubiquinol Oxidase	cioA	ND	1.10.3.14	ko:K00425	ko00190,ko01100,ko02020,map00190,map01100,map02020	M00153	R11325	RC00061	ko00000,ko00001,ko00002,ko01000	3.D.4.3	ND	A0AAJ3AFT1	100	481	0	978	ND	Acinetobacter lwoffii	Cytochrome ubiquinol oxidase subunit I	PANTHER	PTHR30365	CYTOCHROME D UBIQUINOL OXIDASE	0	IPR002585	Cytochrome ubiquinol oxidase subunit 1	GO:0005886(PANTHER)|GO:0009055(PANTHER)|GO:0009055(InterPro)|GO:0016682(PANTHER)|GO:0019646(PANTHER)|GO:0019646(InterPro)|GO:0020037(PANTHER)|GO:0070069(InterPro)|GO:0070069(PANTHER)
Ac58.587	575588.ACPN01000092_gene1013	6.01e-243	664	COG1294@1|root,COG1294@2|Bacteria,1MURP@1224|Proteobacteria,1RN0N@1236|Gammaproteobacteria,3NKBY@468|Moraxellaceae	1236|Gammaproteobacteria	C	Cytochrome bd terminal oxidase subunit II	cioB	ND	1.10.3.14	ko:K00426	ko00190,ko01100,ko02020,map00190,map01100,map02020	M00153	R11325	RC00061	ko00000,ko00001,ko00002,ko01000	3.D.4.3	ND	N9PA60	100	334	0	669	GO:0005886; GO:0009055; GO:0016682; GO:0019646; GO:0070069	Acinetobacter sp. CIP 64.7	Cytochrome d ubiquinol oxidase, subunit II	PANTHER	PTHR43141	CYTOCHROME BD2 SUBUNIT II	1.1e-104	IPR003317	Cytochrome ubiquinol oxidase subunit 2	GO:0009055(PANTHER)|GO:0016020(InterPro)|GO:0016682(PANTHER)|GO:0019646(PANTHER)|GO:0070069(PANTHER)
Ac58.588	ND	ND	ND	ND	ND	ND	ND	ND	ND	ND	ND	ND	ND	ND	ND	ND	ND	ND	N9QLM0	100	35	7.63e-17	68.2	ND	Acinetobacter sp. CIP 101966	DUF2474 domain-containing protein	ND	ND	ND	ND	ND	ND	ND
Ac58.589	575588.ACPN01000092_gene1011	6.96e-138	388	COG1525@1|root,COG1525@2|Bacteria,1PRMK@1224|Proteobacteria,1TB8D@1236|Gammaproteobacteria,3NN79@468|Moraxellaceae	1236|Gammaproteobacteria	L	Staphylococcal nuclease homologues	ND	ND	ND	ND	ND	ND	ND	ND	ND	ND	ND	N9QVC8	100	203	4.98e-149	415	GO:0003676; GO:0004518; GO:0005737; GO:0016020	Acinetobacter sp. CIP 64.7	TNase-like domain-containing protein	SMART	SM00318	SNASE_2	2.3e-33	IPR016071	Staphylococcal nuclease (SNase-like), OB-fold	ND
Ac58.590	575588.ACPN01000092_gene1010	4.64e-32	116	COG0583@1|root,COG0583@2|Bacteria,1NYPZ@1224|Proteobacteria,1S0MX@1236|Gammaproteobacteria,3NJQQ@468|Moraxellaceae	1236|Gammaproteobacteria	K	Bacterial regulatory helix-turn-helix protein, lysR family	ND	ND	ND	ND	ND	ND	ND	ND	ND	ND	ND	N9P2F2	98.276	58	5.16e-35	122	GO:0003700	Acinetobacter sp. CIP 101966	HTH lysR-type domain-containing protein	ND	ND	ND	ND	ND	ND	ND
Ac58.591	575588.ACPN01000092_gene1010	5.55e-167	467	COG0583@1|root,COG0583@2|Bacteria,1NYPZ@1224|Proteobacteria,1S0MX@1236|Gammaproteobacteria,3NJQQ@468|Moraxellaceae	1236|Gammaproteobacteria	K	Bacterial regulatory helix-turn-helix protein, lysR family	ND	ND	ND	ND	ND	ND	ND	ND	ND	ND	ND	N9QJT0	100	243	2.17e-178	495	GO:0003700	Acinetobacter sp. CIP 64.7	HTH lysR-type domain-containing protein	PANTHER	PTHR30118	HTH-TYPE TRANSCRIPTIONAL REGULATOR LEUO-RELATED	5.6e-50	IPR050389	LysR-type Transcriptional Regulators	GO:0006355(PANTHER)
Ac58.592	575588.ACPN01000092_gene1009	1.59e-303	824	COG1960@1|root,COG1960@2|Bacteria,1MU2V@1224|Proteobacteria,1RNJH@1236|Gammaproteobacteria,3NJG4@468|Moraxellaceae	1236|Gammaproteobacteria	I	acyl-CoA dehydrogenase	HA62_10695	ND	1.3.8.7	ko:K00249	ko00071,ko00280,ko00410,ko00640,ko01100,ko01110,ko01130,ko01200,ko01212,ko03320,map00071,map00280,map00410,map00640,map01100,map01110,map01130,map01200,map01212,map03320	M00013,M00036,M00087	R00924,R01175,R01279,R02661,R03172,R03777,R03857,R03990,R04095,R04432,R04751,R04754	RC00052,RC00068,RC00076,RC00095,RC00148,RC00246	ko00000,ko00001,ko00002,ko01000	ND	ND	A0AAJ3AFU0	100	413	0	856	ND	Acinetobacter lwoffii	Acyl-CoA dehydrogenase	PANTHER	PTHR48083	MEDIUM-CHAIN SPECIFIC ACYL-COA DEHYDROGENASE, MITOCHONDRIAL-RELATED	0	IPR050741	Acyl-CoA dehydrogenase	GO:0003995(PANTHER)|GO:0005737(PANTHER)|GO:0033539(PANTHER)
Ac58.593	575588.ACPN01000092_gene1008	3.42e-280	762	COG3173@1|root,COG3173@2|Bacteria,1MWAK@1224|Proteobacteria,1RNB4@1236|Gammaproteobacteria,3NKPM@468|Moraxellaceae	1236|Gammaproteobacteria	S	Phosphotransferase enzyme family	ND	ND	ND	ND	ND	ND	ND	ND	ND	ND	ND	N9PA65	100	373	0	778	ND	Acinetobacter sp. CIP 64.7	Aminoglycoside phosphotransferase domain-containing protein	CDD	cd05154	ACAD10_11_N-like	3.89212e-95	IPR041726	Acyl-CoA dehydrogenase family member 10/11, N-terminal	ND
Ac58.594	575588.ACPN01000092_gene1007	2.15e-169	470	COG0406@1|root,COG0406@2|Bacteria,1RB0S@1224|Proteobacteria,1S3H1@1236|Gammaproteobacteria,3NKBA@468|Moraxellaceae	1236|Gammaproteobacteria	G	Phosphoglycerate mutase family	ND	ND	ND	ND	ND	ND	ND	ND	ND	ND	ND	N9P9I2	100	232	4.34e-176	486	GO:0004722; GO:0090141	Acinetobacter sp. CIP 64.7	Phosphoglycerate mutase	PANTHER	PTHR20935	PHOSPHOGLYCERATE MUTASE-RELATED	5e-16	IPR051021	Mitochondrial serine/threonine phosphatase	ND
Ac58.595	575588.ACPN01000092_gene1006	8.32e-170	472	COG4221@1|root,COG4221@2|Bacteria,1QV4G@1224|Proteobacteria,1T27Z@1236|Gammaproteobacteria,3NK19@468|Moraxellaceae	1236|Gammaproteobacteria	S	Belongs to the short-chain dehydrogenases reductases (SDR) family	ND	ND	ND	ND	ND	ND	ND	ND	ND	ND	ND	N9QVD3	100	247	0	503	GO:0016020; GO:0016491	Acinetobacter sp. CIP 64.7	Short chain dehydrogenase	PANTHER	PTHR44196	DEHYDROGENASE/REDUCTASE SDR FAMILY MEMBER 7B	2.1e-50	ND	ND	GO:0016020(PANTHER)
Ac58.596	575588.ACPN01000092_gene1005	2.15e-261	712	COG3239@1|root,COG3239@2|Bacteria,1MXTQ@1224|Proteobacteria,1RRM8@1236|Gammaproteobacteria,3NM49@468|Moraxellaceae	1236|Gammaproteobacteria	I	fatty acid desaturase	ND	ND	ND	ND	ND	ND	ND	ND	ND	ND	ND	N9QJT3	100	352	0	735	GO:0006629; GO:0016020	Acinetobacter sp. CIP 64.7	Fatty acid desaturase domain-containing protein	Pfam	PF00487	Fatty acid desaturase	1.8e-17	IPR005804	Fatty acid desaturase domain	GO:0006629(InterPro)
Ac58.597	575588.ACPN01000092_gene1004	4.6e-157	439	COG2755@1|root,COG2755@2|Bacteria,1RE1B@1224|Proteobacteria,1S42Y@1236|Gammaproteobacteria,3NISG@468|Moraxellaceae	1236|Gammaproteobacteria	E	GDSL-like Lipase/Acylhydrolase family	ND	ND	ND	ND	ND	ND	ND	ND	ND	ND	ND	N9QTU4	100	236	1.52e-174	482	GO:0004622	Acinetobacter sp. CIP 64.7	SGNH hydrolase-type esterase domain-containing protein	CDD	cd01836	FeeA_FeeB_like	2.37372e-57	ND	ND	ND
Ac58.598	575588.ACPN01000092_gene1003	7.35e-140	392	COG3663@1|root,COG3663@2|Bacteria,1RBUP@1224|Proteobacteria,1T05V@1236|Gammaproteobacteria,3NTF7@468|Moraxellaceae	1236|Gammaproteobacteria	L	DNA glycosylase	ND	ND	ND	ND	ND	ND	ND	ND	ND	ND	ND	N9PA71	100	194	1.89e-145	405	ND	Acinetobacter sp. CIP 64.7	Uracil-DNA glycosylase-like domain-containing protein	CDD	cd10032	UDG-F6_HDG	6.47035e-42	ND	ND	ND
Ac58.599	575588.ACPN01000092_gene1002	1.02e-108	310	COG3576@1|root,COG3576@2|Bacteria,1RDPQ@1224|Proteobacteria,1SCUG@1236|Gammaproteobacteria,3NNJX@468|Moraxellaceae	1236|Gammaproteobacteria	S	pyridoxamine 5-phosphate	ND	ND	ND	ND	ND	ND	ND	ND	ND	ND	ND	N9P9I6	100	158	2.15e-117	331	ND	Acinetobacter sp. CIP 64.7	Uncharacterized protein	ND	ND	ND	ND	ND	ND	ND
Ac58.600	202954.BBNK01000004_gene1991	6.04e-113	325	COG3293@1|root,COG3293@2|Bacteria,1P5HD@1224|Proteobacteria,1RSHY@1236|Gammaproteobacteria,3NSVK@468|Moraxellaceae	1236|Gammaproteobacteria	L	Putative transposase of IS4/5 family (DUF4096)	ND	ND	ND	ND	ND	ND	ND	ND	ND	ND	ND	N9PCD4	100	168	4.63e-124	349	GO:0003677; GO:0004803; GO:0006313	Acinetobacter sp. CIP 64.7	Transposase IS4-like domain-containing protein	Pfam	PF01609	Transposase DDE domain	6.2e-20	IPR002559	Transposase IS4-like domain	GO:0003677(InterPro)|GO:0004803(InterPro)|GO:0006313(InterPro)
Ac58.601	575588.ACPN01000092_gene1001	2.89e-95	275	2AZ3P@1|root,31R9Z@2|Bacteria,1QNU0@1224|Proteobacteria,1TMFT@1236|Gammaproteobacteria,3NN98@468|Moraxellaceae	1236|Gammaproteobacteria	ND	ND	ND	ND	ND	ND	ND	ND	ND	ND	ND	ND	ND	N9QVD8	100	145	2.94e-102	292	ND	Acinetobacter sp. CIP 64.7	SCP2 domain-containing protein	ND	ND	ND	ND	ND	ND	ND
Ac58.602	575588.ACPN01000092_gene1000	0	1006	COG1502@1|root,COG1502@2|Bacteria,1MUDJ@1224|Proteobacteria,1RMIF@1236|Gammaproteobacteria,3NK7J@468|Moraxellaceae	1236|Gammaproteobacteria	I	Phospholipase D	ND	ND	ND	ko:K06132	ko00564,ko01100,map00564,map01100	ND	R11062	RC00017	ko00000,ko00001,ko01000	ND	ND	N9QJT8	100	518	0	1086	GO:0030572; GO:0032049	Acinetobacter sp. CIP 64.7	PLD phosphodiesterase domain-containing protein	CDD	cd09113	PLDc_ymdC_like_2	9.28998e-91	ND	ND	ND
Ac58.603	1120925.F941_01501	8.92e-122	352	COG1062@1|root,COG1062@2|Bacteria,1MUK4@1224|Proteobacteria,1RNQ4@1236|Gammaproteobacteria,3NIU1@468|Moraxellaceae	1236|Gammaproteobacteria	C	Belongs to the zinc-containing alcohol dehydrogenase family. Class-III subfamily	adhC	ND	1.1.1.1,1.1.1.284	ko:K00121	ko00010,ko00071,ko00350,ko00625,ko00626,ko00680,ko00830,ko00980,ko00982,ko01100,ko01110,ko01120,ko01130,ko01200,ko01220,ko05204,map00010,map00071,map00350,map00625,map00626,map00680,map00830,map00980,map00982,map01100,map01110,map01120,map01130,map01200,map01220,map05204	ND	R00623,R00754,R02124,R04880,R05233,R05234,R06917,R06927,R06983,R07105,R08281,R08306,R08310	RC00050,RC00087,RC00088,RC00099,RC00116,RC00649,RC01715,RC01734,RC02273	ko00000,ko00001,ko01000	ND	ND	N9QTU9	99.435	177	3.53e-126	355	GO:0004024; GO:0005829; GO:0008270; GO:0046294; GO:0051903	Acinetobacter sp. CIP 64.7	alcohol dehydrogenase (EC 1.1.1.1)	PANTHER	PTHR43880	ALCOHOL DEHYDROGENASE	1.1e-72	ND	ND	GO:0004024(PANTHER)|GO:0005829(PANTHER)|GO:0008270(PANTHER)|GO:0046294(PANTHER)|GO:0051903(PANTHER)
Ac58.604	202954.BBNK01000005_gene1813	9.2e-121	350	COG1062@1|root,COG1062@2|Bacteria,1MUK4@1224|Proteobacteria,1RNQ4@1236|Gammaproteobacteria,3NIU1@468|Moraxellaceae	1236|Gammaproteobacteria	C	Belongs to the zinc-containing alcohol dehydrogenase family. Class-III subfamily	adhC	GO:0003674,GO:0003824,GO:0004022,GO:0004024,GO:0005488,GO:0005515,GO:0005575,GO:0005622,GO:0005623,GO:0005737,GO:0005829,GO:0006081,GO:0008150,GO:0008152,GO:0008270,GO:0009056,GO:0009636,GO:0009987,GO:0010033,GO:0016491,GO:0016614,GO:0016616,GO:0016999,GO:0017001,GO:0017144,GO:0042221,GO:0042802,GO:0043167,GO:0043169,GO:0044237,GO:0044248,GO:0044281,GO:0044282,GO:0044424,GO:0044444,GO:0044464,GO:…	1.1.1.1,1.1.1.284	ko:K00121	ko00010,ko00071,ko00350,ko00625,ko00626,ko00680,ko00830,ko00980,ko00982,ko01100,ko01110,ko01120,ko01130,ko01200,ko01220,ko05204,map00010,map00071,map00350,map00625,map00626,map00680,map00830,map00980,map00982,map01100,map01110,map01120,map01130,map01200,map01220,map05204	ND	R00623,R00754,R02124,R04880,R05233,R05234,R06917,R06927,R06983,R07105,R08281,R08306,R08310	RC00050,RC00087,RC00088,RC00099,RC00116,RC00649,RC01715,RC01734,RC02273	ko00000,ko00001,ko01000	ND	ND	N9PA75	100	193	1.1e-141	395	GO:0004024; GO:0005829; GO:0008270; GO:0046294; GO:0051903	Acinetobacter sp. CIP 64.7	alcohol dehydrogenase (EC 1.1.1.1)	PANTHER	PTHR43880	ALCOHOL DEHYDROGENASE	1e-75	ND	ND	GO:0004024(PANTHER)|GO:0005829(PANTHER)|GO:0008270(PANTHER)|GO:0046294(PANTHER)|GO:0051903(PANTHER)
Ac58.605	981327.F925_02179	4.91e-72	219	COG3861@1|root,COG3861@2|Bacteria,1RFA3@1224|Proteobacteria,1S59V@1236|Gammaproteobacteria,3NNEB@468|Moraxellaceae	1236|Gammaproteobacteria	S	electron transporter, transferring electrons within the cyclic electron transport pathway of photosynthesis activity	ND	ND	ND	ND	ND	ND	ND	ND	ND	ND	ND	N9P9J0	100	176	2.69e-125	353	ND	Acinetobacter sp. CIP 64.7	Glycine zipper domain-containing protein	ND	ND	ND	ND	ND	ND	ND
Ac58.606	575588.ACPN01000092_gene996	4.35e-239	656	COG0722@1|root,COG0722@2|Bacteria,1MU5Q@1224|Proteobacteria,1RMAA@1236|Gammaproteobacteria,3NIQP@468|Moraxellaceae	1236|Gammaproteobacteria	E	Stereospecific condensation of phosphoenolpyruvate (PEP) and D-erythrose-4-phosphate (E4P) giving rise to 3-deoxy-D- arabino-heptulosonate-7-phosphate (DAHP)	aroF	ND	2.5.1.54	ko:K01626	ko00400,ko01100,ko01110,ko01130,ko01230,ko02024,map00400,map01100,map01110,map01130,map01230,map02024	M00022	R01826	RC00435	ko00000,ko00001,ko00002,ko01000	ND	ND	A0AAJ3AH74	100	349	0	718	ND	Acinetobacter lwoffii	3-deoxy-7-phosphoheptulonate synthase (EC 2.5.1.54)	PANTHER	PTHR21225	PHOSPHO-2-DEHYDRO-3-DEOXYHEPTONATE ALDOLASE DAHP SYNTHETASE	2e-129	IPR006219	DAHP synthase, class 1	GO:0003849(InterPro)|GO:0003849(PANTHER)|GO:0005737(PANTHER)|GO:0009073(PANTHER)|GO:0009073(InterPro)
Ac58.607	981327.F925_02177	1.7e-263	722	COG5008@1|root,COG5008@2|Bacteria,1QTTX@1224|Proteobacteria,1RN0B@1236|Gammaproteobacteria,3NIMD@468|Moraxellaceae	1236|Gammaproteobacteria	NU	Type II/IV secretion system protein	ND	ND	ND	ko:K02670	ND	ND	ND	ND	ko00000,ko02035,ko02044	3.A.15.2	ND	N9QJU4	100	398	0	827	GO:0005524	Acinetobacter sp. CIP 64.7	Bacterial type II secretion system protein E domain-containing protein	CDD	cd01131	PilT	0	IPR006321	Pilus retraction protein PilT/PilU	GO:0005524(InterPro)
Ac58.608	981327.F925_02175	1.94e-83	244	COG0509@1|root,COG0509@2|Bacteria,1RGV7@1224|Proteobacteria,1S656@1236|Gammaproteobacteria,3NNJE@468|Moraxellaceae	1236|Gammaproteobacteria	E	The glycine cleavage system catalyzes the degradation of glycine. The H protein shuttles the methylamine group of glycine from the P protein to the T protein	gcvH	ND	ND	ko:K02437	ko00260,ko00630,ko01100,ko01110,ko01130,ko01200,map00260,map00630,map01100,map01110,map01130,map01200	M00532	R01221	RC00022,RC02834	ko00000,ko00001,ko00002	ND	ND	A0AAJ3AGU1	100	124	9.34e-86	248	ND	Acinetobacter lwoffii	Glycine cleavage system protein GcvH	CDD	cd06848	GCS_H	2.15459e-45	IPR033753	Glycine cleavage system H-protein/Simiate	ND
Ac58.609	575588.ACPN01000091_gene1050	2.36e-244	669	COG2207@1|root,COG2207@2|Bacteria,1R9S9@1224|Proteobacteria,1S0NI@1236|Gammaproteobacteria,3NIFS@468|Moraxellaceae	1236|Gammaproteobacteria	K	Arabinose-binding domain of AraC transcription regulator, N-term	ND	ND	ND	ND	ND	ND	ND	ND	ND	ND	ND	N9PA80	100	342	0	707	GO:0000976; GO:0003700; GO:0005829	Acinetobacter sp. CIP 64.7	HTH araC/xylS-type domain-containing protein	PANTHER	PTHR47894	HTH-TYPE TRANSCRIPTIONAL REGULATOR GADX	2.6e-65	ND	ND	GO:0000976(PANTHER)|GO:0003700(PANTHER)|GO:0005829(PANTHER)
Ac58.610	575588.ACPN01000091_gene1049	0	1173	COG1132@1|root,COG1132@2|Bacteria,1MUBM@1224|Proteobacteria,1RMUR@1236|Gammaproteobacteria,3NJ3N@468|Moraxellaceae	1236|Gammaproteobacteria	V	ABC transporter	vcaM	GO:0003674,GO:0003824,GO:0005215,GO:0005319,GO:0006810,GO:0006869,GO:0008150,GO:0010876,GO:0015399,GO:0015405,GO:0016462,GO:0016787,GO:0016817,GO:0016818,GO:0016887,GO:0017111,GO:0022804,GO:0022857,GO:0033036,GO:0034040,GO:0042623,GO:0042626,GO:0043492,GO:0051179,GO:0051234,GO:0055085,GO:0071702	ND	ko:K06147,ko:K18893	ko02010,map02010	ND	ND	ND	ko00000,ko00001,ko02000	3.A.1,3.A.1.106,3.A.1.109,3.A.1.21	ND	A0AAJ3AFR9	100	617	0	1268	ND	Acinetobacter lwoffii	ABC transporter ATP-binding protein	PANTHER	PTHR24221	ATP-BINDING CASSETTE SUB-FAMILY B	6.9e-124	IPR039421	Type 1 protein exporter	GO:0034040(PANTHER)
Ac58.611	575588.ACPN01000091_gene1048	7.12e-292	796	COG0668@1|root,COG0668@2|Bacteria,1MVX9@1224|Proteobacteria,1RNBM@1236|Gammaproteobacteria,3NJEP@468|Moraxellaceae	1236|Gammaproteobacteria	M	Mechanosensitive ion channel	ybdG	ND	ND	ko:K16053	ND	ND	ND	ND	ko00000,ko02000	1.A.23.4.5	ND	N9PSE1	100	424	0	870	GO:0005886; GO:0008381; GO:0071470	Acinetobacter sp. CIP 102136	Mechanosensitive ion channel MscS domain-containing protein	PANTHER	PTHR30414	UNCHARACTERIZED	0	IPR030192	Miniconductance mechanosensitive channel YbdG	GO:0005886(PANTHER)|GO:0008381(PANTHER)|GO:0008381(InterPro)|GO:0016020(InterPro)|GO:0071470(PANTHER)|GO:0071470(InterPro)
Ac58.612	575588.ACPN01000091_gene1047	7.58e-91	267	COG3122@1|root,COG3122@2|Bacteria,1N15V@1224|Proteobacteria,1S5V0@1236|Gammaproteobacteria,3NJAT@468|Moraxellaceae	1236|Gammaproteobacteria	S	Uncharacterized protein conserved in bacteria (DUF2058)	yaiL	GO:0005575,GO:0005622,GO:0005623,GO:0005737,GO:0005829,GO:0044424,GO:0044444,GO:0044464	ND	ko:K09912	ND	ND	ND	ND	ko00000	ND	ND	A0AAJ3AI55	100	178	8.01e-127	357	ND	Acinetobacter lwoffii	DUF2058 domain-containing protein	Pfam	PF09831	Uncharacterized protein conserved in bacteria (DUF2058)	9e-50	IPR018636	Protein of unknown function DUF2058	ND
Ac58.613	575588.ACPN01000091_gene1046	5.04e-155	433	COG3619@1|root,COG3619@2|Bacteria,1RB5Q@1224|Proteobacteria,1RRG5@1236|Gammaproteobacteria,3NITJ@468|Moraxellaceae	1236|Gammaproteobacteria	S	Protein of unknown function (DUF1275)	ND	ND	ND	ND	ND	ND	ND	ND	ND	ND	ND	N9QTV8	100	224	4.3e-159	442	GO:0016020	Acinetobacter sp. CIP 64.7	DUF1275 domain-containing protein	PANTHER	PTHR37314	SLR0142 PROTEIN	2.1e-33	ND	ND	ND
Ac58.614	981327.F925_02167	1.69e-247	681	COG3633@1|root,COG3633@2|Bacteria,1MXE1@1224|Proteobacteria,1RP9B@1236|Gammaproteobacteria,3NIMG@468|Moraxellaceae	1236|Gammaproteobacteria	E	Involved in the import of serine and threonine into the cell, with the concomitant import of sodium (symport system)	sstT	GO:0003333,GO:0003674,GO:0005215,GO:0005283,GO:0005295,GO:0005310,GO:0005342,GO:0005343,GO:0005416,GO:0005575,GO:0005623,GO:0005886,GO:0006810,GO:0006811,GO:0006812,GO:0006814,GO:0006820,GO:0006835,GO:0006865,GO:0008150,GO:0008324,GO:0008509,GO:0008514,GO:0015075,GO:0015077,GO:0015081,GO:0015171,GO:0015175,GO:0015291,GO:0015293,GO:0015294,GO:0015318,GO:0015370,GO:0015672,GO:0015711,GO:0015804,GO:…	ND	ko:K07862	ND	ND	ND	ND	ko00000,ko02000	2.A.23.4	ND	N9PA86	100	398	0	765	GO:0005295; GO:0005886; GO:0015826; GO:0032329	Acinetobacter sp. CIP 64.7	Serine/threonine transporter SstT (Na(+)/serine-threonine symporter)	Pfam	PF00375	Sodium:dicarboxylate symporter family	1.1e-60	IPR001991	Sodium:dicarboxylate symporter	GO:0015293(InterPro)|GO:0016020(InterPro)
Ac58.615	575588.ACPN01000091_gene1044	0	1075	COG0659@1|root,COG0659@2|Bacteria,1MWDF@1224|Proteobacteria,1SYC8@1236|Gammaproteobacteria,3NIX9@468|Moraxellaceae	1236|Gammaproteobacteria	U	STAS domain	sulP	ND	ND	ko:K03321	ND	ND	ND	ND	ko00000,ko02000	2.A.53.3	ND	N9P9K0	100	582	0	1156	GO:0008509; GO:0015116; GO:0016020	Acinetobacter sp. CIP 64.7	STAS domain-containing protein	PANTHER	PTHR11814	SULFATE TRANSPORTER	0	IPR001902	SLC26A/SulP transporter	GO:0005887(PANTHER)|GO:0016020(InterPro)|GO:0055085(InterPro)
Ac58.616	981327.F925_02165	6.53e-64	193	COG0640@1|root,COG0640@2|Bacteria,1N72Q@1224|Proteobacteria,1SCH5@1236|Gammaproteobacteria,3NNVM@468|Moraxellaceae	1236|Gammaproteobacteria	K	helix_turn_helix, Arsenical Resistance Operon Repressor	bigR	GO:0000976,GO:0001067,GO:0001130,GO:0001217,GO:0003674,GO:0003676,GO:0003677,GO:0003690,GO:0003700,GO:0005488,GO:0005575,GO:0006355,GO:0008150,GO:0009889,GO:0009890,GO:0009892,GO:0010468,GO:0010556,GO:0010558,GO:0010605,GO:0010629,GO:0019219,GO:0019222,GO:0031323,GO:0031324,GO:0031326,GO:0031327,GO:0032991,GO:0032993,GO:0043565,GO:0044212,GO:0045892,GO:0045934,GO:0048519,GO:0048523,GO:0050789,GO:…	ND	ND	ND	ND	ND	ND	ND	ND	ND	N9QVF3	100	105	1.64e-72	214	GO:0003700	Acinetobacter sp. CIP 64.7	HTH arsR-type domain-containing protein	SMART	SM00418	arsrmega2	7.2e-20	IPR001845	HTH ArsR-type DNA-binding domain	GO:0003700(InterPro)|GO:0006355(InterPro)
Ac58.617	981327.F925_02164	5.2e-227	624	COG0031@1|root,COG0031@2|Bacteria,1MUBE@1224|Proteobacteria,1RN6J@1236|Gammaproteobacteria,3NJTJ@468|Moraxellaceae	1236|Gammaproteobacteria	E	Belongs to the cysteine synthase cystathionine beta- synthase family	cysK	GO:0000096,GO:0000097,GO:0003674,GO:0003824,GO:0004124,GO:0005488,GO:0005575,GO:0005622,GO:0005623,GO:0005737,GO:0005829,GO:0006082,GO:0006520,GO:0006534,GO:0006535,GO:0006563,GO:0006790,GO:0006807,GO:0008144,GO:0008150,GO:0008152,GO:0008652,GO:0009058,GO:0009069,GO:0009070,GO:0009333,GO:0009987,GO:0016053,GO:0016740,GO:0016765,GO:0016829,GO:0016846,GO:0019344,GO:0019752,GO:0019842,GO:0030170,GO:…	2.5.1.47	ko:K01738	ko00270,ko00920,ko01100,ko01110,ko01120,ko01130,ko01200,ko01230,map00270,map00920,map01100,map01110,map01120,map01130,map01200,map01230	M00021	R00897,R03601,R04859	RC00020,RC02814,RC02821	ko00000,ko00001,ko00002,ko01000	ND	ND	A0AAJ3E324	100	332	0	666	ND	Acinetobacter lwoffii	Cysteine synthase A (EC 2.5.1.47)	CDD	cd01561	CBS_like	0	ND	ND	ND
Ac58.618	575588.ACPN01000091_gene1041	0	1685	COG2217@1|root,COG2217@2|Bacteria,1MU08@1224|Proteobacteria,1RN2C@1236|Gammaproteobacteria,3NIYQ@468|Moraxellaceae	1236|Gammaproteobacteria	P	P-type ATPase	ND	ND	3.6.3.54	ko:K17686,ko:K19597	ko01524,ko04016,map01524,map04016	ND	R00086	RC00002	ko00000,ko00001,ko01000	3.A.3.5,3.A.3.5.20	ND	A0AAJ3E2V8	100	899	0	1819	ND	Acinetobacter lwoffii	Copper-translocating P-type ATPase	SFLD	SFLDS00003	Haloacid Dehalogenase	0	ND	ND	ND
Ac58.619	575588.ACPN01000091_gene1040	5.12e-87	254	COG0789@1|root,COG0789@2|Bacteria,1RGX6@1224|Proteobacteria,1S8ZG@1236|Gammaproteobacteria,3NP1C@468|Moraxellaceae	1236|Gammaproteobacteria	K	helix_turn_helix, mercury resistance	cueR	ND	ND	ko:K19591	ND	M00769	ND	ND	ko00000,ko00002,ko01504,ko03000	ND	ND	A0AAJ3E2Y0	100	135	3.23e-96	276	ND	Acinetobacter lwoffii	Cu(I)-responsive transcriptional regulator	CDD	cd01108	HTH_CueR	3.21048e-65	IPR011789	Cu(I)-responsive transcriptional regulator	GO:0003677(InterPro)|GO:0003700(InterPro)|GO:0005507(InterPro)|GO:0045893(InterPro)
Ac58.620	575588.ACPN01000091_gene1039	8.46e-37	121	COG2608@1|root,COG2608@2|Bacteria,1NGBD@1224|Proteobacteria,1SEXD@1236|Gammaproteobacteria,3NPUW@468|Moraxellaceae	1236|Gammaproteobacteria	P	Heavy-metal-associated domain	ND	ND	ND	ko:K07213	ko04978,map04978	ND	ND	ND	ko00000,ko00001	ND	ND	N9QN93	100	64	5.76e-40	128	GO:0046872	Acinetobacter sp. CIP 101966	HMA domain-containing protein	Pfam	PF00403	Heavy-metal-associated domain	8.4e-12	IPR006121	Heavy metal-associated domain, HMA	GO:0046872(InterPro)
Ac58.621	575588.ACPN01000090_gene980	4.71e-135	380	COG1309@1|root,COG1309@2|Bacteria,1RBU9@1224|Proteobacteria,1S2C2@1236|Gammaproteobacteria,3NJ4A@468|Moraxellaceae	1236|Gammaproteobacteria	K	Bacterial regulatory proteins, tetR family	tetR7	ND	ND	ND	ND	ND	ND	ND	ND	ND	ND	N9QVF8	100	201	2.42e-142	398	GO:0003677	Acinetobacter sp. CIP 64.7	HTH tetR-type domain-containing protein	ND	ND	ND	ND	ND	ND	ND
Ac58.623	575588.ACPN01000090_gene979	0	1160	COG1960@1|root,COG1960@2|Bacteria,1MU20@1224|Proteobacteria,1RNV1@1236|Gammaproteobacteria,3NIH3@468|Moraxellaceae	1236|Gammaproteobacteria	I	acyl-CoA dehydrogenase	acdA	ND	ND	ND	ND	ND	ND	ND	ND	ND	ND	A0AAJ3AH82	100	593	0	1234	ND	Acinetobacter lwoffii	Acyl-CoA dehydrogenase	PANTHER	PTHR42803	ACYL-COA DEHYDROGENASE	0	IPR052166	Diverse substrate specificity acyl-CoA dehydrogenase	ND
Ac58.624	575588.ACPN01000090_gene978	6.91e-265	725	COG0183@1|root,COG0183@2|Bacteria,1MU5G@1224|Proteobacteria,1RM93@1236|Gammaproteobacteria,3NJYR@468|Moraxellaceae	1236|Gammaproteobacteria	I	Belongs to the thiolase family	atoB	ND	2.3.1.9	ko:K00626	ko00071,ko00072,ko00280,ko00310,ko00362,ko00380,ko00620,ko00630,ko00640,ko00650,ko00720,ko00900,ko01100,ko01110,ko01120,ko01130,ko01200,ko01212,ko02020,map00071,map00072,map00280,map00310,map00362,map00380,map00620,map00630,map00640,map00650,map00720,map00900,map01100,map01110,map01120,map01130,map01200,map01212,map02020	M00088,M00095,M00373,M00374,M00375	R00238,R01177	RC00004,RC00326	ko00000,ko00001,ko00002,ko01000,ko04147	ND	ND	A0AAJ3AFQ1	100	389	0	789	ND	Acinetobacter lwoffii	Thiolase family protein	CDD	cd00751	thiolase	0	IPR002155	Thiolase	GO:0016747(InterPro)
Ac58.625	575588.ACPN01000090_gene977	4.25e-274	745	COG4307@1|root,COG4307@2|Bacteria,1MW31@1224|Proteobacteria,1RRA7@1236|Gammaproteobacteria,3NINM@468|Moraxellaceae	1236|Gammaproteobacteria	S	Putative zinc-binding metallo-peptidase	ND	ND	ND	ND	ND	ND	ND	ND	ND	ND	ND	A0AAJ3AGX9	100	355	0	750	ND	Acinetobacter lwoffii	Uncharacterized protein	Pfam	PF15887	Putative zinc-binding metallo-peptidase	1.6e-92	IPR031321	Uncharacterised conserved protein UCP012641, putative zinc-binding metallo-peptidase	ND
Ac58.626	981327.F925_02154	7.77e-47	151	COG0454@1|root,COG0456@2|Bacteria,1N79D@1224|Proteobacteria,1SHVE@1236|Gammaproteobacteria,3NPIH@468|Moraxellaceae	1236|Gammaproteobacteria	K	Acetyltransferase (GNAT) domain	ND	ND	ND	ND	ND	ND	ND	ND	ND	ND	ND	A0AAJ3AI50	100	148	3.03e-107	305	ND	Acinetobacter lwoffii	GNAT family N-acetyltransferase	Pfam	PF13673	Acetyltransferase (GNAT) domain	8.5e-20	IPR000182	GNAT domain	GO:0016747(InterPro)
Ac58.627	1509403.GW12_24880	3.44e-186	518	COG0697@1|root,COG0697@2|Bacteria,1PHRI@1224|Proteobacteria,1RSFS@1236|Gammaproteobacteria,3NJJ3@468|Moraxellaceae	1236|Gammaproteobacteria	EG	EamA-like transporter family	ND	ND	ND	ND	ND	ND	ND	ND	ND	ND	ND	A0AAJ3AG61	100	295	0	582	ND	Acinetobacter lwoffii	Multidrug transporter	ND	ND	ND	ND	ND	ND	ND
Ac58.628	981327.F925_02152	5.36e-172	479	COG2021@1|root,COG2021@2|Bacteria,1QU84@1224|Proteobacteria,1T1QP@1236|Gammaproteobacteria,3NIX7@468|Moraxellaceae	1236|Gammaproteobacteria	E	Alpha/beta hydrolase family	ND	ND	3.1.1.24	ko:K01055	ko00362,ko01100,ko01120,ko01220,map00362,map01100,map01120,map01220	M00568	R02991	RC00825	ko00000,ko00001,ko00002,ko01000	ND	ND	A0AAJ3AFU9	100	259	0	535	ND	Acinetobacter lwoffii	3-oxoadipate enol-lactonase (EC 3.1.1.24)	PANTHER	PTHR43433	HYDROLASE, ALPHA/BETA FOLD FAMILY PROTEIN	8e-42	IPR050471	AB hydrolase	ND
Ac58.629	981327.F925_02151	2.45e-269	737	COG0183@1|root,COG0183@2|Bacteria,1MU5G@1224|Proteobacteria,1RM93@1236|Gammaproteobacteria,3NIPS@468|Moraxellaceae	1236|Gammaproteobacteria	I	Belongs to the thiolase family	pcaF	ND	2.3.1.9	ko:K00626	ko00071,ko00072,ko00280,ko00310,ko00362,ko00380,ko00620,ko00630,ko00640,ko00650,ko00720,ko00900,ko01100,ko01110,ko01120,ko01130,ko01200,ko01212,ko02020,map00071,map00072,map00280,map00310,map00362,map00380,map00620,map00630,map00640,map00650,map00720,map00900,map01100,map01110,map01120,map01130,map01200,map01212,map02020	M00088,M00095,M00373,M00374,M00375	R00238,R01177	RC00004,RC00326	ko00000,ko00001,ko00002,ko01000,ko04147	ND	ND	A0AAJ3E419	100	401	0	818	ND	Acinetobacter lwoffii	3-oxoadipyl-CoA thiolase (EC 2.3.1.174)	CDD	cd00751	thiolase	0	IPR002155	Thiolase	GO:0016747(InterPro)
Ac58.630	981327.F925_02150	1.77e-154	431	COG2057@1|root,COG2057@2|Bacteria,1MWW1@1224|Proteobacteria,1T0Q2@1236|Gammaproteobacteria,3NJPC@468|Moraxellaceae	1236|Gammaproteobacteria	I	3-oxoadipate CoA-transferase activity	pcaJ	ND	2.8.3.6	ko:K01032	ko00362,ko01100,ko01120,map00362,map01100,map01120	ND	R02990	RC00014	ko00000,ko00001,ko01000	ND	ND	A0AAJ3E2C9	100	218	2.7e-161	447	ND	Acinetobacter lwoffii	3-oxoacid CoA-transferase subunit B	PANTHER	PTHR13707	KETOACID-COENZYME A TRANSFERASE	1e-70	IPR004165	Coenzyme A transferase family I	GO:0008410(InterPro)|GO:0008410(PANTHER)
Ac58.631	981327.F925_02149	8.07e-156	435	COG1788@1|root,COG1788@2|Bacteria,1MVEI@1224|Proteobacteria,1RNXB@1236|Gammaproteobacteria,3NKH5@468|Moraxellaceae	1236|Gammaproteobacteria	I	3-oxoadipate CoA-transferase activity	pcaI	ND	2.8.3.5,2.8.3.6	ko:K01027,ko:K01031	ko00072,ko00280,ko00362,ko00650,ko01100,ko01120,map00072,map00280,map00362,map00650,map01100,map01120	ND	R00410,R02990	RC00014	ko00000,ko00001,ko01000	ND	ND	A0AAJ3E318	100	223	1.34e-163	453	ND	Acinetobacter lwoffii	3-oxoacid CoA-transferase subunit A	SMART	SM00882	CoA_trans_3	2.6e-79	IPR004165	Coenzyme A transferase family I	GO:0008410(InterPro)
Ac58.632	981327.F925_02148	1.94e-268	735	COG3135@1|root,COG3135@2|Bacteria,1MUS1@1224|Proteobacteria,1RMD5@1236|Gammaproteobacteria,3NKBX@468|Moraxellaceae	1236|Gammaproteobacteria	Q	Benzoate membrane transport protein	benE	GO:0005575,GO:0005623,GO:0005886,GO:0016020,GO:0044464,GO:0071944	ND	ko:K05782	ND	ND	ND	ND	ko00000,ko02000	2.A.46.1	ND	N9QVG7	100	406	0	798	GO:0005886; GO:0042925	Acinetobacter sp. CIP 64.7	Benzoate transporter	Pfam	PF03594	Benzoate membrane transport protein	0	IPR004711	Benzoate transporter	GO:0016020(InterPro)|GO:0042919(InterPro)|GO:0042925(InterPro)
Ac58.633	981327.F925_02147	3.23e-174	484	COG1028@1|root,COG1028@2|Bacteria,1MW50@1224|Proteobacteria,1RRIH@1236|Gammaproteobacteria,3NM5U@468|Moraxellaceae	1236|Gammaproteobacteria	IQ	Enoyl-(Acyl carrier protein) reductase	benD	ND	1.3.1.25	ko:K05783	ko00362,ko00364,ko00622,ko01100,ko01120,ko01220,map00362,map00364,map00622,map01100,map01120,map01220	M00551	R00813,R05292,R05293,R05309,R05314,R08111,R08112,R08113	RC00271,RC01326,RC01327	br01602,ko00000,ko00001,ko00002,ko01000	ND	ND	A0AAE7BWS5	100	261	0	531	GO:0016491	Acinetobacter schindleri	1,6-dihydroxycyclohexa-2,4-diene-1-carboxylate dehydrogenase (EC 1.3.1.25)	CDD	cd08937	DHB_DH-like_SDR_c	0	ND	ND	ND
Ac58.634	981327.F925_02146	6.03e-245	670	COG0543@1|root,COG0633@1|root,COG0543@2|Bacteria,COG0633@2|Bacteria,1MV72@1224|Proteobacteria,1RN9X@1236|Gammaproteobacteria,3NIM5@468|Moraxellaceae	1236|Gammaproteobacteria	C	Oxidoreductase FAD-binding domain	benC	GO:0003674,GO:0003824,GO:0004497,GO:0005575,GO:0008150,GO:0008152,GO:0009987,GO:0015049,GO:0015050,GO:0015947,GO:0016491,GO:0016705,GO:0016709,GO:0032991,GO:0043446,GO:0044237,GO:0055114,GO:0071704,GO:1902494	1.14.13.25,1.18.1.7	ko:K05784,ko:K14581,ko:K16161	ko00362,ko00364,ko00622,ko00624,ko00626,ko00627,ko00633,ko00642,ko00680,ko01100,ko01120,ko01200,ko01220,map00362,map00364,map00622,map00624,map00626,map00627,map00633,map00642,map00680,map01100,map01120,map01200,map01220	M00174,M00534,M00551,M00638	R01142,R02968,R05290,R05291,R05422,R05423,R05424,R05425,R05426,R05427,R05428,R05621,R05622,R05665,R06909,R06930,R06937,R07704,R07706,R07709,R07710,R08100,R08101,R08108,R08109,R08110,R09159,R09233	RC00091,RC00098,RC00157,RC00173,RC00270,RC00274,RC00275,RC00490,RC01376,RC01377,RC01378,RC01450,RC01801,RC01910	br01602,ko00000,ko00001,ko00002,ko01000	ND	ND	A0AAF0G6F7	97.929	338	0	694	ND	Acinetobacter sp. ANC 7201	Benzoate 1,2-dioxygenase electron transfer component BenC	CDD	cd06209	BenDO_FAD_NAD	0	IPR047683	Benzoate 1,2-dioxygenase reductase, FAD/NAD binding domain	ND
Ac58.635	981327.F925_02145	1.09e-119	338	COG5517@1|root,COG5517@2|Bacteria,1RAVG@1224|Proteobacteria,1S4XB@1236|Gammaproteobacteria,3NK17@468|Moraxellaceae	1236|Gammaproteobacteria	Q	Ring hydroxylating beta subunit	benB	ND	1.14.12.10	ko:K05550	ko00362,ko00364,ko00622,ko01100,ko01120,ko01220,map00362,map00364,map00622,map01100,map01120,map01220	M00551	R05290,R05291,R05428,R05621,R05622,R05665,R08100,R08101,R08108,R08109,R08110	RC00270,RC01378,RC01450,RC01910	br01602,ko00000,ko00001,ko00002,ko01000	ND	ND	N9PAA5	100	163	3.68e-120	338	GO:0019380; GO:0051213	Acinetobacter sp. CIP 64.7	Benzoate 1,2-dioxygenase subunit beta	CDD	cd00667	ring_hydroxylating_dioxygenases_beta	1.3662e-59	IPR000391	Ring-hydroxylating dioxygenase beta subunit	ND
Ac58.636	981327.F925_02144	0	964	COG4638@1|root,COG4638@2|Bacteria,1N6MJ@1224|Proteobacteria,1RYGT@1236|Gammaproteobacteria,3NJXU@468|Moraxellaceae	1236|Gammaproteobacteria	P	Ring hydroxylating alpha subunit (catalytic domain)	benA	ND	1.14.12.10	ko:K05549	ko00362,ko00364,ko00622,ko01100,ko01120,ko01220,map00362,map00364,map00622,map01100,map01120,map01220	M00551	R05290,R05291,R05428,R05621,R05622,R05665,R08100,R08101,R08108,R08109,R08110	RC00270,RC01378,RC01450,RC01910	br01602,ko00000,ko00001,ko00002,ko01000	ND	ND	A0AAJ3AGS1	99.567	462	0	971	ND	Acinetobacter lwoffii	Benzoate 1,2-dioxygenase large subunit (EC 1.14.12.10)	CDD	cd08879	RHO_alpha_C_AntDO-like	1.82176e-95	ND	ND	ND
Ac58.637	981327.F925_02143	2.48e-221	607	COG3485@1|root,COG3485@2|Bacteria,1MX7W@1224|Proteobacteria,1RP3H@1236|Gammaproteobacteria,3NJ2W@468|Moraxellaceae	1236|Gammaproteobacteria	Q	Catechol dioxygenase N terminus	catA	ND	1.13.11.1	ko:K03381	ko00361,ko00362,ko00364,ko00623,ko01100,ko01120,ko01220,map00361,map00362,map00364,map00623,map01100,map01120,map01220	M00568	R00817,R04258,R05299,R08114,R08115,R09134	RC00388,RC00535,RC01366	ko00000,ko00001,ko00002,ko01000	ND	ND	A0AAJ3AH69	100	306	0	629	ND	Acinetobacter lwoffii	Catechol 1,2-dioxygenase (EC 1.13.11.1)	Pfam	PF00775	Dioxygenase	7.2e-57	IPR000627	Intradiol ring-cleavage dioxygenase, C-terminal	GO:0003824(InterPro)|GO:0008199(InterPro)
Ac58.638	981327.F925_02142	1.01e-65	197	COG4829@1|root,COG4829@2|Bacteria,1MZDX@1224|Proteobacteria,1S9XS@1236|Gammaproteobacteria,3NNVF@468|Moraxellaceae	1236|Gammaproteobacteria	Q	Muconolactone delta-isomerase	catC	ND	5.3.3.4	ko:K03464	ko00362,ko01100,ko01120,ko01220,map00362,map01100,map01120,map01220	M00568	R06990	RC01109	ko00000,ko00001,ko00002,ko01000	ND	ND	A0AAJ2MAF4	100	96	1.64e-67	200	ND	Acinetobacter sp. RG5	Muconolactone Delta-isomerase (EC 5.3.3.4)	Pfam	PF02426	Muconolactone delta-isomerase	9.2e-39	IPR026029	Muconolactone isomerase domain	ND
Ac58.639	981327.F925_02141	6.39e-258	705	COG4948@1|root,COG4948@2|Bacteria,1MU8R@1224|Proteobacteria,1RNM4@1236|Gammaproteobacteria,3NIX4@468|Moraxellaceae	1236|Gammaproteobacteria	G	Mandelate racemase / muconate lactonizing enzyme, C-terminal domain	catB	ND	5.5.1.1	ko:K01856	ko00361,ko00362,ko00364,ko00623,ko01100,ko01120,ko01220,map00361,map00362,map00364,map00623,map01100,map01120,map01220	M00568	R05300,R05390,R06989,R08116,R09229	RC00903,RC01038,RC01108,RC01321,RC01356	ko00000,ko00001,ko00002,ko01000	ND	ND	A0AAJ3AGW5	100	369	0	750	ND	Acinetobacter lwoffii	Muconate cycloisomerase	SFLD	SFLDS00001	Enolase	0	ND	ND	ND
Ac58.640	981327.F925_02140	7.75e-203	560	COG0583@1|root,COG0583@2|Bacteria,1MV0Z@1224|Proteobacteria,1RUX0@1236|Gammaproteobacteria,3NJTH@468|Moraxellaceae	1236|Gammaproteobacteria	K	Transcriptional regulator	catR	ND	ND	ko:K21757	ND	ND	ND	ND	ko00000,ko03000	ND	ND	A0AAJ3AI39	100	303	0	617	ND	Acinetobacter lwoffii	LysR family transcriptional regulator	PANTHER	PTHR30346	TRANSCRIPTIONAL DUAL REGULATOR HCAR-RELATED	1.8e-69	ND	ND	GO:0003700(PANTHER)|GO:0006355(PANTHER)|GO:0032993(PANTHER)
Ac58.641	575588.ACPN01000089_gene994	0	880	COG0477@1|root,COG2814@2|Bacteria,1MVQQ@1224|Proteobacteria,1RNR4@1236|Gammaproteobacteria,3NM0W@468|Moraxellaceae	1236|Gammaproteobacteria	EGP	Major Facilitator	benK	ND	ND	ko:K05548	ND	ND	ND	ND	ko00000,ko02000	2.A.1.15	ND	A0AAJ3AG43	100	457	0	913	ND	Acinetobacter lwoffii	MFS transporter	CDD	cd17365	MFS_PcaK_like	2.02329e-113	ND	ND	ND
Ac58.642	575588.ACPN01000089_gene993	7.2E-316	858	COG3149@1|root,COG3203@1|root,COG3149@2|Bacteria,COG3203@2|Bacteria,1MX4Q@1224|Proteobacteria,1RY5B@1236|Gammaproteobacteria,3NK4E@468|Moraxellaceae	1236|Gammaproteobacteria	MU	Forms passive diffusion pores that allow small molecular weight hydrophilic materials across the outer membrane	ND	ND	ND	ND	ND	ND	ND	ND	ND	ND	ND	A0AAJ3AFT7	100	440	0	909	ND	Acinetobacter lwoffii	Uncharacterized protein	Pfam	PF19577	DcaP outer membrane protein	1.7e-49	IPR045748	DcaP outer membrane protein	ND
Ac58.643	575588.ACPN01000089_gene992	0	936	COG1167@1|root,COG1167@2|Bacteria,1MV6F@1224|Proteobacteria,1RMQ0@1236|Gammaproteobacteria,3NIZN@468|Moraxellaceae	1236|Gammaproteobacteria	K	helix_turn_helix gluconate operon transcriptional repressor	ydcR	GO:0006139,GO:0006351,GO:0006725,GO:0006807,GO:0008150,GO:0008152,GO:0009058,GO:0009059,GO:0009987,GO:0010467,GO:0016070,GO:0018130,GO:0019438,GO:0032774,GO:0034641,GO:0034645,GO:0034654,GO:0043170,GO:0044237,GO:0044238,GO:0044249,GO:0044260,GO:0044271,GO:0046483,GO:0071704,GO:0090304,GO:0097659,GO:1901360,GO:1901362,GO:1901576	ND	ND	ND	ND	ND	ND	ND	ND	ND	A0AAJ3E415	100	473	0	976	ND	Acinetobacter lwoffii	PLP-dependent aminotransferase family protein	PANTHER	PTHR46577	HTH-TYPE TRANSCRIPTIONAL REGULATORY PROTEIN GABR	8.3e-79	IPR051446	HTH-type transcriptional regulator with aminotransferase domain	ND
Ac58.644	575588.ACPN01000089_gene991	0	1097	COG0318@1|root,COG0318@2|Bacteria,1MUMC@1224|Proteobacteria,1RMGS@1236|Gammaproteobacteria,3NJQ7@468|Moraxellaceae	1236|Gammaproteobacteria	IQ	AMP-binding enzyme C-terminal domain	ND	ND	6.2.1.44	ko:K20034	ko00920,map00920	ND	R10820	RC00004,RC00014	ko00000,ko00001,ko01000	ND	ND	A0AAJ3E2C5	100	545	0	1129	ND	Acinetobacter lwoffii	Long-chain-fatty-acid--CoA ligase	CDD	cd12119	ttLC_FACS_AlkK_like	0	ND	ND	ND
Ac58.645	575588.ACPN01000089_gene990	2.4e-254	695	COG1018@1|root,COG1018@2|Bacteria,1MY2Q@1224|Proteobacteria,1S01V@1236|Gammaproteobacteria,3NK4F@468|Moraxellaceae	1236|Gammaproteobacteria	C	Oxidoreductase NAD-binding domain	ND	ND	ND	ko:K03863	ko00627,ko01120,map00627,map01120	ND	R05274	RC00392,RC01533	ko00000,ko00001	ND	ND	A0AAJ3E310	100	343	0	712	ND	Acinetobacter lwoffii	2Fe-2S iron-sulfur cluster binding domain-containing protein	PANTHER	PTHR47354	NADH OXIDOREDUCTASE HCR	4e-53	IPR050415	Multicomponent Reductase Electron Transfer	GO:0016491(PANTHER)
Ac58.646	575588.ACPN01000089_gene989	1.01e-295	802	COG3239@1|root,COG3239@2|Bacteria,1QKDT@1224|Proteobacteria,1RQCX@1236|Gammaproteobacteria,3NIQ6@468|Moraxellaceae	1236|Gammaproteobacteria	I	Fatty acid desaturase	ND	ND	ND	ND	ND	ND	ND	ND	ND	ND	ND	N9P9M8	99.227	388	0	810	GO:0006629; GO:0016020; GO:0016717	Acinetobacter sp. CIP 64.7	Fatty acid desaturase domain-containing protein	CDD	cd03506	Delta6-FADS-like	2.48747e-49	ND	ND	ND
Ac58.647	575588.ACPN01000089_gene988	8.14e-79	231	2AZAH@1|root,31RHS@2|Bacteria,1QP1A@1224|Proteobacteria,1TMQA@1236|Gammaproteobacteria,3NP5G@468|Moraxellaceae	1236|Gammaproteobacteria	ND	ND	ND	ND	ND	ND	ND	ND	ND	ND	ND	ND	ND	N9QVI2	100	116	1.02e-80	235	ND	Acinetobacter sp. CIP 64.7	Lipoprotein	ND	ND	ND	ND	ND	ND	ND
Ac58.648	575588.ACPN01000089_gene987	3.41e-171	475	COG0637@1|root,COG0637@2|Bacteria,1R8Z3@1224|Proteobacteria,1S4ZI@1236|Gammaproteobacteria,3NJPB@468|Moraxellaceae	1236|Gammaproteobacteria	G	Haloacid dehalogenase-like hydrolase	ND	ND	ND	ND	ND	ND	ND	ND	ND	ND	ND	A0A6N1MLK3	100	242	1.03e-179	496	GO:0016791	Acinetobacter lwoffii	HAD family phosphatase	SFLD	SFLDS00003	Haloacid Dehalogenase	2.4e-26	ND	ND	ND
Ac58.649	981327.F925_02128	1.32e-216	595	COG0583@1|root,COG0583@2|Bacteria,1MX24@1224|Proteobacteria,1S12U@1236|Gammaproteobacteria,3NTJ8@468|Moraxellaceae	1236|Gammaproteobacteria	K	LysR substrate binding domain	ND	ND	ND	ND	ND	ND	ND	ND	ND	ND	ND	N9P2M5	100	297	0	617	GO:0003700	Acinetobacter sp. CIP 101966	HTH lysR-type domain-containing protein	CDD	cd08459	PBP2_DntR_NahR_LinR_like	3.82668e-79	ND	ND	ND
Ac58.650	575588.ACPN01000089_gene985	1.34e-179	497	COG3665@1|root,COG3665@2|Bacteria,1N2KR@1224|Proteobacteria,1RN5H@1236|Gammaproteobacteria,3NJCU@468|Moraxellaceae	1236|Gammaproteobacteria	S	Domain of unknown function (DUF1989)	IV02_09290	ND	ND	ko:K09967	ND	ND	ND	ND	ko00000	ND	ND	A0AAJ3AH79	100	245	0	513	ND	Acinetobacter lwoffii	DUF1989 domain-containing protein	Pfam	PF09347	Domain of unknown function (DUF1989)	1.5e-41	IPR018959	Domain of unknown function DUF1989	ND
Ac58.651	575588.ACPN01000089_gene984	2.17e-161	448	COG3665@1|root,COG3665@2|Bacteria,1N9DM@1224|Proteobacteria,1RR1E@1236|Gammaproteobacteria,3NKYN@468|Moraxellaceae	1236|Gammaproteobacteria	S	Domain of unknown function (DUF1989)	ycgI	ND	ND	ko:K09967	ND	ND	ND	ND	ko00000	ND	ND	A0AAJ3AGQ5	100	216	6.18e-164	454	ND	Acinetobacter lwoffii	DUF1989 domain-containing protein	Pfam	PF09347	Domain of unknown function (DUF1989)	6.3e-61	IPR018959	Domain of unknown function DUF1989	ND
Ac58.652	575588.ACPN01000089_gene983	0	2392	COG0439@1|root,COG1984@1|root,COG2049@1|root,COG4770@1|root,COG0439@2|Bacteria,COG1984@2|Bacteria,COG2049@2|Bacteria,COG4770@2|Bacteria,1MU4H@1224|Proteobacteria,1T1GN@1236|Gammaproteobacteria,3NJ9U@468|Moraxellaceae	1236|Gammaproteobacteria	EI	Allophanate hydrolase subunit 2	uca	ND	6.3.4.6	ko:K01941	ko00220,ko00791,ko01100,map00220,map00791,map01100	ND	R00774	RC00378	ko00000,ko00001,ko01000	ND	ND	A0AAJ3AH57	100	1201	0	2490	ND	Acinetobacter lwoffii	Urea carboxylase (EC 6.3.4.6)	PANTHER	PTHR18866	CARBOXYLASE:PYRUVATE/ACETYL-COA/PROPIONYL-COA CARBOXYLASE	0	IPR050856	Biotin-dependent Carboxylase Complex	GO:0004485(PANTHER)|GO:0005739(PANTHER)
Ac58.653	525244.HMPREF0023_2802	3.22e-06	45.4	COG3593@1|root,COG3593@2|Bacteria,1R9H7@1224|Proteobacteria,1SS39@1236|Gammaproteobacteria,3NK4J@468|Moraxellaceae	1236|Gammaproteobacteria	L	AAA ATPase domain	ND	ND	ND	ND	ND	ND	ND	ND	ND	ND	ND	A0A6N1MVW0	100	26	1.23e-10	57.4	GO:0005524; GO:0016887	Acinetobacter lwoffii	AAA family ATPase	ND	ND	ND	ND	ND	ND	ND
Ac58.654	ND	ND	ND	ND	ND	ND	ND	ND	ND	ND	ND	ND	ND	ND	ND	ND	ND	ND	N9QU01	100	43	2.52e-26	92.8	ND	Acinetobacter sp. CIP 64.7	Uncharacterized protein	ND	ND	ND	ND	ND	ND	ND
[truncated: 2,652 more rows]

## Sheet: Ps60
Supplemental Table 2.2. Functional annotation of the genome of Pseudomonas carnis ChDrAdgB60 based on analysis performed with emapper, blastp, and interproscan.
[truncated: 5,533 more rows]

[truncated: 7 more sheets: Ps09, Ra13, Se1961, Cy46, Da58, Ca41, Zy45]
