# Supplementary material for: Comparative genomics of dominant members of the gut core microbiome of the bark beetle, Dendroctonus rhizophagus (Curculionidae: Scolytinae) reveals potential functional complementarity in the detoxification process
Source: BMC Genomics. 2025 Nov 19;26:1064. doi: 10.1186/s12864-025-12279-1 (PMC12628601; doi:10.1186/s12864-025-12279-1)
Supplement: Supplementary file 4 — Supplemental Table 3. [file 12864_2025_12279_MOESM4_ESM.xlsx]

## Sheet: KO-Pathways
Supplemental Table 3.1. Results of the KEGG mapper reconstruction (pathway) from bacteria and yeast strains
Pathway-Level 1	Pathway-Level 2	Pathway-Level 3	Number of KEGG_ko
Metabolism	Global and overview maps	01100 Metabolic pathways	1717
		01110 Biosynthesis of secondary metabolites	579
		01120 Microbial metabolism in diverse environments	472
		01200 Carbon metabolism	153
		01210 2-Oxocarboxylic acid metabolism	56
		01212 Fatty acid metabolism	40
		01230 Biosynthesis of amino acids	171
		01232 Nucleotide metabolism	76
		01250 Biosynthesis of nucleotide sugars	68
		01240 Biosynthesis of cofactors	231
		01220 Degradation of aromatic compounds	62
		01310 Nitrogen cycle	11
	Carbohydrate metabolism	00010 Glycolysis / Gluconeogenesis	56
		00020 Citrate cycle (TCA cycle)	42
		00030 Pentose phosphate pathway	42
		00040 Pentose and glucuronate interconversions	47
		00051 Fructose and mannose metabolism	72
		00052 Galactose metabolism	39
		00053 Ascorbate and aldarate metabolism	29
		00500 Starch and sucrose metabolism	56
		00520 Amino sugar and nucleotide sugar metabolism	75
		00541 Biosynthesis of various nucleotide sugars	31
		00620 Pyruvate metabolism	72
		00630 Glyoxylate and dicarboxylate metabolism	54
		00640 Propanoate metabolism	48
		00650 Butanoate metabolism	51
		00660 C5-Branched dibasic acid metabolism	15
		00562 Inositol phosphate metabolism	33
	Energy metabolism	00190 Oxidative phosphorylation	125
		00195 Photosynthesis	8
		00710 Carbon fixation by Calvin cycle	22
		00720 Other carbon fixation pathways	37
		00680 Methane metabolism	48
		00910 Nitrogen metabolism	30
		00920 Sulfur metabolism	44
	Lipid metabolism	00061 Fatty acid biosynthesis	20
		00062 Fatty acid elongation	9
		00071 Fatty acid degradation	26
		00074 Mycolic acid biosynthesis	4
		00100 Steroid biosynthesis	16
		00121 Secondary bile acid biosynthesis	2
		00140 Steroid hormone biosynthesis	3
		00561 Glycerolipid metabolism	38
		00564 Glycerophospholipid metabolism	59
		00565 Ether lipid metabolism	10
		00600 Sphingolipid metabolism	20
		00590 Arachidonic acid metabolism	5
		00591 Linoleic acid metabolism	3
		00592 alpha-Linolenic acid metabolism	5
		01040 Biosynthesis of unsaturated fatty acids	13
	Nucleotide metabolism	00230 Purine metabolism	108
		00240 Pyrimidine metabolism	68
	Amino acid metabolism	00250 Alanine, aspartate and glutamate metabolism	48
		00260 Glycine, serine and threonine metabolism	63
		00270 Cysteine and methionine metabolism	69
		00280 Valine, leucine and isoleucine degradation	35
		00290 Valine, leucine and isoleucine biosynthesis	16
		00300 Lysine biosynthesis	25
		00310 Lysine degradation	32
		00220 Arginine biosynthesis	40
		00330 Arginine and proline metabolism	52
		00340 Histidine metabolism	26
		00350 Tyrosine metabolism	38
		00360 Phenylalanine metabolism	45
		00380 Tryptophan metabolism	29
		00400 Phenylalanine, tyrosine and tryptophan biosynthesis	44
	Metabolism of other amino acids	00410 beta-Alanine metabolism	27
		00430 Taurine and hypotaurine metabolism	9
		00440 Phosphonate and phosphinate metabolism	16
		00450 Selenocompound metabolism	19
		00460 Cyanoamino acid metabolism	12
		00470 D-Amino acid metabolism	24
		00480 Glutathione metabolism	28
	Glycan biosynthesis and metabolism	00510 N-Glycan biosynthesis	28
		00513 Various types of N-glycan biosynthesis	25
		00515 Mannose type O-glycan biosynthesis	1
		00514 Other types of O-glycan biosynthesis	7
		00531 Glycosaminoglycan degradation	3
		00563 Glycosylphosphatidylinositol (GPI)-anchor biosynthesis	23
		00603 Glycosphingolipid biosynthesis - globo and isoglobo series	3
		00604 Glycosphingolipid biosynthesis - ganglio series	1
		00511 Other glycan degradation	8
		00540 Lipopolysaccharide biosynthesis	37
		00542 O-Antigen repeat unit biosynthesis	1
		00541 O-Antigen nucleotide sugar biosynthesis	31
		00550 Peptidoglycan biosynthesis	22
		00552 Teichoic acid biosynthesis	4
		00571 Lipoarabinomannan (LAM) biosynthesis	1
		00572 Arabinogalactan biosynthesis - Mycobacterium	1
		00543 Exopolysaccharide biosynthesis	23
	Metabolism of cofactors and vitamins	00730 Thiamine metabolism	25
		00740 Riboflavin metabolism	28
		00750 Vitamin B6 metabolism	11
		00760 Nicotinate and nicotinamide metabolism	44
		00770 Pantothenate and CoA biosynthesis	30
		00780 Biotin metabolism	14
		00785 Lipoic acid metabolism	17
		00790 Folate biosynthesis	43
		00670 One carbon pool by folate	27
		00830 Retinol metabolism	4
		00860 Porphyrin metabolism	56
		00130 Ubiquinone and other terpenoid-quinone biosynthesis	30
	Metabolism of terpenoids and polyketides	00900 Terpenoid backbone biosynthesis	30
		00909 Sesquiterpenoid and triterpenoid biosynthesis	3
		00906 Carotenoid biosynthesis	2
		00981 Insect hormone biosynthesis	1
		00908 Zeatin biosynthesis	1
		00903 Limonene degradation	2
		00907 Pinene, camphor and geraniol degradation	12
		01051 Biosynthesis of ansamycins	1
		00523 Polyketide sugar unit biosynthesis	5
		01054 Nonribosomal peptide structures	1
		01053 Biosynthesis of siderophore group nonribosomal peptides	13
		01055 Biosynthesis of vancomycin group antibiotics	2
	Biosynthesis of other secondary metabolites	00940 Phenylpropanoid biosynthesis	4
		00946 Degradation of flavonoids	3
		00901 Indole alkaloid biosynthesis	1
		00950 Isoquinoline alkaloid biosynthesis	9
		00960 Tropane, piperidine and pyridine alkaloid biosynthesis	13
		00996 Biosynthesis of various alkaloids	1
		00232 Caffeine metabolism	2
		00965 Betalain biosynthesis	3
		00966 Glucosinolate biosynthesis	2
		00311 Penicillin and cephalosporin biosynthesis	4
		00332 Carbapenem biosynthesis	2
		00261 Monobactam biosynthesis	13
		00521 Streptomycin biosynthesis	11
		00524 Neomycin, kanamycin and gentamicin biosynthesis	2
		00525 Acarbose and validamycin biosynthesis	2
		00401 Novobiocin biosynthesis	8
		00405 Phenazine biosynthesis	4
		00333 Prodigiosin biosynthesis	4
		00254 Aflatoxin biosynthesis	3
		00998 Biosynthesis of various antibiotics	5
		00999 Biosynthesis of various plant secondary metabolites	6
		00997 Biosynthesis of various other secondary metabolites	5
	Xenobiotics biodegradation and metabolism	00362 Benzoate degradation	45
		00627 Aminobenzoate degradation	28
		00364 Fluorobenzoate degradation	10
		00625 Chloroalkane and chloroalkene degradation	10
		00361 Chlorocyclohexane and chlorobenzene degradation	10
		00623 Toluene degradation	8
		00622 Xylene degradation	16
		00633 Nitrotoluene degradation	7
		00642 Ethylbenzene degradation	4
		00643 Styrene degradation	15
		00791 Atrazine degradation	8
		00930 Caprolactam degradation	11
		00621 Dioxin degradation	10
		00626 Naphthalene degradation	11
		00624 Polycyclic aromatic hydrocarbon degradation	10
		00365 Furfural degradation	2
		00984 Steroid degradation	2
		00980 Metabolism of xenobiotics by cytochrome P450	6
		00982 Drug metabolism - cytochrome P450	6
		00983 Drug metabolism - other enzymes	21
Genetic Information Processing	Transcription	03020 RNA polymerase	35
		03022 Basal transcription factors	32
		03040 Spliceosome	85
	Translation	03010 Ribosome	131
		00970 Aminoacyl-tRNA biosynthesis	29
		03013 Nucleocytoplasmic transport	63
		03015 mRNA surveillance pathway	44
		03008 Ribosome biogenesis in eukaryotes	70
	Folding, sorting and degradation	03060 Protein export	40
		04141 Protein processing in endoplasmic reticulum	69
		04130 SNARE interactions in vesicular transport	19
		04120 Ubiquitin mediated proteolysis	50
		04122 Sulfur relay system	25
		03050 Proteasome	36
		03018 RNA degradation	65
	Replication and repair	03030 DNA replication	47
		03410 Base excision repair	36
		03420 Nucleotide excision repair	56
		03430 Mismatch repair	41
		03440 Homologous recombination	51
		03450 Non-homologous end-joining	10
		03460 Fanconi anemia pathway	22
	Chromosome	03082 ATP-dependent chromatin remodeling	33
		03083 Polycomb repressive complex	10
	Information processing in viruses	03250 Viral life cycle - HIV-1	16
		03264 Virion - Flavivirus and Alphavirus	1
		03265 Virion - Ebolavirus, Lyssavirus and Morbillivirus	1
		03272 Virion - Hepatitis viruses	7
		03266 Virion - Herpesvirus	1
		03258 Virion - Bacteriophage lambda	2
Environmental Information Processing	Membrane transport	02010 ABC transporters	235
		02060 Phosphotransferase system (PTS)	44
		03070 Bacterial secretion system	61
	Signal transduction	02020 Two-component system	240
		04010 MAPK signaling pathway	18
		04013 MAPK signaling pathway - fly	14
		04016 MAPK signaling pathway - plant	4
		04011 MAPK signaling pathway - yeast	84
		04012 ErbB signaling pathway	7
		04014 Ras signaling pathway	19
		04015 Rap1 signaling pathway	12
		04310 Wnt signaling pathway	15
		04330 Notch signaling pathway	3
		04341 Hedgehog signaling pathway - fly	7
		04350 TGF-beta signaling pathway	9
		04390 Hippo signaling pathway	10
		04391 Hippo signaling pathway - fly	8
		04392 Hippo signaling pathway - multiple species	7
		04370 VEGF signaling pathway	9
		04371 Apelin signaling pathway	15
		04630 JAK-STAT signaling pathway	4
		04064 NF-kappa B signaling pathway	4
		04668 TNF signaling pathway	5
		04066 HIF-1 signaling pathway	16
		04068 FoxO signaling pathway	17
		04020 Calcium signaling pathway	13
		04070 Phosphatidylinositol signaling system	22
		04072 Phospholipase D signaling pathway	14
		04071 Sphingolipid signaling pathway	24
		04024 cAMP signaling pathway	14
		04022 cGMP-PKG signaling pathway	14
		04151 PI3K-Akt signaling pathway	28
		04152 AMPK signaling pathway	26
		04150 mTOR signaling pathway	40
		04075 Plant hormone signal transduction	4
	Signaling molecules and interaction	04080 Neuroactive ligand-receptor interaction	2
Cellular Processes	Transport and catabolism	04144 Endocytosis	65
		04145 Phagosome	32
		04142 Lysosome	27
		04146 Peroxisome	41
		04140 Autophagy - animal	47
		04138 Autophagy - yeast	73
		04136 Autophagy - other	21
		04137 Mitophagy - animal	27
		04139 Mitophagy - yeast	33
		04148 Efferocytosis	22
	Cell growth and death	04110 Cell cycle	60
		04111 Cell cycle - yeast	113
		04112 Cell cycle - Caulobacter	14
		04113 Meiosis - yeast	87
		04114 Oocyte meiosis	32
		04210 Apoptosis	11
		04214 Apoptosis - fly	12
		04215 Apoptosis - multiple species	2
		04216 Ferroptosis	10
		04217 Necroptosis	20
		04115 p53 signaling pathway	7
		04218 Cellular senescence	24
	Cellular community - eukaryotes	04510 Focal adhesion	14
		04520 Adherens junction	10
		04530 Tight junction	26
		04540 Gap junction	9
		04550 Signaling pathways regulating pluripotency of stem cells	5
	Cellular community - prokaryotes	02024 Quorum sensing	86
		05111 Biofilm formation - Vibrio cholerae	37
		02025 Biofilm formation - Pseudomonas aeruginosa	66
		02026 Biofilm formation - Escherichia coli	48
	Cell motility	02030 Bacterial chemotaxis	23
		02040 Flagellar assembly	47
		04814 Motor proteins	26
		04820 Cytoskeleton in muscle cells	7
		04810 Regulation of actin cytoskeleton	22
Organismal Systems	Immune system	04611 Platelet activation	8
		04613 Neutrophil extracellular trap formation	18
		04620 Toll-like receptor signaling pathway	3
		04624 Toll and Imd signaling pathway	6
		04621 NOD-like receptor signaling pathway	14
		04622 RIG-I-like receptor signaling pathway	6
		04623 Cytosolic DNA-sensing pathway	16
		04625 C-type lectin receptor signaling pathway	8
		04650 Natural killer cell mediated cytotoxicity	8
		04612 Antigen processing and presentation	8
		04660 T cell receptor signaling pathway	15
		04658 Th1 and Th2 cell differentiation	4
		04659 Th17 cell differentiation	6
		04657 IL-17 signaling pathway	7
		04662 B cell receptor signaling pathway	7
		04664 Fc epsilon RI signaling pathway	7
		04666 Fc gamma R-mediated phagocytosis	21
		04670 Leukocyte transendothelial migration	8
		04062 Chemokine signaling pathway	14
	Endocrine system	04911 Insulin secretion	5
		04910 Insulin signaling pathway	26
		04922 Glucagon signaling pathway	23
		04923 Regulation of lipolysis in adipocytes	4
		04920 Adipocytokine signaling pathway	7
		03320 PPAR signaling pathway	12
		04929 GnRH secretion	3
		04912 GnRH signaling pathway	10
		04913 Ovarian steroidogenesis	2
		04915 Estrogen signaling pathway	11
		04914 Progesterone-mediated oocyte maturation	20
		04917 Prolactin signaling pathway	6
		04921 Oxytocin signaling pathway	17
		04926 Relaxin signaling pathway	10
		04935 Growth hormone synthesis, secretion and action	11
		04918 Thyroid hormone synthesis	9
		04919 Thyroid hormone signaling pathway	20
		04928 Parathyroid hormone synthesis, secretion and action	9
		04916 Melanogenesis	7
		04924 Renin secretion	5
		04614 Renin-angiotensin system	3
		04925 Aldosterone synthesis and secretion	8
		04927 Cortisol synthesis and secretion	3
	Circulatory system	04260 Cardiac muscle contraction	21
		04261 Adrenergic signaling in cardiomyocytes	15
		04270 Vascular smooth muscle contraction	8
	Digestive system	04970 Salivary secretion	5
		04971 Gastric acid secretion	6
		04972 Pancreatic secretion	9
		04976 Bile secretion	6
		04973 Carbohydrate digestion and absorption	3
		04974 Protein digestion and absorption	2
		04975 Fat digestion and absorption	5
		04979 Cholesterol metabolism	5
		04981 Folate transport and metabolism	9
		04980 Cobalamin transport and metabolism	2
		04978 Mineral absorption	7
	Excretory system	04962 Vasopressin-regulated water reabsorption	14
		04960 Aldosterone-regulated sodium reabsorption	5
		04961 Endocrine and other factor-regulated calcium reabsorption	8
		04964 Proximal tubule bicarbonate reclamation	5
		04966 Collecting duct acid secretion	11
	Nervous system	04724 Glutamatergic synapse	10
		04727 GABAergic synapse	12
		04725 Cholinergic synapse	7
		04728 Dopaminergic synapse	19
		04726 Serotonergic synapse	8
		04720 Long-term potentiation	9
		04730 Long-term depression	6
		04723 Retrograde endocannabinoid signaling	31
		04721 Synaptic vesicle cycle	22
		04722 Neurotrophin signaling pathway	14
	Sensory system	04744 Phototransduction	2
		04745 Phototransduction - fly	3
		04740 Olfactory transduction	3
		04742 Taste transduction	2
		04750 Inflammatory mediator regulation of TRP channels	6
	Development and regeneration	04320 Dorso-ventral axis formation	3
		04360 Axon guidance	13
		04361 Axon regeneration	9
		04380 Osteoclast differentiation	6
	Aging	04211 Longevity regulating pathway	17
		04212 Longevity regulating pathway - worm	17
		04213 Longevity regulating pathway - multiple species	21
	Environmental adaptation	04710 Circadian rhythm	6
		04713 Circadian entrainment	6
		04711 Circadian rhythm - fly	1
		04712 Circadian rhythm - plant	2
		04714 Thermogenesis	92
		04626 Plant-pathogen interaction	9
Human Diseases	Cancer: overview	05200 Pathways in cancer	34
		05202 Transcriptional misregulation in cancer	9
		05206 MicroRNAs in cancer	16
		05205 Proteoglycans in cancer	18
		05204 Chemical carcinogenesis - DNA adducts	2
		05207 Chemical carcinogenesis - receptor activation	14
		05208 Chemical carcinogenesis - reactive oxygen species	71
		05203 Viral carcinogenesis	37
		05230 Central carbon metabolism in cancer	14
		05231 Choline metabolism in cancer	14
		05235 PD-L1 expression and PD-1 checkpoint pathway in cancer	9
	Cancer: specific types	05210 Colorectal cancer	12
		05212 Pancreatic cancer	8
		05225 Hepatocellular carcinoma	14
		05226 Gastric cancer	8
		05214 Glioma	8
		05216 Thyroid cancer	3
		05221 Acute myeloid leukemia	4
		05220 Chronic myeloid leukemia	4
		05217 Basal cell carcinoma	1
		05218 Melanoma	3
		05211 Renal cell carcinoma	10
		05219 Bladder cancer	3
		05215 Prostate cancer	9
		05213 Endometrial cancer	7
		05224 Breast cancer	6
		05222 Small cell lung cancer	4
		05223 Non-small cell lung cancer	7
	Infectious disease: viral	05166 Human T-cell leukemia virus 1 infection	42
		05170 Human immunodeficiency virus 1 infection	27
		05161 Hepatitis B	11
		05160 Hepatitis C	13
		05171 Coronavirus disease - COVID-19	80
		05164 Influenza A	16
		05162 Measles	9
		05168 Herpes simplex virus 1 infection	13
		05163 Human cytomegalovirus infection	19
		05167 Kaposi sarcoma-associated herpesvirus infection	15
		05169 Epstein-Barr virus infection	28
		05165 Human papillomavirus infection	38
	Infectious disease: bacterial	05110 Vibrio cholerae infection	23
		05120 Epithelial cell signaling in Helicobacter pylori infection	20
		05130 Pathogenic Escherichia coli infection	30
		05132 Salmonella infection	53
		05131 Shigellosis	50
		05135 Yersinia infection	20
		05133 Pertussis	15
		05134 Legionellosis	16
		05150 Staphylococcus aureus infection	1
		05152 Tuberculosis	23
		05100 Bacterial invasion of epithelial cells	16
	Infectious disease: parasitic	05146 Amoebiasis	6
		05145 Toxoplasmosis	6
		05140 Leishmaniasis	3
		05142 Chagas disease	7
		05143 African trypanosomiasis	5
	Immune disease	05322 Systemic lupus erythematosus	8
		05323 Rheumatoid arthritis	13
		05340 Primary immunodeficiency	2
	Neurodegenerative disease	05010 Alzheimer disease	120
		05012 Parkinson disease	110
		05014 Amyotrophic lateral sclerosis	146
		05016 Huntington disease	130
		05017 Spinocerebellar ataxia	57
		05020 Prion disease	109
		05022 Pathways of neurodegeneration - multiple diseases	135
	Substance dependence	05030 Cocaine addiction	6
		05031 Amphetamine addiction	11
		05032 Morphine addiction	5
		05033 Nicotine addiction	1
		05034 Alcoholism	21
	Cardiovascular disease	05417 Lipid and atherosclerosis	22
		05418 Fluid shear stress and atherosclerosis	12
		05410 Hypertrophic cardiomyopathy	4
		05412 Arrhythmogenic right ventricular cardiomyopathy	2
		05414 Dilated cardiomyopathy	3
		05415 Diabetic cardiomyopathy	75
		05416 Viral myocarditis	4
	Endocrine and metabolic disease	04930 Type II diabetes mellitus	5
		04940 Type I diabetes mellitus	2
		04936 Alcoholic liver disease	13
		04932 Non-alcoholic fatty liver disease	51
		04931 Insulin resistance	14
		04933 AGE-RAGE signaling pathway in diabetic complications	8
		04934 Cushing syndrome	11
	Drug resistance: antimicrobial	01501 beta-Lactam resistance	42
		01502 Vancomycin resistance	7
		01503 Cationic antimicrobial peptide (CAMP) resistance	36
	Drug resistance: antineoplastic	01521 EGFR tyrosine kinase inhibitor resistance	10
		01524 Platinum drug resistance	16
		01523 Antifolate resistance	6
		01522 Endocrine resistance	6

## Sheet: Pathways-Detoxification
Supplemental Table 3.2. KO-enzyme description of pathways associated with detoxification from bacterial and yeast strains
Pathway-Level 2	Pathway-Level 3	KEGG_ko	ko_enzyme	Number of genes
				Ac58	Ps09	Ps60	Ra13	Se1961	Cy46	Da58	Ca41	Zy45
Metabolism of terpenoids and polyketides	00903 Limonene degradation	K00128	ALDH; aldehyde dehydrogenase (NAD+) [EC:1.2.1.3]	2	5	2	1	1	4	2	3	2
		K14731	mlhB, chnC; epsilon-lactone hydrolase [EC:3.1.1.83]	1	1			1
	00907 Pinene, camphor and geraniol degradation	K00632	fadA, fadI; acetyl-CoA acyltransferase [EC:2.3.1.16]	5	5	3	2	4
		K01640	HMGCL, hmgL; hydroxymethylglutaryl-CoA lyase [EC:4.1.3.4]	1	1	1						1
		K01692	paaF, echA; enoyl-CoA hydratase [EC:4.2.1.17]	2	4	3		2
		K01782	fadJ; 3-hydroxyacyl-CoA dehydrogenase / enoyl-CoA hydratase / 3-hydroxybutyryl-CoA epimerase [EC:1.1.1.35 4.2.1.17 5.1.2.3]	2	3	4	2	2
		K01825	fadB; 3-hydroxyacyl-CoA dehydrogenase / enoyl-CoA hydratase / 3-hydroxybutyryl-CoA epimerase / enoyl-CoA isomerase [EC:1.1.1.35 4.2.1.17 5.1.2.3 5.3.3.8]	1	1	2	1	1
		K11731	atuD; citronellyl-CoA dehydrogenase [EC:1.3.99.-]			1
		K12957	ahr; alcohol/geraniol dehydrogenase (NADP+) [EC:1.1.1.2 1.1.1.183]	1			1
		K13774	atuB; citronellol/citronellal dehydrogenase			1	1
		K13776	atuH; citronellyl-CoA synthetase [EC:6.2.1.-]	1		1
		K13777	atuF; geranyl-CoA carboxylase alpha subunit [EC:6.4.1.5]			2
		K13778	atuC; geranyl-CoA carboxylase beta subunit [EC:6.4.1.5]			1
		K13779	atuE; isohexenylglutaconyl-CoA hydratase [EC:4.2.1.57]			1
Xenobiotics biodegradation and metabolism	00362 Benzoate degradation	K00074	paaH, hbd, fadB, mmgB; 3-hydroxybutyryl-CoA dehydrogenase [EC:1.1.1.157]	2	2			3				1
		K00217	E1.3.1.32; maleylacetate reductase [EC:1.3.1.32]		1
		K00252	GCDH, gcdH; glutaryl-CoA dehydrogenase [EC:1.3.8.6]	1	1	1						1
		K00446	dmpB, xylE; catechol 2,3-dioxygenase [EC:1.13.11.2]					1
		K00448	pcaG; protocatechuate 3,4-dioxygenase, alpha subunit [EC:1.13.11.3]		1	1		1
		K00449	pcaH; protocatechuate 3,4-dioxygenase, beta subunit [EC:1.13.11.3]		1	1		1
		K00481	pobA; p-hydroxybenzoate 3-monooxygenase [EC:1.14.13.2]		1	1		1
		K00529	hcaD; 3-phenylpropionate/trans-cinnamate dioxygenase ferredoxin reductase component [EC:1.18.1.3]	1	3	1		1
		K00626	ACAT, atoB; acetyl-CoA C-acetyltransferase [EC:2.3.1.9]	9	9	6	1	3	1	1	1	2
		K00632	fadA, fadI; acetyl-CoA acyltransferase [EC:2.3.1.16]	5	5	3	2	4
		K01031	pcaI; 3-oxoadipate CoA-transferase, alpha subunit [EC:2.8.3.6]	2	1			2
		K01032	pcaJ; 3-oxoadipate CoA-transferase, beta subunit [EC:2.8.3.6]	2	1			1
		K01055	pcaD; 3-oxoadipate enol-lactonase [EC:3.1.1.24]	1	3	3		1
		K01075	E3.1.2.23; 4-hydroxybenzoyl-CoA thioesterase [EC:3.1.2.23]	1	1	1		1
		K01607	pcaC; 4-carboxymuconolactone decarboxylase [EC:4.1.1.44]	1	5	2	1	2
		K01617	dmpH, xylI, nahK; 2-oxo-3-hexenedioate decarboxylase [EC:4.1.1.77]		1	1		1
		K01666	mhpE; 4-hydroxy 2-oxovalerate aldolase [EC:4.1.3.39]	1				1
		K01692	paaF, echA; enoyl-CoA hydratase [EC:4.2.1.17]	2	4	3		2
		K01782	fadJ; 3-hydroxyacyl-CoA dehydrogenase / enoyl-CoA hydratase / 3-hydroxybutyryl-CoA epimerase [EC:1.1.1.35 4.2.1.17 5.1.2.3]	2	3	4	2	2
		K01821	praC, xylH; 4-oxalocrotonate tautomerase [EC:5.3.2.6]		1		2	2
		K01825	fadB; 3-hydroxyacyl-CoA dehydrogenase / enoyl-CoA hydratase / 3-hydroxybutyryl-CoA epimerase / enoyl-CoA isomerase [EC:1.1.1.35 4.2.1.17 5.1.2.3 5.3.3.8]	1	1	2	1	1
		K01856	catB; muconate cycloisomerase [EC:5.5.1.1]	1	1	1	2	2
		K01857	pcaB; 3-carboxy-cis,cis-muconate cycloisomerase [EC:5.5.1.2]		1	1		1
		K02554	mhpD; 2-keto-4-pentenoate hydratase [EC:4.2.1.80]	1
		K03268	todC1, bedC1, tcbAa; benzene/toluene/chlorobenzene dioxygenase subunit alpha [EC:1.14.12.3 1.14.12.11 1.14.12.26]	1
		K03381	catA; catechol 1,2-dioxygenase [EC:1.13.11.1]	1	3	1		1	1	1
		K03464	catC; muconolactone D-isomerase [EC:5.3.3.4]	1	1	1		1
		K04073	mhpF; acetaldehyde dehydrogenase [EC:1.2.1.10]					1
		K04098	chqB; hydroxyquinol 1,2-dioxygenase [EC:1.13.11.37]		1
		K04100	ligA; protocatechuate 4,5-dioxygenase, alpha chain [EC:1.13.11.8]		1
		K04101	ligB; protocatechuate 4,5-dioxygenase, beta chain [EC:1.13.11.8]	1	2		1
		K04755	fdx; ferredoxin, 2Fe-2S	1	2	1		1
		K05549	benA-xylX; benzoate/toluate 1,2-dioxygenase subunit alpha [EC:1.14.12.10 1.14.12.-]	1	1			1
		K05550	benB-xylY; benzoate/toluate 1,2-dioxygenase subunit beta [EC:1.14.12.10 1.14.12.-]	1	1			1
		K05783	benD-xylL; dihydroxycyclohexadiene carboxylate dehydrogenase [EC:1.3.1.25 1.3.1.-]	1	1			1
		K05784	benC-xylZ; benzoate/toluate 1,2-dioxygenase reductase component [EC:1.18.1.-]	1	1			1
		K07516	fadN; 3-hydroxyacyl-CoA dehydrogenase [EC:1.1.1.35]		1
		K07823	pcaF; 3-oxoadipyl-CoA thiolase [EC:2.3.1.174]		1	1		2
		K10216	dmpD, xylF; 2-hydroxymuconate-semialdehyde hydrolase [EC:3.7.1.9]		1
		K10218	ligK, galC; 4-hydroxy-4-methyl-2-oxoglutarate aldolase [EC:4.1.3.17]		1		1
		K14727	pcaL; 3-oxoadipate enol-lactonase / 4-carboxymuconolactone decarboxylase [EC:3.1.1.24 4.1.1.44]		1	1
		K16514	galD; 4-oxalomesaconate tautomerase [EC:5.3.2.8]		1		1
		K16515	galB; 4-oxalomesaconate hydratase [EC:4.2.1.83]		1		1
		K18365	bphI, xylK, nahM, tesG; 4-hydroxy-2-oxovalerate/4-hydroxy-2-oxohexanoate aldolase [EC:4.1.3.39 4.1.3.43]	1				1
		K18366	bphJ, xylQ, nahO, tesF; acetaldehyde/propanal dehydrogenase [EC:1.2.1.10 1.2.1.87]	1
	00627 Aminobenzoate degradation	K01101	E3.1.3.41; 4-nitrophenyl phosphatase [EC:3.1.3.41]				1	1	2	2	2	2
		K01426	E3.5.1.4, amiE; amidase [EC:3.5.1.4]	2	3	5		1	9	7	6	7
		K01501	E3.5.5.1; nitrilase [EC:3.5.5.1]	1	2	2		1	1
		K01512	acyP; acylphosphatase [EC:3.6.1.7]				1	1
		K01612	bsdC; vanillate/4-hydroxybenzoate decarboxylase subunit C [EC:4.1.1.- 4.1.1.61]				1
		K01692	paaF, echA; enoyl-CoA hydratase [EC:4.2.1.17]	2	4	3		2
		K01721	nthA; nitrile hydratase subunit alpha [EC:4.2.1.84]			1
		K01781	mdlA; mandelate racemase [EC:5.1.2.2]		1			1
		K03186	ubiX, bsdB, PAD1; flavin prenyltransferase [EC:2.5.1.129]		2	1	4	1		1	1
		K03380	E1.14.13.7; phenol 2-monooxygenase (NADPH) [EC:1.14.13.7]		1					1
		K03862	vanA; vanillate monooxygenase [EC:1.14.13.82]		1
		K03863	vanB; vanillate monooxygenase ferredoxin subunit	1	1
		K04099	desB, galA; gallate dioxygenase [EC:1.13.11.57]	1	2		1
		K04100	ligA; protocatechuate 4,5-dioxygenase, alpha chain [EC:1.13.11.8]		1
		K04101	ligB; protocatechuate 4,5-dioxygenase, beta chain [EC:1.13.11.8]	1	2		1
		K05599	antA; anthranilate 1,2-dioxygenase (deaminating, decarboxylating) large subunit [EC:1.14.12.1]			1		1
		K05600	antB; anthranilate 1,2-dioxygenase (deaminating, decarboxylating) small subunit [EC:1.14.12.1]			1
		K07511	ECHS1; enoyl-CoA hydratase [EC:4.2.1.17]						1			1
		K11311	antC; anthranilate 1,2-dioxygenase reductase component [EC:1.18.1.-]			1
		K14578	nahAb, nagAb, ndoA, nbzAb, dntAb; naphthalene 1,2-dioxygenase ferredoxin component		1	1
		K14580	nahAd, ndoC, nbzAd, dntAd; naphthalene 1,2-dioxygenase subunit beta [EC:1.14.12.12 1.14.12.23 1.14.12.24]	1
		K14581	nahAa, nagAa, ndoR, nbzAa, dntAa; naphthalene 1,2-dioxygenase ferredoxin reductase component [EC:1.18.1.7]	1	1			1
		K15054	mdlB; (S)-mandelate dehydrogenase [EC:1.1.99.31]				1
		K15060	ligXa; 5,5'-dehydrodivanillate O-demethylase oxygenase subunit [EC:1.14.13.-]		1
		K18248	andAb; anthranilate 1,2-dioxygenase ferredoxin component					1
		K20807	nthB; nitrile hydratase subunit beta [EC:4.2.1.84]			1
		K21759	bsdD; vanillate/4-hydroxybenzoate decarboxylase subunit D [EC:4.1.1.- 4.1.1.61]				1
		K21802	vdh; vanillin dehydrogenase [EC:1.2.1.67]		1
	00364 Fluorobenzoate degradation	K00217	E1.3.1.32; maleylacetate reductase [EC:1.3.1.32]		1
		K01061	E3.1.1.45; carboxymethylenebutenolidase [EC:3.1.1.45]			1	2	1	1	1	1
		K01721	nthA; nitrile hydratase subunit alpha [EC:4.2.1.84]			1
		K01856	catB; muconate cycloisomerase [EC:5.5.1.1]	1	1	1	2	2
		K03381	catA; catechol 1,2-dioxygenase [EC:1.13.11.1]	1	3	1		1	1	1
		K05549	benA-xylX; benzoate/toluate 1,2-dioxygenase subunit alpha [EC:1.14.12.10 1.14.12.-]	1	1			1
		K05550	benB-xylY; benzoate/toluate 1,2-dioxygenase subunit beta [EC:1.14.12.10 1.14.12.-]	1	1			1
		K05783	benD-xylL; dihydroxycyclohexadiene carboxylate dehydrogenase [EC:1.3.1.25 1.3.1.-]	1	1			1
		K05784	benC-xylZ; benzoate/toluate 1,2-dioxygenase reductase component [EC:1.18.1.-]	1	1			1
		K20807	nthB; nitrile hydratase subunit beta [EC:4.2.1.84]			1
	00625 Chloroalkane and chloroalkene degradation	K00001	E1.1.1.1, adh; alcohol dehydrogenase [EC:1.1.1.1]	3	1		1	4
		K00121	frmA, ADH5, adhC; S-(hydroxymethyl)glutathione dehydrogenase / alcohol dehydrogenase [EC:1.1.1.284 1.1.1.1]	3	2	1	1	1	1	1	1	1
		K00128	ALDH; aldehyde dehydrogenase (NAD+) [EC:1.2.1.3]	2	5	2	1	1	4	2	3	2
		K00148	fdhA; glutathione-independent formaldehyde dehydrogenase [EC:1.2.1.46]		2	1
		K01560	E3.8.1.2; 2-haloacid dehalogenase [EC:3.8.1.2]		1						1
		K01561	dehH; haloacetate dehalogenase [EC:3.8.1.3]		1		1
		K03268	todC1, bedC1, tcbAa; benzene/toluene/chlorobenzene dioxygenase subunit alpha [EC:1.14.12.3 1.14.12.11 1.14.12.26]	1
		K04072	adhE; acetaldehyde dehydrogenase / alcohol dehydrogenase [EC:1.2.1.10 1.1.1.1]				1	1
		K13953	adhP; alcohol dehydrogenase, propanol-preferring [EC:1.1.1.1]				1	1	6	5	3	3
		K13954	yiaY; alcohol dehydrogenase [EC:1.1.1.1]	1	2	2		1
	00361 Chlorocyclohexane and chlorobenzene degradation	K00217	E1.3.1.32; maleylacetate reductase [EC:1.3.1.32]		1
		K00446	dmpB, xylE; catechol 2,3-dioxygenase [EC:1.13.11.2]					1
		K01061	E3.1.1.45; carboxymethylenebutenolidase [EC:3.1.1.45]			1	2	1	1	1	1
		K01560	E3.8.1.2; 2-haloacid dehalogenase [EC:3.8.1.2]		1						1
		K01561	dehH; haloacetate dehalogenase [EC:3.8.1.3]		1		1
		K01856	catB; muconate cycloisomerase [EC:5.5.1.1]	1	1	1	2	2
		K03268	todC1, bedC1, tcbAa; benzene/toluene/chlorobenzene dioxygenase subunit alpha [EC:1.14.12.3 1.14.12.11 1.14.12.26]	1
		K03381	catA; catechol 1,2-dioxygenase [EC:1.13.11.1]	1	3	1		1	1	1
		K04098	chqB; hydroxyquinol 1,2-dioxygenase [EC:1.13.11.37]		1
		K10676	tfdB; 2,4-dichlorophenol 6-monooxygenase [EC:1.14.13.20]	2				1
	00623 Toluene degradation	K00055	E1.1.1.90; aryl-alcohol dehydrogenase [EC:1.1.1.90]		1		1	1
		K00217	E1.3.1.32; maleylacetate reductase [EC:1.3.1.32]		1
		K01061	E3.1.1.45; carboxymethylenebutenolidase [EC:3.1.1.45]			1	2	1	1	1	1
		K01856	catB; muconate cycloisomerase [EC:5.5.1.1]	1	1	1	2	2
		K03268	todC1, bedC1, tcbAa; benzene/toluene/chlorobenzene dioxygenase subunit alpha [EC:1.14.12.3 1.14.12.11 1.14.12.26]	1
		K03380	E1.14.13.7; phenol 2-monooxygenase (NADPH) [EC:1.14.13.7]		1					1
		K03381	catA; catechol 1,2-dioxygenase [EC:1.13.11.1]	1	3	1		1	1	1
		K20218	hipH; 4-hydroxyisophthalate hydroxylase		1
	00622 Xylene degradation	K00055	E1.1.1.90; aryl-alcohol dehydrogenase [EC:1.1.1.90]		1		1	1
		K00446	dmpB, xylE; catechol 2,3-dioxygenase [EC:1.13.11.2]					1
		K01617	dmpH, xylI, nahK; 2-oxo-3-hexenedioate decarboxylase [EC:4.1.1.77]		1	1		1
		K01666	mhpE; 4-hydroxy 2-oxovalerate aldolase [EC:4.1.3.39]	1				1
		K01821	praC, xylH; 4-oxalocrotonate tautomerase [EC:5.3.2.6]		1		2	2
		K02554	mhpD; 2-keto-4-pentenoate hydratase [EC:4.2.1.80]	1
		K04073	mhpF; acetaldehyde dehydrogenase [EC:1.2.1.10]					1
		K05549	benA-xylX; benzoate/toluate 1,2-dioxygenase subunit alpha [EC:1.14.12.10 1.14.12.-]	1	1			1
		K05550	benB-xylY; benzoate/toluate 1,2-dioxygenase subunit beta [EC:1.14.12.10 1.14.12.-]	1	1			1
		K05783	benD-xylL; dihydroxycyclohexadiene carboxylate dehydrogenase [EC:1.3.1.25 1.3.1.-]	1	1			1
		K05784	benC-xylZ; benzoate/toluate 1,2-dioxygenase reductase component [EC:1.18.1.-]	1	1			1
		K10216	dmpD, xylF; 2-hydroxymuconate-semialdehyde hydrolase [EC:3.7.1.9]		1
		K10617	cymB; p-cumic alcohol dehydrogenase		1			1
		K18227	cmtAa; p-cumate 2,3-dioxygenase ferredoxin reductase component [EC:1.18.1.3]	1	1	1
		K18365	bphI, xylK, nahM, tesG; 4-hydroxy-2-oxovalerate/4-hydroxy-2-oxohexanoate aldolase [EC:4.1.3.39 4.1.3.43]	1				1
		K18366	bphJ, xylQ, nahO, tesF; acetaldehyde/propanal dehydrogenase [EC:1.2.1.10 1.2.1.87]	1
	00633 Nitrotoluene degradation	K00196	cooF; anaerobic carbon-monoxide dehydrogenase iron sulfur subunit				1	1
		K10678	nfsA; nitroreductase [EC:1.-.-.-]				1
		K10679	nfnB, nfsB; nitroreductase / dihydropteridine reductase [EC:1.-.-.- 1.5.1.34]	1		1	1
		K10680	nemA; N-ethylmaleimide reductase [EC:1.-.-.-]	2	3	2	2	2
		K14578	nahAb, nagAb, ndoA, nbzAb, dntAb; naphthalene 1,2-dioxygenase ferredoxin component		1	1
		K14580	nahAd, ndoC, nbzAd, dntAd; naphthalene 1,2-dioxygenase subunit beta [EC:1.14.12.12 1.14.12.23 1.14.12.24]	1
		K14581	nahAa, nagAa, ndoR, nbzAa, dntAa; naphthalene 1,2-dioxygenase ferredoxin reductase component [EC:1.18.1.7]	1	1			1
	00642 Ethylbenzene degradation	K00632	fadA, fadI; acetyl-CoA acyltransferase [EC:2.3.1.16]	5	5	3	2	4
		K14578	nahAb, nagAb, ndoA, nbzAb, dntAb; naphthalene 1,2-dioxygenase ferredoxin component		1	1
		K14580	nahAd, ndoC, nbzAd, dntAd; naphthalene 1,2-dioxygenase subunit beta [EC:1.14.12.12 1.14.12.23 1.14.12.24]	1
		K14581	nahAa, nagAa, ndoR, nbzAa, dntAa; naphthalene 1,2-dioxygenase ferredoxin reductase component [EC:1.18.1.7]	1	1			1
	00643 Styrene degradation	K00146	feaB, tynC; phenylacetaldehyde dehydrogenase [EC:1.2.1.39]		1	1		1
		K00446	dmpB, xylE; catechol 2,3-dioxygenase [EC:1.13.11.2]					1
		K00451	HGD, hmgA; homogentisate 1,2-dioxygenase [EC:1.13.11.5]		1	1
		K01039	gctA; glutaconate CoA-transferase, subunit A [EC:2.8.3.12]			1
		K01040	gctB; glutaconate CoA-transferase, subunit B [EC:2.8.3.12]			1
		K01426	E3.5.1.4, amiE; amidase [EC:3.5.1.4]	2	3	5		1	9	7	6	7
		K01501	E3.5.5.1; nitrilase [EC:3.5.5.1]	1	2	2		1	1
		K01555	FAH, fahA; fumarylacetoacetase [EC:3.7.1.2]		1	1
		K01721	nthA; nitrile hydratase subunit alpha [EC:4.2.1.84]			1
		K01800	maiA, GSTZ1; maleylacetoacetate isomerase [EC:5.2.1.2]		1	1		1
		K10216	dmpD, xylF; 2-hydroxymuconate-semialdehyde hydrolase [EC:3.7.1.9]		1
		K10437	PHAA, PHACA, CYP504A1; phenylacetate 2-hydroxylase [EC:1.14.14.54]						1		2	3
		K10438	PHACB, CYP504B1; 3-hydroxyphenylacetate 6-hydroxylase [EC:1.14.13.63]									2
		K16171	faaH; fumarylacetoacetate (FAA) hydrolase [EC:3.7.1.2]		2			1
		K20807	nthB; nitrile hydratase subunit beta [EC:4.2.1.84]			1
	00791 Atrazine degradation	K01428	ureC; urease subunit alpha [EC:3.5.1.5]	1	1	1
		K01429	ureB; urease subunit beta [EC:3.5.1.5]	1	1	1
		K01430	ureA; urease subunit gamma [EC:3.5.1.5]	1	1	1
		K01457	atzF; allophanate hydrolase [EC:3.5.1.54]	1	1	2	3	2
		K01941	uca; urea carboxylase [EC:6.3.4.6]	2			3	2
		K06035	DDI2_3; cyanamide hydratase [EC:4.2.1.69]							1
		K14541	DUR1; urea carboxylase / allophanate hydrolase [EC:6.3.4.6 3.5.1.54]						1	1	1	1
		K19837	atzE; 1-carboxybiuret hydrolase [EC:3.5.1.131]				1	1
	00930 Caprolactam degradation	K00002	AKR1A1, adh; alcohol dehydrogenase (NADP+) [EC:1.1.1.2]						2	1	3
		K00496	alkB1_2, alkM; alkane 1-monooxygenase [EC:1.14.15.3]	1		1
		K01053	gnl, RGN; gluconolactonase [EC:3.1.1.17]		1			1				1
		K01692	paaF, echA; enoyl-CoA hydratase [EC:4.2.1.17]	2	4	3	2
		K01782	fadJ; 3-hydroxyacyl-CoA dehydrogenase / enoyl-CoA hydratase / 3-hydroxybutyryl-CoA epimerase [EC:1.1.1.35 4.2.1.17 5.1.2.3]	2	3	4	2	2
		K01825	fadB; 3-hydroxyacyl-CoA dehydrogenase / enoyl-CoA hydratase / 3-hydroxybutyryl-CoA epimerase / enoyl-CoA isomerase [EC:1.1.1.35 4.2.1.17 5.1.2.3 5.3.3.8]	1	1	2	1	1
		K03379	chnB; cyclohexanone monooxygenase [EC:1.14.13.22]	3		1				2
		K06446	DCAA; acyl-CoA dehydrogenase [EC:1.3.99.-]	1
		K07511	ECHS1; enoyl-CoA hydratase [EC:4.2.1.17]						1			1
		K14731	mlhB, chnC; epsilon-lactone hydrolase [EC:3.1.1.83]	1	1			1
		K18199	inhA; cyclohexyl-isocyanide hydratase [EC:4.2.1.103]			1
	00621 Dioxin degradation	K00480	E1.14.13.1; salicylate hydroxylase [EC:1.14.13.1]		2					3
		K01617	dmpH, xylI, nahK; 2-oxo-3-hexenedioate decarboxylase [EC:4.1.1.77]		1	1		1
		K01666	mhpE; 4-hydroxy 2-oxovalerate aldolase [EC:4.1.3.39]	1				1
		K01821	praC, xylH; 4-oxalocrotonate tautomerase [EC:5.3.2.6]		1		2	2
		K02554	mhpD; 2-keto-4-pentenoate hydratase [EC:4.2.1.80]	1
		K04073	mhpF; acetaldehyde dehydrogenase [EC:1.2.1.10]					1
		K08689	bphAa, bphA1, bphA; biphenyl 2,3-dioxygenase subunit alpha [EC:1.14.12.18]	1
		K15755	carBb; 2'-aminobiphenyl-2,3-diol 1,2-dioxygenase, large subunit [EC:1.13.11.-]	1	1
		K18365	bphI, xylK, nahM, tesG; 4-hydroxy-2-oxovalerate/4-hydroxy-2-oxohexanoate aldolase [EC:4.1.3.39 4.1.3.43]	1				1
		K18366	bphJ, xylQ, nahO, tesF; acetaldehyde/propanal dehydrogenase [EC:1.2.1.10 1.2.1.87]	1
	00626 Naphthalene degradation	K00001	E1.1.1.1, adh; alcohol dehydrogenase [EC:1.1.1.1]	3	1		1	4
		K00121	frmA, ADH5, adhC; S-(hydroxymethyl)glutathione dehydrogenase / alcohol dehydrogenase [EC:1.1.1.284 1.1.1.1]	3	2	1	1	1	1	1	1	1
		K00480	E1.14.13.1; salicylate hydroxylase [EC:1.14.13.1]		2					3
		K04072	adhE; acetaldehyde dehydrogenase / alcohol dehydrogenase [EC:1.2.1.10 1.1.1.1]				1	1
		K13953	adhP; alcohol dehydrogenase, propanol-preferring [EC:1.1.1.1]				1	1	6	5	3	3
		K13954	yiaY; alcohol dehydrogenase [EC:1.1.1.1]	1	2	2		1
		K14578	nahAb, nagAb, ndoA, nbzAb, dntAb; naphthalene 1,2-dioxygenase ferredoxin component		1	1
		K14580	nahAd, ndoC, nbzAd, dntAd; naphthalene 1,2-dioxygenase subunit beta [EC:1.14.12.12 1.14.12.23 1.14.12.24]	1
		K14581	nahAa, nagAa, ndoR, nbzAa, dntAa; naphthalene 1,2-dioxygenase ferredoxin reductase component [EC:1.18.1.7]	1	1			1
		K14582	nahB, doxE; cis-1,2-dihydro-1,2-dihydroxynaphthalene/dibenzothiophene dihydrodiol dehydrogenase [EC:1.3.1.29 1.3.1.60]	1
		K14584	nahD; 2-hydroxychromene-2-carboxylate isomerase [EC:5.99.1.4]		1
	00624 Polycyclic aromatic hydrocarbon degradation	K00448	pcaG; protocatechuate 3,4-dioxygenase, alpha subunit [EC:1.13.11.3]		1	1		1
		K00449	pcaH; protocatechuate 3,4-dioxygenase, beta subunit [EC:1.13.11.3]		1	1		1
		K00480	E1.14.13.1; salicylate hydroxylase [EC:1.14.13.1]		2					3
		K04100	ligA; protocatechuate 4,5-dioxygenase, alpha chain [EC:1.13.11.8]		1
		K04101	ligB; protocatechuate 4,5-dioxygenase, beta chain [EC:1.13.11.8]	1	2		1
		K14578	nahAb, nagAb, ndoA, nbzAb, dntAb; naphthalene 1,2-dioxygenase ferredoxin component		1	1
		K14580	nahAd, ndoC, nbzAd, dntAd; naphthalene 1,2-dioxygenase subunit beta [EC:1.14.12.12 1.14.12.23 1.14.12.24]	1
		K14581	nahAa, nagAa, ndoR, nbzAa, dntAa; naphthalene 1,2-dioxygenase ferredoxin reductase component [EC:1.18.1.7]	1	1			1
		K14582	nahB, doxE; cis-1,2-dihydro-1,2-dihydroxynaphthalene/dibenzothiophene dihydrodiol dehydrogenase [EC:1.3.1.29 1.3.1.60]	1
		K21105	E3.1.1.102; mono(ethylene terephthalate) hydrolase [EC:3.1.1.102]		1
	00365 Furfural degradation	K16873	hmfH; 5-(hydroxymethyl)furfural/furfural oxidase [EC:1.1.3.47 1.1.3.-]		1	1		1
		K16874	hmfF; 2,5-furandicarboxylate decarboxylase 1				1
	00984 Steroid degradation	K05898	kstD; 3-oxosteroid 1-dehydrogenase [EC:1.3.99.4]		3
		K15983	kshB; 3-ketosteroid 9alpha-monooxygenase subunit B [EC:1.14.15.30]		1
	00980 Metabolism of xenobiotics by cytochrome P450	K00001	E1.1.1.1, adh; alcohol dehydrogenase [EC:1.1.1.1]	3	1		1	4
		K00121	frmA, ADH5, adhC; S-(hydroxymethyl)glutathione dehydrogenase / alcohol dehydrogenase [EC:1.1.1.284 1.1.1.1]	3	2	1	1	1	1	1	1	1
		K00129	ALDH3; aldehyde dehydrogenase (NAD(P)+) [EC:1.2.1.5]						3	2	4	3
		K00799	GST, gst; glutathione S-transferase [EC:2.5.1.18]	5	7	10	7	7	5	3	3	2
		K01253	EPHX1; microsomal epoxide hydrolase [EC:3.3.2.9]							1
		K13953	adhP; alcohol dehydrogenase, propanol-preferring [EC:1.1.1.1]				1	1	6	5
	00982 Drug metabolism - cytochrome P450	K00001	E1.1.1.1, adh; alcohol dehydrogenase [EC:1.1.1.1]	3	1		1	4
		K00121	frmA, ADH5, adhC; S-(hydroxymethyl)glutathione dehydrogenase / alcohol dehydrogenase [EC:1.1.1.284 1.1.1.1]	3	2	1	1	1	1	1	1	1
		K00129	ALDH3; aldehyde dehydrogenase (NAD(P)+) [EC:1.2.1.5]						3	2	4	3
		K00274	MAO, aofH; monoamine oxidase [EC:1.4.3.4]		1	1
		K00799	GST, gst; glutathione S-transferase [EC:2.5.1.18]	5	7	10	7	7	5	3	3	2
		K13953	adhP; alcohol dehydrogenase, propanol-preferring [EC:1.1.1.1]				1	1	6	5
	00983 Drug metabolism - other enzymes	K00088	IMPDH, guaB; IMP dehydrogenase [EC:1.1.1.205]	1	1	2	2	2	1	1	1	1
		K00106	XDH; xanthine dehydrogenase/oxidase [EC:1.17.1.4 1.17.3.2]								1
		K00569	TPMT, tpmT; thiopurine S-methyltransferase [EC:2.1.1.67]		1	1
		K00757	udp, UPP; uridine phosphorylase [EC:2.4.2.3]				1	1
		K00758	deoA, TYMP; thymidine phosphorylase [EC:2.4.2.4]		1		1	1
		K00760	hprT, hpt, HPRT1; hypoxanthine phosphoribosyltransferase [EC:2.4.2.8]	1	1	1	1	1
		K00799	GST, gst; glutathione S-transferase [EC:2.5.1.18]	5	7	10	7	7	5	3	3	2
		K00857	tdk, TK; thymidine kinase [EC:2.7.1.21]				1	1
		K00876	udk, UCK; uridine kinase [EC:2.7.1.48]				1	1	2	2	2	2
		K00940	ndk, NME; nucleoside-diphosphate kinase [EC:2.7.4.6]	1	1	1	1	1	1	1	1	1
		K01431	UPB1, pydC; beta-ureidopropionase [EC:3.5.1.6]						1	1	1	1
		K01464	DPYS, dht, hydA; dihydropyrimidinase [EC:3.5.2.2]			1			1			1
		K01489	cdd, CDA; cytidine deaminase [EC:3.5.4.5]				1	1	1	1	1	1
		K01519	rdgB, ITPA; XTP/dITP diphosphohydrolase [EC:3.6.1.66]						2	1	1	1
		K01520	dut, DUT; dUTP diphosphatase [EC:3.6.1.23]	1	1	1	1	1	1	1	1	1
		K01951	guaA, GMPS; GMP synthase (glutamine-hydrolysing) [EC:6.3.5.2]	2	3	2	2	3	2	2	2	2
		K03782	katG; catalase-peroxidase [EC:1.11.1.21]		1		1	1
		K10807	RRM1; ribonucleoside-diphosphate reductase subunit M1 [EC:1.17.4.1]						2	2	3	2
		K10808	RRM2; ribonucleoside-diphosphate reductase subunit M2 [EC:1.17.4.1]						1	1	1	1
		K13421	UMPS; uridine monophosphate synthetase [EC:2.4.2.10 4.1.1.23]						1	1	1	1
		K13800	CMPK1, UMPK; UMP-CMP kinase [EC:2.7.4.14]						1	1	1	1
Ac58 = Acinetobacter sp. ChDrLvgB58; Ps09 = Pseudomonas sp. ChDrLvgB09; Ps60 = Pseudomonas carnis ChDrAdgB60; Ra13 = Rahnella contaminans ChDrAdgB13; Se1961 = Serratia sp. CDBB-1961; Cy46 = Cyberlindnera americana ChDrAdgY46; Da58 = Danielia sp. ChDrAdgY58; Ca41 = Candida sp. ChDrAdgY41; Zy45 = Zygoascus sp. ChDrAdgY45.

## Sheet: KO-Modules
Supplemental Table 3.3. Complete modules of KEGG mapper reconstruction from bacteria and yeast strains
Module-Level 1	Module-Level 2	Module-Level 3	Number of KO- Level 4
Carbohydrate metabolism	Central carbohydrate metabolism	M00001 Glycolysis (Embden-Meyerhof pathway), glucose => pyruvate	17
		M00002 Glycolysis, core module involving three-carbon compounds	8
		M00003 Gluconeogenesis, oxaloacetate => fructose-6P	14
		M00307 Pyruvate oxidation, pyruvate => acetyl-CoA	6
		M00009 Citrate cycle (TCA cycle, Krebs cycle)	31
		M00010 Citrate cycle, first carbon oxidation, oxaloacetate => 2-oxoglutarate	6
		M00011 Citrate cycle, second carbon oxidation, 2-oxoglutarate => oxaloacetate	25
		M00004 Pentose phosphate pathway (Pentose phosphate cycle)	11
		M00006 Pentose phosphate pathway, oxidative phase, glucose 6P => ribulose 5P	4
		M00007 Pentose phosphate pathway, non-oxidative phase, fructose 6P => ribose 5P	5
		M00005 PRPP biosynthesis, ribose 5P => PRPP	1
		M00008 Entner-Doudoroff pathway, glucose-6P => glyceraldehyde-3P + pyruvate	5
	Other carbohydrate metabolism	M00631 D-Galacturonate degradation (bacteria), D-galacturonate => pyruvate + D-glyceraldehyde 3P	6
		M00061 D-Glucuronate degradation, D-glucuronate => pyruvate + D-glyceraldehyde 3P	6
		M00632 Galactose degradation, Leloir pathway, galactose => alpha-D-glucose-1P	4
		M00552 D-galactonate degradation, De Ley-Doudoroff pathway, D-galactonate => glycerate-3P	5
		M00550 Ascorbate degradation, ascorbate => D-xylulose-5P	7
		M00854 Glycogen biosynthesis, glucose-1P => glycogen/starch	6
		M00855 Glycogen degradation, glycogen => glucose-6P	7
		M00565 Trehalose biosynthesis, D-glucose 1P => trehalose	6
		M00549 Nucleotide sugar biosynthesis, glucose => UDP-glucose	5
		M00554 Nucleotide sugar biosynthesis, galactose => UDP-galactose	2
		M00892 UDP-N-acetyl-D-glucosamine biosynthesis, eukaryotes, glucose => UDP-GlcNAc	7
		M00909 UDP-N-acetyl-D-glucosamine biosynthesis, prokaryotes, glucose => UDP-GlcNAc	5
		M00761 Undecaprenylphosphate alpha-L-Ara4N biosynthesis, UDP-GlcA => undecaprenyl phosphate alpha-L-Ara4N	4
		M00012 Glyoxylate cycle	8
		M00982 Methylcitrate cycle	19
Energy metabolism	Carbon fixation	M00168 CAM (Crassulacean acid metabolism), dark	3
		M00170 C4-dicarboxylic acid cycle, phosphoenolpyruvate carboxykinase type	4
		M00579 Phosphate acetyltransferase-acetate kinase pathway, acetyl-CoA => acetate	2
	Methane metabolism	M00344 Formaldehyde assimilation, xylulose monophosphate pathway	4
	Nitrogen metabolism	M00531 Assimilatory nitrate reduction, nitrate => ammonia	4
		M00530 Dissimilatory nitrate reduction, nitrate => ammonia	7
	Sulfur metabolism	M00176 Assimilatory sulfate reduction, sulfate => H2S	8
	ATP synthesis	M00144 NADH:quinone oxidoreductase, prokaryotes	13
		M00143 NADH dehydrogenase (ubiquinone) Fe-S protein/flavoprotein complex, mitochondria	10
		M00149 Succinate dehydrogenase, prokaryotes	4
		M00150 Fumarate reductase, prokaryotes	4
		M00148 Succinate dehydrogenase (ubiquinone)	4
		M00151 Cytochrome bc1 complex respiratory unit	3
		M00152 Cytochrome bc1 complex	10
		M00155 Cytochrome c oxidase, prokaryotes	3
		M00153 Cytochrome bd ubiquinol oxidase	3
		M00417 Cytochrome o ubiquinol oxidase	4
		M00157 F-type ATPase, prokaryotes and chloroplasts	8
Lipid metabolism	Fatty acid metabolism	M00082 Fatty acid biosynthesis, initiation	10
		M00083 Fatty acid biosynthesis, elongation	9
		M00415 Fatty acid elongation in endoplasmic reticulum	5
		M00086 beta-Oxidation, acyl-CoA synthesis	1
		M00087 beta-Oxidation	11
	Sterol biosynthesis	M00102 Ergocalciferol biosynthesis, FPP => ergosterol/ergocalciferol	13
	Lipid metabolism	M00089 Triacylglycerol biosynthesis	9
		M00098 Acylglycerol degradation	5
		M00090 Phosphatidylcholine (PC) biosynthesis, choline => PC	3
		M00091 Phosphatidylcholine (PC) biosynthesis, PE => PC	2
		M00092 Phosphatidylethanolamine (PE) biosynthesis, ethanolamine => PE	3
		M00093 Phosphatidylethanolamine (PE) biosynthesis, PA => PS => PE	4
		M00094 Ceramide biosynthesis	4
		M00100 Sphingosine degradation	2
Nucleotide metabolism	Purine metabolism	M00048 De novo purine biosynthesis, PRPP + glutamine => IMP	15
		M00049 Adenine ribonucleotide biosynthesis, IMP => ADP,ATP	5
		M00050 Guanine ribonucleotide biosynthesis, IMP => GDP,GTP	4
		M00053 Deoxyribonucleotide biosynthesis, ADP/GDP/CDP/UDP => dATP/dGTP/dCTP/dUTP	5
		M00958 Adenine ribonucleotide degradation, AMP => Urate	17
		M00959 Guanine ribonucleotide degradation, GMP => Urate	16
		M00546 Purine degradation, xanthine => urea	13
	Pyrimidine metabolism	M00051 De novo pyrimidine biosynthesis, glutamine (+ PRPP) => UMP	12
		M00052 Pyrimidine ribonucleotide biosynthesis, UMP => UDP/UTP,CDP/CTP	4
		M00938 Pyrimidine deoxyribonucleotide biosynthesis, UDP => dTTP	8
		M00046 Pyrimidine degradation, uracil => beta-alanine, thymine => 3-aminoisobutanoate	5
		M00939 Pyrimidine degradation, uracil => 3-hydroxypropanoate	6
Amino acid metabolism	Serine and threonine metabolism	M00020 Serine biosynthesis, glycerate-3P => serine	4
		M00018 Threonine biosynthesis, aspartate => homoserine => threonine	9
		M00621 Glycine cleavage system	4
		M00555 Betaine biosynthesis, choline => betaine	2
	Cysteine and methionine metabolism	M00021 Cysteine biosynthesis, serine => cysteine	3
		M00338 Cysteine biosynthesis, homocysteine + serine => cysteine	2
		M00017 Methionine biosynthesis, aspartate => homoserine => methionine	12
		M00034 Methionine salvage pathway	13
		M00035 Methionine degradation	4
	Branched-chain amino acid metabolism	M00019 Valine/isoleucine biosynthesis, pyruvate => valine / 2-oxobutanoate => isoleucine	6
		M00570 Isoleucine biosynthesis, threonine => 2-oxobutanoate => isoleucine	8
		M00432 Leucine biosynthesis, 2-oxoisovalerate => 2-oxoisocaproate	5
		M00036 Leucine degradation, leucine => acetoacetate + acetyl-CoA	12
	Lysine metabolism	M00016 Lysine biosynthesis, succinyl-DAP pathway, aspartate => lysine	12
		M00526 Lysine biosynthesis, DAP dehydrogenase pathway, aspartate => lysine	8
		M00030 Lysine biosynthesis, AAA pathway, 2-oxoglutarate => 2-aminoadipate => lysine	8
		M00433 Lysine biosynthesis, 2-oxoglutarate => 2-oxoadipate	4
	Arginine and proline metabolism	M00028 Ornithine biosynthesis, glutamate => ornithine	11
		M00844 Arginine biosynthesis, ornithine => arginine	4
		M00845 Arginine biosynthesis, glutamate => acetylcitrulline => arginine	7
		M00015 Proline biosynthesis, glutamate => proline	3
		M00970 Proline degradation, proline => glutamate	3
		M00972 Proline metabolism	3
		M00879 Arginine succinyltransferase pathway, arginine => glutamate	5
	Polyamine biosynthesis	M00133 Polyamine biosynthesis, arginine => agmatine => putrescine => spermidine	5
		M00134 Polyamine biosynthesis, arginine => ornithine => putrescine	2
		M00135 GABA biosynthesis, eukaryotes, putrescine => GABA	3
		M00136 GABA biosynthesis, prokaryotes, putrescine => GABA	4
	Histidine metabolism	M00026 Histidine biosynthesis, PRPP => histidine	15
		M00045 Histidine degradation, histidine => N-formiminoglutamate => glutamate	6
	Aromatic amino acid metabolism	M00022 Shikimate pathway, phosphoenolpyruvate + erythrose-4P => chorismate	9
		M00023 Tryptophan biosynthesis, chorismate => tryptophan	14
		M00024 Phenylalanine biosynthesis, chorismate => phenylpyruvate => phenylalanine	8
		M00025 Tyrosine biosynthesis, chorismate => HPP => tyrosine	8
		M00040 Tyrosine biosynthesis, chorismate => arogenate => tyrosine	4
		M00044 Tyrosine degradation, tyrosine => homogentisate	7
		M00533 Homoprotocatechuate degradation, homoprotocatechuate => 2-oxohept-3-enedioate	4
	Other amino acid metabolism	M00027 GABA (gamma-Aminobutyrate) shunt	6
		M00118 Glutathione biosynthesis, glutamate => glutathione	5
		M00947 D-Arginine racemization, D-arginine => L-arginine	2
		M00948 Hydroxyproline degradation, trans-4-hydroxy-L-proline => 2-oxoglutarate	5
Glycan metabolism	Glycan biosynthesis	M00055 N-glycan precursor biosynthesis	13
		M00072 N-glycosylation by oligosaccharyltransferase	6
	Lipopolysaccharide metabolism	M00060 KDO2-lipid A biosynthesis, Raetz pathway, LpxL-LpxM type	9
		M00063 CMP-KDO biosynthesis	4
		M00064 ADP-L-glycero-D-manno-heptose biosynthesis	5
Metabolism of cofactors and vitamins	Cofactor and vitamin metabolism	M00127 Thiamine biosynthesis, prokaryotes, AIR (+ DXP/tyrosine) => TMP/TPP	10
		M00898 Thiamine biosynthesis, pyridoxal-5P => TMP/thiamine/TPP	5
		M00899 Thiamine salvage pathway, HMP/HET => TMP	4
		M00125 Riboflavin biosynthesis, plants and bacteria, GTP => riboflavin/FMN/FAD	10
		M00911 Riboflavin biosynthesis, fungi, GTP => riboflavin/FMN/FAD	8
		M00124 Pyridoxal-P biosynthesis, erythrose-4P => pyridoxal-P	6
		M00916 Pyridoxal-P biosynthesis, R5P + glyceraldehyde-3P + glutamine => pyridoxal-P	2
		M00115 NAD biosynthesis, aspartate => quinolinate => NAD	8
		M00912 NAD biosynthesis, tryptophan => quinolinate => NAD	13
		M00622 Nicotinate degradation, nicotinate => fumarate	7
		M00119 Pantothenate biosynthesis, valine/L-aspartate => pantothenate	5
		M00913 Pantothenate biosynthesis, 2-oxoisovalerate/spermine => pantothenate	5
		M00120 Coenzyme A biosynthesis, pantothenate => CoA	9
		M00572 Pimeloyl-ACP biosynthesis, BioC-BioH pathway, malonyl-ACP => pimeloyl-ACP	7
		M00123 Biotin biosynthesis, pimeloyl-ACP/CoA => biotin	4
		M00881 Lipoic acid biosynthesis, plants and bacteria, octanoyl-ACP => dihydrolipoyl-E2/H	2
		M00126 Tetrahydrofolate biosynthesis, GTP => THF	13
		M00880 Molybdenum cofactor biosynthesis, GTP => molybdenum cofactor	7
		M00141 C1-unit interconversion, eukaryotes	2
		M00846 Siroheme biosynthesis, glutamyl-tRNA => siroheme	11
		M00868 Heme biosynthesis, animals and fungi, glycine => heme	8
		M00121 Heme biosynthesis, plants and bacteria, glutamate => heme	14
		M00122 Cobalamin biosynthesis, cobyrinate a,c-diamide => cobalamin	9
		M00117 Ubiquinone biosynthesis, prokaryotes, chorismate (+ polyprenyl-PP) => ubiquinol	10
		M00128 Ubiquinone biosynthesis, eukaryotes, 4-hydroxybenzoate + polyprenyl-PP => ubiquinol	5
		M00116 Menaquinone biosynthesis, chorismate (+ polyprenyl-PP) => menaquinol	9
Biosynthesis of terpenoids and polyketides	Terpenoid backbone biosynthesis	M00095 C5 isoprenoid biosynthesis, mevalonate pathway	7
		M00096 C5 isoprenoid biosynthesis, non-mevalonate pathway	8
		M00364 C10-C20 isoprenoid biosynthesis, bacteria	3
		M00367 C10-C20 isoprenoid biosynthesis, non-plant eukaryotes	3
		M00793 dTDP-L-rhamnose biosynthesis	4
Biosynthesis of other secondary metabolites	Biosynthesis of other bacterial compounds	M00918 Aerobactin biosynthesis, lysine => aerobactin	4
Xenobiotics biodegradation	Aromatics degradation	M00551 Benzoate degradation, benzoate => catechol / methylbenzoate => methylcatechol	4
		M00637 Anthranilate degradation, anthranilate => catechol	4
		M00568 Catechol ortho-cleavage, catechol => 3-oxoadipate	5
		M00569 Catechol meta-cleavage, catechol => acetyl-CoA / 4-methylcatechol => propanoyl-CoA	9
		M00878 Phenylacetate degradation, phenylaxetate => acetyl-CoA/succinyl-CoA	11
Gene set	Drug resistance	M00851 Carbapenem resistance	4
		M00745 Imipenem resistance, repression of porin OprD	6
		M00641 Multidrug resistance, efflux pump MexEF-OprN	4
		M00642 Multidrug resistance, efflux pump MexJK-OprM	4
Module set	Metabolic capacity	M00615 Nitrate assimilation	4
		M00616 Sulfate-sulfur assimilation	4

## Sheet: Modules-Detoxification
Supplemental Table 3.4. KO-enzyme description of modules associated with detoxification
Module-Level 2	Module-Level 3	KEGG_ko	ko_enzyme	Number of genes
				Ac58	Ps09	Ps60	Ra13	Se1961	Cy46	Da58	Ca41	Zy45
Aromatics degradation	M00551 Benzoate degradation, benzoate => catechol / methylbenzoate => methylcatechol	K05549	benA-xylX; benzoate/toluate 1,2-dioxygenase subunit alpha [EC:1.14.12.10 1.14.12.-]	1	1			1
		K05550	benB-xylY; benzoate/toluate 1,2-dioxygenase subunit beta [EC:1.14.12.10 1.14.12.-]	1	1			1
		K05783	benD-xylL; dihydroxycyclohexadiene carboxylate dehydrogenase [EC:1.3.1.25 1.3.1.-]	1	1			1
		K05784	benC-xylZ; benzoate/toluate 1,2-dioxygenase reductase component [EC:1.18.1.-]	1	1			1
	M00637 Anthranilate degradation, anthranilate => catechol	K05599	antA; anthranilate 1,2-dioxygenase (deaminating, decarboxylating) large subunit [EC:1.14.12.1]			1		1
		K05600	antB; anthranilate 1,2-dioxygenase (deaminating, decarboxylating) small subunit [EC:1.14.12.1]			1
		K11311	antC; anthranilate 1,2-dioxygenase reductase component [EC:1.18.1.-]			1
		K18248	andAb; anthranilate 1,2-dioxygenase ferredoxin component					1
	M00568 Catechol ortho-cleavage, catechol => 3-oxoadipate	K01055	pcaD; 3-oxoadipate enol-lactonase [EC:3.1.1.24]	1	3	3		1
		K01856	catB; muconate cycloisomerase [EC:5.5.1.1]	1	1	1	2	2
		K03381	catA; catechol 1,2-dioxygenase [EC:1.13.11.1]	1	3	1		1	1	1
		K03464	catC; muconolactone D-isomerase [EC:5.3.3.4]	1	1	1		1
		K14727	pcaL; 3-oxoadipate enol-lactonase / 4-carboxymuconolactone decarboxylase [EC:3.1.1.24 4.1.1.44]		1	1
	M00569 Catechol meta-cleavage, catechol => acetyl-CoA / 4-methylcatechol => propanoyl-CoA	K00446	dmpB, xylE; catechol 2,3-dioxygenase [EC:1.13.11.2]					1
		K01617	dmpH, xylI, nahK; 2-oxo-3-hexenedioate decarboxylase [EC:4.1.1.77]		1	1		1
		K01666	mhpE; 4-hydroxy 2-oxovalerate aldolase [EC:4.1.3.39]	1				1
		K01821	praC, xylH; 4-oxalocrotonate tautomerase [EC:5.3.2.6]		1		2	2
		K02554	mhpD; 2-keto-4-pentenoate hydratase [EC:4.2.1.80]	1
		K04073	mhpF; acetaldehyde dehydrogenase [EC:1.2.1.10]					1
		K10216	dmpD, xylF; 2-hydroxymuconate-semialdehyde hydrolase [EC:3.7.1.9]		1
		K18365	bphI, xylK, nahM, tesG; 4-hydroxy-2-oxovalerate/4-hydroxy-2-oxohexanoate aldolase [EC:4.1.3.39 4.1.3.43]	1				1
		K18366	bphJ, xylQ, nahO, tesF; acetaldehyde/propanal dehydrogenase [EC:1.2.1.10 1.2.1.87]	1
	M00878 Phenylacetate degradation, phenylaxetate => acetyl-CoA/succinyl-CoA	K00074	paaH, hbd, fadB, mmgB; 3-hydroxybutyryl-CoA dehydrogenase [EC:1.1.1.157]	2	2			3				1
		K01692	paaF, echA; enoyl-CoA hydratase [EC:4.2.1.17]	2	4	3		2
		K01912	paaK; phenylacetate-CoA ligase [EC:6.2.1.30]	2	1			1
		K02609	paaA; ring-1,2-phenylacetyl-CoA epoxidase subunit PaaA [EC:1.14.13.149]	1	1			1
		K02610	paaB; ring-1,2-phenylacetyl-CoA epoxidase subunit PaaB	1	1			1
		K02611	paaC; ring-1,2-phenylacetyl-CoA epoxidase subunit PaaC [EC:1.14.13.149]	1	1			1
		K02612	paaD; ring-1,2-phenylacetyl-CoA epoxidase subunit PaaD	1	1			1
		K02613	paaE; ring-1,2-phenylacetyl-CoA epoxidase subunit PaaE	1	2			1
		K02615	paaJ; 3-oxo-5,6-didehydrosuberyl-CoA/3-oxoadipyl-CoA thiolase [EC:2.3.1.223 2.3.1.174]	2	1			2
		K02618	paaZ; oxepin-CoA hydrolase / 3-oxo-5,6-dehydrosuberyl-CoA semialdehyde dehydrogenase [EC:3.3.2.12 1.2.1.91]	1	1			1
		K15866	paaG; 2-(1,2-epoxy-1,2-dihydrophenyl)acetyl-CoA isomerase [EC:5.3.3.18]	3	1			1
Ac58 = Acinetobacter sp. ChDrLvgB58; Ps09 = Pseudomonas sp. ChDrLvgB09; Ps60 = Pseudomonas carnis ChDrAdgB60; Ra13 = Rahnella contaminans ChDrAdgB13; Se1961 = Serratia sp. CDBB-1961; Cy46 = Cyberlindnera americana ChDrAdgY46; Da58 = Danielia sp. ChDrAdgY58; Ca41 = Candida sp. ChDrAdgY41; Zy45 = Zygoascus sp. ChDrAdgY45.

## Sheet: KO-Aromatic Degradation
Supplemental Table 3.5. KO-enzyme description of the degradation of ferulate, vanillin and benzoate
Pathway	KEGG_ko	ko_enzyme	Number of genes
			Ac58	Ps09	Ps60	Ra13	Se1961	Cy46	Da58	Ca41	Zy45
Ferulate degradation	K12508	fcs; feruloyl-CoA synthase [EC:6.2.1.34]		1
	K18383	ferB; feruloyl-CoA hydratase/lyase [EC:4.1.2.61]		1
Vanillin degradation	K21802	vdh; vanillin dehydrogenase [EC:1.2.1.67]		1
	K03862	vanA; vanillate monooxygenase [EC:1.14.13.82]	1	1			1
	K03863	vanB; vanillate monooxygenase ferredoxin subunit		1
protocatechuate degradation	K00449	pcaH; protocatechuate 3,4-dioxygenase, beta subunit [EC:1.13.11.3]		1	1		1
	K00448	pcaG; protocatechuate 3,4-dioxygenase, alpha subunit [EC:1.13.11.3]		1	1		1
	K01857	pcaB; 3-carboxy-cis,cis-muconate cycloisomerase [EC:5.5.1.2]		1	1		1
	K01607	pcaC; 4-carboxymuconolactone decarboxylase [EC:4.1.1.44]	1	6	2	2	3
	K01055	pcaD; 3-oxoadipate enol-lactonase [EC:3.1.1.24]	1	3	3		1
3-oxoadipate degradation	K14727	pcaL; 3-oxoadipate enol-lactonase / 4-carboxymuconolactone decarboxylase [EC:3.1.1.24 4.1.1.44]		1	1
	K01031	pcaI; 3-oxoadipate CoA-transferase, alpha subunit [EC:2.8.3.6]	2	1			1
	K01032	pcaJ; 3-oxoadipate CoA-transferase, beta subunit [EC:2.8.3.6]	2	1			1
	K07823	pcaF; 3-oxoadipyl-CoA thiolase [EC:2.3.1.174]	1	1	1		2
	K00632	fadA, fadI; acetyl-CoA acyltransferase [EC:2.3.1.16]	1	2	2	2	2
Benzoate degradation	K05549	benA-xylX; benzoate/toluate 1,2-dioxygenase subunit alpha [EC:1.14.12.10 1.14.12.-]	1	1			1
	K05550	benB-xylY; benzoate/toluate 1,2-dioxygenase subunit beta [EC:1.14.12.10 1.14.12.-]	1	1			1
	K05784	benC-xylZ; benzoate/toluate 1,2-dioxygenase reductase component [EC:1.18.1.-]	1	1			1
	K05783	benD-xylL; dihydroxycyclohexadiene carboxylate dehydrogenase [EC:1.3.1.25 1.3.1.-]	1	1			1
catechol meta-cleavage	K00446	dmpB, xylE; catechol 2,3-dioxygenase [EC:1.13.11.2]					1
	K10216	dmpD, xylF; 2-hydroxymuconate-semialdehyde hydrolase [EC:3.7.1.9]		1
	K02554	mhpD; 2-keto-4-pentenoate hydratase [EC:4.2.1.80]	1
	K01666	mhpE; 4-hydroxy 2-oxovalerate aldolase [EC:4.1.3.39]	1				1
	K04073	mhpF; acetaldehyde dehydrogenase [EC:1.2.1.10]					1
	K18366	bphJ, xylQ, nahO, tesF; acetaldehyde/propanal dehydrogenase [EC:1.2.1.10 1.2.1.87]	1
catechol ortho-cleavage	K03381	catA; catechol 1,2-dioxygenase [EC:1.13.11.1]	1	3	1		1	1	1
	K01856	catB; muconate cycloisomerase [EC:5.5.1.1]	1	1	1	2	2
	K03464	catC; muconolactone D-isomerase [EC:5.3.3.4]	1	1	1		1
Ac58 = Acinetobacter sp. ChDrLvgB58; Ps09 = Pseudomonas sp. ChDrLvgB09; Ps60 = Pseudomonas carnis ChDrAdgB60; Ra13 = Rahnella contaminans ChDrAdgB13; Se1961 = Serratia sp. CDBB-1961; Cy46 = Cyberlindnera americana ChDrAdgY46; Da58 = Danielia sp. ChDrAdgY58.
