# Supplementary material for: Comparative genomics of dominant members of the gut core microbiome of the bark beetle, Dendroctonus rhizophagus (Curculionidae: Scolytinae) reveals potential functional complementarity in the detoxification process
Source: BMC Genomics. 2025 Nov 19;26:1064. doi: 10.1186/s12864-025-12279-1 (PMC12628601; doi:10.1186/s12864-025-12279-1)
Supplement: Supplementary file 5 — Supplemental Table 4. [file 12864_2025_12279_MOESM5_ESM.xlsx]

## Sheet: ABC
Supplemental Table 4.1. TCDB classification and subcelullar description of ABC transporter families in bacterial strains
Qseqid	TCDB Classification										Physicochemical features
	Accession	Target name	Pident	Evalue	Bitscore	Subfamily	Description	Abbreviation	System	Description	Length (aa)	Molecular weight (kDa)	Isoelectric point	Subcellular localization
Ac58.1480	PF00005.32	ABC_tran	46.747	5.14e-166	486	3.A.1.5	The Peptide/Opine/Nickel Uptake Transporter (PepT) Family	PepT	3.A.1.5.11	Glutathione porter, YliABCD or GsiABCD (Suzuki et al., 2005). Changes in the redox balance in the medium and in E. coli cells affect the ability of bacteria to form biofilms. An increase in the level of aeration in the culture of wild-type bacteria led to a 3-fold decrease in the mass of biofilms (Kalashnikova et al. 2023).	578	64.78	6.79	Cytoplasmic Membrane
Ps09.2249	PF00005.32	ABC_tran	41.423	4.95e-60	192	3.A.1.5	The Peptide/Opine/Nickel Uptake Transporter (PepT) Family	PepT	3.A.1.5.20	5-6 amino acyl oligopeptide transporter AppA-F (Koide and Hoch, 1994).	253	27.96	7.28	Cytoplasmic Membrane
Ps09.2250	PF00005.32	ABC_tran	45.522	1.78e-73	228	3.A.1.5	The Peptide/Opine/Nickel Uptake Transporter (PepT) Family	PepT	3.A.1.5.2	Dipeptide porter. Also transports δ-aminolevulinic acid (ALA) and heme (Létoffé et al., 2008).	279	31.3	9.21	Cytoplasmic Membrane
Ps09.2532	PF00005.32	ABC_tran	59.168	0	618	3.A.1.5	The Peptide/Opine/Nickel Uptake Transporter (PepT) Family	PepT	3.A.1.5.49	YejABEF with four subunits as indicated with YejA, a periplasmic peptide binding protein of 610 aas and 1 N-terminal TMS, YejB, a membrane protein with 360 aas and 6 TMSs, YejE, a membrane protein with 377 aas and 6 TMSs, and YejF, and an ATPase with 542 aas.	532	59.07	9.21	Cytoplasmic Membrane
Ps09.2742	PF00005.32	ABC_tran	59.434	0	614	3.A.1.5	The Peptide/Opine/Nickel Uptake Transporter (PepT) Family	PepT	3.A.1.5.49	YejABEF with four subunits as indicated with YejA, a periplasmic peptide binding protein of 610 aas and 1 N-terminal TMS, YejB, a membrane protein with 360 aas and 6 TMSs, YejE, a membrane protein with 377 aas and 6 TMSs, and YejF, and an ATPase with 542 aas.	528	58.48	7.06	Cytoplasmic Membrane
Ps09.3012	PF00005.32	ABC_tran	63.258	0	692	3.A.1.5	The Peptide/Opine/Nickel Uptake Transporter (PepT) Family	PepT	3.A.1.5.49	YejABEF with four subunits as indicated with YejA, a periplasmic peptide binding protein of 610 aas and 1 N-terminal TMS, YejB, a membrane protein with 360 aas and 6 TMSs, YejE, a membrane protein with 377 aas and 6 TMSs, and YejF, and an ATPase with 542 aas.	531	59.06	9	Cytoplasmic Membrane
Ps09.3292	PF00005.32	ABC_tran	51.75	0	537	3.A.1.5	The Peptide/Opine/Nickel Uptake Transporter (PepT) Family	PepT	3.A.1.5.17	The proline betaine uptake porter (Alloing et al., 2006)	614	65.84	7.26	Cytoplasmic Membrane
Ps09.3804	PF00005.32	ABC_tran	48.052	6.01e-137	408	3.A.1.5	The Peptide/Opine/Nickel Uptake Transporter (PepT) Family	PepT	3.A.1.5.48	Putative peptide uptake porter, DppABCD where A is a periplasmic receptor (R) B and C are membrane proteins (M) and D is a cytoplasmic ATPase (C) (Mandal et al. 2021).	555	59.87	7.94	Cytoplasmic Membrane
Ps09.5763	PF00005.32	ABC_tran	49.907	4.88e-157	458	3.A.1.5	The Peptide/Opine/Nickel Uptake Transporter (PepT) Family	PepT	3.A.1.5.48	Putative peptide uptake porter, DppABCD where A is a periplasmic receptor (R) B and C are membrane proteins (M) and D is a cytoplasmic ATPase (C) (Mandal et al. 2021).	535	57.33	9.26	Cytoplasmic Membrane
Ps09.962	PF00005.32	ABC_tran	88.235	0	594	3.A.1.5	The Peptide/Opine/Nickel Uptake Transporter (PepT) Family	PepT	3.A.1.5.39	Di- and tri-peptide transporter, DppBCDF with periplasmic substrate binding receptors, A1, A3, A5, A7 and A9, each with differing specificities for peptides (Pletzer et al. 2014).	323	35.92	9.3	Cytoplasmic Membrane
Ps09.963	PF00005.32	ABC_tran	81.132	0	535	3.A.1.5	The Peptide/Opine/Nickel Uptake Transporter (PepT) Family	PepT	3.A.1.5.39	Di- and tri-peptide transporter, DppBCDF with periplasmic substrate binding receptors, A1, A3, A5, A7 and A9, each with differing specificities for peptides (Pletzer et al. 2014).	322	35.02	5.92	Cytoplasmic Membrane
Ps60.2823	PF00005.32	ABC_tran	57.682	3.14e-139	409	3.A.1.5	The Peptide/Opine/Nickel Uptake Transporter (PepT) Family	PepT	3.A.1.5.49	YejABEF with four subunits as indicated with YejA, a periplasmic peptide binding protein of 610 aas and 1 N-terminal TMS, YejB, a membrane protein with 360 aas and 6 TMSs, YejE, a membrane protein with 377 aas and 6 TMSs, and YejF, and an ATPase with 542 aas.	435	47.48	9.45	Cytoplasmic Membrane
Ps60.3615	PF00005.32	ABC_tran	51.258	2.99e-99	295	3.A.1.5	The Peptide/Opine/Nickel Uptake Transporter (PepT) Family	PepT	3.A.1.5.36	Peptide transporter encoded adjacent to the putative transport system with TC#3.A.1.5.35 (Akanuma et al. 2011). Induced by exogenous S-adenosylmethionine (SAM) at a concentration of 2muM which also enhanced antibiotic production and inhibited morphological development (Park et al. 2005). SAM can be imported into cells. Mutants in the bldK genes confer resistance to the toxic tripeptide, bialaphos…	318	34.02	6.55	Cytoplasmic Membrane
Ps60.3616	PF00005.32	ABC_tran	49.383	3.93e-97	290	3.A.1.5	The Peptide/Opine/Nickel Uptake Transporter (PepT) Family	PepT	3.A.1.5.1	Oligopeptide porter (also takes up amino glycoside antibiotics such as kanamycin, streptomycin and neomycin as well as cell wall-derived peptides such as murein tripeptide). It transports substrate peptides of 2-5 amino acids with highest affinity for tripeptides. Also transports δ-aminolevulinic acid (ALA). [May be regulated by PTS Enzyme INtr-aspartokinase.] ATP-binding to OppDF may result in d…	323	35.01	6.6	Cytoplasmic Membrane
Ps60.3831	PF00005.32	ABC_tran	64.015	0	682	3.A.1.5	The Peptide/Opine/Nickel Uptake Transporter (PepT) Family	PepT	3.A.1.5.49	YejABEF with four subunits as indicated with YejA, a periplasmic peptide binding protein of 610 aas and 1 N-terminal TMS, YejB, a membrane protein with 360 aas and 6 TMSs, YejE, a membrane protein with 377 aas and 6 TMSs, and YejF, and an ATPase with 542 aas.	533	58.98	7.36	Cytoplasmic Membrane
Ps60.621	PF00005.32	ABC_tran	80.247	0	534	3.A.1.5	The Peptide/Opine/Nickel Uptake Transporter (PepT) Family	PepT	3.A.1.5.39	Di- and tri-peptide transporter, DppBCDF with periplasmic substrate binding receptors, A1, A3, A5, A7 and A9, each with differing specificities for peptides (Pletzer et al. 2014).	322	34.92	6.18	Cytoplasmic Membrane
Ps60.622	PF00005.32	ABC_tran	86.378	0	583	3.A.1.5	The Peptide/Opine/Nickel Uptake Transporter (PepT) Family	PepT	3.A.1.5.39	Di- and tri-peptide transporter, DppBCDF with periplasmic substrate binding receptors, A1, A3, A5, A7 and A9, each with differing specificities for peptides (Pletzer et al. 2014).	323	35.67	9.02	Cytoplasmic Membrane
Ra13.1107	PF00005.32	ABC_tran	66.032	1.46e-144	409	3.A.1.5	The Peptide/Opine/Nickel Uptake Transporter (PepT) Family	PepT	3.A.1.5.38	The putative D-alanyl-D-alanyl dipeptide permease, DdpABCDF; encoded within an operon that includes the D-ala-D-ala peptidase, DdpX (VanX, YddT). May also interact with the YegQ peptidase (P76403).	318	35.38	7.69	Cytoplasmic Membrane
Ra13.1108	PF00005.32	ABC_tran	67.188	1.39e-148	421	3.A.1.5	The Peptide/Opine/Nickel Uptake Transporter (PepT) Family	PepT	3.A.1.5.38	The putative D-alanyl-D-alanyl dipeptide permease, DdpABCDF; encoded within an operon that includes the D-ala-D-ala peptidase, DdpX (VanX, YddT). May also interact with the YegQ peptidase (P76403).	332	36.28	6.4	Cytoplasmic Membrane
Ra13.1363	PF00005.32	ABC_tran	70.521	0	842	3.A.1.5	The Peptide/Opine/Nickel Uptake Transporter (PepT) Family	PepT	3.A.1.5.11	Glutathione porter, YliABCD or GsiABCD (Suzuki et al., 2005). Changes in the redox balance in the medium and in E. coli cells affect the ability of bacteria to form biofilms. An increase in the level of aeration in the culture of wild-type bacteria led to a 3-fold decrease in the mass of biofilms (Kalashnikova et al. 2023). Mutants lacking components of the glutathione and thioredoxin redox syste…	618	67.76	6.89	Cytoplasmic Membrane
Ra13.1467	PF00005.32	ABC_tran	70.51	0	737	3.A.1.5	The Peptide/Opine/Nickel Uptake Transporter (PepT) Family	PepT	3.A.1.5.21	The Microcin C/peptide uptake porter, YejABEF (Novikova et al., 2007). The 'Trojan horse' antibiotic, microcin C, consists of a nonhydrolyzable aspartyl-adenylate that is efficiently imported into bacterial cells owing to a covalently attached peptide. Once inside the cell, the peptide "carrier" is removed by proteolytic processing to release a potent aspartyl tRNA synthetase inhibitor (Severinov…	537	59.86	9.15	Cytoplasmic Membrane
Ra13.215	PF00005.32	ABC_tran	57.529	6.12e-101	304	3.A.1.5	The Peptide/Opine/Nickel Uptake Transporter (PepT) Family	PepT	3.A.1.5.17	The proline betaine uptake porter (Alloing et al., 2006)	271	29.99	9.34	Cytoplasmic Membrane
Ra13.216	PF00005.32	ABC_tran	56.735	4.17e-92	280	3.A.1.5	The Peptide/Opine/Nickel Uptake Transporter (PepT) Family	PepT	3.A.1.5.17	The proline betaine uptake porter (Alloing et al., 2006)	241	26.3	6.97	Cytoplasmic Membrane
Ra13.303	PF00005.32	ABC_tran	57.903	0	683	3.A.1.5	The Peptide/Opine/Nickel Uptake Transporter (PepT) Family	PepT	3.A.1.5.11	Glutathione porter, YliABCD or GsiABCD (Suzuki et al., 2005). Changes in the redox balance in the medium and in E. coli cells affect the ability of bacteria to form biofilms. An increase in the level of aeration in the culture of wild-type bacteria led to a 3-fold decrease in the mass of biofilms (Kalashnikova et al. 2023). Mutants lacking components of the glutathione and thioredoxin redox syste…	606	67.56	8.85	Cytoplasmic Membrane
Ra13.3064	PF00005.32	ABC_tran	48.785	1.7e-156	457	3.A.1.5	The Peptide/Opine/Nickel Uptake Transporter (PepT) Family	PepT	3.A.1.5.48	Putative peptide uptake porter, DppABCD where A is a periplasmic receptor (R) B and C are membrane proteins (M) and D is a cytoplasmic ATPase (C) (Mandal et al. 2021).	539	58.89	6.62	Cytoplasmic Membrane
Ra13.317	PF00005.32	ABC_tran	87.39	0	608	3.A.1.5	The Peptide/Opine/Nickel Uptake Transporter (PepT) Family	PepT	3.A.1.5.41	Oligopeptide transporter, OppABCDF/MppA/YgiS. MppA is a murein peptide receptor, and YgiS is a bile acid (e.g., cholate, deoxycholate) receptor that may use the Opp system for uptake. YgiS mRNA is degraded by the toxin, MgsR, which is regulated by the antitoxin, MgsA, and this loss of the mRNA protects the cell against bile acid stress (Kwan et al. 2015).	341	37.43	6.61	Cytoplasmic Membrane
Ra13.318	PF00005.32	ABC_tran	90.419	0	629	3.A.1.5	The Peptide/Opine/Nickel Uptake Transporter (PepT) Family	PepT	3.A.1.5.41	Oligopeptide transporter, OppABCDF/MppA/YgiS. MppA is a murein peptide receptor, and YgiS is a bile acid (e.g., cholate, deoxycholate) receptor that may use the Opp system for uptake. YgiS mRNA is degraded by the toxin, MgsR, which is regulated by the antitoxin, MgsA, and this loss of the mRNA protects the cell against bile acid stress (Kwan et al. 2015).	345	38.29	7.08	Cytoplasmic Membrane
Ra13.3266	PF00005.32	ABC_tran	49.498	4.65e-95	287	3.A.1.5	The Peptide/Opine/Nickel Uptake Transporter (PepT) Family	PepT	3.A.1.5.36	Peptide transporter encoded adjacent to the putative transport system with TC#3.A.1.5.35 (Akanuma et al. 2011). Induced by exogenous S-adenosylmethionine (SAM) at a concentration of 2muM which also enhanced antibiotic production and inhibited morphological development (Park et al. 2005). SAM can be imported into cells. Mutants in the bldK genes confer resistance to the toxic tripeptide, bialaphos…	347	37.03	8.19	Cytoplasmic Membrane
Ra13.3267	PF00005.32	ABC_tran	45.455	2.55e-97	290	3.A.1.5	The Peptide/Opine/Nickel Uptake Transporter (PepT) Family	PepT	3.A.1.5.15	Probable mannose/mannoside porter. Induced by beta-mannan (Conners et al., 2005). Regulated by mannose-responsive regulator manR (Kazanov et al., 2012).	335	36.73	8.75	Cytoplasmic Membrane
Ra13.3340	PF00005.32	ABC_tran	58.472	0	662	3.A.1.5	The Peptide/Opine/Nickel Uptake Transporter (PepT) Family	PepT	3.A.1.5.11	Glutathione porter, YliABCD or GsiABCD (Suzuki et al., 2005). Changes in the redox balance in the medium and in E. coli cells affect the ability of bacteria to form biofilms. An increase in the level of aeration in the culture of wild-type bacteria led to a 3-fold decrease in the mass of biofilms (Kalashnikova et al. 2023). Mutants lacking components of the glutathione and thioredoxin redox syste…	599	65.79	7.83	Cytoplasmic Membrane
Ra13.3357	PF00005.32	ABC_tran	50.467	3.78e-117	347	3.A.1.5	The Peptide/Opine/Nickel Uptake Transporter (PepT) Family	PepT	3.A.1.5.34	Putative oligopeptide uptake porter. Induced by S-adenosylmethionine. Deletion caused impaired sporulation and impaired the enhancing activity of S-adenosylmethionine on actinorhodin (but not undecylprodigiosin) production (Shin et al. 2007).	327	36.14	6.67	Cytoplasmic Membrane
Ra13.3358	PF00005.32	ABC_tran	48.276	6.64e-104	307	3.A.1.5	The Peptide/Opine/Nickel Uptake Transporter (PepT) Family	PepT	3.A.1.5.35	Putative peptide transporter encoded adjacent to the putative transport system with TC#3.A.1.5.36. The orthologue controls aerial mycelium formation in S. griseus (Akanuma et al. 2011).	334	36.58	7.65	Cytoplasmic Membrane
Ra13.3440	PF00005.32	ABC_tran	37.991	2.16e-54	178	3.A.1.5	The Peptide/Opine/Nickel Uptake Transporter (PepT) Family	PepT	3.A.1.5.15	Probable mannose/mannoside porter. Induced by beta-mannan (Conners et al., 2005). Regulated by mannose-responsive regulator manR (Kazanov et al., 2012).	273	29.79	9.15	Cytoplasmic Membrane
Ra13.3441	PF00005.32	ABC_tran	40.496	3.04e-46	164	3.A.1.5	The Peptide/Opine/Nickel Uptake Transporter (PepT) Family	PepT	3.A.1.5.49	YejABEF with four subunits as indicated with YejA, a periplasmic peptide binding protein of 610 aas and 1 N-terminal TMS, YejB, a membrane protein with 360 aas and 6 TMSs, YejE, a membrane protein with 377 aas and 6 TMSs, and YejF, and an ATPase with 542 aas.	347	37.01	9.62	Cytoplasmic
Ra13.3526	PF00005.32	ABC_tran	53.396	0	570	3.A.1.5	The Peptide/Opine/Nickel Uptake Transporter (PepT) Family	PepT	3.A.1.5.17	The proline betaine uptake porter (Alloing et al., 2006)	530	57.61	9.04	Cytoplasmic Membrane
Ra13.388	PF00005.32	ABC_tran	46.25	4.14e-96	287	3.A.1.5	The Peptide/Opine/Nickel Uptake Transporter (PepT) Family	PepT	3.A.1.5.12	Probable rhamnose oligosaccharide porter. Induced by rhamnose (Conners et al., 2005).	334	36.37	8.2	Cytoplasmic Membrane
Ra13.389	PF00005.32	ABC_tran	54.717	3.17e-86	268	3.A.1.5	The Peptide/Opine/Nickel Uptake Transporter (PepT) Family	PepT	3.A.1.5.11	Glutathione porter, YliABCD or GsiABCD (Suzuki et al., 2005). Changes in the redox balance in the medium and in E. coli cells affect the ability of bacteria to form biofilms. An increase in the level of aeration in the culture of wild-type bacteria led to a 3-fold decrease in the mass of biofilms (Kalashnikova et al. 2023). Mutants lacking components of the glutathione and thioredoxin redox syste…	262	28.83	9.37	Cytoplasmic Membrane
Ra13.4003	PF00005.32	ABC_tran	74.923	0	504	3.A.1.5	The Peptide/Opine/Nickel Uptake Transporter (PepT) Family	PepT	3.A.1.5.27	The glutathione uptake porter, DppBCDF with the glutathione binding protein, DppA (GbpA; HbpA). Takes up reduced (GSH) and oxidized (GSSG) but not bulky glutathione S conjugates or glutathione derivatives with C-terminal modifications (Vergauwen et al., 2010).	341	37.42	6.72	Cytoplasmic Membrane
Ra13.4004	PF00005.32	ABC_tran	76.147	0	525	3.A.1.5	The Peptide/Opine/Nickel Uptake Transporter (PepT) Family	PepT	3.A.1.5.27	The glutathione uptake porter, DppBCDF with the glutathione binding protein, DppA (GbpA; HbpA). Takes up reduced (GSH) and oxidized (GSSG) but not bulky glutathione S conjugates or glutathione derivatives with C-terminal modifications (Vergauwen et al., 2010).	337	37.59	8.91	Cytoplasmic Membrane
Ra13.502	PF00005.32	ABC_tran	49.068	1.32e-111	328	3.A.1.5	The Peptide/Opine/Nickel Uptake Transporter (PepT) Family	PepT	3.A.1.5.20	5-6 amino acyl oligopeptide transporter AppA-F (Koide and Hoch, 1994).	375	41.13	9.27	Cytoplasmic Membrane
Ra13.503	PF00005.32	ABC_tran	49.216	1.12e-108	320	3.A.1.5	The Peptide/Opine/Nickel Uptake Transporter (PepT) Family	PepT	3.A.1.5.20	5-6 amino acyl oligopeptide transporter AppA-F (Koide and Hoch, 1994).	340	36.58	5.86	Cytoplasmic Membrane
Ra13.522	PF00005.32	ABC_tran	46.972	1.28e-142	422	3.A.1.5	The Peptide/Opine/Nickel Uptake Transporter (PepT) Family	PepT	3.A.1.5.48	Putative peptide uptake porter, DppABCD where A is a periplasmic receptor (R) B and C are membrane proteins (M) and D is a cytoplasmic ATPase (C) (Mandal et al. 2021).	543	59.22	9.51	Cytoplasmic Membrane
Ra13.748	PF00005.32	ABC_tran	48.462	3.08e-78	239	3.A.1.5	The Peptide/Opine/Nickel Uptake Transporter (PepT) Family	PepT	3.A.1.5.35	Putative peptide transporter encoded adjacent to the putative transport system with TC#3.A.1.5.36. The orthologue controls aerial mycelium formation in S. griseus (Akanuma et al. 2011).	276	30.34	8.84	Cytoplasmic Membrane
Ra13.749	PF00005.32	ABC_tran	44.206	2.7e-63	201	3.A.1.5	The Peptide/Opine/Nickel Uptake Transporter (PepT) Family	PepT	3.A.1.5.20	5-6 amino acyl oligopeptide transporter AppA-F (Koide and Hoch, 1994).	257	28.27	5.84	Cytoplasmic Membrane
Ra13.812	PF00005.32	ABC_tran	48.141	2.66e-155	457	3.A.1.5	The Peptide/Opine/Nickel Uptake Transporter (PepT) Family	PepT	3.A.1.5.11	Glutathione porter, YliABCD or GsiABCD (Suzuki et al., 2005). Changes in the redox balance in the medium and in E. coli cells affect the ability of bacteria to form biofilms. An increase in the level of aeration in the culture of wild-type bacteria led to a 3-fold decrease in the mass of biofilms (Kalashnikova et al. 2023). Mutants lacking components of the glutathione and thioredoxin redox syste…	542	59.16	9.47	Cytoplasmic Membrane
Ra13.94	PF00005.32	ABC_tran	79.026	3.02e-163	452	3.A.1.5	The Peptide/Opine/Nickel Uptake Transporter (PepT) Family	PepT	3.A.1.5.5	Probable cationic peptide porter (may also take up peptide antibiotics and protamine; implicated in K+ homeostasis) [SapD can stimulate the K+ uptake activities of TrkH and TrkG (TC #2.A.38.1.1) in the presence of ATP] (Mason et al., 2006)	269	30.56	8	Cytoplasmic Membrane
Ra13.95	PF00005.32	ABC_tran	83.636	0	584	3.A.1.5	The Peptide/Opine/Nickel Uptake Transporter (PepT) Family	PepT	3.A.1.5.5	Probable cationic peptide porter (may also take up peptide antibiotics and protamine; implicated in K+ homeostasis) [SapD can stimulate the K+ uptake activities of TrkH and TrkG (TC #2.A.38.1.1) in the presence of ATP] (Mason et al., 2006)	330	37.38	9.21	Cytoplasmic Membrane
Ra13.958	PF00005.32	ABC_tran	56.381	0	669	3.A.1.5	The Peptide/Opine/Nickel Uptake Transporter (PepT) Family	PepT	3.A.1.5.11	Glutathione porter, YliABCD or GsiABCD (Suzuki et al., 2005). Changes in the redox balance in the medium and in E. coli cells affect the ability of bacteria to form biofilms. An increase in the level of aeration in the culture of wild-type bacteria led to a 3-fold decrease in the mass of biofilms (Kalashnikova et al. 2023). Mutants lacking components of the glutathione and thioredoxin redox syste…	625	68.22	8.24	Cytoplasmic Membrane
Ra13.974	PF00005.32	ABC_tran	46.842	4.64e-53	173	3.A.1.5	The Peptide/Opine/Nickel Uptake Transporter (PepT) Family	PepT	3.A.1.5.39	Di- and tri-peptide transporter, DppBCDF with periplasmic substrate binding receptors, A1, A3, A5, A7 and A9, each with differing specificities for peptides (Pletzer et al. 2014).	225	24.93	7.77	Cytoplasmic Membrane
Ra13.975	PF00005.32	ABC_tran	41.365	6.28e-63	201	3.A.1.5	The Peptide/Opine/Nickel Uptake Transporter (PepT) Family	PepT	3.A.1.5.20	5-6 amino acyl oligopeptide transporter AppA-F (Koide and Hoch, 1994).	301	33.98	7.84	Cytoplasmic Membrane
Se1961.114	PF00005.32	ABC_tran	74.691	0	511	3.A.1.5	The Peptide/Opine/Nickel Uptake Transporter (PepT) Family	PepT	3.A.1.5.27	The glutathione uptake porter, DppBCDF with the glutathione binding protein, DppA (GbpA; HbpA). Takes up reduced (GSH) and oxidized (GSSG) but not bulky glutathione S conjugates or glutathione derivatives with C-terminal modifications (Vergauwen et al., 2010).	326	35.83	7.09	Cytoplasmic Membrane
Se1961.115	PF00005.32	ABC_tran	75.851	0	513	3.A.1.5	The Peptide/Opine/Nickel Uptake Transporter (PepT) Family	PepT	3.A.1.5.27	The glutathione uptake porter, DppBCDF with the glutathione binding protein, DppA (GbpA; HbpA). Takes up reduced (GSH) and oxidized (GSSG) but not bulky glutathione S conjugates or glutathione derivatives with C-terminal modifications (Vergauwen et al., 2010).	329	36.68	8.93	Cytoplasmic Membrane
Se1961.1566	PF00005.32	ABC_tran	70.492	0	829	3.A.1.5	The Peptide/Opine/Nickel Uptake Transporter (PepT) Family	PepT	3.A.1.5.11	Glutathione porter, YliABCD or GsiABCD (Suzuki et al., 2005). Changes in the redox balance in the medium and in E. coli cells affect the ability of bacteria to form biofilms. An increase in the level of aeration in the culture of wild-type bacteria led to a 3-fold decrease in the mass of biofilms (Kalashnikova et al. 2023). Mutants lacking components of the glutathione and thioredoxin redox syste…	625	68.48	7.35	Cytoplasmic Membrane
Se1961.2386	PF00005.32	ABC_tran	69.592	5.26e-158	444	3.A.1.5	The Peptide/Opine/Nickel Uptake Transporter (PepT) Family	PepT	3.A.1.5.38	The putative D-alanyl-D-alanyl dipeptide permease, DdpABCDF; encoded within an operon that includes the D-ala-D-ala peptidase, DdpX (VanX, YddT). May also interact with the YegQ peptidase (P76403).	334	36.5	6.67	Cytoplasmic Membrane
Se1961.2387	PF00005.32	ABC_tran	67.742	9.03e-146	412	3.A.1.5	The Peptide/Opine/Nickel Uptake Transporter (PepT) Family	PepT	3.A.1.5.38	The putative D-alanyl-D-alanyl dipeptide permease, DdpABCDF; encoded within an operon that includes the D-ala-D-ala peptidase, DdpX (VanX, YddT). May also interact with the YegQ peptidase (P76403).	315	35.13	9.24	Cytoplasmic Membrane
Se1961.2723	PF00005.32	ABC_tran	85.758	0	601	3.A.1.5	The Peptide/Opine/Nickel Uptake Transporter (PepT) Family	PepT	3.A.1.5.5	Probable cationic peptide porter (may also take up peptide antibiotics and protamine; implicated in K+ homeostasis) [SapD can stimulate the K+ uptake activities of TrkH and TrkG (TC #2.A.38.1.1) in the presence of ATP] (Mason et al., 2006)	330	37.46	8.96	Cytoplasmic Membrane
Se1961.2724	PF00005.32	ABC_tran	81.955	1.03e-165	459	3.A.1.5	The Peptide/Opine/Nickel Uptake Transporter (PepT) Family	PepT	3.A.1.5.5	Probable cationic peptide porter (may also take up peptide antibiotics and protamine; implicated in K+ homeostasis) [SapD can stimulate the K+ uptake activities of TrkH and TrkG (TC #2.A.38.1.1) in the presence of ATP] (Mason et al., 2006)	270	30.75	9.09	Cytoplasmic Membrane
Se1961.2786	PF00005.32	ABC_tran	90.06	0	627	3.A.1.5	The Peptide/Opine/Nickel Uptake Transporter (PepT) Family	PepT	3.A.1.5.1	Oligopeptide porter (also takes up amino glycoside antibiotics such as kanamycin, streptomycin and neomycin as well as cell wall-derived peptides such as murein tripeptide). It transports substrate peptides of 2-5 amino acids with highest affinity for tripeptides. Also transports δ-aminolevulinic acid (ALA). [May be regulated by PTS Enzyme INtr-aspartokinase.] ATP-binding to OppDF may result in d…	333	37.07	8.09	Cytoplasmic Membrane
Se1961.2787	PF00005.32	ABC_tran	86.391	0	600	3.A.1.5	The Peptide/Opine/Nickel Uptake Transporter (PepT) Family	PepT	3.A.1.5.41	Oligopeptide transporter, OppABCDF/MppA/YgiS. MppA is a murein peptide receptor, and YgiS is a bile acid (e.g., cholate, deoxycholate) receptor that may use the Opp system for uptake. YgiS mRNA is degraded by the toxin, MgsR, which is regulated by the antitoxin, MgsA, and this loss of the mRNA protects the cell against bile acid stress (Kwan et al. 2015). oppA translation is activated by MicF thr…	338	37.15	8.17	Cytoplasmic Membrane
Se1961.2834	PF00005.32	ABC_tran	40.078	5.26e-54	177	3.A.1.5	The Peptide/Opine/Nickel Uptake Transporter (PepT) Family	PepT	3.A.1.5.2	Dipeptide porter. Also transports δ-aminolevulinic acid (ALA) and heme (Létoffé et al., 2008).	269	28.89	8.39	Cytoplasmic Membrane
Se1961.2835	PF00005.32	ABC_tran	39.914	3.6e-45	152	3.A.1.5	The Peptide/Opine/Nickel Uptake Transporter (PepT) Family	PepT	3.A.1.5.3	Nickel porter. Histidine 416 of NikA is essential for nickel uptake (Cavazza et al., 2011).	263	28.92	9.16	Cytoplasmic Membrane
Se1961.2959	PF00005.32	ABC_tran	50.769	1.58e-118	344	3.A.1.5	The Peptide/Opine/Nickel Uptake Transporter (PepT) Family	PepT	3.A.1.5.29	Probable xylan oligosaccharide porter (Conners et al. 2005). Induced by cylan and xylose. Regulated by xylose-responsive regulator XylR (Kazanov et al. 2012).	322	35.67	8.24	Cytoplasmic Membrane
Se1961.2960	PF00005.32	ABC_tran	49.53	4.13e-104	307	3.A.1.5	The Peptide/Opine/Nickel Uptake Transporter (PepT) Family	PepT	3.A.1.5.35	Putative peptide transporter encoded adjacent to the putative transport system with TC#3.A.1.5.36. The orthologue controls aerial mycelium formation in S. griseus (Akanuma et al. 2011).	328	35.73	8.82	Cytoplasmic Membrane
Se1961.3021	PF00005.32	ABC_tran	39.111	3.06e-52	171	3.A.1.5	The Peptide/Opine/Nickel Uptake Transporter (PepT) Family	PepT	3.A.1.5.22	The peptide transporter OppA,B,C,D,F (influences biofilm formation; Lee et al., 2004). Similar to 3.A.1.5.1, OppA is similar to the Vibrio furnissii OppA that provides several functions: hemolysis, antibiotic resistance, and virulence (Wu et al., 2007).	223	24.82	7.1	Cytoplasmic Membrane
Se1961.3022	PF00005.32	ABC_tran	40.221	1.11e-64	205	3.A.1.5	The Peptide/Opine/Nickel Uptake Transporter (PepT) Family	PepT	3.A.1.5.2	Dipeptide porter. Also transports δ-aminolevulinic acid (ALA) and heme (Létoffé et al., 2008).	278	31.05	8.6	Cytoplasmic Membrane
Se1961.3291	PF00005.32	ABC_tran	50	2.99e-158	462	3.A.1.5	The Peptide/Opine/Nickel Uptake Transporter (PepT) Family	PepT	3.A.1.5.48	Putative peptide uptake porter, DppABCD where A is a periplasmic receptor (R) B and C are membrane proteins (M) and D is a cytoplasmic ATPase (C) (Mandal et al. 2021).	557	61.39	9.53	Cytoplasmic Membrane
Se1961.3390	PF00005.32	ABC_tran	71.238	0	758	3.A.1.5	The Peptide/Opine/Nickel Uptake Transporter (PepT) Family	PepT	3.A.1.5.21	The Microcin C/peptide uptake porter, YejABEF (Novikova et al., 2007). The 'Trojan horse' antibiotic, microcin C, consists of a nonhydrolyzable aspartyl-adenylate that is efficiently imported into bacterial cells owing to a covalently attached peptide. Once inside the cell, the peptide "carrier" is removed by proteolytic processing to release a potent aspartyl tRNA synthetase inhibitor (Severinov…	530	58.97	9.08	Cytoplasmic Membrane
Se1961.395	PF00005.32	ABC_tran	37.984	1.03e-45	156	3.A.1.5	The Peptide/Opine/Nickel Uptake Transporter (PepT) Family	PepT	3.A.1.5.9	Cellobiose and cellooligosaccharide porter	262	28.78	6.59	Cytoplasmic Membrane
Ps09.1128	PF00005.32	ABC_tran	78.74	8.51e-157	435	3.A.1.3	The Polar Amino Acid Uptake Transporter (PAAT) Family	PAAT	3.A.1.3.26	The putative polar amino acid uptake porter, YhdWXYZ. Probably under NtrBC transcriptional control (Jiang et al. 2006).	254	28.77	7.05	Cytoplasmic Membrane
Ps09.151	PF00005.32	ABC_tran	74.286	3.92e-130	367	3.A.1.3	The Polar Amino Acid Uptake Transporter (PAAT) Family	PAAT	3.A.1.3.10	Cystine/cysteine/diaminopimelate transporter, CysXYZ; these proteins are also designated FliY/YecS/YecC. Note, another transporter is designated CysZ in E. coli (TC# 2.A.121.1.1).	247	27.2	9.29	Cytoplasmic Membrane
Ps09.2032	PF00005.32	ABC_tran	51.822	6.79e-82	245	3.A.1.3	The Polar Amino Acid Uptake Transporter (PAAT) Family	PAAT	3.A.1.3.9	Glutamate porter	253	28.22	9.44	Cytoplasmic Membrane
Ps09.2040	PF00005.32	ABC_tran	62.249	1.04e-109	316	3.A.1.3	The Polar Amino Acid Uptake Transporter (PAAT) Family	PAAT	3.A.1.3.24	Putative methionine uptake porter, Sco_5260, 5259, 5258. Defects cause impaired sporulation, reduced growth and reduced production of actinorhodin and undecylprodigiosin. Induced by S-adenosylmethionine (Shin et al. 2007).	261	28.87	7.16	Cytoplasmic Membrane
Ps09.2324	PF00005.32	ABC_tran	86.381	1.45e-169	468	3.A.1.3	The Polar Amino Acid Uptake Transporter (PAAT) Family	PAAT	3.A.1.3.23	Amino acid transporter, PA5152-PA5155. Probably transports numerous amino acids including lysine, arginine, histidine, D-alanine and D-valine (Johnson et al. 2008). Regulated by ArgR.	257	28.34	6.33	Cytoplasmic Membrane
Ps09.2372	PF00005.32	ABC_tran	61.355	1.17e-112	324	3.A.1.3	The Polar Amino Acid Uptake Transporter (PAAT) Family	PAAT	3.A.1.3.23	Amino acid transporter, PA5152-PA5155. Probably transports numerous amino acids including lysine, arginine, histidine, D-alanine and D-valine (Johnson et al. 2008). Regulated by ArgR.	263	29.33	7.14	Cytoplasmic Membrane
Ps09.2386	PF00005.32	ABC_tran	57.724	2.26e-98	286	3.A.1.3	The Polar Amino Acid Uptake Transporter (PAAT) Family	PAAT	3.A.1.3.22	Amino acid transporter, AatJMQP. Probably transports L-glutamate, D-glutamate, L-glutamine and N-acetyl L-glutamate (Johnson et al. 2008). Very similar to 3.A.1.3.19 of P. putida	244	27.26	7.06	Cytoplasmic Membrane
Ps09.3178	PF00005.32	ABC_tran	59.917	1.46e-105	305	3.A.1.3	The Polar Amino Acid Uptake Transporter (PAAT) Family	PAAT	3.A.1.3.9	Glutamate porter	245	27.1	6.66	Cytoplasmic Membrane
Ps09.4404	PF00005.32	ABC_tran	51.793	6.9e-75	236	3.A.1.3	The Polar Amino Acid Uptake Transporter (PAAT) Family	PAAT	3.A.1.3.24	Putative methionine uptake porter, Sco_5260, 5259, 5258. Defects cause impaired sporulation, reduced growth and reduced production of actinorhodin and undecylprodigiosin. Induced by S-adenosylmethionine (Shin et al. 2007).	500	54.49	9.36	Cytoplasmic Membrane
Ps09.4615	PF00005.32	ABC_tran	57.203	9.87e-93	272	3.A.1.3	The Polar Amino Acid Uptake Transporter (PAAT) Family	PAAT	3.A.1.3.21	Hydroxy L-proline uptake porter, HprABC (Johnson et al. 2008).	243	26.72	6.5	Cytoplasmic Membrane
Ps09.4745	PF00005.32	ABC_tran	51.452	1.32e-78	246	3.A.1.3	The Polar Amino Acid Uptake Transporter (PAAT) Family	PAAT	3.A.1.3.9	Glutamate porter	522	57.08	7.89	Cytoplasmic Membrane
Ps09.5163	PF00005.32	ABC_tran	95.082	3.53e-175	481	3.A.1.3	The Polar Amino Acid Uptake Transporter (PAAT) Family	PAAT	3.A.1.3.22	Amino acid transporter, AatJMQP. Probably transports L-glutamate, D-glutamate, L-glutamine and N-acetyl L-glutamate (Johnson et al. 2008). Very similar to 3.A.1.3.19 of P. putida	244	26.91	6.71	Cytoplasmic Membrane
Ps09.5234	PF00005.32	ABC_tran	91.732	2.48e-166	459	3.A.1.3	The Polar Amino Acid Uptake Transporter (PAAT) Family	PAAT	3.A.1.3.11	Arginine/ornithine (but not lysine) porter (Nishijyo et al. 1998).	254	28.01	6.84	Cytoplasmic Membrane
Ps09.907	PF00005.32	ABC_tran	69.412	4.37e-120	342	3.A.1.3	The Polar Amino Acid Uptake Transporter (PAAT) Family	PAAT	3.A.1.3.11	Arginine/ornithine (but not lysine) porter (Nishijyo et al. 1998).	254	28.23	7.08	Cytoplasmic Membrane
Ps60.1142	PF00005.32	ABC_tran	54.43	3.48e-91	268	3.A.1.3	The Polar Amino Acid Uptake Transporter (PAAT) Family	PAAT	3.A.1.3.9	Glutamate porter	245	26.78	6.76	Cytoplasmic Membrane
Ps60.1212	PF00005.32	ABC_tran	89.286	5.5e-90	261	3.A.1.3	The Polar Amino Acid Uptake Transporter (PAAT) Family	PAAT	3.A.1.3.22	Amino acid transporter, AatJMQP. Probably transports L-glutamate, D-glutamate, L-glutamine and N-acetyl L-glutamate (Johnson et al. 2008). Very similar to 3.A.1.3.19 of P. putida	140	15.61	5.77	Cytoplasmic Membrane
Ps60.1405	PF00005.32	ABC_tran	68.235	1.28e-119	341	3.A.1.3	The Polar Amino Acid Uptake Transporter (PAAT) Family	PAAT	3.A.1.3.11	Arginine/ornithine (but not lysine) porter (Nishijyo et al. 1998).	254	28.14	7.03	Cytoplasmic Membrane
Ps60.1779	PF00005.32	ABC_tran	57.724	3.13e-99	288	3.A.1.3	The Polar Amino Acid Uptake Transporter (PAAT) Family	PAAT	3.A.1.3.22	Amino acid transporter, AatJMQP. Probably transports L-glutamate, D-glutamate, L-glutamine and N-acetyl L-glutamate (Johnson et al. 2008). Very similar to 3.A.1.3.19 of P. putida	244	26.93	6.32	Cytoplasmic Membrane
Ps60.2207	PF00005.32	ABC_tran	63.492	1.46e-117	336	3.A.1.3	The Polar Amino Acid Uptake Transporter (PAAT) Family	PAAT	3.A.1.3.24	Putative methionine uptake porter, Sco_5260, 5259, 5258. Defects cause impaired sporulation, reduced growth and reduced production of actinorhodin and undecylprodigiosin. Induced by S-adenosylmethionine (Shin et al. 2007).	254	28.19	6.13	Cytoplasmic Membrane
Ps60.2224	PF00005.32	ABC_tran	90.551	3.09e-163	451	3.A.1.3	The Polar Amino Acid Uptake Transporter (PAAT) Family	PAAT	3.A.1.3.11	Arginine/ornithine (but not lysine) porter (Nishijyo et al. 1998).	254	28.14	7.21	Cytoplasmic Membrane
Ps60.2835	PF00005.32	ABC_tran	52	5.07e-89	264	3.A.1.3	The Polar Amino Acid Uptake Transporter (PAAT) Family	PAAT	3.A.1.3.24	Putative methionine uptake porter, Sco_5260, 5259, 5258. Defects cause impaired sporulation, reduced growth and reduced production of actinorhodin and undecylprodigiosin. Induced by S-adenosylmethionine (Shin et al. 2007).	260	28.86	7.88	Cytoplasmic Membrane
Ps60.2961	PF00005.32	ABC_tran	66.798	3.47e-110	318	3.A.1.3	The Polar Amino Acid Uptake Transporter (PAAT) Family	PAAT	3.A.1.3.11	Arginine/ornithine (but not lysine) porter (Nishijyo et al. 1998).	276	30.32	6.51	Cytoplasmic Membrane
Ps60.3664	PF00005.32	ABC_tran	78.74	8.23e-157	435	3.A.1.3	The Polar Amino Acid Uptake Transporter (PAAT) Family	PAAT	3.A.1.3.26	The putative polar amino acid uptake porter, YhdWXYZ. Probably under NtrBC transcriptional control (Jiang et al. 2006).	254	28.86	7.09	Cytoplasmic Membrane
Ps60.4407	PF00005.32	ABC_tran	92.607	0	496	3.A.1.3	The Polar Amino Acid Uptake Transporter (PAAT) Family	PAAT	3.A.1.3.23	Amino acid transporter, PA5152-PA5155. Probably transports numerous amino acids including lysine, arginine, histidine, D-alanine and D-valine (Johnson et al. 2008). Regulated by ArgR.	257	28.23	6.33	Cytoplasmic Membrane
Ps60.4721	PF00005.32	ABC_tran	61.446	4.25e-111	320	3.A.1.3	The Polar Amino Acid Uptake Transporter (PAAT) Family	PAAT	3.A.1.3.24	Putative methionine uptake porter, Sco_5260, 5259, 5258. Defects cause impaired sporulation, reduced growth and reduced production of actinorhodin and undecylprodigiosin. Induced by S-adenosylmethionine (Shin et al. 2007).	257	28.52	6.46	Cytoplasmic Membrane
Ps60.5217	PF00005.32	ABC_tran	53.138	8.55e-95	278	3.A.1.3	The Polar Amino Acid Uptake Transporter (PAAT) Family	PAAT	3.A.1.3.15	Putative uptake system for arginine, YqiXYZ (Sekowska et al., 2001)	258	29.02	6.54	Cytoplasmic Membrane
Ps60.5234	PF00005.32	ABC_tran	75.918	1.98e-135	380	3.A.1.3	The Polar Amino Acid Uptake Transporter (PAAT) Family	PAAT	3.A.1.3.10	Cystine/cysteine/diaminopimelate transporter, CysXYZ; these proteins are also designated FliY/YecS/YecC. Note, another transporter is designated CysZ in E. coli (TC# 2.A.121.1.1). CysXYZ also transports the toxic amino acid analogues, L-selenaproline (SCA; L-selenazolidine-4-carboxylic acid) and L-selenocystine (SeCys) (Deutch et al. 2014).	248	27.54	8.71	Cytoplasmic Membrane
Ra13.1147	PF00005.32	ABC_tran	53.975	1.53e-89	264	3.A.1.3	The Polar Amino Acid Uptake Transporter (PAAT) Family	PAAT	3.A.1.3.2	Three component ABC L-glutamine porter. The basal ATPase activity (ATP hydrolysis in the absence of substrate) is mainly caused by the docking of the closed-unliganded state of GlnH onto the transporter domain of GlnPQ. Unlike glutamine, arginine binds both GlnH domains, but does not trigger their closing. Comparison of the ATPase activity in nanodiscs with glutamine transport in proteoliposomes …	247	27.01	5.53	Cytoplasmic Membrane
Ra13.1340	PF00005.32	ABC_tran	84.298	2.64e-152	423	3.A.1.3	The Polar Amino Acid Uptake Transporter (PAAT) Family	PAAT	3.A.1.3.3	Arginine porter	259	28.96	8.55	Cytoplasmic Membrane
Ra13.1426	PF00005.32	ABC_tran	89.167	4.13e-160	442	3.A.1.3	The Polar Amino Acid Uptake Transporter (PAAT) Family	PAAT	3.A.1.3.2	Three component ABC L-glutamine porter. The basal ATPase activity (ATP hydrolysis in the absence of substrate) is mainly caused by the docking of the closed-unliganded state of GlnH onto the transporter domain of GlnPQ. Unlike glutamine, arginine binds both GlnH domains, but does not trigger their closing. Comparison of the ATPase activity in nanodiscs with glutamine transport in proteoliposomes …	240	26.57	6.19	Cytoplasmic Membrane
Ra13.1551	PF00005.32	ABC_tran	86.77	3.05e-157	436	3.A.1.3	The Polar Amino Acid Uptake Transporter (PAAT) Family	PAAT	3.A.1.3.29	Histidine/Arginine/Lysine (basic amino acid) uptake porter, HisJ/ArgT/HisP/HisM/HisQ [R, R, C, M, M, respectively] (Gilson et al. 1982). HisJ binds L-His (preferred), but 1-methyl-L-His and 3-methyl-L-His also bind, while the dipeptide carnosine binds weakly; D-histidine and the histidine degradation products, histamine, urocanic acid and imidazole do not bind.	257	28.52	6.26	Cytoplasmic Membrane
Ra13.1895	PF00005.32	ABC_tran	57.741	9.1e-95	277	3.A.1.3	The Polar Amino Acid Uptake Transporter (PAAT) Family	PAAT	3.A.1.3.21	Hydroxy L-proline uptake porter, HprABC (Johnson et al. 2008).	250	27.41	6.12	Cytoplasmic Membrane
Ra13.2854	PF00005.32	ABC_tran	63.889	3.95e-118	338	3.A.1.3	The Polar Amino Acid Uptake Transporter (PAAT) Family	PAAT	3.A.1.3.24	Putative methionine uptake porter, Sco_5260, 5259, 5258. Defects cause impaired sporulation, reduced growth and reduced production of actinorhodin and undecylprodigiosin. Induced by S-adenosylmethionine (Shin et al. 2007).	265	29.31	6.15	Cytoplasmic Membrane
Ra13.2872	PF00005.32	ABC_tran	89.212	4.14e-154	427	3.A.1.3	The Polar Amino Acid Uptake Transporter (PAAT) Family	PAAT	3.A.1.3.4	Glutamate/aspartate porter. Similar in sequence to 3.A.1.3.19 which is specific for Glu, Asp, Gln and Asn (Singh and Röhm 2008).	241	26.62	8.37	Cytoplasmic Membrane
Ra13.368	PF00005.32	ABC_tran	57.831	1.26e-103	301	3.A.1.3	The Polar Amino Acid Uptake Transporter (PAAT) Family	PAAT	3.A.1.3.24	Putative methionine uptake porter, Sco_5260, 5259, 5258. Defects cause impaired sporulation, reduced growth and reduced production of actinorhodin and undecylprodigiosin. Induced by S-adenosylmethionine (Shin et al. 2007).	281	31.14	7.97	Cytoplasmic Membrane
Ra13.3698	PF00005.32	ABC_tran	60.166	5.7e-103	298	3.A.1.3	The Polar Amino Acid Uptake Transporter (PAAT) Family	PAAT	3.A.1.3.22	Amino acid transporter, AatJMQP. Probably transports L-glutamate, D-glutamate, L-glutamine and N-acetyl L-glutamate (Johnson et al. 2008). Very similar to 3.A.1.3.19 of P. putida.	245	27.5	7.11	Cytoplasmic Membrane
Ra13.3725	PF00005.32	ABC_tran	62.762	2.18e-110	317	3.A.1.3	The Polar Amino Acid Uptake Transporter (PAAT) Family	PAAT	3.A.1.3.25	Glutamine transporter, GlnQP. Takes up glutamine, asparagine and glutamate which compete for each other for binding to the substrate/transmembrane protein constituent of the system (Fulyani et al. 2015). Tandem substrate binding domains differ in substrate specificity and affinity, allowing cells to efficiently accumulate different amino acids via a single ABC transporter. Analysis revealed the r…	240	26.13	5.99	Cytoplasmic Membrane
Ra13.4345	PF00005.32	ABC_tran	90.123	1.9e-167	462	3.A.1.3	The Polar Amino Acid Uptake Transporter (PAAT) Family	PAAT	3.A.1.3.26	The putative polar amino acid uptake porter, YhdWXYZ. Probably under NtrBC transcriptional control (Jiang et al. 2006).	253	28.98	6.6	Cytoplasmic Membrane
Ra13.518	PF00005.32	ABC_tran	55.833	2.21e-88	262	3.A.1.3	The Polar Amino Acid Uptake Transporter (PAAT) Family	PAAT	3.A.1.3.9	Glutamate porter	276	30.19	6.41	Cytoplasmic Membrane
Ra13.534	PF00005.32	ABC_tran	58.197	7.44e-104	301	3.A.1.3	The Polar Amino Acid Uptake Transporter (PAAT) Family	PAAT	3.A.1.3.24	Putative methionine uptake porter, Sco_5260, 5259, 5258. Defects cause impaired sporulation, reduced growth and reduced production of actinorhodin and undecylprodigiosin. Induced by S-adenosylmethionine (Shin et al. 2007).	253	27.61	9.04	Cytoplasmic Membrane
Ra13.655	PF00005.32	ABC_tran	63.636	6.43e-116	332	3.A.1.3	The Polar Amino Acid Uptake Transporter (PAAT) Family	PAAT	3.A.1.3.24	Putative methionine uptake porter, Sco_5260, 5259, 5258. Defects cause impaired sporulation, reduced growth and reduced production of actinorhodin and undecylprodigiosin. Induced by S-adenosylmethionine (Shin et al. 2007).	254	28.27	6.35	Cytoplasmic Membrane
Ra13.996	PF00005.32	ABC_tran	81.048	1.84e-147	411	3.A.1.3	The Polar Amino Acid Uptake Transporter (PAAT) Family	PAAT	3.A.1.3.10	Cystine/cysteine/diaminopimelate transporter, CysXYZ; these proteins are also designated FliY/YecS/YecC. Note, another transporter is designated CysZ in E. coli (TC# 2.A.121.1.1). CysXYZ also transports the toxic amino acid analogues, L-selenaproline (SCA; L-selenazolidine-4-carboxylic acid) and L-selenocystine (SeCys) (Deutch et al. 2014).	250	27.43	9.27	Cytoplasmic Membrane
Se1961.1165	PF00005.32	ABC_tran	58.4	1.79e-104	303	3.A.1.3	The Polar Amino Acid Uptake Transporter (PAAT) Family	PAAT	3.A.1.3.24	Putative methionine uptake porter, Sco_5260, 5259, 5258. Defects cause impaired sporulation, reduced growth and reduced production of actinorhodin and undecylprodigiosin. Induced by S-adenosylmethionine (Shin et al. 2007).	275	30.58	6.6	Cytoplasmic Membrane
Se1961.1193	PF00005.32	ABC_tran	89.627	5.27e-155	429	3.A.1.3	The Polar Amino Acid Uptake Transporter (PAAT) Family	PAAT	3.A.1.3.4	Glutamate/aspartate porter. Similar in sequence to 3.A.1.3.19 which is specific for Glu, Asp, Gln and Asn (Singh and Röhm 2008).	241	26.71	7.74	Cytoplasmic Membrane
Se1961.1492	PF00005.32	ABC_tran	92.5	6.9e-164	452	3.A.1.3	The Polar Amino Acid Uptake Transporter (PAAT) Family	PAAT	3.A.1.3.2	Three component ABC L-glutamine porter. The basal ATPase activity (ATP hydrolysis in the absence of substrate) is mainly caused by the docking of the closed-unliganded state of GlnH onto the transporter domain of GlnPQ. Unlike glutamine, arginine binds both GlnH domains, but does not trigger their closing. Comparison of the ATPase activity in nanodiscs with glutamine transport in proteoliposomes …	240	26.68	6.51	Cytoplasmic Membrane
Se1961.1682	PF00005.32	ABC_tran	86.364	2.26e-157	436	3.A.1.3	The Polar Amino Acid Uptake Transporter (PAAT) Family	PAAT	3.A.1.3.3	Arginine porter	242	26.85	6.71	Cytoplasmic Membrane
Se1961.2399	PF00005.32	ABC_tran	61.265	3.96e-112	322	3.A.1.3	The Polar Amino Acid Uptake Transporter (PAAT) Family	PAAT	3.A.1.3.24	Putative methionine uptake porter, Sco_5260, 5259, 5258. Defects cause impaired sporulation, reduced growth and reduced production of actinorhodin and undecylprodigiosin. Induced by S-adenosylmethionine (Shin et al. 2007).	253	27.96	9.01	Cytoplasmic Membrane
Se1961.3047	PF00005.32	ABC_tran	81.6	1.01e-146	409	3.A.1.3	The Polar Amino Acid Uptake Transporter (PAAT) Family	PAAT	3.A.1.3.10	Cystine/cysteine/diaminopimelate transporter, CysXYZ; these proteins are also designated FliY/YecS/YecC. Note, another transporter is designated CysZ in E. coli (TC# 2.A.121.1.1). CysXYZ also transports the toxic amino acid analogues, L-selenaproline (SCA; L-selenazolidine-4-carboxylic acid) and L-selenocystine (SeCys) (Deutch et al. 2014).	250	27.57	9.24	Cytoplasmic Membrane
Se1961.3473	PF00005.32	ABC_tran	87.16	9.44e-159	440	3.A.1.3	The Polar Amino Acid Uptake Transporter (PAAT) Family	PAAT	3.A.1.3.29	Histidine/Arginine/Lysine (basic amino acid) uptake porter, HisJ/ArgT/HisP/HisM/HisQ [R, R, C, M, M, respectively] (Gilson et al. 1982). HisJ binds L-His (preferred), but 1-methyl-L-His and 3-methyl-L-His also bind, while the dipeptide carnosine binds weakly; D-histidine and the histidine degradation products, histamine, urocanic acid and imidazole do not bind. L-Arg, homo-L-Arg, and post-transla…	257	28.75	7.15	Cytoplasmic Membrane
Se1961.723	PF00005.32	ABC_tran	61.925	2.12e-111	319	3.A.1.3	The Polar Amino Acid Uptake Transporter (PAAT) Family	PAAT	3.A.1.3.25	Glutamine transporter, GlnQP. Takes up glutamine, asparagine and glutamate which compete for each other for binding to the substrate/transmembrane protein constituent of the system (Fulyani et al. 2015). Tandem substrate binding domains differ in substrate specificity and affinity, allowing cells to efficiently accumulate_x000D_ different amino acids via a single ABC transporter. Analysis reveale…	240	26.24	6.6	Cytoplasmic Membrane
Se1961.846	PF00005.32	ABC_tran	58.159	4.07e-92	270	3.A.1.3	The Polar Amino Acid Uptake Transporter (PAAT) Family	PAAT	3.A.1.3.21	Hydroxy L-proline uptake porter, HprABC (Johnson et al. 2008).	247	27.37	6.1	Cytoplasmic Membrane
Ps09.1991	PF00005.32	ABC_tran	32.054	2.86e-76	248	3.A.1.2	The Carbohydrate Uptake Transporter-2 (CUT2) Family	CUT2	3.A.1.2.19	D-ribose porter (Nanavati et al., 2006). Induced by ribose (Conners et al., 2005).	483	51.27	6.27	Cytoplasmic Membrane
Ps09.2971	PF00005.32	ABC_tran	39.044	2.71e-116	352	3.A.1.2	The Carbohydrate Uptake Transporter-2 (CUT2) Family	CUT2	3.A.1.2.17	General nucleoside uptake porter, NupABC/BmpA (transports all common nucleosides as well as 5-fluorocytidine, inosine, deoxyuridine and xanthosine) (Martinussen et al., 2010) (Most similar to 3.A.1.2.12). NupA is 506aas with two ABC (C) domains. NupB has 8 predicted TMSs, NupC has 9 or 10 predicted TMSs in a 4 + 1 (or 2) + 4 arrangement.	526	56.36	8.54	Cytoplasmic Membrane
Ps09.4571	PF00005.32	ABC_tran	47.992	1.21e-165	478	3.A.1.2	The Carbohydrate Uptake Transporter-2 (CUT2) Family	CUT2	3.A.1.2.13	The probable autoinducer-2 (AI-2;, a furanosyl borate diester: 3aS,6S,6aR)-2,2,6,6a-tetrahydroxy-3a-methyltetrahydrofuro[3,2-d][1,3,2]dioxaborolan-2-uide) uptake porter (Shao et al., 2007) (50-70% identical to RbsABC of E. coli; TC# 3.A.1.2.1)	518	56.1	5.47	Cytoplasmic Membrane
Ps09.4681	PF00005.32	ABC_tran	54.059	0	553	3.A.1.2	The Carbohydrate Uptake Transporter-2 (CUT2) Family	CUT2	3.A.1.2.4	Xylose porter	518	56.03	5.68	Cytoplasmic Membrane
Ps09.4775	PF00005.32	ABC_tran	41.955	1.07e-124	373	3.A.1.2	The Carbohydrate Uptake Transporter-2 (CUT2) Family	CUT2	3.A.1.2.20	Glucose porter. Also bind xylose (Boucher and Noll 2011). Induced by glucose (Frock et al. 2012). Directly regulated by glucose-responsive regulator GluR (Kazanov et al., 2012).	517	55.25	5.34	Cytoplasmic Membrane
Ps09.5654	PF00005.32	ABC_tran	57.661	0	587	3.A.1.2	The Carbohydrate Uptake Transporter-2 (CUT2) Family	CUT2	3.A.1.2.2	Arabinose porter (Horazdovsky and Hogg 1989).	509	55.44	6.99	Cytoplasmic Membrane
Ps09.6067	PF00005.32	ABC_tran	62.425	0	655	3.A.1.2	The Carbohydrate Uptake Transporter-2 (CUT2) Family	CUT2	3.A.1.2.5	Multiple sugar (arabinose, xylose, galactose, glucose, fucose) putative porter	508	55.52	6.13	Cytoplasmic Membrane
Ps60.2844	PF00005.32	ABC_tran	49.73	3.89e-56	184	3.A.1.2	The Carbohydrate Uptake Transporter-2 (CUT2) Family	CUT2	3.A.1.2.15	The putative xylitol uptake porter, XltABC (Rodionov et al., 2010)	202	21.62	7.66	Cytoplasmic Membrane
Ps60.2845	PF00005.32	ABC_tran	45.151	2.19e-84	261	3.A.1.2	The Carbohydrate Uptake Transporter-2 (CUT2) Family	CUT2	3.A.1.2.15	The putative xylitol uptake porter, XltABC (Rodionov et al., 2010)	299	32.29	5.59	Cytoplasmic Membrane
Ps60.2873	PF00005.32	ABC_tran	50.305	1.38e-171	493	3.A.1.2	The Carbohydrate Uptake Transporter-2 (CUT2) Family	CUT2	3.A.1.2.1	Ribose porter. RbsA has two ATPase domains fused together; RbsB is the substrate receptor; RbsC has 10 TMSs with N- and C-termini in the cytoplasm and forms a dimer (Stewart and Hermodson, 2003).	517	56.46	5.24	Cytoplasmic Membrane
Ps60.2952	PF00005.32	ABC_tran	44.444	6.49e-140	411	3.A.1.2	The Carbohydrate Uptake Transporter-2 (CUT2) Family	CUT2	3.A.1.2.20	Glucose porter. Also bind xylose (Boucher and Noll 2011). Induced by glucose (Frock et al. 2012). Directly regulated by glucose-responsive regulator GluR (Kazanov et al., 2012).	502	54.76	6.17	Cytoplasmic Membrane
Ps60.4068	PF00005.32	ABC_tran	53.267	0	539	3.A.1.2	The Carbohydrate Uptake Transporter-2 (CUT2) Family	CUT2	3.A.1.2.4	Xylose porter	514	55.63	5.69	Cytoplasmic Membrane
Ps60.4608	PF00005.32	ABC_tran	42.897	1.52e-84	266	3.A.1.2	The Carbohydrate Uptake Transporter-2 (CUT2) Family	CUT2	3.A.1.2.29	High affinity fructose uptake porter, FrtABC, Km (fructose) = ~100μM; expression of the frtABC operon is regulated by the product of the upstream gene, frtR, FrtR, a LacI/GalR-type repressor that allows activation in the presence of fructose (Ungerer et al. 2008). When FruR is eliminated, the cells become hypersensitive to fructose, and the level of fruABC expression is much higher than in the pr…	410	43.7	8.21	Cytoplasmic Membrane
Ps60.5449	PF00005.32	ABC_tran	60.896	0	608	3.A.1.2	The Carbohydrate Uptake Transporter-2 (CUT2) Family	CUT2	3.A.1.2.2	Arabinose porter (Horazdovsky and Hogg 1989).	500	54.19	7.17	Cytoplasmic Membrane
Ps60.60	PF00005.32	ABC_tran	60.404	0	608	3.A.1.2	The Carbohydrate Uptake Transporter-2 (CUT2) Family	CUT2	3.A.1.2.2	Arabinose porter (Horazdovsky and Hogg 1989).	499	54.2	8.15	Cytoplasmic Membrane
Ra13.1073	PF00005.32	ABC_tran	73.267	0	763	3.A.1.2	The Carbohydrate Uptake Transporter-2 (CUT2) Family	CUT2	3.A.1.2.4	Xylose porter	513	56.3	6.27	Cytoplasmic Membrane
Ra13.1083	PF00005.32	ABC_tran	62.376	0	626	3.A.1.2	The Carbohydrate Uptake Transporter-2 (CUT2) Family	CUT2	3.A.1.2.8	Autoinducer-2 (AI-2, a furanosyl borate diester: (3aS,6S,6aR)-2,2,6,6a-tetrahydroxy-3a-methyltetrahydrofuro[3,2-d][1,3,2]dioxaborolan-2-uide) uptake porter (Taga et al., 2001, 2003).	525	56.59	5.94	Cytoplasmic Membrane
Ra13.1128	PF00005.32	ABC_tran	39.841	6.88e-122	367	3.A.1.2	The Carbohydrate Uptake Transporter-2 (CUT2) Family	CUT2	3.A.1.2.19	D-ribose porter (Nanavati et al., 2006). Induced by ribose (Conners et al., 2005).	506	55.03	6.74	Cytoplasmic Membrane
Ra13.1351	PF00005.32	ABC_tran	89.662	0	943	3.A.1.2	The Carbohydrate Uptake Transporter-2 (CUT2) Family	CUT2	3.A.1.2.3	Galactose/glucose (methyl galactoside) porter	511	57.13	7.19	Cytoplasmic Membrane
Ra13.2555	PF00005.32	ABC_tran	40.278	1.62e-123	371	3.A.1.2	The Carbohydrate Uptake Transporter-2 (CUT2) Family	CUT2	3.A.1.2.19	D-ribose porter (Nanavati et al., 2006). Induced by ribose (Conners et al., 2005).	510	56.18	6.1	Cytoplasmic Membrane
Ra13.3056	PF00005.32	ABC_tran	39.484	6.4e-120	361	3.A.1.2	The Carbohydrate Uptake Transporter-2 (CUT2) Family	CUT2	3.A.1.2.5	Multiple sugar (arabinose, xylose, galactose, glucose, fucose) putative porter	500	55.17	6.54	Cytoplasmic Membrane
Ra13.3406	PF00005.32	ABC_tran	56.262	0	567	3.A.1.2	The Carbohydrate Uptake Transporter-2 (CUT2) Family	CUT2	3.A.1.2.9	Rhamnose porter (Richardson et al., 2004) (Transport activity is dependent on rhamnokinase (RhaK; AAQ92412) activity (Richardson and Oresnik, 2007) This could be an example of group translocation!).	504	55.11	5.91	Cytoplasmic Membrane
Ra13.3868	PF00005.32	ABC_tran	84.83	0	866	3.A.1.2	The Carbohydrate Uptake Transporter-2 (CUT2) Family	CUT2	3.A.1.2.1	Ribose porter. RbsA has two ATPase domains fused together; RbsB is the substrate receptor; RbsC has 10 TMSs with N- and C-termini in the cytoplasm and forms a dimer (Stewart and Hermodson, 2003). ABC importers can be divided into two classes. Type I importers follow an alternating access mechanism driven by the presence of the substrate. Type II importers accept substrates in a nucleotide-free st…	501	54.91	6.26	Cytoplasmic Membrane
Ra13.4886	PF00005.32	ABC_tran	67.886	0	689	3.A.1.2	The Carbohydrate Uptake Transporter-2 (CUT2) Family	CUT2	3.A.1.2.25	Putative sugar uptake porter, YtfQRT/YjfF (Moussatova et al. 2008).	502	55.15	6.02	Cytoplasmic Membrane
Ra13.618	PF00005.32	ABC_tran	80.122	0	817	3.A.1.2	The Carbohydrate Uptake Transporter-2 (CUT2) Family	CUT2	3.A.1.2.2	Arabinose porter (Horazdovsky and Hogg 1989).	527	57.82	6.01	Cytoplasmic Membrane
Se1961.1581	PF00005.32	ABC_tran	88.176	0	926	3.A.1.2	The Carbohydrate Uptake Transporter-2 (CUT2) Family	CUT2	3.A.1.2.3	Galactose/glucose (methyl galactoside) porter	502	56.07	6.52	Cytoplasmic Membrane
Se1961.1967	PF00005.32	ABC_tran	51.423	3.29e-180	514	3.A.1.2	The Carbohydrate Uptake Transporter-2 (CUT2) Family	CUT2	3.A.1.2.3	Galactose/glucose (methyl galactoside) porter	494	54.49	5.66	Cytoplasmic Membrane
Se1961.2273	PF00005.32	ABC_tran	78.082	0	822	3.A.1.2	The Carbohydrate Uptake Transporter-2 (CUT2) Family	CUT2	3.A.1.2.2	Arabinose porter (Horazdovsky and Hogg 1989).	511	55.53	5.95	Cytoplasmic Membrane
Se1961.3358	PF00005.32	ABC_tran	38.956	2.48e-120	362	3.A.1.2	The Carbohydrate Uptake Transporter-2 (CUT2) Family	CUT2	3.A.1.2.19	D-ribose porter (Nanavati et al., 2006). Induced by ribose (Conners et al., 2005).	503	55.67	6.78	Cytoplasmic Membrane
Se1961.4106	PF00005.32	ABC_tran	38.012	7.77e-104	320	3.A.1.2	The Carbohydrate Uptake Transporter-2 (CUT2) Family	CUT2	3.A.1.2.21	The myoinositol (high affinity)/ D-ribose (low affinity) transporter IatP/IatA/IbpA. The structure of IbpA with myoinositol bound has been solved (Herrou and Crosson 2013).	525	56.99	5.48	Cytoplasmic Membrane
Se1961.4295	PF00005.32	ABC_tran	66.869	0	664	3.A.1.2	The Carbohydrate Uptake Transporter-2 (CUT2) Family	CUT2	3.A.1.2.27	Sugar (pentose?) transport system, YphDEF	507	55.42	7.68	Cytoplasmic Membrane
Se1961.4747	PF00005.32	ABC_tran	40.244	1.38e-117	355	3.A.1.2	The Carbohydrate Uptake Transporter-2 (CUT2) Family	CUT2	3.A.1.2.19	D-ribose porter (Nanavati et al., 2006). Induced by ribose (Conners et al., 2005).	499	54.83	6.95	Cytoplasmic Membrane
Se1961.4800	PF00005.32	ABC_tran	66.667	0	680	3.A.1.2	The Carbohydrate Uptake Transporter-2 (CUT2) Family	CUT2	3.A.1.2.25	Putative sugar uptake porter, YtfQRT/YjfF (Moussatova et al. 2008).	504	54.71	7.08	Cytoplasmic Membrane
Se1961.4927	PF00005.32	ABC_tran	85.03	0	865	3.A.1.2	The Carbohydrate Uptake Transporter-2 (CUT2) Family	CUT2	3.A.1.2.1	Ribose porter. RbsA has two ATPase domains fused together; RbsB is the substrate receptor; RbsC has 10 TMSs with N- and C-termini in the cytoplasm and forms a dimer (Stewart and Hermodson, 2003). ABC importers can be divided into two classes. Type I importers follow an alternating access mechanism driven by the presence of the substrate. Type II importers accept substrates in a nucleotide-free st…	501	54.94	5.77	Cytoplasmic Membrane
Se1961.62	PF00005.32	ABC_tran	74.854	0	797	3.A.1.2	The Carbohydrate Uptake Transporter-2 (CUT2) Family	CUT2	3.A.1.2.4	Xylose porter	513	56.23	5.8	Cytoplasmic Membrane
Se1961.955	PF00005.32	ABC_tran	60.279	0	606	3.A.1.2	The Carbohydrate Uptake Transporter-2 (CUT2) Family	CUT2	3.A.1.2.29	High affinity fructose uptake porter, FrtABC, Km (fructose) = ~100μM; expression of the frtABC operon is regulated by the product of the upstream gene, frtR, FrtR, a LacI/GalR-type repressor that allows activation in the presence of fructose (Ungerer et al. 2008). When FruR is eliminated, the cells become hypersensitive to fructose, and the level of fruABC expression is much higher than in the pr…	506	54.82	7.91	Cytoplasmic Membrane
Ac58.2197	PF00005.32	ABC_tran	41.154	1.08e-57	184	3.A.1.4	The Hydrophobic Amino Acid Uptake Transporter (HAAT) Family	HAAT	3.A.1.4.4	The high-affinity (<1 μM) urea porter	272	30.22	5.12	Cytoplasmic Membrane
Ac58.2198	PF00005.32	ABC_tran	47.926	4.87e-60	189	3.A.1.4	The Hydrophobic Amino Acid Uptake Transporter (HAAT) Family	HAAT	3.A.1.4.4	The high-affinity (<1 μM) urea porter	232	25.27	6.35	Cytoplasmic Membrane
Ps09.1422	PF00005.32	ABC_tran	87.554	1.52e-138	387	3.A.1.4	The Hydrophobic Amino Acid Uptake Transporter (HAAT) Family	HAAT	3.A.1.4.8	Branched chain amino acid uptake transporter. Transports alanine (Hoshino and Kose 1990).	233	25.53	6.2	Cytoplasmic Membrane
Ps09.1423	PF00005.32	ABC_tran	88.235	2.37e-170	469	3.A.1.4	The Hydrophobic Amino Acid Uptake Transporter (HAAT) Family	HAAT	3.A.1.4.8	Branched chain amino acid uptake transporter. Transports alanine (Hoshino and Kose 1990).	255	28.16	8.55	Cytoplasmic Membrane
Ps09.2856	PF00005.32	ABC_tran	51.943	2.04e-99	291	3.A.1.4	The Hydrophobic Amino Acid Uptake Transporter (HAAT) Family	HAAT	3.A.1.4.8	Branched chain amino acid uptake transporter. Transports alanine (Hoshino and Kose 1990).	290	32.34	6.09	Cytoplasmic Membrane
Ps09.2857	PF00005.32	ABC_tran	58.228	1.1e-94	276	3.A.1.4	The Hydrophobic Amino Acid Uptake Transporter (HAAT) Family	HAAT	3.A.1.4.1	Leucine; leucine/isoleucine/valine porter (also transports phenylalanine and tyrosine; Koyanagi et al., 2004)	238	26.2	8.8	Cytoplasmic Membrane
Ps09.2882	PF00005.32	ABC_tran	46.512	2.08e-57	182	3.A.1.4	The Hydrophobic Amino Acid Uptake Transporter (HAAT) Family	HAAT	3.A.1.4.4	The high-affinity (<1 μM) urea porter	232	25.49	8.51	Cytoplasmic Membrane
Ps09.2883	PF00005.32	ABC_tran	45.038	1.01e-66	208	3.A.1.4	The Hydrophobic Amino Acid Uptake Transporter (HAAT) Family	HAAT	3.A.1.4.4	The high-affinity (<1 μM) urea porter	286	31.35	5.23	Cytoplasmic Membrane
Ps09.5922	PF00005.32	ABC_tran	45.607	8.59e-70	214	3.A.1.4	The Hydrophobic Amino Acid Uptake Transporter (HAAT) Family	HAAT	3.A.1.4.10	The branched chain hydrophobic amino acid transporter, LivJFGHM (Basavanna et al. 2009).	251	26.81	7.81	Cytoplasmic Membrane
Ps09.5923	PF00005.32	ABC_tran	46.032	2.59e-76	232	3.A.1.4	The Hydrophobic Amino Acid Uptake Transporter (HAAT) Family	HAAT	3.A.1.4.12	ABC-type uptake porter for pyruvate and monocarboxylate 2-oxo acids. Pyruvate uptake has been measured and is inhibited by monocarboxylate 2-oxo-acids such as 2-oxobutyrate, 2-oxovalerate, 2-oxoisovalerate, 2-oxoisocaproate and 2-oxo 3-methylvalerate which are probably substrates (Pernil et al. 2010).	268	29.28	8.69	Cytoplasmic Membrane
Ps60.1323	PF00005.32	ABC_tran	44.828	4.69e-70	214	3.A.1.4	The Hydrophobic Amino Acid Uptake Transporter (HAAT) Family	HAAT	3.A.1.4.15	ABC transporter for benzoate and phenyl proponoids with 6 subunits, one receptor (R) for benzoate and one receptor (R) for phenyl proponoids derived from plant lignins. There are also two membrane constituents (M) and two cytoplasmic ATPases (C) (see proteins for this system) (Vagts et al. 2021).	231	25.76	8.85	Cytoplasmic Membrane
Ps60.1324	PF00005.32	ABC_tran	44.094	5.51e-61	192	3.A.1.4	The Hydrophobic Amino Acid Uptake Transporter (HAAT) Family	HAAT	3.A.1.4.8	Branched chain amino acid uptake transporter. Transports alanine (Hoshino and Kose 1990).	249	27.33	6.55	Cytoplasmic Membrane
Ps60.1431	PF00005.32	ABC_tran	86.695	2.33e-137	384	3.A.1.4	The Hydrophobic Amino Acid Uptake Transporter (HAAT) Family	HAAT	3.A.1.4.8	Branched chain amino acid uptake transporter. Transports alanine (Hoshino and Kose 1990).	233	25.71	6.85	Cytoplasmic Membrane
Ps60.1432	PF00005.32	ABC_tran	86.275	1.3e-166	460	3.A.1.4	The Hydrophobic Amino Acid Uptake Transporter (HAAT) Family	HAAT	3.A.1.4.8	Branched chain amino acid uptake transporter. Transports alanine (Hoshino and Kose 1990).	255	28.22	8.83	Cytoplasmic Membrane
Ps60.1555	PF00005.32	ABC_tran	45.038	2.92e-67	209	3.A.1.4	The Hydrophobic Amino Acid Uptake Transporter (HAAT) Family	HAAT	3.A.1.4.4	The high-affinity (<1 μM) urea porter	273	29.83	5.5	Cytoplasmic Membrane
Ps60.1556	PF00005.32	ABC_tran	47.442	3.28e-59	187	3.A.1.4	The Hydrophobic Amino Acid Uptake Transporter (HAAT) Family	HAAT	3.A.1.4.4	The high-affinity (<1 μM) urea porter	232	25.6	8.5	Cytoplasmic Membrane
Ps60.1592	PF00005.32	ABC_tran	59.494	4.64e-95	277	3.A.1.4	The Hydrophobic Amino Acid Uptake Transporter (HAAT) Family	HAAT	3.A.1.4.1	Leucine; leucine/isoleucine/valine porter (also transports phenylalanine and tyrosine; Koyanagi et al., 2004)	238	26.25	6.54	Cytoplasmic Membrane
Ps60.1593	PF00005.32	ABC_tran	52.688	1.49e-100	294	3.A.1.4	The Hydrophobic Amino Acid Uptake Transporter (HAAT) Family	HAAT	3.A.1.4.8	Branched chain amino acid uptake transporter. Transports alanine (Hoshino and Kose 1990).	291	32.27	5.79	Cytoplasmic Membrane
Ra13.124	PF00005.32	ABC_tran	51.246	2.61e-94	278	3.A.1.4	The Hydrophobic Amino Acid Uptake Transporter (HAAT) Family	HAAT	3.A.1.4.1	Leucine; leucine/isoleucine/valine porter (also transports phenylalanine and tyrosine; Koyanagi et al., 2004)	296	33.03	6.51	Cytoplasmic Membrane
Ra13.125	PF00005.32	ABC_tran	60.515	8.86e-95	276	3.A.1.4	The Hydrophobic Amino Acid Uptake Transporter (HAAT) Family	HAAT	3.A.1.4.1	Leucine; leucine/isoleucine/valine porter (also transports phenylalanine and tyrosine; Koyanagi et al., 2004)	234	25.81	9.59	Cytoplasmic Membrane
Ra13.2988	PF00005.32	ABC_tran	33.184	3.11e-38	132	3.A.1.4	The Hydrophobic Amino Acid Uptake Transporter (HAAT) Family	HAAT	3.A.1.4.14	Branched chain amino acid uptake (BCAA) porter consisting of 5 proteins.	236	26.4	6.52	Cytoplasmic Membrane
Ra13.3983	PF00005.32	ABC_tran	47.442	9.48e-61	191	3.A.1.4	The Hydrophobic Amino Acid Uptake Transporter (HAAT) Family	HAAT	3.A.1.4.4	The high-affinity (<1 μM) urea porter	232	25.42	8.77	Cytoplasmic Membrane
Ra13.3984	PF00005.32	ABC_tran	44.615	7.02e-65	203	3.A.1.4	The Hydrophobic Amino Acid Uptake Transporter (HAAT) Family	HAAT	3.A.1.4.4	The high-affinity (<1 μM) urea porter	268	29.92	5.61	Cytoplasmic Membrane
Ra13.4811	PF00005.32	ABC_tran	85.345	1.17e-147	410	3.A.1.4	The Hydrophobic Amino Acid Uptake Transporter (HAAT) Family	HAAT	3.A.1.4.1	Leucine; leucine/isoleucine/valine porter (also transports phenylalanine and tyrosine; Koyanagi et al., 2004)	233	25.56	6.53	Cytoplasmic Membrane
Ra13.4812	PF00005.32	ABC_tran	84.646	3.21e-161	446	3.A.1.4	The Hydrophobic Amino Acid Uptake Transporter (HAAT) Family	HAAT	3.A.1.4.1	Leucine; leucine/isoleucine/valine porter (also transports phenylalanine and tyrosine; Koyanagi et al., 2004)	256	28.35	8.62	Cytoplasmic Membrane
Se1961.1311	PF00005.32	ABC_tran	39.916	2.66e-45	150	3.A.1.4	The Hydrophobic Amino Acid Uptake Transporter (HAAT) Family	HAAT	3.A.1.4.1	Leucine; leucine/isoleucine/valine porter (also transports phenylalanine and tyrosine; Koyanagi et al., 2004)	236	26.25	5.47	Cytoplasmic Membrane
Se1961.1428	PF00005.32	ABC_tran	45.56	9.26e-67	207	3.A.1.4	The Hydrophobic Amino Acid Uptake Transporter (HAAT) Family	HAAT	3.A.1.4.4	The high-affinity (<1 μM) urea porter	268	29.81	5.19	Cytoplasmic Membrane
Se1961.1429	PF00005.32	ABC_tran	48.837	3.66e-62	195	3.A.1.4	The Hydrophobic Amino Acid Uptake Transporter (HAAT) Family	HAAT	3.A.1.4.4	The high-affinity (<1 μM) urea porter	232	25.28	8.45	Cytoplasmic Membrane
Se1961.201	PF00005.32	ABC_tran	83.73	4.34e-158	438	3.A.1.4	The Hydrophobic Amino Acid Uptake Transporter (HAAT) Family	HAAT	3.A.1.4.1	Leucine; leucine/isoleucine/valine porter (also transports phenylalanine and tyrosine; Koyanagi et al., 2004)	255	28.23	8.6	Cytoplasmic Membrane
Se1961.202	PF00005.32	ABC_tran	85.837	2.44e-148	412	3.A.1.4	The Hydrophobic Amino Acid Uptake Transporter (HAAT) Family	HAAT	3.A.1.4.1	Leucine; leucine/isoleucine/valine porter (also transports phenylalanine and tyrosine; Koyanagi et al., 2004)	233	25.78	5.81	Cytoplasmic Membrane
Se1961.2629	PF00005.32	ABC_tran	52.8	2.04e-87	259	3.A.1.4	The Hydrophobic Amino Acid Uptake Transporter (HAAT) Family	HAAT	3.A.1.4.12	ABC-type uptake porter for pyruvate and monocarboxylate 2-oxo acids. Pyruvate uptake has been measured and is inhibited by monocarboxylate 2-oxo-acids such as 2-oxobutyrate, 2-oxovalerate, 2-oxoisovalerate, 2-oxoisocaproate and 2-oxo 3-methylvalerate which are probably substrates (Pernil et al. 2010).	256	28.44	9.42	Cytoplasmic Membrane
Se1961.2630	PF00005.32	ABC_tran	52.361	2.54e-85	254	3.A.1.4	The Hydrophobic Amino Acid Uptake Transporter (HAAT) Family	HAAT	3.A.1.4.12	ABC-type uptake porter for pyruvate and monocarboxylate 2-oxo acids. Pyruvate uptake has been measured and is inhibited by monocarboxylate 2-oxo-acids such as 2-oxobutyrate, 2-oxovalerate, 2-oxoisovalerate, 2-oxoisocaproate and 2-oxo 3-methylvalerate which are probably substrates (Pernil et al. 2010).	237	25.73	6.92	Cytoplasmic Membrane
Se1961.3332	PF00005.32	ABC_tran	58.228	1.34e-93	274	3.A.1.4	The Hydrophobic Amino Acid Uptake Transporter (HAAT) Family	HAAT	3.A.1.4.1	Leucine; leucine/isoleucine/valine porter (also transports phenylalanine and tyrosine; Koyanagi et al., 2004)	238	26.31	8.96	Cytoplasmic Membrane
Se1961.3333	PF00005.32	ABC_tran	52.297	5.83e-96	283	3.A.1.4	The Hydrophobic Amino Acid Uptake Transporter (HAAT) Family	HAAT	3.A.1.4.1	Leucine; leucine/isoleucine/valine porter (also transports phenylalanine and tyrosine; Koyanagi et al., 2004)	291	32.23	6.26	Cytoplasmic Membrane
Ps09.1174	PF00005.32	ABC_tran	83.161	0	652	3.A.1.1	The Carbohydrate Uptake Transporter-1 (CUT1) Family	CUT1	3.A.1.1.30	Glucose porter, GtsABCD (del Castillo et al., 2008).	386	42.05	6.86	Cytoplasmic Membrane
Ps09.272	PF00005.32	ABC_tran	46.84	2.71e-80	249	3.A.1.1	The Carbohydrate Uptake Transporter-1 (CUT1) Family	CUT1	3.A.1.1.16	Maltooligosaccharide porter (Maltose is not a substrate, but maltotriose is.)	353	38.77	6.72	Cytoplasmic Membrane
Ps09.6161	PF00005.32	ABC_tran	86.921	0	656	3.A.1.1	The Carbohydrate Uptake Transporter-1 (CUT1) Family	CUT1	3.A.1.1.49	The polyol (mannitol, glucitol (sorbitol), arabitol (arabinitol; lyxitol)) uptake porter, MtlEFGK (Brünker et al. 1998).	367	39.86	7.73	Cytoplasmic Membrane
Ps60.2144	PF00005.32	ABC_tran	84.456	0	657	3.A.1.1	The Carbohydrate Uptake Transporter-1 (CUT1) Family	CUT1	3.A.1.1.30	Glucose porter, GtsABCD (del Castillo et al., 2008). The orthologue of GtsA (receptor) in P. aeruginosa (64% identical to the P. putida GtsA has been biochemically characterized (Stinson et al. 1977) and corresponds to the sequence with UniProt acc# Q9HZ48 (Friedhelm Pfeiffer, personal communication).	386	42.03	6.17	Cytoplasmic Membrane
Ps60.2742	PF00005.32	ABC_tran	97.275	0	728	3.A.1.1	The Carbohydrate Uptake Transporter-1 (CUT1) Family	CUT1	3.A.1.1.49	The polyol (mannitol, glucitol (sorbitol), arabitol (arabinitol; lyxitol)) uptake porter, MtlEFGK (Brünker et al. 1998).	367	39.87	6.33	Cytoplasmic Membrane
Ps60.5002	PF00005.32	ABC_tran	45.787	7.24e-108	320	3.A.1.1	The Carbohydrate Uptake Transporter-1 (CUT1) Family	CUT1	3.A.1.1.35	Glycerol uptake porter, GlpSTPQV (Ding et al., 2012).	364	40.75	6.08	Cytoplasmic Membrane
Ps60.5003	PF00005.32	ABC_tran	54.318	5.51e-139	399	3.A.1.1	The Carbohydrate Uptake Transporter-1 (CUT1) Family	CUT1	3.A.1.1.35	Glycerol uptake porter, GlpSTPQV (Ding et al., 2012).	365	40.89	5.32	Cytoplasmic Membrane
Ra13.1218	PF00005.32	ABC_tran	54.596	5.94e-135	389	3.A.1.1	The Carbohydrate Uptake Transporter-1 (CUT1) Family	CUT1	3.A.1.1.1	Maltooligosaccharide porter. The 3-D structure has been reported by Oldham et al. (2007). An altering access mechanism has been suggested for the maltose transporter resulting from rigid-body rotations (Khare et al., 2009). The maltose-binding protein is open in the catalytic transition state for ATP hydrolysis during maltose transport (Austermuhle et al. 2004).	367	41.25	5.91	Cytoplasmic Membrane
Ra13.2568	PF00005.32	ABC_tran	54.839	1.11e-58	186	3.A.1.1	The Carbohydrate Uptake Transporter-1 (CUT1) Family	CUT1	3.A.1.1.10	Alginate (MW 27,000 Da) (and Alginate oligosaccharides) uptake porter. ABC transport system, AlgQ1AlgM1AlgM2(AlgS)2: AlgS, 363 aas, BAB03314; AlgQ1, 502 aas, 3VLW_A; AlgM1, 324 aas, BAB03315.1; AlgM2, 293 aas, BAB03316.1. Sphingomonas species A1 is a 'pit-forming' bacterium that directly incorporates alginate into its cytoplasm through a pit-dependent transport system, termed a 'superchannel' (Mu…	156	17.34	9.72	Cytoplasmic Membrane
Ra13.4508	PF00005.32	ABC_tran	87.332	0	661	3.A.1.1	The Carbohydrate Uptake Transporter-1 (CUT1) Family	CUT1	3.A.1.1.1	Maltooligosaccharide porter. The 3-D structure has been reported by Oldham et al. (2007). An altering access mechanism has been suggested for the maltose transporter resulting from rigid-body rotations (Khare et al., 2009). The maltose-binding protein is open in the catalytic transition state for ATP hydrolysis during maltose transport (Austermuhle et al. 2004).	369	40.59	6.43	Cytoplasmic Membrane
Ra13.4806	PF00005.32	ABC_tran	74.719	0	546	3.A.1.1	The Carbohydrate Uptake Transporter-1 (CUT1) Family	CUT1	3.A.1.1.3	Glycerol-phosphate porter. Transports both glycerol-3-P and glycerol-3-P diesters including glycerophosphocholine but not glycerol-2-P (Yang et al. 2009; Wuttge et al. 2012). UgpB (the receptor) binds glycerol 3-P with high affinity, but not glycerol 2-P (Wuttge et al. 2012).	357	39.45	7.15	Cytoplasmic Membrane
Ra13.546	PF00005.32	ABC_tran	43.296	3.4e-97	293	3.A.1.1	The Carbohydrate Uptake Transporter-1 (CUT1) Family	CUT1	3.A.1.1.12	Palatinose (isomaltulose; 6-O-α-D-glucopyranosyl-D-fructose) uptake porter	378	41.66	6.16	Cytoplasmic Membrane
Ra13.605	PF00005.32	ABC_tran	52.646	3.45e-128	371	3.A.1.1	The Carbohydrate Uptake Transporter-1 (CUT1) Family	CUT1	3.A.1.1.10	Alginate (MW 27,000 Da) (and Alginate oligosaccharides) uptake porter. ABC transport system, AlgQ1AlgM1AlgM2(AlgS)2: AlgS, 363 aas, BAB03314; AlgQ1, 502 aas, 3VLW_A; AlgM1, 324 aas, BAB03315.1; AlgM2, 293 aas, BAB03316.1. Sphingomonas species A1 is a 'pit-forming' bacterium that directly incorporates alginate into its cytoplasm through a pit-dependent transport system, termed a 'superchannel' (Mu…	364	39.91	6.47	Cytoplasmic Membrane
Ra13.613	PF00005.32	ABC_tran	47.009	9.37e-70	218	3.A.1.1	The Carbohydrate Uptake Transporter-1 (CUT1) Family	CUT1	3.A.1.1.38	Inositol phosphate porter (Rodionova et al. 2013). Binds inositol phosphate with low Kd and inositol with a lower affinity.	247	26.65	7.16	Cytoplasmic Membrane
Ra13.674	PF00005.32	ABC_tran	53.448	5.05e-109	322	3.A.1.1	The Carbohydrate Uptake Transporter-1 (CUT1) Family	CUT1	3.A.1.1.22	The maltose, maltotriose, mannotetraose (MalE1)/maltose, maltotriose, trehalose (MalE2) porter (Nanavati et al., 2005). For MalG1 (823aas) and MalG2 (833aas), the C-terminal transmembrane domain with 6 putative TMSs is preceded by a single N-terminal TMS and a large (600 residue) hydrophilic region showing sequence similarity to MLP1 and 2 (9.A.14; e-12 & e-7) as well as other proteins.	346	38.58	9.88	Cytoplasmic Membrane
Ra13.688	PF00005.32	ABC_tran	46.667	1.23e-77	242	3.A.1.1	The Carbohydrate Uptake Transporter-1 (CUT1) Family	CUT1	3.A.1.1.16	Maltooligosaccharide porter (Maltose is not a substrate, but maltotriose is.)	353	38.89	6.84	Cytoplasmic Membrane
Se1961.207	PF00005.32	ABC_tran	75.281	0	551	3.A.1.1	The Carbohydrate Uptake Transporter-1 (CUT1) Family	CUT1	3.A.1.1.3	Glycerol-phosphate porter. Transports both glycerol-3-P and glycerol-3-P diesters including glycerophosphocholine but not glycerol-2-P (Yang et al. 2009; Wuttge et al. 2012). UgpB (the receptor) binds glycerol 3-P with high affinity, but not glycerol 2-P (Wuttge et al. 2012).	358	39.39	7.88	Cytoplasmic Membrane
Se1961.2321	PF00005.32	ABC_tran	51.821	1.3e-118	347	3.A.1.1	The Carbohydrate Uptake Transporter-1 (CUT1) Family	CUT1	3.A.1.1.10	Alginate (MW 27,000 Da) (and Alginate oligosaccharides) uptake porter. ABC transport system, AlgQ1AlgM1AlgM2(AlgS)2: AlgS, 363 aas, BAB03314; AlgQ1, 502 aas, 3VLW_A; AlgM1, 324 aas, BAB03315.1; AlgM2, 293 aas, BAB03316.1. Sphingomonas species A1 is a 'pit-forming' bacterium that directly incorporates alginate into its cytoplasm through a pit-dependent transport system, termed a 'superchannel' (Mu…	359	39.76	6.8	Cytoplasmic Membrane
Se1961.2442	PF00005.32	ABC_tran	45.058	3.01e-96	290	3.A.1.1	The Carbohydrate Uptake Transporter-1 (CUT1) Family	CUT1	3.A.1.1.58	The Fe3+-Yersiniabactin uptake transporter, YbtPQ (Brem et al., 2001; Fetherston et al., 1999). YbtPQ is a virulence factor in the highly inflammatory microenvironment characteristic of high-titer cystitis in E. coli (Koh et al. 2016). The E. coli and Y. pestis YbtP proteins are 99.7% identical. Multiple structures of the yersiniabactin importer YbtPQ from uropathogenic Escherichia coli (UPEC) ha…	367	40.25	6	Cytoplasmic Membrane
Se1961.2591	PF00005.32	ABC_tran	85.366	0	650	3.A.1.1	The Carbohydrate Uptake Transporter-1 (CUT1) Family	CUT1	3.A.1.1.12	Palatinose (isomaltulose; 6-O-α-D-glucopyranosyl-D-fructose) uptake porter	371	41.08	5.91	Cytoplasmic Membrane
Se1961.2653	PF00005.32	ABC_tran	56.452	3.66e-144	413	3.A.1.1	The Carbohydrate Uptake Transporter-1 (CUT1) Family	CUT1	3.A.1.1.6	Cyclodextrin porter	370	41.19	8.37	Cytoplasmic Membrane
Se1961.2954	PF00005.32	ABC_tran	49.077	1.16e-120	353	3.A.1.1	The Carbohydrate Uptake Transporter-1 (CUT1) Family	CUT1	3.A.1.1.27	Maltose/Maltotriose/maltodextrin (up to 7 glucose units) transporters MalXFGK (MsmK (3.A.1.1.28) can probably substitute for MalK; Webb et al., 2008).	377	41.41	5.95	Cytoplasmic Membrane
Se1961.4522	PF00005.32	ABC_tran	86.253	0	655	3.A.1.1	The Carbohydrate Uptake Transporter-1 (CUT1) Family	CUT1	3.A.1.1.1	Maltooligosaccharide porter. The 3-D structure has been reported by Oldham et al. (2007). An altering access mechanism has been suggested for the maltose transporter resulting from rigid-body rotations (Khare et al., 2009). The maltose-binding protein is open in the catalytic transition state for ATP hydrolysis during maltose transport (Austermuhle et al. 2004).	369	40.72	6.38	Cytoplasmic Membrane
Ps09.2066	PF00005.32	ABC_tran	41.772	5.84e-47	156	3.A.1.14	The Iron Chelate Uptake Transporter (FeCT) Family (Similar to 3.A.1.13 and 3.A.1.15)	FeCT	3.A.1.14.26	Cyanocobalamin uptake porter with 3 components, R, M and C (Mandal et al. 2019).	256	27.85	8.89	Cytoplasmic Membrane
Ps09.2220	PF00005.32	ABC_tran	68.605	5.38e-134	379	3.A.1.14	The Iron Chelate Uptake Transporter (FeCT) Family (Similar to 3.A.1.13 and 3.A.1.15)	FeCT	3.A.1.14.2	Iron (Fe3+)-enterobactin porter	265	28.84	6.16	Cytoplasmic Membrane
Ps09.2265	PF00005.32	ABC_tran	37.295	4.82e-43	146	3.A.1.14	The Iron Chelate Uptake Transporter (FeCT) Family (Similar to 3.A.1.13 and 3.A.1.15)	FeCT	3.A.1.14.8	The iron-vibrioferrin uptake porter (Tanabe et al., 2003)	260	28.02	8.69	Cytoplasmic Membrane
Ps09.4883	PF00005.32	ABC_tran	41.667	9.13e-69	214	3.A.1.14	The Iron Chelate Uptake Transporter (FeCT) Family (Similar to 3.A.1.13 and 3.A.1.15)	FeCT	3.A.1.14.23	Two components of a vitamin B12 (cobalamin) uptake porter, BtuCD. BtuAB must exist but have not been identified (Deutschbauer et al. 2011).	253	27.27	9.4	Cytoplasmic Membrane
Ps09.5535	PF00005.32	ABC_tran	76.863	2.49e-129	365	3.A.1.14	The Iron Chelate Uptake Transporter (FeCT) Family (Similar to 3.A.1.13 and 3.A.1.15)	FeCT	3.A.1.14.21	The heme uptake porter, PhuTUV (transports one heme per reaction cycle) (Mattle et al., 2010).	255	27.49	6.84	Cytoplasmic Membrane
Ps09.741	PF00005.32	ABC_tran	36.017	1.04e-43	148	3.A.1.14	The Iron Chelate Uptake Transporter (FeCT) Family (Similar to 3.A.1.13 and 3.A.1.15)	FeCT	3.A.1.14.2	Iron (Fe3+)-enterobactin porter	254	27.48	9	Cytoplasmic Membrane
Ps09.989	PF00005.32	ABC_tran	65.217	9e-123	350	3.A.1.14	The Iron Chelate Uptake Transporter (FeCT) Family (Similar to 3.A.1.13 and 3.A.1.15)	FeCT	3.A.1.14.3	Iron (Fe3+)-hydroxamate (ferrichrome, coprogen, aerobactin, ferrioxamine B, schizakinen, rhodotorulic acid) porter, albomycin porter. A FtsZ inhibitor can utilize siderophore-ferric iron uptake transporter systems, FepA, CirA (outer membrane transporters) and FhuBC (inner membrane transporter) for activity against Gram-negative bacterial pathogens (Bryan et al. 2024).	265	28.91	6.05	Cytoplasmic Membrane
Ps60.4764	PF00005.32	ABC_tran	77.255	1.07e-132	374	3.A.1.14	The Iron Chelate Uptake Transporter (FeCT) Family (Similar to 3.A.1.13 and 3.A.1.15)	FeCT	3.A.1.14.21	The heme uptake porter, PhuTUV (transports one heme per reaction cycle) (Mattle et al., 2010).	255	27.73	6.59	Cytoplasmic Membrane
Ps60.5392	PF00005.32	ABC_tran	39.583	1.96e-51	167	3.A.1.14	The Iron Chelate Uptake Transporter (FeCT) Family (Similar to 3.A.1.13 and 3.A.1.15)	FeCT	3.A.1.14.1	Iron (Fe3+) or ferric-dicitrate porter, FecBCDE (Braun and Herrmann, 2007). The Mycobacterium tuberculosis (Mtb) ortholog has two substrate binding proteins, FecB and FecB2 (de Miranda et al. 2023). The crystallographic structures of Mtb FecB and FecB2 were determined to 2.0 Å and 2.2 Å resolution, respectively, and they show distinct ligand binding pockets.	254	27.69	6.71	Cytoplasmic Membrane
Ra13.1440	PF00005.32	ABC_tran	33.074	1.48e-40	141	3.A.1.14	The Iron Chelate Uptake Transporter (FeCT) Family (Similar to 3.A.1.13 and 3.A.1.15)	FeCT	3.A.1.14.6	The iron-vibriobactin/enterobactin uptake porter	278	30.26	7.93	Cytoplasmic Membrane
Ra13.1780	PF00005.32	ABC_tran	35.833	6.93e-48	158	3.A.1.14	The Iron Chelate Uptake Transporter (FeCT) Family (Similar to 3.A.1.13 and 3.A.1.15)	FeCT	3.A.1.14.1	Iron (Fe3+) or ferric-dicitrate porter, FecBCDE (Braun and Herrmann, 2007). The Mycobacterium tuberculosis (Mtb) ortholog has two substrate binding proteins, FecB and FecB2 (de Miranda et al. 2023). The crystallographic structures of Mtb FecB and FecB2 were determined to 2.0 Å and 2.2 Å resolution, respectively, and they show distinct ligand binding pockets.	253	27.99	8.61	Cytoplasmic Membrane
Ra13.20	PF00005.32	ABC_tran	34.31	2.88e-27	105	3.A.1.14	The Iron Chelate Uptake Transporter (FeCT) Family (Similar to 3.A.1.13 and 3.A.1.15)	FeCT	3.A.1.14.18	The heme uptake porter, ShuTUV (Burkhard and Wilks, 2008). Transports a single heme per reaction cycle (Mattle et al., 2010). (3-d structure of ShuT is known (2RG7).	253	27.51	6.3	Cytoplasmic
Ra13.2310	PF00005.32	ABC_tran	80.545	9.67e-155	431	3.A.1.14	The Iron Chelate Uptake Transporter (FeCT) Family (Similar to 3.A.1.13 and 3.A.1.15)	FeCT	3.A.1.14.3	Iron (Fe3+)-hydroxamate (ferrichrome, coprogen, aerobactin, ferrioxamine B, schizakinen, rhodotorulic acid) porter, albomycin porter. A FtsZ inhibitor can utilize siderophore-ferric iron uptake transporter systems, FepA, CirA (outer membrane transporters) and FhuBC (inner membrane transporter) for activity against Gram-negative bacterial pathogens (Bryan et al. 2024).	270	29.42	6.44	Cytoplasmic Membrane
Ra13.33	PF00005.32	ABC_tran	68.217	5.23e-128	363	3.A.1.14	The Iron Chelate Uptake Transporter (FeCT) Family (Similar to 3.A.1.13 and 3.A.1.15)	FeCT	3.A.1.14.5	Heme (hemin) uptake porter. The receptor, HmuT, binds two parallel stacked heme molecules, and two are transported per reaction cycle (Mattle et al., 2010).	262	29.09	8.31	Cytoplasmic Membrane
Ra13.3490	PF00005.32	ABC_tran	66.275	1.24e-124	354	3.A.1.14	The Iron Chelate Uptake Transporter (FeCT) Family (Similar to 3.A.1.13 and 3.A.1.15)	FeCT	3.A.1.14.1	Iron (Fe3+) or ferric-dicitrate porter, FecBCDE (Braun and Herrmann, 2007). The Mycobacterium tuberculosis (Mtb) ortholog has two substrate binding proteins, FecB and FecB2 (de Miranda et al. 2023). The crystallographic structures of Mtb FecB and FecB2 were determined to 2.0 Å and 2.2 Å resolution, respectively, and they show distinct ligand binding pockets.	255	27.8	8.35	Cytoplasmic Membrane
Ra13.4519	PF00005.32	ABC_tran	64.394	6.49e-128	363	3.A.1.14	The Iron Chelate Uptake Transporter (FeCT) Family (Similar to 3.A.1.13 and 3.A.1.15)	FeCT	3.A.1.14.2	Iron (Fe3+)-enterobactin porter	267	29.19	5.95	Cytoplasmic Membrane
Se1961.1294	PF00005.32	ABC_tran	40	8.42e-59	189	3.A.1.14	The Iron Chelate Uptake Transporter (FeCT) Family (Similar to 3.A.1.13 and 3.A.1.15)	FeCT	3.A.1.14.23	Two components of a vitamin B12 (cobalamin) uptake porter, BtuCD. BtuAB must exist but have not been identified (Deutschbauer et al. 2011).	261	28.7	8.55	Cytoplasmic Membrane
Se1961.1374	PF00005.32	ABC_tran	50.202	1.79e-81	244	3.A.1.14	The Iron Chelate Uptake Transporter (FeCT) Family (Similar to 3.A.1.13 and 3.A.1.15)	FeCT	3.A.1.14.11	The molybdate/tungstate ABC transporter, MolABC. For MolC; HI1470(C)/MolB; HI1471(M), the 3D structure is known at 2.4 Å resolution; Pinkett et al., 2007). MolA binds to MolBC with low affinity (50 - 100μM), forming a transient complex that is stabilitzed by ligand binding (Vigonsky et al. 2013).	259	28.52	6.76	Cytoplasmic Membrane
Se1961.2182	PF00005.32	ABC_tran	97.701	0	517	3.A.1.14	The Iron Chelate Uptake Transporter (FeCT) Family (Similar to 3.A.1.13 and 3.A.1.15)	FeCT	3.A.1.14.16	The heme-specific uptake porter, HemTUV (Létoffé et al., 2008).	261	29.12	7.08	Cytoplasmic Membrane
Se1961.3361	PF00005.32	ABC_tran	36.1	2.42e-42	144	3.A.1.14	The Iron Chelate Uptake Transporter (FeCT) Family (Similar to 3.A.1.13 and 3.A.1.15)	FeCT	3.A.1.14.8	The iron-vibrioferrin uptake porter (Tanabe et al., 2003)	262	28.48	7.11	Cytoplasmic Membrane
Se1961.3580	PF00005.32	ABC_tran	71.815	7.89e-141	396	3.A.1.14	The Iron Chelate Uptake Transporter (FeCT) Family (Similar to 3.A.1.13 and 3.A.1.15)	FeCT	3.A.1.14.2	Iron (Fe3+)-enterobactin porter	267	29.52	5.98	Cytoplasmic Membrane
Se1961.4167	PF00005.32	ABC_tran	80.608	6.53e-159	441	3.A.1.14	The Iron Chelate Uptake Transporter (FeCT) Family (Similar to 3.A.1.13 and 3.A.1.15)	FeCT	3.A.1.14.3	Iron (Fe3+)-hydroxamate (ferrichrome, coprogen, aerobactin, ferrioxamine B, schizakinen, rhodotorulic acid) porter, albomycin porter. A FtsZ inhibitor can utilize siderophore-ferric iron uptake transporter systems, FepA, CirA (outer membrane transporters) and FhuBC (inner membrane transporter) for activity against Gram-negative bacterial pathogens (Bryan et al. 2024).	265	28.65	6.79	Cytoplasmic Membrane
Se1961.426	PF00005.32	ABC_tran	35.887	4.76e-46	156	3.A.1.14	The Iron Chelate Uptake Transporter (FeCT) Family (Similar to 3.A.1.13 and 3.A.1.15)	FeCT	3.A.1.14.23	Two components of a vitamin B12 (cobalamin) uptake porter, BtuCD. BtuAB must exist but have not been identified (Deutschbauer et al. 2011).	265	29	7.98	Cytoplasmic Membrane
Ps09.1306	PF00005.32	ABC_tran	68.75	4.17e-166	466	3.A.1.11	The Polyamine/Opine/Phosphonate Uptake Transporter (POPT) Family	POPT	3.A.1.11.9	Putative polyamine (spermidine/putrescine) uptake porter, YdcSTUV (Moussatova et al. 2008). May also be involved in the uptake of double stranded DNA (Sun 2018).	342	37.7	8.83	Cytoplasmic Membrane
Ps09.1526	PF00005.32	ABC_tran	50.929	7.05e-91	275	3.A.1.11	The Polyamine/Opine/Phosphonate Uptake Transporter (POPT) Family	POPT	3.A.1.11.1	Polyamine (putrescine/spermidine) uptake porter. Plays a role in biofilm formation (Zhang et al. 2013). Spermidine-preferring (Igarashi and Kashiwagi 1996).	329	36.29	7.13	Cytoplasmic Membrane
Ps09.195	PF00005.32	ABC_tran	64.246	8.22e-158	448	3.A.1.11	The Polyamine/Opine/Phosphonate Uptake Transporter (POPT) Family	POPT	3.A.1.11.2	Putrescine porter (Igarashi and Kashiwagi 1996).	380	42.38	6.1	Cytoplasmic Membrane
Ps09.3926	PF00005.32	ABC_tran	47.293	2.54e-102	306	3.A.1.11	The Polyamine/Opine/Phosphonate Uptake Transporter (POPT) Family	POPT	3.A.1.11.10	The 3-component polyamine uptake transporter, PotABD. Transports homospermidine and possibly other polyamines. Inactivation of the potADB gene cluster (potADB) disrupted diazotrophic growth, clearly suggesting the importance of polyamine homeostasis in Anabaena. (Burnat et al. 2018).	370	40.79	7.86	Cytoplasmic Membrane
Ps09.481	PF00005.32	ABC_tran	47.414	8.37e-107	317	3.A.1.11	The Polyamine/Opine/Phosphonate Uptake Transporter (POPT) Family	POPT	3.A.1.11.6	The γ-aminobutyrate (GABA) uptake system, GtsABCD (White et al., 2009).	369	40.79	6.03	Cytoplasmic Membrane
Ps09.5029	PF00005.32	ABC_tran	51.335	7e-113	333	3.A.1.11	The Polyamine/Opine/Phosphonate Uptake Transporter (POPT) Family	POPT	3.A.1.11.6	The γ-aminobutyrate (GABA) uptake system, GtsABCD (White et al., 2009).	383	41.62	7.81	Cytoplasmic Membrane
Ps60.2274	PF00005.32	ABC_tran	51.163	5.23e-90	273	3.A.1.11	The Polyamine/Opine/Phosphonate Uptake Transporter (POPT) Family	POPT	3.A.1.11.1	Polyamine (putrescine/spermidine) uptake porter. Plays a role in biofilm formation (Zhang et al. 2013). Spermidine-preferring (Igarashi and Kashiwagi 1996).	329	36.23	6.19	Cytoplasmic Membrane
Ps60.3780	PF00005.32	ABC_tran	63.687	2.74e-156	444	3.A.1.11	The Polyamine/Opine/Phosphonate Uptake Transporter (POPT) Family	POPT	3.A.1.11.2	Putrescine porter (Igarashi and Kashiwagi 1996).	380	42.42	5.84	Cytoplasmic Membrane
Ra13.1040	PF00005.32	ABC_tran	88.859	0	698	3.A.1.11	The Polyamine/Opine/Phosphonate Uptake Transporter (POPT) Family	POPT	3.A.1.11.2	Putrescine porter (Igarashi and Kashiwagi 1996).	377	41.89	6.03	Cytoplasmic Membrane
Ra13.3325	PF00005.32	ABC_tran	68.343	1.41e-164	462	3.A.1.11	The Polyamine/Opine/Phosphonate Uptake Transporter (POPT) Family	POPT	3.A.1.11.9	Putative polyamine (spermidine/putrescine) uptake porter, YdcSTUV (Moussatova et al. 2008). May also be involved in the uptake of double stranded DNA (Sun 2018).	340	37.1	6.41	Cytoplasmic Membrane
Ra13.3366	PF00005.32	ABC_tran	46.224	2.49e-106	315	3.A.1.11	The Polyamine/Opine/Phosphonate Uptake Transporter (POPT) Family	POPT	3.A.1.11.6	The γ-aminobutyrate (GABA) uptake system, GtsABCD (White et al., 2009).	361	40.66	7.21	Cytoplasmic Membrane
Ra13.4271	PF00005.32	ABC_tran	52.72	6.88e-90	273	3.A.1.11	The Polyamine/Opine/Phosphonate Uptake Transporter (POPT) Family	POPT	3.A.1.11.1	Polyamine (putrescine/spermidine) uptake porter. Plays a role in biofilm formation (Zhang et al. 2013). Spermidine-preferring (Igarashi and Kashiwagi 1996).	330	36.3	5.92	Cytoplasmic Membrane
Se1961.1673	PF00005.32	ABC_tran	86.207	0	686	3.A.1.11	The Polyamine/Opine/Phosphonate Uptake Transporter (POPT) Family	POPT	3.A.1.11.2	Putrescine porter (Igarashi and Kashiwagi 1996).	377	42.15	6.08	Cytoplasmic Membrane
Se1961.3807	PF00005.32	ABC_tran	72.515	0	503	3.A.1.11	The Polyamine/Opine/Phosphonate Uptake Transporter (POPT) Family	POPT	3.A.1.11.9	Putative polyamine (spermidine/putrescine) uptake porter, YdcSTUV (Moussatova et al. 2008). May also be involved in the uptake of double stranded DNA (Sun 2018).	342	37.86	6.73	Cytoplasmic Membrane
Se1961.4536	PF00005.32	ABC_tran	52.778	3.47e-90	274	3.A.1.11	The Polyamine/Opine/Phosphonate Uptake Transporter (POPT) Family	POPT	3.A.1.11.1	Polyamine (putrescine/spermidine) uptake porter. Plays a role in biofilm formation (Zhang et al. 2013). Spermidine-preferring (Igarashi and Kashiwagi 1996).	330	36.25	7.02	Cytoplasmic Membrane
Ac58.1958	PF00005.32	ABC_tran	45.532	1.85e-66	206	3.A.1.15	The Manganese/Zinc/Iron Chelate Uptake Transporter (MZT) Family (Similar to 3.A.1.12, 3.A.1.14 and 3.A.1.16)	MZT	3.A.1.15.5	Zinc (Zn2+) porter of E. coli, ZnuABC. Required for Zn2+ homeostasis and virulence in the close E. coli relative, Salmonella enterica (Ammendola et al., 2007).	260	29.29	7.67	Cytoplasmic Membrane
Ps09.1820	PF00005.32	ABC_tran	59.35	8.98e-101	293	3.A.1.15	The Manganese/Zinc/Iron Chelate Uptake Transporter (MZT) Family (Similar to 3.A.1.12, 3.A.1.14 and 3.A.1.16)	MZT	3.A.1.15.5	Zinc (Zn2+) porter of E. coli, ZnuABC. Required for Zn2+ homeostasis and virulence in the close E. coli relative, Salmonella enterica (Ammendola et al., 2007).	263	28.46	6.26	Cytoplasmic Membrane
Ps09.2493	PF00005.32	ABC_tran	41.117	8.31e-36	126	3.A.1.15	The Manganese/Zinc/Iron Chelate Uptake Transporter (MZT) Family (Similar to 3.A.1.12, 3.A.1.14 and 3.A.1.16)	MZT	3.A.1.15.19	Zinc ion ABC uptake system, AztABCD, where AztD is a periplasmic chaparone protein that feeds Zn2+ into AztC, the periplasmic receptor/binding protein for the transporter (Neupane et al. 2018).	221	24.04	8.64	Cytoplasmic
Ps09.6120	PF00005.32	ABC_tran	55.285	1.31e-80	242	3.A.1.15	The Manganese/Zinc/Iron Chelate Uptake Transporter (MZT) Family (Similar to 3.A.1.12, 3.A.1.14 and 3.A.1.16)	MZT	3.A.1.15.19	Zinc ion ABC uptake system, AztABCD, where AztD is a periplasmic chaparone protein that feeds Zn2+ into AztC, the periplasmic receptor/binding protein for the transporter (Neupane et al. 2018).	250	26.67	7.91	Cytoplasmic Membrane
Ps60.2266	PF00005.32	ABC_tran	32.589	6.53e-36	127	3.A.1.15	The Manganese/Zinc/Iron Chelate Uptake Transporter (MZT) Family (Similar to 3.A.1.12, 3.A.1.14 and 3.A.1.16)	MZT	3.A.1.15.14	High affinity Mn2+ uptake complex, PsaABC (Lisher et al. 2013). The crystal structure of the manganese transporter PsaBC from Streptococcus pneumoniae has been solved in an open-inward conformation (Neville et al. 2021). The type II transporter has a tightly closed transmembrane channel due to "extracellular gating" residues that prevent water permeation and ion reflux. Below these residues, the …	248	26.93	7.97	Cytoplasmic Membrane
Ps60.804	PF00005.32	ABC_tran	59.504	1.5e-100	293	3.A.1.15	The Manganese/Zinc/Iron Chelate Uptake Transporter (MZT) Family (Similar to 3.A.1.12, 3.A.1.14 and 3.A.1.16)	MZT	3.A.1.15.5	Zinc (Zn2+) porter of E. coli, ZnuABC. Required for Zn2+ homeostasis and virulence in the close E. coli relative, Salmonella enterica (Ammendola et al., 2007).	256	27.76	6.8	Cytoplasmic Membrane
Ps60.923	PF00005.32	ABC_tran	42.929	1.18e-36	129	3.A.1.15	The Manganese/Zinc/Iron Chelate Uptake Transporter (MZT) Family (Similar to 3.A.1.12, 3.A.1.14 and 3.A.1.16)	MZT	3.A.1.15.19	Zinc ion ABC uptake system, AztABCD, where AztD is a periplasmic chaparone protein that feeds Zn2+ into AztC, the periplasmic receptor/binding protein for the transporter (Neupane et al. 2018).	222	24.22	8.35	Cytoplasmic
Ra13.2722	PF00005.32	ABC_tran	43.111	1.51e-57	182	3.A.1.15	The Manganese/Zinc/Iron Chelate Uptake Transporter (MZT) Family (Similar to 3.A.1.12, 3.A.1.14 and 3.A.1.16)	MZT	3.A.1.15.10	The Mn2+/Zn2+ transporter MntABC (KB of Mn2+ and Zn2+ is 0.1μM which bind with equal affinity to the same site (Lim et al., 2008)	242	25.77	6.48	Cytoplasmic Membrane
Ra13.3733	PF00005.32	ABC_tran	74.793	8.16e-133	376	3.A.1.15	The Manganese/Zinc/Iron Chelate Uptake Transporter (MZT) Family (Similar to 3.A.1.12, 3.A.1.14 and 3.A.1.16)	MZT	3.A.1.15.4	Iron and manganese porter	264	28.99	7.1	Cytoplasmic Membrane
Ra13.5216	PF00005.32	ABC_tran	58.921	4.52e-105	306	3.A.1.15	The Manganese/Zinc/Iron Chelate Uptake Transporter (MZT) Family (Similar to 3.A.1.12, 3.A.1.14 and 3.A.1.16)	MZT	3.A.1.15.4	Iron and manganese porter	271	29.49	5.33	Cytoplasmic Membrane
Ra13.924	PF00005.32	ABC_tran	77.2	1.2e-142	399	3.A.1.15	The Manganese/Zinc/Iron Chelate Uptake Transporter (MZT) Family (Similar to 3.A.1.12, 3.A.1.14 and 3.A.1.16)	MZT	3.A.1.15.5	Zinc (Zn2+) porter of E. coli, ZnuABC. Required for Zn2+ homeostasis and virulence in the close E. coli relative, Salmonella enterica (Ammendola et al., 2007).	252	27.44	9.25	Cytoplasmic Membrane
Se1961.1047	PF00005.32	ABC_tran	43.231	1.09e-58	185	3.A.1.15	The Manganese/Zinc/Iron Chelate Uptake Transporter (MZT) Family (Similar to 3.A.1.12, 3.A.1.14 and 3.A.1.16)	MZT	3.A.1.15.10	The Mn2+/Zn2+ transporter MntABC (KB of Mn2+ and Zn2+ is 0.1μM which bind with equal affinity to the same site (Lim et al., 2008)	237	25.27	8.88	Cytoplasmic Membrane
Se1961.2145	PF00005.32	ABC_tran	84.014	0	521	3.A.1.15	The Manganese/Zinc/Iron Chelate Uptake Transporter (MZT) Family (Similar to 3.A.1.12, 3.A.1.14 and 3.A.1.16)	MZT	3.A.1.15.4	Iron and manganese porter	296	32.46	6.19	Cytoplasmic Membrane
Se1961.2873	PF00005.32	ABC_tran	79.283	3.36e-149	416	3.A.1.15	The Manganese/Zinc/Iron Chelate Uptake Transporter (MZT) Family (Similar to 3.A.1.12, 3.A.1.14 and 3.A.1.16)	MZT	3.A.1.15.5	Zinc (Zn2+) porter of E. coli, ZnuABC. Required for Zn2+ homeostasis and virulence in the close E. coli relative, Salmonella enterica (Ammendola et al., 2007).	252	27.57	9.69	Cytoplasmic Membrane
Ps09.2375	PF00005.32	ABC_tran	64.773	1.7e-123	352	3.A.1.12	The Quaternary Amine Uptake Transporter (QAT) Family (Similar to 3.A.1.16 and 3.A.1.17)	QAT	3.A.1.12.6	Uptake system for hisitidine, proline, proline-betaine and glycine-betaine	269	29.73	7.89	Cytoplasmic Membrane
Ps09.393	PF00005.32	ABC_tran	76.531	0	621	3.A.1.12	The Quaternary Amine Uptake Transporter (QAT) Family (Similar to 3.A.1.16 and 3.A.1.17)	QAT	3.A.1.12.12	The CbcWV/CbcX (choline)/CaiX (carnitine)/BetX (betaine) transporter with 3 binding receptors for distinct quaternary ammonium compounds. Only the ligand-bound receptor binds to the transporter with high affinity (Chen et al., 2010; Thomas et al., 2010).	392	43.21	7.61	Cytoplasmic Membrane
Ps09.5604	PF00005.32	ABC_tran	53.737	2.32e-108	323	3.A.1.12	The Quaternary Amine Uptake Transporter (QAT) Family (Similar to 3.A.1.16 and 3.A.1.17)	QAT	3.A.1.12.5	Uptake system for glycine-betaine (high affinity) and proline (low affinity) (OpuAA-OpuABC) or BusAA-ABC of Lactococcus lactis). BusAA, the ATPase subunit, has a C-terminal tandem cystathionine β-synthase (CBS) domain which is the cytoplasmic K+ sensor for osmotic stress (osmotic strength)while the BusABC subunit has the membrane and receptor domains fused to each other (Biemans-Oldehinkel et al.…	372	40.25	5.82	Cytoplasmic Membrane
Ps09.950	PF00005.32	ABC_tran	93.211	0	727	3.A.1.12	The Quaternary Amine Uptake Transporter (QAT) Family (Similar to 3.A.1.16 and 3.A.1.17)	QAT	3.A.1.12.10	The OpuC transporter selective for glycine betaine > choline, acetylcholine, carnitine and proline betaine (contains tandem cystathionine-β-synthase (CBS) domains in the ABC component of OpuC that are required for osmoregulatory function (Chen and Beattie, 2007)).	388	43.52	5.72	Cytoplasmic Membrane
Ps60.1794	PF00005.32	ABC_tran	67.041	9.29e-134	379	3.A.1.12	The Quaternary Amine Uptake Transporter (QAT) Family (Similar to 3.A.1.16 and 3.A.1.17)	QAT	3.A.1.12.6	Uptake system for hisitidine, proline, proline-betaine and glycine-betaine	274	30.31	8.48	Cytoplasmic Membrane
Ps60.3334	PF00005.32	ABC_tran	75.765	0	615	3.A.1.12	The Quaternary Amine Uptake Transporter (QAT) Family (Similar to 3.A.1.16 and 3.A.1.17)	QAT	3.A.1.12.12	The CbcWV/CbcX (choline)/CaiX (carnitine)/BetX (betaine) transporter with 3 binding receptors for distinct quaternary ammonium compounds. Only the ligand-bound receptor binds to the transporter with high affinity (Chen et al., 2010; Thomas et al., 2010).	392	43.46	6.28	Cytoplasmic Membrane
Ps60.631	PF00005.32	ABC_tran	93.438	0	723	3.A.1.12	The Quaternary Amine Uptake Transporter (QAT) Family (Similar to 3.A.1.16 and 3.A.1.17)	QAT	3.A.1.12.10	The OpuC transporter selective for glycine betaine > choline, acetylcholine, carnitine and proline betaine (contains tandem cystathionine-β-synthase (CBS) domains in the ABC component of OpuC that are required for osmoregulatory function (Chen and Beattie, 2007)).	385	43.07	5.62	Cytoplasmic Membrane
Ra13.3039	PF00005.32	ABC_tran	64.821	3.08e-138	393	3.A.1.12	The Quaternary Amine Uptake Transporter (QAT) Family (Similar to 3.A.1.16 and 3.A.1.17)	QAT	3.A.1.12.15	Putative osmoprotectant (glycine/betaine/choline) uptake transporter, YehWXYZ. Induced by osmotic stress and growth into the stationary phase; under RpoS (σS) control (Ibanez-Ruiz et al. 2000; Checroun and Gutierrez 2004). YehZ is also called OsmF.	314	34.87	6.77	Cytoplasmic Membrane
Ra13.5114	PF00005.32	ABC_tran	82.161	0	670	3.A.1.12	The Quaternary Amine Uptake Transporter (QAT) Family (Similar to 3.A.1.16 and 3.A.1.17)	QAT	3.A.1.12.1	Glycine betaine/proline porter, ProU or ProVWX (also transports proline betaine, carnitine, dimethyl proline, homobetaine, γ-butyrobetaine and choline with low affinity). Contributes to the regulation of cell volume is response to osmolarity. A reconsituted system shows osmotic strength-gating (Gul and Poolman 2012).	398	43.76	5.23	Cytoplasmic Membrane
Se1961.1457	PF00005.32	ABC_tran	69.156	5.46e-151	425	3.A.1.12	The Quaternary Amine Uptake Transporter (QAT) Family (Similar to 3.A.1.16 and 3.A.1.17)	QAT	3.A.1.12.15	Putative osmoprotectant (glycine/betaine/choline) uptake transporter, YehWXYZ. Induced by osmotic stress and growth into the stationary phase; under RpoS (σS) control (Ibanez-Ruiz et al. 2000; Checroun and Gutierrez 2004). YehZ is also called OsmF.	311	34.56	6.77	Cytoplasmic Membrane
Se1961.3910	PF00005.32	ABC_tran	81.955	0	670	3.A.1.12	The Quaternary Amine Uptake Transporter (QAT) Family (Similar to 3.A.1.16 and 3.A.1.17)	QAT	3.A.1.12.1	Glycine betaine/proline porter, ProU or ProVWX (also transports proline betaine, carnitine, dimethyl proline, homobetaine, γ-butyrobetaine and choline with low affinity). Contributes to the regulation of cell volume is response to osmolarity. A reconsituted system shows osmotic strength-gating (Gul and Poolman 2012).	400	44.05	5.4	Cytoplasmic Membrane
Se1961.702	PF00005.32	ABC_tran	64.794	1.19e-130	371	3.A.1.12	The Quaternary Amine Uptake Transporter (QAT) Family (Similar to 3.A.1.16 and 3.A.1.17)	QAT	3.A.1.12.6	Uptake system for hisitidine, proline, proline-betaine and glycine-betaine	285	32.06	8.51	Cytoplasmic Membrane
Ac58.2140	PF00005.32	ABC_tran	54.065	1.28e-81	246	3.A.1.17	The Taurine Uptake Transporter (TauT) Family (Similar to 3.A.1.12 and 3.A.1.16)	TauT	3.A.1.17.2	Aromatic sulfonate porter	268	29.84	6.18	Cytoplasmic Membrane
Ps09.169	PF00005.32	ABC_tran	61.719	3.67e-108	312	3.A.1.17	The Taurine Uptake Transporter (TauT) Family (Similar to 3.A.1.12 and 3.A.1.16)	TauT	3.A.1.17.1	Taurine (2-aminoethane sulfonate) porter	263	28.71	5.57	Cytoplasmic Membrane
Ps09.179	PF00005.32	ABC_tran	85.768	1.93e-164	456	3.A.1.17	The Taurine Uptake Transporter (TauT) Family (Similar to 3.A.1.12 and 3.A.1.16)	TauT	3.A.1.17.2	Aromatic sulfonate porter	271	29.49	8.76	Cytoplasmic Membrane
Ps09.1921	PF00005.32	ABC_tran	46.154	2.2e-74	228	3.A.1.17	The Taurine Uptake Transporter (TauT) Family (Similar to 3.A.1.12 and 3.A.1.16)	TauT	3.A.1.17.4	The taurine uptake system, TauABC (Krejcík et al., 2008).	278	30.46	7.88	Cytoplasmic Membrane
Ps09.79	PF00005.32	ABC_tran	36.948	1.13e-50	167	3.A.1.17	The Taurine Uptake Transporter (TauT) Family (Similar to 3.A.1.12 and 3.A.1.16)	TauT	3.A.1.17.4	The taurine uptake system, TauABC (Krejcík et al., 2008).	283	31.72	6.93	Cytoplasmic Membrane
Ps60.3772	PF00005.32	ABC_tran	84.151	9.44e-162	449	3.A.1.17	The Taurine Uptake Transporter (TauT) Family (Similar to 3.A.1.12 and 3.A.1.16)	TauT	3.A.1.17.2	Aromatic sulfonate porter	268	29.23	9.12	Cytoplasmic Membrane
Ps60.5243	PF00005.32	ABC_tran	60.7	6.46e-109	314	3.A.1.17	The Taurine Uptake Transporter (TauT) Family (Similar to 3.A.1.12 and 3.A.1.16)	TauT	3.A.1.17.1	Taurine (2-aminoethane sulfonate) porter	259	28.32	5.37	Cytoplasmic Membrane
Ra13.1271	PF00005.32	ABC_tran	69.962	1.41e-126	359	3.A.1.17	The Taurine Uptake Transporter (TauT) Family (Similar to 3.A.1.12 and 3.A.1.16)	TauT	3.A.1.17.2	Aromatic sulfonate porter	260	28.5	8.78	Cytoplasmic Membrane
Ra13.639	PF00005.32	ABC_tran	44.361	1.2e-74	228	3.A.1.17	The Taurine Uptake Transporter (TauT) Family (Similar to 3.A.1.12 and 3.A.1.16)	TauT	3.A.1.17.4	The taurine uptake system, TauABC (Krejcík et al., 2008).	261	29.5	6.54	Cytoplasmic Membrane
Se1961.1761	PF00005.32	ABC_tran	75.309	2.1e-127	361	3.A.1.17	The Taurine Uptake Transporter (TauT) Family (Similar to 3.A.1.12 and 3.A.1.16)	TauT	3.A.1.17.2	Aromatic sulfonate porter	257	27.76	9.56	Cytoplasmic Membrane
Se1961.3245	PF00005.32	ABC_tran	43.836	9.03e-54	173	3.A.1.17	The Taurine Uptake Transporter (TauT) Family (Similar to 3.A.1.12 and 3.A.1.16)	TauT	3.A.1.17.6	Putative hydroxymethylpyrimidine transport system, ThiXYZ (Rodionov et al., 2002). Regulated by TPP (thiamin) riboswitch. Potentially takes up a pyrimidine moiety of thiamin. ThiY is homologous to the yeast THI5 HMP-P synthase (P43534) (Bale et al., 2010).	251	26.97	8.79	Cytoplasmic Membrane
Se1961.4613	PF00005.32	ABC_tran	71.654	1.11e-133	377	3.A.1.17	The Taurine Uptake Transporter (TauT) Family (Similar to 3.A.1.12 and 3.A.1.16)	TauT	3.A.1.17.1	Taurine (2-aminoethane sulfonate) porter	255	28	5.66	Cytoplasmic Membrane
Ac58.1870	PF00005.32	ABC_tran	30.89	4.91e-81	265	3.A.1.106	The Lipid Exporter (LipidE) Family	LipidE	3.A.1.106.2	The homodimeric Sav1866 multidrug exporter (transports doxorubicin, verapamil, ethidium, tetraphenylphosphonium, vinblastine and the fluorescent dye, Hoechst 33342; 3-D structure known at 3 Å resolution; Dawson and Locher, 2006; Velamakanni et al., 2008).	600	68.17	5.61	Cytoplasmic Membrane
Ac58.384	PF00664.28	ABC_membrane	38.879	7.94e-147	435	3.A.1.106	The Lipid Exporter (LipidE) Family	LipidE	3.A.1.106.20	MsbA of 582 aas and 6 TMSs in an M-C arrangement. The X-ray structure at 2.8 Å resolution in an inward-facing conformation after cocrystallization with lipid A and using a stabilizing facial amphiphile has been reported (Padayatti et al. 2019).	575	64.07	6.66	Cytoplasmic Membrane
Ps09.2785	PF00664.28	ABC_membrane	41.681	3.46e-154	455	3.A.1.106	The Lipid Exporter (LipidE) Family	LipidE	3.A.1.106.1	Phospholipid, LPS, lipid A and drug exporter, MsbA, which flips the substrate from the inner leaflet of the cytoplasmic membrane to the outer leaflet (Eckford and Sharom, 2010). MsbA also confers drug resistance to azidopine, daunomycin, vinblastine, Hoechst 33342 and ethidium (Reuter et al., 2003). Four x-ray structures, trapped in different conformations, two with and two without nucleotide, ha…	600	66.23	6.25	Cytoplasmic Membrane
Ps60.1668	PF00664.28	ABC_membrane	41.681	1.7e-154	457	3.A.1.106	The Lipid Exporter (LipidE) Family	LipidE	3.A.1.106.20	MsbA of 582 aas and 6 TMSs in an M-C arrangement. The X-ray structure at 2.8 Å resolution in an inward-facing conformation after cocrystallization with lipid A and using a stabilizing facial amphiphile has been reported (Padayatti et al. 2019). The structure displays a large amplitude opening in the transmembrane portal, which is likely to be required for lipid A to pass from its site of synthesi…	635	69.76	8.75	Cytoplasmic Membrane
Ra13.1295	PF00664.28	ABC_membrane	86.598	0	1061	3.A.1.106	The Lipid Exporter (LipidE) Family	LipidE	3.A.1.106.1	Phospholipid, LPS, lipid A and drug exporter, MsbA, which flips the substrate from the inner leaflet of the cytoplasmic membrane to the outer leaflet (Eckford and Sharom, 2010). MsbA also confers drug resistance to azidopine, daunomycin, vinblastine, Hoechst 33342 and ethidium (Reuter et al., 2003). Four x-ray structures, trapped in different conformations, two with and two without nucleotide, ha…	582	64.56	8.73	Cytoplasmic Membrane
Ra13.2708	PF00664.28	ABC_membrane	82.393	0	983	3.A.1.106	The Lipid Exporter (LipidE) Family	LipidE	3.A.1.106.5	The heterodimeric multidrug efflux pump, SmdAB (exports norfloxacin, tetracycline, 4',6-diamidino-2-phenylindole (DAPI), and Hoechst 33342) (Matsuo et al., 2008).	590	65.63	6.21	Cytoplasmic Membrane
Ra13.2709	PF00664.28	ABC_membrane	80.617	0	954	3.A.1.106	The Lipid Exporter (LipidE) Family	LipidE	3.A.1.106.5	The heterodimeric multidrug efflux pump, SmdAB (exports norfloxacin, tetracycline, 4',6-diamidino-2-phenylindole (DAPI), and Hoechst 33342) (Matsuo et al., 2008).	599	66.55	8.25	Cytoplasmic Membrane
Ra13.962	PF00664.28	ABC_membrane	38.103	6.4e-122	370	3.A.1.106	The Lipid Exporter (LipidE) Family	LipidE	3.A.1.106.2	The homodimeric Sav1866 multidrug exporter (transports doxorubicin, verapamil, ethidium, tetraphenylphosphonium, vinblastine and the fluorescent dye, Hoechst 33342; 3-D structure known at 3 Å resolution; Dawson and Locher, 2006; Velamakanni et al., 2008) The empty site opens by rotation of the nucleotide-binding domain whereas the ATP-bound site remains occluded (Jones and George, 2011).	570	63.43	6.48	Cytoplasmic Membrane
Se1961.1030	PF00664.28	ABC_membrane	91.54	0	1083	3.A.1.106	The Lipid Exporter (LipidE) Family	LipidE	3.A.1.106.5	The heterodimeric multidrug efflux pump, SmdAB (exports norfloxacin, tetracycline, 4',6-diamidino-2-phenylindole (DAPI), and Hoechst 33342) (Matsuo et al., 2008).	591	65.29	5.99	Cytoplasmic Membrane
Se1961.1031	PF00664.28	ABC_membrane	94.088	0	1096	3.A.1.106	The Lipid Exporter (LipidE) Family	LipidE	3.A.1.106.5	The heterodimeric multidrug efflux pump, SmdAB (exports norfloxacin, tetracycline, 4',6-diamidino-2-phenylindole (DAPI), and Hoechst 33342) (Matsuo et al., 2008).	592	65.38	8.27	Cytoplasmic Membrane
Se1961.1736	PF00664.28	ABC_membrane	86.598	0	1051	3.A.1.106	The Lipid Exporter (LipidE) Family	LipidE	3.A.1.106.1	Phospholipid, LPS, lipid A and drug exporter, MsbA, which flips the substrate from the inner leaflet of the cytoplasmic membrane to the outer leaflet (Eckford and Sharom, 2010). MsbA also confers drug resistance to azidopine, daunomycin, vinblastine, Hoechst 33342 and ethidium (Reuter et al., 2003). Four x-ray structures, trapped in different conformations, two with and two without nucleotide, ha…	582	64.68	7.72	Cytoplasmic Membrane
Ac58.661	PF00005.32	ABC_tran	46.696	1.49e-68	214	3.A.1.16	The Nitrate/Nitrite/Cyanate Uptake Transporter (NitT) Family (Similar to 3.A.1.12 and 3.A.1.17)	NitT	3.A.1.16.2	Bispecific cyanate/nitrite transporter (functions in both cyanate and nitrite assimilation; Maeda and Omata, 2009).	293	33.34	6.47	Cytoplasmic Membrane
Ps09.126	PF00005.32	ABC_tran	45.817	5.36e-68	222	3.A.1.16	The Nitrate/Nitrite/Cyanate Uptake Transporter (NitT) Family (Similar to 3.A.1.12 and 3.A.1.17)	NitT	3.A.1.16.3	Bicarbonate porter (activated by low [CO2] mediated by CmpR; (Nishimura et al., 2008)).	274	30.68	5.51	Cytoplasmic Membrane
Ps09.3173	PF00005.32	ABC_tran	44.355	4.07e-71	220	3.A.1.16	The Nitrate/Nitrite/Cyanate Uptake Transporter (NitT) Family (Similar to 3.A.1.12 and 3.A.1.17)	NitT	3.A.1.16.2	Bispecific cyanate/nitrite transporter (functions in both cyanate and nitrite assimilation; Maeda and Omata, 2009).	275	30.46	6.53	Cytoplasmic Membrane
Ps09.3800	PF00005.32	ABC_tran	42.169	8.75e-60	190	3.A.1.16	The Nitrate/Nitrite/Cyanate Uptake Transporter (NitT) Family (Similar to 3.A.1.12 and 3.A.1.17)	NitT	3.A.1.16.1	Four component nitrate/nitrite porter (Kikuchi et al. 1996). It's synthesis occurs in response to nitrite, not nitrate in a nitrate reductase mutant (Kikuchi et al. 1996).	259	28.37	7.95	Cytoplasmic Membrane
Ps09.4816	PF00005.32	ABC_tran	48.78	9.39e-63	199	3.A.1.16	The Nitrate/Nitrite/Cyanate Uptake Transporter (NitT) Family (Similar to 3.A.1.12 and 3.A.1.17)	NitT	3.A.1.16.2	Bispecific cyanate/nitrite transporter (functions in both cyanate and nitrite assimilation; Maeda and Omata, 2009).	292	32.45	6.22	Cytoplasmic Membrane
Ps09.5737	PF00005.32	ABC_tran	42.857	5.38e-62	197	3.A.1.16	The Nitrate/Nitrite/Cyanate Uptake Transporter (NitT) Family (Similar to 3.A.1.12 and 3.A.1.17)	NitT	3.A.1.16.2	Bispecific cyanate/nitrite transporter (functions in both cyanate and nitrite assimilation; Maeda and Omata, 2009).	279	30.42	6.39	Cytoplasmic Membrane
Ps60.2001	PF00005.32	ABC_tran	47.945	1.48e-60	192	3.A.1.16	The Nitrate/Nitrite/Cyanate Uptake Transporter (NitT) Family (Similar to 3.A.1.12 and 3.A.1.17)	NitT	3.A.1.16.4	Nitrate uptake system, NrtABCD (Frías et al., 1997). Molecular interactions within the nitrate uptake system of Anabaena PCC7120 have been reported (but are a bit confusing) (Swapnil et al. 2021).	267	29.03	6.39	Cytoplasmic Membrane
Ps60.5193	PF00005.32	ABC_tran	43.701	2.06e-68	212	3.A.1.16	The Nitrate/Nitrite/Cyanate Uptake Transporter (NitT) Family (Similar to 3.A.1.12 and 3.A.1.17)	NitT	3.A.1.16.4	Nitrate uptake system, NrtABCD (Frías et al., 1997). Molecular interactions within the nitrate uptake system of Anabaena PCC7120 have been reported (but are a bit confusing) (Swapnil et al. 2021).	271	30.25	5.33	Cytoplasmic Membrane
Ra13.383	PF00005.32	ABC_tran	46.522	2.03e-68	212	3.A.1.16	The Nitrate/Nitrite/Cyanate Uptake Transporter (NitT) Family (Similar to 3.A.1.12 and 3.A.1.17)	NitT	3.A.1.16.1	Four component nitrate/nitrite porter (Kikuchi et al. 1996). It's synthesis occurs in response to nitrite, not nitrate in a nitrate reductase mutant (Kikuchi et al. 1996).	261	29.22	6.37	Cytoplasmic Membrane
Ra13.648	PF00005.32	ABC_tran	57.895	2.28e-82	248	3.A.1.16	The Nitrate/Nitrite/Cyanate Uptake Transporter (NitT) Family (Similar to 3.A.1.12 and 3.A.1.17)	NitT	3.A.1.16.2	Bispecific cyanate/nitrite transporter (functions in both cyanate and nitrite assimilation; Maeda and Omata, 2009).	256	28.36	5.84	Cytoplasmic Membrane
Se1961.3016	PF00005.32	ABC_tran	56.589	1.94e-95	293	3.A.1.16	The Nitrate/Nitrite/Cyanate Uptake Transporter (NitT) Family (Similar to 3.A.1.12 and 3.A.1.17)	NitT	3.A.1.16.1	Four component nitrate/nitrite porter (Kikuchi et al. 1996). It's synthesis occurs in response to nitrite, not nitrate in a nitrate reductase mutant (Kikuchi et al. 1996).	262	29.23	6.93	Cytoplasmic Membrane
Ac58.1839	PF00005.32	ABC_tran	54.659	0	560	3.A.1.120	The (Putative) Drug Resistance ATPase-1 (Drug RA1) Family	Drug RA1	3.A.1.120.8	ABC protein of 558 aas and 0 TMSs, Rv2477c. It is a translation factor that gates the progression of the 70S ribosomal initiation complex (IC, containing tRNA (fMet) in the P site) into the translation elongation cycle by using a mechanism sensitive to the ATP/ADP ratio. Binds to the 70S ribosome E site where it modulates the state of the translating ribosome during subunit translocation.	553	62.29	5.17	Cytoplasmic
Ac58.2462	PF00005.32	ABC_tran	50.47	0	586	3.A.1.120	The (Putative) Drug Resistance ATPase-1 (Drug RA1) Family	Drug RA1	3.A.1.120.6	The Uup protein (required for bacterial competitiveness (Murat et al., 2008); 39% identical to 3.A.1.120.5).	634	70.31	4.98	Cytoplasmic
Ps09.2656	PF00005.32	ABC_tran	49.922	0	579	3.A.1.120	The (Putative) Drug Resistance ATPase-1 (Drug RA1) Family	Drug RA1	3.A.1.120.6	The Uup protein (required for bacterial competitiveness (Murat et al., 2008); 39% identical to 3.A.1.120.5).	640	70.38	5.22	Cytoplasmic
Ps09.4009	PF00005.32	ABC_tran	57.143	0	593	3.A.1.120	The (Putative) Drug Resistance ATPase-1 (Drug RA1) Family	Drug RA1	3.A.1.120.8	ABC protein of 558 aas and 0 TMSs, Rv2477c. It is a translation factor that gates the progression of the 70S ribosomal initiation complex (IC, containing tRNA (fMet) in the P site) into the translation elongation cycle by using a mechanism sensitive to the ATP/ADP ratio.	554	61.6	5.38	Cytoplasmic
Ps60.3542	PF00005.32	ABC_tran	50.233	0	584	3.A.1.120	The (Putative) Drug Resistance ATPase-1 (Drug RA1) Family	Drug RA1	3.A.1.120.6	The Uup protein (required for bacterial competitiveness (Murat et al., 2008); 39% identical to 3.A.1.120.5).	640	70.59	5.14	Cytoplasmic
Ps60.4854	PF00005.32	ABC_tran	56.607	0	589	3.A.1.120	The (Putative) Drug Resistance ATPase-1 (Drug RA1) Family	Drug RA1	3.A.1.120.8	ABC protein of 558 aas and 0 TMSs, Rv2477c. It is a translation factor that gates the progression of the 70S ribosomal initiation complex (IC, containing tRNA (fMet) in the P site) into the translation elongation cycle by using a mechanism sensitive to the ATP/ADP ratio. Binds to the 70S ribosome E site where it modulates the state of the translating ribosome during subunit translocation.	554	61.47	5.33	Cytoplasmic
Ra13.1262	PF00005.32	ABC_tran	79.495	0	996	3.A.1.120	The (Putative) Drug Resistance ATPase-1 (Drug RA1) Family	Drug RA1	3.A.1.120.6	The Uup protein (required for bacterial competitiveness (Murat et al., 2008); 39% identical to 3.A.1.120.5).	634	71.76	5.34	Cytoplasmic
Ra13.2152	PF00005.32	ABC_tran	55.793	0	576	3.A.1.120	The (Putative) Drug Resistance ATPase-1 (Drug RA1) Family	Drug RA1	3.A.1.120.8	ABC protein of 558 aas and 0 TMSs, Rv2477c. It is a translation factor that gates the progression of the 70S ribosomal initiation complex (IC, containing tRNA (fMet) in the P site) into the translation elongation cycle by using a mechanism sensitive to the ATP/ADP ratio. Binds to the 70S ribosome E site where it modulates the state of the translating ribosome during subunit translocation.	555	62.35	5.35	Cytoplasmic
Se1961.1770	PF00005.32	ABC_tran	78.549	0	987	3.A.1.120	The (Putative) Drug Resistance ATPase-1 (Drug RA1) Family	Drug RA1	3.A.1.120.6	The Uup protein (required for bacterial competitiveness (Murat et al., 2008); 39% identical to 3.A.1.120.5).	634	71.25	5.46	Cytoplasmic
Se1961.576	PF00005.32	ABC_tran	55.893	0	583	3.A.1.120	The (Putative) Drug Resistance ATPase-1 (Drug RA1) Family	Drug RA1	3.A.1.120.8	ABC protein of 558 aas and 0 TMSs, Rv2477c. It is a translation factor that gates the progression of the 70S ribosomal initiation complex (IC, containing tRNA (fMet) in the P site) into the translation elongation cycle by using a mechanism sensitive to the ATP/ADP ratio. Binds to the 70S ribosome E site where it modulates the state of the translating ribosome during subunit translocation.	555	62.19	5.43	Cytoplasmic
Ac58.950	PF00005.32	ABC_tran	46.429	5.12e-108	318	3.A.1.24	The Methionine Uptake Transporter (MUT) Family (Similar to 3.A.1.3 and 3.A.1.12)	MUT	3.A.1.24.2	The L- and D-methionine porter (also transports methionine sulfoxide (Hullo et al., 2004)	341	38.02	6.37	Cytoplasmic Membrane
Ps09.147	PF00005.32	ABC_tran	48.71	7.81e-101	301	3.A.1.24	The Methionine Uptake Transporter (MUT) Family (Similar to 3.A.1.3 and 3.A.1.12)	MUT	3.A.1.24.2	The L- and D-methionine porter (also transports methionine sulfoxide (Hullo et al., 2004)	372	40.51	6.47	Cytoplasmic Membrane
Ps09.1816	PF00005.32	ABC_tran	80	0	560	3.A.1.24	The Methionine Uptake Transporter (MUT) Family (Similar to 3.A.1.3 and 3.A.1.12)	MUT	3.A.1.24.5	L-Histidine uptake porter, MetIQN (Johnson et al. 2008)	335	36.75	6.56	Cytoplasmic Membrane
Ps60.5228	PF00005.32	ABC_tran	45.181	3.85e-100	300	3.A.1.24	The Methionine Uptake Transporter (MUT) Family (Similar to 3.A.1.3 and 3.A.1.12)	MUT	3.A.1.24.2	The L- and D-methionine porter (also transports methionine sulfoxide (Hullo et al., 2004)	371	40.57	6.6	Cytoplasmic Membrane
Ps60.808	PF00005.32	ABC_tran	82.687	0	573	3.A.1.24	The Methionine Uptake Transporter (MUT) Family (Similar to 3.A.1.3 and 3.A.1.12)	MUT	3.A.1.24.5	L-Histidine uptake porter, MetIQN (Johnson et al. 2008)	335	36.61	6.22	Cytoplasmic Membrane
Ra13.130	PF00005.32	ABC_tran	43.86	4.16e-97	292	3.A.1.24	The Methionine Uptake Transporter (MUT) Family (Similar to 3.A.1.3 and 3.A.1.12)	MUT	3.A.1.24.2	The L- and D-methionine porter (also transports methionine sulfoxide (Hullo et al., 2004)	384	41.55	7.83	Cytoplasmic Membrane
Ra13.4768	PF00005.32	ABC_tran	83.382	0	593	3.A.1.24	The Methionine Uptake Transporter (MUT) Family (Similar to 3.A.1.3 and 3.A.1.12)	MUT	3.A.1.24.1	The L- and D-methionine porter (also transports formyl-L-methionine and other methionine derivatives) (Zhang et al., 2003). The 3.7A structure of MetNI has been solved. An allosteric regulatory mechanism operates at the level of transport activity, so increased intracellular levels of the transported ligand stabilize an inward-facing, ATPase-inactive state of MetNI to inhibit further ligand trans…	343	37.66	6.26	Cytoplasmic Membrane
Se1961.1393	PF00005.32	ABC_tran	59.467	1.43e-149	424	3.A.1.24	The Methionine Uptake Transporter (MUT) Family (Similar to 3.A.1.3 and 3.A.1.12)	MUT	3.A.1.24.2	The L- and D-methionine porter (also transports methionine sulfoxide (Hullo et al., 2004)	341	37.38	7.77	Cytoplasmic Membrane
Se1961.2555	PF00005.32	ABC_tran	46.774	8.86e-90	273	3.A.1.24	The Methionine Uptake Transporter (MUT) Family (Similar to 3.A.1.3 and 3.A.1.12)	MUT	3.A.1.24.2	The L- and D-methionine porter (also transports methionine sulfoxide (Hullo et al., 2004)	363	40.05	5.96	Cytoplasmic Membrane
Se1961.3932	PF00005.32	ABC_tran	83.09	0	592	3.A.1.24	The Methionine Uptake Transporter (MUT) Family (Similar to 3.A.1.3 and 3.A.1.12)	MUT	3.A.1.24.1	The L- and D-methionine porter (also transports formyl-L-methionine and other methionine derivatives) (Zhang et al., 2003). The 3.7A structure of MetNI has been solved. An allosteric regulatory mechanism operates at the level of transport activity, so increased intracellular levels of the transported ligand stabilize an inward-facing, ATPase-inactive state of MetNI to inhibit further ligand trans…	343	37.42	6.67	Cytoplasmic Membrane
Ac58.1311	PF00005.32	ABC_tran	48.899	4e-69	211	3.A.1.122	The Macrolide Exporter (MacB) Family	MacB	3.A.1.122.15	Putative heavy metal ion exporter, YbbAB (Moussatova et al. 2008).	241	26.5	5.42	Cytoplasmic Membrane
Ps09.4385	PF00005.32	ABC_tran	58.636	4.59e-83	246	3.A.1.122	The Macrolide Exporter (MacB) Family	MacB	3.A.1.122.15	Putative heavy metal ion exporter, YbbAB (Moussatova et al. 2008).	227	24.52	5.61	Cytoplasmic Membrane
Ps09.84	PF00005.32	ABC_tran	35.644	2.96e-35	124	3.A.1.122	The Macrolide Exporter (MacB) Family	MacB	3.A.1.122.10	Duf214 (423aas) ABC3 membrane protein with ABC-type ATPase (232 aas). Sandwiched inbetween the genes encoding these two proteins is a large protein of 869 aas with 2 TMSs, N- and C-terminal. Some homologues are annotated as "S-layer domain protein". It may be an ABC auxiliary protein. Most members occur in archaea, but distant homologues are also found in bacteria.	235	25.26	6.52	Cytoplasmic Membrane
Ps60.1861	PF00005.32	ABC_tran	61.009	1.69e-85	252	3.A.1.122	The Macrolide Exporter (MacB) Family	MacB	3.A.1.122.15	Putative heavy metal ion exporter, YbbAB (Moussatova et al. 2008).	227	24.51	5.29	Cytoplasmic Membrane
Ps60.3085	PF00005.32	ABC_tran	51.142	1.69e-76	230	3.A.1.122	The Macrolide Exporter (MacB) Family	MacB	3.A.1.122.20	MacAB-MFP complex of 3 subunits involved in the resistance of antibiotics and antimicrobial peptides. Yang et al. 2018 reported the crystal structures of Spr0694-0695 (MacAB) at 3.3 Å and Spr0693 (MFP; TC# 8.A.1) at 3.0 Å resolution, revealing a MacAB-like efflux pump.	235	25.31	6.29	Cytoplasmic Membrane
Ps60.4548	PF00005.32	ABC_tran	48.837	8.98e-72	218	3.A.1.122	The Macrolide Exporter (MacB) Family	MacB	3.A.1.122.20	MacAB-MFP complex of 3 subunits involved in the resistance of antibiotics and antimicrobial peptides. Yang et al. 2018 reported the crystal structures of Spr0694-0695 (MacAB) at 3.3 Å and Spr0693 (MFP; TC# 8.A.1) at 3.0 Å resolution, revealing a MacAB-like efflux pump.	236	26.19	8.51	Cytoplasmic Membrane
Ra13.2756	PF00005.32	ABC_tran	75	3.16e-120	340	3.A.1.122	The Macrolide Exporter (MacB) Family	MacB	3.A.1.122.15	Putative heavy metal ion exporter, YbbAB (Moussatova et al. 2008).	228	24.44	5.98	Cytoplasmic Membrane
Se1961.1086	PF00005.32	ABC_tran	79.825	3.06e-127	358	3.A.1.122	The Macrolide Exporter (MacB) Family	MacB	3.A.1.122.15	Putative heavy metal ion exporter, YbbAB (Moussatova et al. 2008).	228	24.86	5.54	Cytoplasmic Membrane
Ac58.1124	PF00005.32	ABC_tran	55.426	1.76e-106	310	3.A.1.7	The Phosphate Uptake Transporter (PhoT) Family	PhoT	3.A.1.7.5	The phosphate transporter, PstABCS. The structure of PstS is known to 1.3Å resolution (Brautigam et al. 2013).	304	33.68	5.24	Cytoplasmic Membrane
Ps09.1718	PF00005.32	ABC_tran	65.992	1.19e-120	345	3.A.1.7	The Phosphate Uptake Transporter (PhoT) Family	PhoT	3.A.1.7.1	Phosphate porter, PhoSPstABC.Â Serves as both a transporter and a sensor for transcriptional activation of the pho regulon in the presence of low external phosphate.Â The unphosphorylated EIIANtr protein of the PTS (TC# 4.A) activates PhoR, the senor kinase that phosphorylates the response regulator, PhoB, that activates the pho regulon (LÃ¼ttmann et al. 2012).	278	31.03	7.66	Cytoplasmic Membrane
Ps09.3094	PF00005.32	ABC_tran	67.315	1.98e-131	371	3.A.1.7	The Phosphate Uptake Transporter (PhoT) Family	PhoT	3.A.1.7.1	Phosphate porter, PhoSPstABC.Â Serves as both a transporter and a sensor for transcriptional activation of the pho regulon in the presence of low external phosphate.Â The unphosphorylated EIIANtr protein of the PTS (TC# 4.A) activates PhoR, the senor kinase that phosphorylates the response regulator, PhoB, that activates the pho regulon (LÃ¼ttmann et al. 2012).	257	29.17	8.37	Cytoplasmic Membrane
Ps60.2033	PF00005.32	ABC_tran	96.691	0	549	3.A.1.7	The Phosphate Uptake Transporter (PhoT) Family	PhoT	3.A.1.7.3	High-affinity phosphate-specific permease, PstAB/PhoS. The 3-d structure of PhoS = (PBP) = PfluDING) has been solved at high resolution by x-ray crystallography (Ahn et al. 2007) with phosphate bound (4F1U and 4F1V; 0.95Å resolution) and with arsenate bound (4F18 and 4F19; 0.88Å resolution) (Elias et al. 2012).	272	30.16	8.3	Cytoplasmic Membrane
Ps60.978	PF00005.32	ABC_tran	64.372	7.29e-117	335	3.A.1.7	The Phosphate Uptake Transporter (PhoT) Family	PhoT	3.A.1.7.1	Phosphate porter, PhoSPstABC.Â Serves as both a transporter and a sensor for transcriptional activation of the pho regulon in the presence of low external phosphate.Â The unphosphorylated EIIANtr protein of the PTS (TC# 4.A) activates PhoR, the senor kinase that phosphorylates the response regulator, PhoB, that activates the pho regulon (LÃ¼ttmann et al. 2012).	277	31.01	6.46	Cytoplasmic Membrane
Ra13.3892	PF00005.32	ABC_tran	90.196	7.75e-179	491	3.A.1.7	The Phosphate Uptake Transporter (PhoT) Family	PhoT	3.A.1.7.1	Phosphate porter, PhoSPstABC.Â Serves as both a transporter and a sensor for transcriptional activation of the pho regulon in the presence of low external phosphate.Â The unphosphorylated EIIANtr protein of the PTS (TC# 4.A) activates PhoR, the senor kinase that phosphorylates the response regulator, PhoB, that activates the pho regulon (LÃ¼ttmann et al. 2012).	258	29.15	5.87	Cytoplasmic Membrane
Se1961.3689	PF00005.32	ABC_tran	58.635	1.79e-106	308	3.A.1.7	The Phosphate Uptake Transporter (PhoT) Family	PhoT	3.A.1.7.1	Phosphate porter, PhoSPstABC.Â Serves as both a transporter and a sensor for transcriptional activation of the pho regulon in the presence of low external phosphate.Â The unphosphorylated EIIANtr protein of the PTS (TC# 4.A) activates PhoR, the senor kinase that phosphorylates the response regulator, PhoB, that activates the pho regulon (LÃ¼ttmann et al. 2012).	270	30.55	7.06	Cytoplasmic Membrane
Se1961.4951	PF00005.32	ABC_tran	90.698	8.65e-179	491	3.A.1.7	The Phosphate Uptake Transporter (PhoT) Family	PhoT	3.A.1.7.1	Phosphate porter, PhoSPstABC.Â Serves as both a transporter and a sensor for transcriptional activation of the pho regulon in the presence of low external phosphate.Â The unphosphorylated EIIANtr protein of the PTS (TC# 4.A) activates PhoR, the senor kinase that phosphorylates the response regulator, PhoB, that activates the pho regulon (LÃ¼ttmann et al. 2012).	258	28.86	6.32	Cytoplasmic Membrane
Ac58.1738	PF00005.32	ABC_tran	58.527	4.24e-106	308	3.A.1.27	The γ-Hexachlorocyclohexane (HCH) Family (Similar to 3.A.1.12 and 3.A.1.24)	HCH	3.A.1.27.3	ABC transporter maintaining outer membrane (OM) lipid asymmetry, MlaABCDEF (YrbABCDEF) (Malinverni and Silhavy, 2009). MlaA (VacJ) is a "spreading" protein, essential for Shigella pathogenicity (Suzuki et al., 1994).	272	29.89	5.73	Cytoplasmic Membrane
Ps09.1843	PF00005.32	ABC_tran	58.824	1.38e-99	292	3.A.1.27	The γ-Hexachlorocyclohexane (HCH) Family (Similar to 3.A.1.12 and 3.A.1.24)	HCH	3.A.1.27.1	The γ-hexachlorocyclohexane (γHCH) uptake permease, LinKLMN (most similar to 3.A.1.12.4, the QAT family) (Endo et al., 2007)	267	28.51	6.71	Cytoplasmic Membrane
Ps09.532	PF00005.32	ABC_tran	60.078	4.83e-109	315	3.A.1.27	The γ-Hexachlorocyclohexane (HCH) Family (Similar to 3.A.1.12 and 3.A.1.24)	HCH	3.A.1.27.3	ABC transporter maintaining outer membrane (OM) lipid asymmetry, MlaABCDEF (YrbABCDEF) (Malinverni and Silhavy, 2009). MlaA (VacJ) is a "spreading" protein, essential for Shigella pathogenicity (Suzuki et al., 1994). The ABC transporter, MlaEFBD, provides energy for maintaining OM lipid asymmetry via the transport of aberrantly localized phospholipids (PLs) from the OM to the inner membrane (IM) …	269	29.31	5.61	Cytoplasmic Membrane
Ps60.552	PF00005.32	ABC_tran	57.143	3.56e-105	305	3.A.1.27	The γ-Hexachlorocyclohexane (HCH) Family (Similar to 3.A.1.12 and 3.A.1.24)	HCH	3.A.1.27.3	ABC transporter maintaining outer membrane (OM) lipid asymmetry, MlaABCDEF (YrbABCDEF) (Malinverni and Silhavy, 2009). MlaA (VacJ) is a "spreading" protein, essential for Shigella pathogenicity (Suzuki et al., 1994). The ABC transporter, MlaEFBD, provides energy for maintaining OM lipid asymmetry via the transport of aberrantly localized phospholipids (PLs) from the OM to the inner membrane (IM) …	269	29.42	6.1	Cytoplasmic Membrane
Ps60.780	PF00005.32	ABC_tran	61.044	9.39e-101	295	3.A.1.27	The γ-Hexachlorocyclohexane (HCH) Family (Similar to 3.A.1.12 and 3.A.1.24)	HCH	3.A.1.27.1	The γ-hexachlorocyclohexane (γHCH) uptake permease, LinKLMN (most similar to 3.A.1.12.4, the QAT family) (Endo et al., 2007)	267	28.64	5.62	Cytoplasmic Membrane
Ra13.4424	PF00005.32	ABC_tran	75.94	6.78e-144	404	3.A.1.27	The γ-Hexachlorocyclohexane (HCH) Family (Similar to 3.A.1.12 and 3.A.1.24)	HCH	3.A.1.27.3	ABC transporter maintaining outer membrane (OM) lipid asymmetry, MlaABCDEF (YrbABCDEF) (Malinverni and Silhavy, 2009). MlaA (VacJ) is a "spreading" protein, essential for Shigella pathogenicity (Suzuki et al., 1994). The ABC transporter, MlaEFBD, provides energy for maintaining OM lipid asymmetry via the transport of aberrantly localized phospholipids (PLs) from the OM to the inner membrane (IM) …	267	29.22	5.07	Cytoplasmic Membrane
Se1961.4411	PF00005.32	ABC_tran	78.947	7.96e-151	421	3.A.1.27	The γ-Hexachlorocyclohexane (HCH) Family (Similar to 3.A.1.12 and 3.A.1.24)	HCH	3.A.1.27.3	ABC transporter maintaining outer membrane (OM) lipid asymmetry, MlaABCDEF (YrbABCDEF) (Malinverni and Silhavy, 2009). MlaA (VacJ) is a "spreading" protein, essential for Shigella pathogenicity (Suzuki et al., 1994). The ABC transporter, MlaEFBD, provides energy for maintaining OM lipid asymmetry via the transport of aberrantly localized phospholipids (PLs) from the OM to the inner membrane (IM) …	271	29.75	5.11	Cytoplasmic Membrane
Ac58.610	PF00005.32	ABC_tran	38.682	2.22e-107	335	3.A.1.210	The Heavy Metal Transporter (HMT) Family (ABCB)	HMT aka ABCB	3.A.1.210.16	ABC transporter permease (residues 1 - 290) with ATP-binding protein (residues 291 - 583) of 583 aas and 6 N-terminal TMSs in a 2 + 2 + 2 TMS arrangement.	617	69.34	8.78	Cytoplasmic Membrane
Ps09.1454	PF00005.32	ABC_tran	38.386	2.29e-110	343	3.A.1.210	The Heavy Metal Transporter (HMT) Family (ABCB)	HMT aka ABCB	3.A.1.210.17	ABC transporter permease (residues 1 - 310) with ATP-binding protein (residues 311 - 593) of 593 aas and 6 N-terminal TMSs in a 2 + 2 + 2 TMS arrangement.	610	67.59	8.49	Cytoplasmic Membrane
Ps09.1941	PF00005.32	ABC_tran	37.411	1.14e-105	330	3.A.1.210	The Heavy Metal Transporter (HMT) Family (ABCB)	HMT aka ABCB	3.A.1.210.16	ABC transporter permease (residues 1 - 290) with ATP-binding protein (residues 291 - 583) of 583 aas and 6 N-terminal TMSs in a 2 + 2 + 2 TMS arrangement.	617	67.59	6.19	Cytoplasmic Membrane
Ps09.3806	PF00005.32	ABC_tran	39.059	2.67e-122	373	3.A.1.210	The Heavy Metal Transporter (HMT) Family (ABCB)	HMT aka ABCB	3.A.1.210.17	ABC transporter permease (residues 1 - 310) with ATP-binding protein (residues 311 - 593) of 593 aas and 6 N-terminal TMSs in a 2 + 2 + 2 TMS arrangement.	600	66.51	9.04	Cytoplasmic Membrane
Ps60.2548	PF00005.32	ABC_tran	39.264	3.81e-103	323	3.A.1.210	The Heavy Metal Transporter (HMT) Family (ABCB)	HMT aka ABCB	3.A.1.210.16	ABC transporter permease (residues 1 - 290) with ATP-binding protein (residues 291 - 583) of 583 aas and 6 N-terminal TMSs in a 2 + 2 + 2 TMS arrangement.	610	67.48	6.42	Cytoplasmic Membrane
Ra13.4045	PF00005.32	ABC_tran	39.836	3.64e-106	332	3.A.1.210	The Heavy Metal Transporter (HMT) Family (ABCB)	HMT aka ABCB	3.A.1.210.16	ABC transporter permease (residues 1 - 290) with ATP-binding protein (residues 291 - 583) of 583 aas and 6 N-terminal TMSs in a 2 + 2 + 2 TMS arrangement.	610	67.77	6.69	Cytoplasmic Membrane
Se1961.4046	PF00664.28	ABC_membrane	53.886	0	642	3.A.1.210	The Heavy Metal Transporter (HMT) Family (ABCB)	HMT aka ABCB	3.A.1.210.3	The ABC transporter homologue	589	65.86	6.83	Cytoplasmic Membrane
Ac58.104	PF00005.32	ABC_tran	55.405	1.17e-82	245	3.A.1.125	The Lipoprotein Translocase (LPT) Family (This TC subfamily overlaps with TC# 3.A.1.122)	LPT	3.A.1.125.1	Lipoprotein translocation system (translocates lipoproteins from the inner membrane to periplasmic chaperone, LolA, which transfers the lipoproteins to an outer membrane receptor, LolB, which anchors the lipoprotein to the outer membrane of the Gram-negative bacterial cell envelope) (see 1.B.46; Narita et al., 2003; Ito et al., 2006; Watanabe et al., 2007).	227	25.32	6.8	Cytoplasmic Membrane
Ac58.1383	PF00005.32	ABC_tran	44.248	1.39e-63	197	3.A.1.125	The Lipoprotein Translocase (LPT) Family (This TC subfamily overlaps with TC# 3.A.1.122)	LPT	3.A.1.125.1	Lipoprotein translocation system (translocates lipoproteins from the inner membrane to periplasmic chaperone, LolA, which transfers the lipoproteins to an outer membrane receptor, LolB, which anchors the lipoprotein to the outer membrane of the Gram-negative bacterial cell envelope) (see 1.B.46; Narita et al., 2003; Ito et al., 2006; Watanabe et al., 2007).	238	26.18	5.51	Cytoplasmic Membrane
Ps09.2632	PF00005.32	ABC_tran	58.744	1.45e-86	255	3.A.1.125	The Lipoprotein Translocase (LPT) Family (This TC subfamily overlaps with TC# 3.A.1.122)	LPT	3.A.1.125.1	Lipoprotein translocation system (translocates lipoproteins from the inner membrane to periplasmic chaperone, LolA, which transfers the lipoproteins to an outer membrane receptor, LolB, which anchors the lipoprotein to the outer membrane of the Gram-negative bacterial cell envelope) (see 1.B.46; Narita et al., 2003; Ito et al., 2006; Watanabe et al., 2007).	232	25.19	6.6	Cytoplasmic Membrane
Ps60.2945	PF00005.32	ABC_tran	47.208	2.57e-51	166	3.A.1.125	The Lipoprotein Translocase (LPT) Family (This TC subfamily overlaps with TC# 3.A.1.122)	LPT	3.A.1.125.2	Putative lipoprotein LolCDE homologue LolCE (10TMSs:1+6+3)/LolD	222	24.35	7.04	Cytoplasmic Membrane
Ps60.3566	PF00005.32	ABC_tran	59.193	2.87e-89	262	3.A.1.125	The Lipoprotein Translocase (LPT) Family (This TC subfamily overlaps with TC# 3.A.1.122)	LPT	3.A.1.125.1	Lipoprotein translocation system (translocates lipoproteins from the inner membrane to periplasmic chaperone, LolA, which transfers the lipoproteins to an outer membrane receptor, LolB, which anchors the lipoprotein to the outer membrane of the Gram-negative bacterial cell envelope) (see 1.B.46; Narita et al., 2003; Ito et al., 2006; Watanabe et al., 2007).	232	25.2	6.14	Cytoplasmic Membrane
Ra13.3169	PF00005.32	ABC_tran	77.586	3.96e-134	376	3.A.1.125	The Lipoprotein Translocase (LPT) Family (This TC subfamily overlaps with TC# 3.A.1.122)	LPT	3.A.1.125.1	Lipoprotein translocation system (translocates lipoproteins from the inner membrane to periplasmic chaperone, LolA, which transfers the lipoproteins to an outer membrane receptor, LolB, which anchors the lipoprotein to the outer membrane of the Gram-negative bacterial cell envelope) (see 1.B.46; Narita et al., 2003; Ito et al., 2006; Watanabe et al., 2007). The structure of ligand-bound LolCDE ha…	234	25.66	6.71	Cytoplasmic Membrane
Se1961.2029	PF00005.32	ABC_tran	78.017	2.28e-132	372	3.A.1.125	The Lipoprotein Translocase (LPT) Family (This TC subfamily overlaps with TC# 3.A.1.122)	LPT	3.A.1.125.1	Lipoprotein translocation system (translocates lipoproteins from the inner membrane to periplasmic chaperone, LolA, which transfers the lipoproteins to an outer membrane receptor, LolB, which anchors the lipoprotein to the outer membrane of the Gram-negative bacterial cell envelope) (see 1.B.46; Narita et al., 2003; Ito et al., 2006; Watanabe et al., 2007). The structure of ligand-bound LolCDE ha…	234	25.4	6.71	Cytoplasmic Membrane
Ac58.199	PF00005.32	ABC_tran	62.701	3.89e-131	375	3.A.1.105	The Drug Exporter-1 (DrugE1) Family	DrugE1	3.A.1.105.17	The putative polyketide drug exporter, YadGH. May also transport phospholipids, participating in phospholipid trafficking together with the Mla complex. It interacts with MlaABCDEF (TC# 3.A.1.27.3) to preserve outer membrane asymmetry (Malinverni and Silhavy 2009; Babu et al. 2018).	311	35.29	5.95	Cytoplasmic Membrane
Ps09.4196	PF00005.32	ABC_tran	67.774	1.7e-144	409	3.A.1.105	The Drug Exporter-1 (DrugE1) Family	DrugE1	3.A.1.105.17	The putative polyketide drug exporter, YadGH. May also transport phospholipids, participating in phospholipid trafficking together with the Mla complex. It interacts with MlaABCDEF (TC# 3.A.1.27.3) to preserve outer membrane asymmetry (Malinverni and Silhavy 2009; Babu et al. 2018).	310	34.44	6.19	Cytoplasmic Membrane
Ps60.2296	PF00005.32	ABC_tran	68.439	6.26e-146	412	3.A.1.105	The Drug Exporter-1 (DrugE1) Family	DrugE1	3.A.1.105.17	The putative polyketide drug exporter, YadGH. May also transport phospholipids, participating in phospholipid trafficking together with the Mla complex. It interacts with MlaABCDEF (TC# 3.A.1.27.3) to preserve outer membrane asymmetry (Malinverni and Silhavy 2009; Babu et al. 2018).	310	34.28	6.4	Cytoplasmic Membrane
Ra13.2293	PF00005.32	ABC_tran	85.382	0	532	3.A.1.105	The Drug Exporter-1 (DrugE1) Family	DrugE1	3.A.1.105.17	The putative polyketide drug exporter, YadGH. May also transport phospholipids, participating in phospholipid trafficking together with the Mla complex. It interacts with MlaABCDEF (TC# 3.A.1.27.3) to preserve outer membrane asymmetry (Malinverni and Silhavy 2009; Babu et al. 2018).	307	34.14	8.98	Cytoplasmic Membrane
Se1961.1323	PF00005.32	ABC_tran	74.261	0	874	3.A.1.105	The Drug Exporter-1 (DrugE1) Family	DrugE1	3.A.1.105.15	Putative drug exporter, YbhFGRS (Moussatova et al. 2008).	576	62.83	5.4	Cytoplasmic Membrane
Se1961.4185	PF00005.32	ABC_tran	86.711	0	543	3.A.1.105	The Drug Exporter-1 (DrugE1) Family	DrugE1	3.A.1.105.17	The putative polyketide drug exporter, YadGH. May also transport phospholipids, participating in phospholipid trafficking together with the Mla complex. It interacts with MlaABCDEF (TC# 3.A.1.27.3) to preserve outer membrane asymmetry (Malinverni and Silhavy 2009; Babu et al. 2018).	307	34.12	9.01	Cytoplasmic Membrane
Ac58.3292	PF00005.32	ABC_tran	30.769	1.7e-09	58.9	3.A.1.152	The lipopolysaccharide export (LptBFG) Family	LptBFG	3.A.1.152.9	Lipopolysaccharide transporter that exports LPS from the external surface of the cytoplasmic membrane to the outer membrane, LptB2FG.	888	97.03	5.98	Cytoplasmic
Ac58.968	PF00005.32	ABC_tran	68.354	4.94e-118	336	3.A.1.152	The lipopolysaccharide export (LptBFG) Family	LptBFG	3.A.1.152.1	LPS export system, LptF (M), LptG (M) and LptB (C). This system is also listed in TCDB under TC#1.B.42.1.2 as part of a multicomponent system.	247	27.45	5.63	Cytoplasmic Membrane
Ps09.527	PF00005.32	ABC_tran	89.212	2.79e-158	437	3.A.1.152	The lipopolysaccharide export (LptBFG) Family	LptBFG	3.A.1.152.1	LPS export system, LptF (M), LptG (M) and LptB (C). This system is also listed in TCDB under TC#1.B.42.1.2 as part of a multicomponent system. The entire system is described in detail there. LptB2FG extracts LPSs from the IM and transports them to the outer membrane. Luo et al. 2017 reported the crystal structure of nucleotide-free LptB2FG from P. aeruginosa.	241	26.54	6.31	Cytoplasmic Membrane
Ps60.557	PF00005.32	ABC_tran	90.456	1.52e-162	448	3.A.1.152	The lipopolysaccharide export (LptBFG) Family	LptBFG	3.A.1.152.1	LPS export system, LptF (M), LptG (M) and LptB (C). This system is also listed in TCDB under TC#1.B.42.1.2 as part of a multicomponent system. The entire system is described in detail there. LptB2FG extracts LPSs from the IM and transports them to the outer membrane. Luo et al. 2017 reported the crystal structure of nucleotide-free LptB2FG from P. aeruginosa.	241	26.59	5.99	Cytoplasmic Membrane
Ra13.4418	PF00005.32	ABC_tran	90.041	1.65e-158	438	3.A.1.152	The lipopolysaccharide export (LptBFG) Family	LptBFG	3.A.1.152.9	Lipopolysaccharide transporter that exports LPS from the external surface of the cytoplasmic membrane to the outer membrane, LptB2FG. The 134-kDa protein complex is unique among ABC transporters because it extracts lipopolysaccharide from the external leaflet of the inner membrane and propels it along a filament that extends across the periplasm to directly deliver lipopolysaccharide into the ext…	241	26.88	5.91	Cytoplasmic
Se1961.4418	PF00005.32	ABC_tran	90.871	3.39e-159	440	3.A.1.152	The lipopolysaccharide export (LptBFG) Family	LptBFG	3.A.1.152.9	Lipopolysaccharide transporter that exports LPS from the external surface of the cytoplasmic membrane to the outer membrane, LptB2FG. The 134-kDa protein complex is unique among ABC transporters because it extracts lipopolysaccharide from the external leaflet of the inner membrane and propels it along a filament that extends across the periplasm to directly deliver lipopolysaccharide into the ext…	241	26.73	5.75	Cytoplasmic
Ac58.676	PF00005.32	ABC_tran	34.101	1.31e-38	136	3.A.1.8	The Molybdate Uptake Transporter (MolT) Family	MolT	3.A.1.8.5	Molybdenum (MoO42-) uptake porter with three subunits, the receptor, R, ModA, of 261 aas (P9WGU3), the membrane protein, M, ModB, of 264 aas and 6 TMSs (P9WG13), and the cytoplasmic ATPase, C, ModC, of 369 aas (P9WQL3) (Mandal et al. 2021).	213	24.35	9.41	Cytoplasmic Membrane
Ps09.2718	PF00005.32	ABC_tran	31.288	6.87e-11	64.3	3.A.1.8	The Molybdate Uptake Transporter (MolT) Family	MolT	3.A.1.8.3	Molybdate uptake porter with three components, R, M and C (Mandal et al. 2019).	840	90.5	6.49	Cytoplasmic
Ps09.3564	PF00005.32	ABC_tran	40.947	2.1e-70	223	3.A.1.8	The Molybdate Uptake Transporter (MolT) Family	MolT	3.A.1.8.1	Molybdate porter consisting of three proteins. Molybdate, after transport into cells by the ModABC proteins, is metabolized by the products of the mol gene(s) (Maupin-Furlow et al. 1995). The repressor of the mod operon is ModE (Grunden et al. 1996).	362	39.09	6.9	Cytoplasmic Membrane
Ps60.2067	PF00005.32	ABC_tran	40.556	1.26e-73	231	3.A.1.8	The Molybdate Uptake Transporter (MolT) Family	MolT	3.A.1.8.1	Molybdate porter consisting of three proteins. Molybdate, after transport into cells by the ModABC proteins, is metabolized by the products of the mol gene(s) (Maupin-Furlow et al. 1995). The repressor of the mod operon is ModE (Grunden et al. 1996).	359	39.17	7	Cytoplasmic Membrane
Ra13.2968	PF00005.32	ABC_tran	68.466	1.95e-166	468	3.A.1.8	The Molybdate Uptake Transporter (MolT) Family	MolT	3.A.1.8.1	Molybdate porter consisting of three proteins. Molybdate, after transport into cells by the ModABC proteins, is metabolized by the products of the mol gene(s) (Maupin-Furlow et al. 1995). The repressor of the mod operon is ModE (Grunden et al. 1996).	353	39.34	6.99	Cytoplasmic Membrane
Se1961.1298	PF00005.32	ABC_tran	72.365	6.84e-177	494	3.A.1.8	The Molybdate Uptake Transporter (MolT) Family	MolT	3.A.1.8.1	Molybdate porter consisting of three proteins. Molybdate, after transport into cells by the ModABC proteins, is metabolized by the products of the mol gene(s) (Maupin-Furlow et al. 1995). The repressor of the mod operon is ModE (Grunden et al. 1996).	355	39.24	8.44	Cytoplasmic Membrane
Ac58.2093	PF00005.32	ABC_tran	40.49	7.6e-124	382	3.A.1.121	The (Putative) Drug Resistance ATPase-2 (Drug RA2) Family	Drug RA2	3.A.1.121.9	ABCF3 of 709 aas and 0 TMSs. It is not a transporter, but is a translational regulator that also promotes apoptosis (Hirose and Horvitz 2014). It has an antiviral effect against flaviviruses (Sakamoto et al. 2019).	643	72.56	5.58	Cytoplasmic
Ps09.1596	PF00005.32	ABC_tran	39.122	6.15e-115	359	3.A.1.121	The (Putative) Drug Resistance ATPase-2 (Drug RA2) Family	Drug RA2	3.A.1.121.9	ABCF3 of 709 aas and 0 TMSs. It is not a transporter, but is a translational regulator that also promotes apoptosis (Hirose and Horvitz 2014). It has an antiviral effect against flaviviruses (Sakamoto et al. 2019).	636	70.62	5.52	Cytoplasmic
Ps60.1126	PF00005.32	ABC_tran	36.891	4.09e-109	344	3.A.1.121	The (Putative) Drug Resistance ATPase-2 (Drug RA2) Family	Drug RA2	3.A.1.121.9	ABCF3 of 709 aas and 0 TMSs. It is not a transporter, but is a translational regulator that also promotes apoptosis (Hirose and Horvitz 2014). It has an antiviral effect against flaviviruses (Sakamoto et al. 2019).	636	70.86	5.38	Cytoplasmic
Ra13.4200	PF00005.32	ABC_tran	37.951	8.15e-118	367	3.A.1.121	The (Putative) Drug Resistance ATPase-2 (Drug RA2) Family	Drug RA2	3.A.1.121.9	ABCF3 of 709 aas and 0 TMSs. It is not a transporter, but is a translational regulator that also promotes apoptosis (Hirose and Horvitz 2014). It has an antiviral effect against flaviviruses (Sakamoto et al. 2019).	638	71.57	5.41	Cytoplasmic
Se1961.4610	PF00005.32	ABC_tran	38.095	8.13e-116	361	3.A.1.121	The (Putative) Drug Resistance ATPase-2 (Drug RA2) Family	Drug RA2	3.A.1.121.9	ABCF3 of 709 aas and 0 TMSs. It is not a transporter, but is a translational regulator that also promotes apoptosis (Hirose and Horvitz 2014). It has an antiviral effect against flaviviruses (Sakamoto et al. 2019).	637	71.7	5.37	Cytoplasmic
Ps09.5172	PF00005.32	ABC_tran	53.314	9.21e-126	364	3.A.1.10	The Ferric Iron Uptake Transporter (FeT) Family	FeT	3.A.1.10.4	The Fe-hydroxamate-type siderophore uptake porter (transports Fe+3 bound to ferrioxamine, ferrichrome or pyoverdine siderophores) (Vajrala et al., 2010).	347	37.81	6.42	Cytoplasmic Membrane
Ps09.5433	PF00005.32	ABC_tran	59.012	1.3e-130	376	3.A.1.10	The Ferric Iron Uptake Transporter (FeT) Family	FeT	3.A.1.10.1	Ferric iron (Fe3+) porter, SfuABC (Angerer et al. 1990). These iron uptake systems have been reviewed (Angerer et al. 1992). Delepelaire 2019 reviewed structural and functional aspects of iron ABC transporters with emphasis on their substrate binding proteins.	346	36.54	6.7	Cytoplasmic Membrane
Ps60.1222	PF00005.32	ABC_tran	51.977	1.62e-126	367	3.A.1.10	The Ferric Iron Uptake Transporter (FeT) Family	FeT	3.A.1.10.4	The Fe-hydroxamate-type siderophore uptake porter (transports Fe+3 bound to ferrioxamine, ferrichrome or pyoverdine siderophores) (Vajrala et al., 2010).	369	40.25	6.54	Cytoplasmic Membrane
Ps60.3459	PF00005.32	ABC_tran	50.417	7.46e-81	250	3.A.1.10	The Ferric Iron Uptake Transporter (FeT) Family	FeT	3.A.1.10.4	The Fe-hydroxamate-type siderophore uptake porter (transports Fe+3 bound to ferrioxamine, ferrichrome or pyoverdine siderophores) (Vajrala et al., 2010).	354	38.66	6.34	Cytoplasmic Membrane
Se1961.2615	PF00005.32	ABC_tran	84.012	0	595	3.A.1.10	The Ferric Iron Uptake Transporter (FeT) Family	FeT	3.A.1.10.1	Ferric iron (Fe3+) porter, SfuABC (Angerer et al. 1990). These iron uptake systems have been reviewed (Angerer et al. 1992). Delepelaire 2019 reviewed structural and functional aspects of iron ABC transporters with emphasis on their substrate binding proteins.	345	37.26	6.41	Cytoplasmic Membrane
Ac58.966	PF00005.32	ABC_tran	42.237	4.24e-149	451	3.A.1.109	The Protein-1 Exporter (Prot1E) Family	Prot1E	3.A.1.109.4	The biofilm inducible ABC drug (tobramycin, gentamycin, and ciprofloxacin) resistance pump, PA1875-PA1877 (Zhang and Mah, 2008). It is specifically induced and is most active when growing in a biofilm.	713	79.55	7.25	Cytoplasmic Membrane
Ps09.1568	PF00005.32	ABC_tran	58.464	0	771	3.A.1.109	The Protein-1 Exporter (Prot1E) Family	Prot1E	3.A.1.109.3	LapA adhesin protein exporter, LapB (Hinsa et al., 2003)	719	78.17	8.28	Cytoplasmic Membrane
Ps09.3158	PF00005.32	ABC_tran	39.174	1.31e-141	431	3.A.1.109	The Protein-1 Exporter (Prot1E) Family	Prot1E	3.A.1.109.4	The biofilm inducible ABC drug (tobramycin, gentamycin, and ciprofloxacin) resistance pump, PA1875-PA1877 (Zhang and Mah, 2008). It is specifically induced and is most active when growing in a biofilm.	719	78.88	9.06	Cytoplasmic Membrane
Ps60.5104	PF00005.32	ABC_tran	85.515	0	1214	3.A.1.109	The Protein-1 Exporter (Prot1E) Family	Prot1E	3.A.1.109.3	LapA adhesin protein exporter, LapB (Hinsa et al., 2003)	718	78.66	8.15	Cytoplasmic Membrane
Ra13.1492	PF00005.32	ABC_tran	42.461	2.5e-136	418	3.A.1.109	The Protein-1 Exporter (Prot1E) Family	Prot1E	3.A.1.109.4	The biofilm inducible ABC drug (tobramycin, gentamycin, and ciprofloxacin) resistance pump, PA1875-PA1877 (Zhang and Mah, 2008). It is specifically induced and is most active when growing in a biofilm.	725	80.05	8.68	Cytoplasmic Membrane
Ac58.163	PF00005.32	ABC_tran	63.604	1.75e-125	364	3.A.1.6	The Sulfate/Tungstate Uptake Transporter (SulT) Family	SulT	3.A.1.6.1	Sulfate/thiosulfate porter	353	39.75	6.24	Cytoplasmic Membrane
Ps09.117	PF00005.32	ABC_tran	57.962	4.35e-117	342	3.A.1.6	The Sulfate/Tungstate Uptake Transporter (SulT) Family	SulT	3.A.1.6.1	Sulfate/thiosulfate porter	329	36.86	5.92	Cytoplasmic Membrane
Ps60.5032	PF00005.32	ABC_tran	54.706	3.4e-117	342	3.A.1.6	The Sulfate/Tungstate Uptake Transporter (SulT) Family	SulT	3.A.1.6.1	Sulfate/thiosulfate porter	322	36.19	5.92	Cytoplasmic Membrane
Ra13.1694	PF00005.32	ABC_tran	76.087	0	569	3.A.1.6	The Sulfate/Tungstate Uptake Transporter (SulT) Family	SulT	3.A.1.6.1	Sulfate/thiosulfate porter	364	40.77	6.91	Cytoplasmic Membrane
Se1961.3611	PF00005.32	ABC_tran	75.41	0	562	3.A.1.6	The Sulfate/Tungstate Uptake Transporter (SulT) Family	SulT	3.A.1.6.1	Sulfate/thiosulfate porter	362	40.34	6.65	Cytoplasmic Membrane
Ps09.3494	PF00005.32	ABC_tran	47.389	1.47e-180	518	9.B.325.1	The Putative ABC4 (ABC4) Family	ABC4	9.B.325.1.1	The putative two component ABC-4-type transporter (Rafii and Park, 2008). It appears to transport multiple drugs including ethidium and fluoroquinolones. The membrane protein (Q83XH0) is N-terminally truncked and is missing 88 aas. A full length protein is R5TMA6 with 451 aas and 10 TMSs in a 5 + 5 TMS arrangement. This membrane protein has replaced the former one in this TC entry.	520	58.14	5.14	Cytoplasmic
Ps60.4250	PF00005.32	ABC_tran	46.809	4.23e-176	506	9.B.325.1	The Putative ABC4 (ABC4) Family	ABC4	9.B.325.1.1	The putative two component ABC-4-type transporter (Rafii and Park, 2008). It appears to transport multiple drugs including ethidium and fluoroquinolones. The membrane protein (Q83XH0) is N-terminally truncked and is missing 88 aas. A full length protein is R5TMA6 with 451 aas and 10 TMSs in a 5 + 5 TMS arrangement. This membrane protein has replaced the former one in this TC entry.	520	58.19	5.06	Cytoplasmic
Ra13.1373	PF00005.32	ABC_tran	47.338	5.11e-178	511	9.B.325.1	The Putative ABC4 (ABC4) Family	ABC4	9.B.325.1.1	The putative two component ABC-4-type transporter (Rafii and Park, 2008). It appears to transport multiple drugs including ethidium and fluoroquinolones. The membrane protein (Q83XH0) is N-terminally truncked and is missing 88 aas. A full length protein is R5TMA6 with 451 aas and 10 TMSs in a 5 + 5 TMS arrangement. This membrane protein has replaced the former one in this TC entry.	531	59.91	5.03	Cytoplasmic
Se1961.1561	PF00005.32	ABC_tran	45.817	7.92e-174	501	9.B.325.1	The Putative ABC4 (ABC4) Family	ABC4	9.B.325.1.1	The putative two component ABC-4-type transporter (Rafii and Park, 2008). It appears to transport multiple drugs including ethidium and fluoroquinolones. The membrane protein (Q83XH0) is N-terminally truncked and is missing 88 aas. A full length protein is R5TMA6 with 451 aas and 10 TMSs in a 5 + 5 TMS arrangement. This membrane protein has replaced the former one in this TC entry.	530	59.68	5.05	Cytoplasmic
Ps60.2065	PF00005.32	ABC_tran	28.333	2.33e-56	199	3.A.1.211	The Cholesterol/Phospholipid/Retinal (CPR) Flippase Family (ABCA)	CPR aka ABCA	3.A.1.211.25	ABC protein, OptrA, of 619 aas and 0 TMSs, having the domain order of C-C. It is not involved in the export of drugs (oxazolidinones and phenicols)out of the cell and may confer ribosomal protection (Wang et al. 2018)._x000D_ .	544	59.18	8.37	Cytoplasmic
Ra13.3746	PF00005.32	ABC_tran	26.316	5.28e-51	185	3.A.1.211	The Cholesterol/Phospholipid/Retinal (CPR) Flippase Family (ABCA)	CPR aka ABCA	3.A.1.211.25	ABC protein, OptrA, of 619 aas and 0 TMSs, having the domain order of C-C. It is not involved in the export of drugs (oxazolidinones and phenicols)out of the cell and may confer ribosomal protection (Wang et al. 2018).	576	63.97	5.81	Cytoplasmic
Se1961.2600	PF00005.32	ABC_tran	27.19	2.85e-56	199	3.A.1.211	The Cholesterol/Phospholipid/Retinal (CPR) Flippase Family (ABCA)	CPR aka ABCA	3.A.1.211.25	ABC protein, OptrA, of 619 aas and 0 TMSs, having the domain order of C-C. It is not involved in the export of drugs (oxazolidinones and phenicols)out of the cell and may confer ribosomal protection (Wang et al. 2018)._x000D_ .	574	64.83	6.28	Cytoplasmic
Se1961.4361	PF00005.32	ABC_tran	26.703	1.23e-54	194	3.A.1.211	The Cholesterol/Phospholipid/Retinal (CPR) Flippase Family (ABCA)	CPR aka ABCA	3.A.1.211.25	ABC protein, OptrA, of 619 aas and 0 TMSs, having the domain order of C-C. It is not involved in the export of drugs (oxazolidinones and phenicols)out of the cell and may confer ribosomal protection (Wang et al. 2018).	539	59.5	6.47	Cytoplasmic
Ra13.1321	PF00664.28	ABC_membrane	66.667	0	769	3.A.1.129	The CydDC Cysteine Exporter (CydDC-E) Family	CydDC-E	3.A.1.129.1	Heme transporter (previously proposed to be a thiol (cysteine/glutathione) exporter, CydDC; CydC is also called MdrH (periplasmic cysteine is required for cytochrome bd assembly) (Cruz-Ramos et al., 2004). The purified asymmetric heterodimer exhibits low ATPase activity which is activated by both thiols and heme (e.g., heme b) (Yamashita et al. 2014). Bacterial redox homoeostasis during nitrosati…	588	64.78	7.75	Cytoplasmic Membrane
Ra13.1322	PF00005.32	ABC_tran	65.378	0	754	3.A.1.129	The CydDC Cysteine Exporter (CydDC-E) Family	CydDC-E	3.A.1.129.1	Heme transporter (previously proposed to be a thiol (cysteine/glutathione) exporter, CydDC; CydC is also called MdrH (periplasmic cysteine is required for cytochrome bd assembly) (Cruz-Ramos et al., 2004). The purified asymmetric heterodimer exhibits low ATPase activity which is activated by both thiols and heme (e.g., heme b) (Yamashita et al. 2014). Bacterial redox homoeostasis during nitrosati…	573	62.82	7.78	Cytoplasmic Membrane
Se1961.1707	PF00005.32	ABC_tran	64.273	0	755	3.A.1.129	The CydDC Cysteine Exporter (CydDC-E) Family	CydDC-E	3.A.1.129.1	Heme transporter (previously proposed to be a thiol (cysteine/glutathione) exporter, CydDC; CydC is also called MdrH (periplasmic cysteine is required for cytochrome bd assembly) (Cruz-Ramos et al., 2004). The purified asymmetric heterodimer exhibits low ATPase activity which is activated by both thiols and heme (e.g., heme b) (Yamashita et al. 2014). Bacterial redox homoeostasis during nitrosati…	578	62.76	8.65	Cytoplasmic Membrane
Se1961.1708	PF00664.28	ABC_membrane	67.347	0	777	3.A.1.129	The CydDC Cysteine Exporter (CydDC-E) Family	CydDC-E	3.A.1.129.1	Heme transporter (previously proposed to be a thiol (cysteine/glutathione) exporter, CydDC; CydC is also called MdrH (periplasmic cysteine is required for cytochrome bd assembly) (Cruz-Ramos et al., 2004). The purified asymmetric heterodimer exhibits low ATPase activity which is activated by both thiols and heme (e.g., heme b) (Yamashita et al. 2014). Bacterial redox homoeostasis during nitrosati…	622	68	5.63	Cytoplasmic Membrane
Ps09.306	PF00005.32	ABC_tran	54.378	3.78e-83	246	3.A.1.140	The FtsX/FtsE Septation (FtsX/FtsE) Family	FtsX/FtsE	3.A.1.140.1	The FtsX/FtsE ABC transporter (Arends et al., 2009) (FtsX is of the type III topology).	223	24.64	10.15	Cytoplasmic Membrane
Ps60.3429	PF00005.32	ABC_tran	55.3	1.43e-83	247	3.A.1.140	The FtsX/FtsE Septation (FtsX/FtsE) Family	FtsX/FtsE	3.A.1.140.1	The FtsX/FtsE ABC transporter (Arends et al., 2009) (FtsX is of the type III topology). FtsEX directly recruits EnvC to the septum via an interaction between EnvC and a periplasmic loop of FtsX. FtsEX variants predicted to be ATPase defective still recruit EnvC to the septum but fail to promote cell separation. Amidase activation via EnvC in the periplasm is regulated by conformational changes in…	223	24.54	10.5	Cytoplasmic Membrane
Ra13.4819	PF00005.32	ABC_tran	87.156	5.21e-139	387	3.A.1.140	The FtsX/FtsE Septation (FtsX/FtsE) Family	FtsX/FtsE	3.A.1.140.1	The FtsX/FtsE ABC transporter (Arends et al., 2009) (FtsX is of the type III topology). FtsEX directly recruits EnvC to the septum via an interaction between EnvC and a periplasmic loop of FtsX. FtsEX variants predicted to be ATPase defective still recruit EnvC to the septum but fail to promote cell separation. Amidase activation via EnvC in the periplasm is regulated by conformational changes in…	221	24.15	9.55	Cytoplasmic Membrane
Se1961.191	PF00005.32	ABC_tran	88.235	3.37e-143	398	3.A.1.140	The FtsX/FtsE Septation (FtsX/FtsE) Family	FtsX/FtsE	3.A.1.140.1	The FtsX/FtsE ABC transporter (Arends et al., 2009) (FtsX is of the type III topology). FtsEX directly recruits EnvC to the septum via an interaction between EnvC and a periplasmic loop of FtsX. FtsEX variants predicted to be ATPase defective still recruit EnvC to the septum but fail to promote cell separation. Amidase activation via EnvC in the periplasm is regulated by conformational changes in…	223	24.51	9.65	Cytoplasmic Membrane
Ps09.4240	PF00005.32	ABC_tran	64.286	1.47e-93	271	3.A.1.107	The Putative Heme Exporter (HemeE) Family	HemeE	3.A.1.107.4	Cytochrome c maturation system (heme exporter?), CcmA/B	210	22.49	6.18	Cytoplasmic
Ps60.74	PF00005.32	ABC_tran	67.633	2.93e-97	281	3.A.1.107	The Putative Heme Exporter (HemeE) Family	HemeE	3.A.1.107.4	Cytochrome c maturation system (heme exporter?), CcmA/B	211	23	6.29	Cytoplasmic
Ra13.1599	PF00005.32	ABC_tran	59.135	3.93e-73	219	3.A.1.107	The Putative Heme Exporter (HemeE) Family	HemeE	3.A.1.107.3	CcmABCD exporter; CcmD (69aas, 1TMS) is required for the release of CcmE (which binds heme in the periplasm) from CcmABC. CcmC (9.B.14.2.3) is required for the transfer of heme to CcmE in the periplasm (Richard-Fogal et al., 2008) In the presence of heme, CcmC and CcmE form a stable complex (Richard-Fogal & Kranz, 2010) as do CcmE and CcmF (San Francisco and Kranz 2014).	213	23.32	5.59	Cytoplasmic Membrane
Se1961.3541	PF00005.32	ABC_tran	58.252	1e-73	221	3.A.1.107	The Putative Heme Exporter (HemeE) Family	HemeE	3.A.1.107.3	CcmABCD exporter; CcmD (69aas, 1TMS) is required for the release of CcmE (which binds heme in the periplasm) from CcmABC. CcmC (9.B.14.2.3) is required for the transfer of heme to CcmE in the periplasm (Richard-Fogal et al., 2008) In the presence of heme, CcmC and CcmE form a stable complex (Richard-Fogal & Kranz, 2010) as do CcmE and CcmF (San Francisco and Kranz 2014).	210	23.3	5.96	Cytoplasmic
Ra13.114	PF00664.28	ABC_membrane	58.453	0	842	3.A.1.112	The Peptide-2 Exporter (Pep2E) Family	Pep2E	3.A.1.112.13	Microcin E492 exporter, MceFGH (MceF has 5 - 7 TMSs and is most likely a CAAX amino terminal protease that might function in the processing of microcin E492; MceG has a short hydrophilic N-terminus, a centra 6 TMS ABC domain, and a C-terminal ABC ATPase domain; MceH has 1 N-terminal TMS) (Bieler et al., 2006; Lagos et al., 1999)	699	77.97	7	Cytoplasmic Membrane
Ra13.5285	PF00005.32	ABC_tran	74.194	4.95e-53	176	3.A.1.112	The Peptide-2 Exporter (Pep2E) Family	Pep2E	3.A.1.112.12	Colicin V exporter. The ATPase is a GTPase (Zhong and Tai 1998; ).	130	14.49	4.92	Cytoplasmic Membrane
Ra13.5772	PF00664.28	ABC_membrane	74.69	0	909	3.A.1.112	The Peptide-2 Exporter (Pep2E) Family	Pep2E	3.A.1.112.13	Microcin E492 exporter, MceFGH (MceF has 5 - 7 TMSs and is most likely a CAAX amino terminal protease that might function in the processing of microcin E492; MceG has a short hydrophilic N-terminus, a centra 6 TMS ABC domain, and a C-terminal ABC ATPase domain; MceH has 1 N-terminal TMS) (Bieler et al., 2006; Lagos et al., 1999)	581	64.79	8.92	Cytoplasmic Membrane
Se1961.2350	PF00664.28	ABC_membrane	39.463	0	535	3.A.1.112	The Peptide-2 Exporter (Pep2E) Family	Pep2E	3.A.1.112.13	Microcin E492 exporter, MceFGH (MceF has 5 - 7 TMSs and is most likely a CAAX amino terminal protease that might function in the processing of microcin E492; MceG has a short hydrophilic N-terminus, a centra 6 TMS ABC domain, and a C-terminal ABC ATPase domain; MceH has 1 N-terminal TMS) (Bieler et al., 2006; Lagos et al., 1999)	720	79.55	7.69	Cytoplasmic Membrane
Ps09.985	PF00005.32	ABC_tran	63.139	0	736	3.A.1.113	The Peptide-3 Exporter (Pep3E) Family	Pep3E	3.A.1.113.2	Pyoverdin (siderophore) exporter	556	62.01	7	Cytoplasmic Membrane
Ps60.4886	PF00005.32	ABC_tran	74.545	0	848	3.A.1.113	The Peptide-3 Exporter (Pep3E) Family	Pep3E	3.A.1.113.2	Pyoverdin (siderophore) exporter	550	60.39	6.51	Cytoplasmic Membrane
Ra13.473	PF00005.32	ABC_tran	71.038	0	776	3.A.1.113	The Peptide-3 Exporter (Pep3E) Family	Pep3E	3.A.1.113.3	The multidrug/microcin J25 (MccJ25; 21 aa cyclic peptide antibiotic; the precursor peptide is McjA) exporter, YojI (Delgado et al., 2005). TolC is also required for export; Vincent and Morero, 2009). This system exports many phytol derivatives (Upadhyay et al. 2014). Also exports L-cysteine (Yamada et al., 2006). This is one of two microcin J25 exporters, the other being McjD (TC# 3.A.1.118.1).	552	61.91	7.29	Cytoplasmic Membrane
Se1961.4037	PF00005.32	ABC_tran	68.124	0	755	3.A.1.113	The Peptide-3 Exporter (Pep3E) Family	Pep3E	3.A.1.113.3	The multidrug/microcin J25 (MccJ25; 21 aa cyclic peptide antibiotic; the precursor peptide is McjA) exporter, YojI (Delgado et al., 2005). TolC is also required for export; Vincent and Morero, 2009). This system exports many phytol derivatives (Upadhyay et al. 2014). Also exports L-cysteine (Yamada et al., 2006). This is one of two microcin J25 exporters, the other being McjD (TC# 3.A.1.118.1).	550	61.22	6.94	Cytoplasmic Membrane
Ps09.3706	PF00005.32	ABC_tran	68.793	0	847	3.A.1.110	The Protein-2 Exporter (Prot2E) Family	Prot2E	3.A.1.110.10	The AlgE-type Mannuronan C-5-Epimerase exporter, EexD (PrtD) (Gimmestad et al., 2006).	580	63.11	9.58	Cytoplasmic Membrane
Ps09.4046	PF00005.32	ABC_tran	65.517	0	632	3.A.1.110	The Protein-2 Exporter (Prot2E) Family	Prot2E	3.A.1.110.9	Exporter of HasA lipase, and alkaline protease	558	59.02	9.43	Cytoplasmic Membrane
Ps60.4195	PF00005.32	ABC_tran	92.293	0	950	3.A.1.110	The Protein-2 Exporter (Prot2E) Family	Prot2E	3.A.1.110.12	Thermostable lipase, TliA (Q9ZG91; 476 aas with a C-terminal region that shows similarity to members of the RTX toxin family (1.C.11)) exporter, TliDEF. The wild type transporter has a temperature sensitive defect which can be corrected by a single mutation in TliD (Eom et al. 2016).	583	62.88	9.22	Cytoplasmic Membrane
Se1961.1613	PF00005.32	ABC_tran	93.874	0	1011	3.A.1.110	The Protein-2 Exporter (Prot2E) Family	Prot2E	3.A.1.110.6	Exporter for lipase LipA, protease PrtA and S-layer protein SlaA, LipBCD (Akatsuka et al. 1997). LipABC is also called PrtDEF.	555	60.39	9.23	Cytoplasmic Membrane
Ra13.1236	PF00005.32	ABC_tran	49.432	1.88e-106	316	3.A.1.20	The Brachyspira Iron Transporter (BIT) Family (Most similar to 3.A.1.6, 3.A.1.8 and 3.A.1.11)	BIT	3.A.1.20.5	Possibly a Mg2+-citrate uptake porter with three components, R, M and C, as suggested by Mandal et al. 2019. However, this system appears more likely to be a ferric iron uptake system, based on sequence similarity studies (see other members of TC sub-family 3.A.1.20).	363	40.02	6.57	Cytoplasmic Membrane
Se1961.3239	PF00005.32	ABC_tran	47.989	6.04e-105	311	3.A.1.20	The Brachyspira Iron Transporter (BIT) Family (Most similar to 3.A.1.6, 3.A.1.8 and 3.A.1.11)	BIT	3.A.1.20.2	Hexose-phosphate transporter. Transports glucose-6-phosphate (Km = 0.3 υM) and fructose-6-phosphate (1.3 υM). Sugar phsophates can be used as both carbon and phosphate sources (Moisi et al. 2013).	353	38.51	5.68	Cytoplasmic Membrane
Se1961.4137	PF00005.32	ABC_tran	50.427	1.28e-109	324	3.A.1.20	The Brachyspira Iron Transporter (BIT) Family (Most similar to 3.A.1.6, 3.A.1.8 and 3.A.1.11)	BIT	3.A.1.20.5	Possibly a Mg2+-citrate uptake porter with three components, R, M and C, as suggested by Mandal et al. 2019. However, this system appears more likely to be a ferric iron uptake system, based on sequence similarity studies (see other members of TC sub-family 3.A.1.20).	356	39.27	6.73	Cytoplasmic Membrane
Ps60.608	PF06472.20	ABC_membrane_2	46.168	7.29e-171	496	3.A.1.203	The Peroxysomal Fatty Acyl CoA Transporter (P-FAT) Family (ABCD)	P-FAT aka ABCD	3.A.1.203.12	ABC transporter, BclA, of 586 aas and 6 TMSs in a 2 + 2 + 2 arrangement in the N-terminus and the ABC domain in the C-terminus. It is a peptide transprter required for bacteroid differentiation. It catalyzes import of peptides called nodule-specific cysteine-rich (NCR) peptides in the symbiotic nodule cells which house the bacteroids. NCR peptides are related to antimicrobial peptides of innate i…	574	65.62	9.16	Cytoplasmic Membrane
Ra13.4676	PF06472.20	ABC_membrane_2	45.438	1.52e-170	496	3.A.1.203	The Peroxysomal Fatty Acyl CoA Transporter (P-FAT) Family (ABCD)	P-FAT aka ABCD	3.A.1.203.12	ABC transporter, BclA, of 586 aas and 6 TMSs in a 2 + 2 + 2 arrangement in the N-terminus and the ABC domain in the C-terminus. It is a peptide transprter required for bacteroid differentiation. It catalyzes import of peptides called nodule-specific cysteine-rich (NCR) peptides in the symbiotic nodule cells which house the bacteroids. NCR peptides are related to antimicrobial peptides of innate i…	584	66.43	8.11	Cytoplasmic Membrane
Se1961.4027	PF06472.20	ABC_membrane_2	43.154	3.37e-166	485	3.A.1.203	The Peroxysomal Fatty Acyl CoA Transporter (P-FAT) Family (ABCD)	P-FAT aka ABCD	3.A.1.203.12	ABC transporter, BclA, of 586 aas and 6 TMSs in a 2 + 2 + 2 arrangement in the N-terminus and the ABC domain in the C-terminus. It is a peptide transprter required for bacteroid differentiation. It catalyzes import of peptides called nodule-specific cysteine-rich (NCR) peptides in the symbiotic nodule cells which house the bacteroids. NCR peptides are related to antimicrobial peptides of innate i…	578	65.9	8.97	Cytoplasmic Membrane
Ps09.4820	PF00005.32	ABC_tran	48.276	9.4e-68	209	3.A.1.9	The Phosphonate Uptake Transporter (PhnT) Family	PhnT	3.A.1.9.3	Phosphite uptake porter, PhnDCE of 252 aas (PhnC; Q119J0; C), 298 aas and 1 N-terminal TMS (PhnD; Q119I9; R) and 272 aas and 6 TMSs (PhnE; Q119I8; M) (Polyviou et al. 2015).	259	28.16	9.24	Cytoplasmic Membrane
Ra13.3015	PF00005.32	ABC_tran	40.239	2.35e-56	181	3.A.1.9	The Phosphonate Uptake Transporter (PhnT) Family	PhnT	3.A.1.9.1	Phosphonate/organophosphate ester porter (broad specificity). Reviewed by Hinz & Tampé (2012).	277	30.69	6.55	Cytoplasmic Membrane
Se1961.1408	PF00005.32	ABC_tran	42.742	3.05e-59	189	3.A.1.9	The Phosphonate Uptake Transporter (PhnT) Family	PhnT	3.A.1.9.1	Phosphonate/organophosphate ester porter (broad specificity). Reviewed by Hinz & Tampé (2012).	277	30.96	8.28	Cytoplasmic Membrane
Ps09.5103	PF00005.32	ABC_tran	51.064	1.18e-78	236	3.A.1.136	The Uncharacterized ABC-3-type (U-ABC3-1) Family	U-ABC3-1	3.A.1.136.2	ABC-type antimicrobial peptide transporter with a membrane protein of 421 aas and 4 TMSs (Q6MNW8) and an ATPase of encoded by a gene adjacent to the membrane protein (Q6MNW9). Adjacent to these two genes is one annotated as an iron-regluated protein, FrpA (Q6MNW7).	240	26.32	6.66	Cytoplasmic Membrane
Ps60.1016	PF00005.32	ABC_tran	38.318	4.11e-34	121	3.A.1.136	The Uncharacterized ABC-3-type (U-ABC3-1) Family	U-ABC3-1	3.A.1.136.2	ABC-type antimicrobial peptide transporter with a membrane protein of 421 aas and 4 TMSs (Q6MNW8) and an ATPase of encoded by a gene adjacent to the membrane protein (Q6MNW9). Adjacent to these two genes is one annotated as an iron-regluated protein, FrpA (Q6MNW7).	234	24.74	8.74	Cytoplasmic Membrane
Ps60.3175	PF00005.32	ABC_tran	50.435	1.91e-76	230	3.A.1.136	The Uncharacterized ABC-3-type (U-ABC3-1) Family	U-ABC3-1	3.A.1.136.2	ABC-type antimicrobial peptide transporter with a membrane protein of 421 aas and 4 TMSs (Q6MNW8) and an ATPase of encoded by a gene adjacent to the membrane protein (Q6MNW9). Adjacent to these two genes is one annotated as an iron-regluated protein, FrpA (Q6MNW7).	236	25.76	6.08	Cytoplasmic Membrane
Ps09.1897	PF00005.32	ABC_tran	38.889	1.01e-34	122	3.A.1.139	The UDP-Glucose/Iron Exporter (U-GlcE) Family (UPF0014 Family)	U-GlcE	3.A.1.139.2	The FetA (YbbL)/FetB (YbbM) iron exporter (SwissProt family UDF0014; 6 or 7 putative TMSs). Expression enhances resistance to oxidative stress (Nicolaou et al. 2013).	223	23.93	8.76	Cytoplasmic
Ra13.695	PF00005.32	ABC_tran	57.009	1.06e-85	253	3.A.1.139	The UDP-Glucose/Iron Exporter (U-GlcE) Family (UPF0014 Family)	U-GlcE	3.A.1.139.2	The FetA (YbbL)/FetB (YbbM) iron exporter (SwissProt family UDF0014; 6 or 7 putative TMSs). Expression enhances resistance to oxidative stress (Nicolaou et al. 2013).	223	24.9	5.57	Cytoplasmic
Se1961.4718	PF00005.32	ABC_tran	62.222	6.27e-101	291	3.A.1.139	The UDP-Glucose/Iron Exporter (U-GlcE) Family (UPF0014 Family)	U-GlcE	3.A.1.139.2	The FetA (YbbL)/FetB (YbbM) iron exporter (SwissProt family UDF0014; 6 or 7 putative TMSs). Expression enhances resistance to oxidative stress (Nicolaou et al. 2013).	225	25.1	5.71	Cytoplasmic
Ps09.3744	PF00005.32	ABC_tran	32.343	9.94e-73	244	3.A.1.117	The Drug Exporter-2 (DrugE2) Family	DrugE2	3.A.1.117.3	Multidrug resistance homodimeric efflux pump, BmrA (YvcC) of 589 aas (Dalmas et al. 2005).	610	67.07	8.49	Cytoplasmic Membrane
Ps60.4013	PF00005.32	ABC_tran	31.933	3.46e-70	237	3.A.1.117	The Drug Exporter-2 (DrugE2) Family	DrugE2	3.A.1.117.3	Multidrug resistance homodimeric efflux pump, BmrA (YvcC) of 589 aas (Dalmas et al. 2005).	600	65.79	9.05	Cytoplasmic Membrane
Ps09.2204	PF00005.32	ABC_tran	42.327	4.71e-98	299	3.A.1.103	The Lipopolysaccharide Exporter (LPSE) Family	LPSE	3.A.1.103.6	Two component lipopolysaccharide exporter, Wzm/Wzt. Wzm is the membrane component (265 aas with 6 TMSs) which forms a ring-like large ion conductance channel. The ATPase, Wzt, functions both as the energizer and regulator (Mohammad et al. 2016).	426	47.03	7.14	Cytoplasmic Membrane
Ra13.5737	PF00005.32	ABC_tran	46.154	2.52e-67	213	3.A.1.103	The Lipopolysaccharide Exporter (LPSE) Family	LPSE	3.A.1.103.5	ABC transporter mediating ethanol tolerance, Slr0977 (M)/Slr0982 (C) (Zhang et al. 2015). Present in a gene cluster with (lipo)polysaccharide biosynthetic enzymes, so could be a cell surface carbohydrate export system.	240	26.32	10.71	Cytoplasmic Membrane
Ps09.4306	PF00664.28	ABC_membrane	36.897	2.09e-110	347	3.A.1.201	The Multidrug Resistance Exporter (MDR) Family (ABCB)	MDR aka ABCB	3.A.1.201.17	Mitochondrial ABCB10 or ABC-me transporter. It is a mitochondrial inner membrane erythroid transporter involved in heme biosynthesis. ABCB10 possesses an unusually long 105-amino acid mitochondrial targeting presequence, the central subdomain of which (aas 36-70) is sufficient for mitochondrial import (Graf et al. 2004) and is essential for erythropoiesis and protection of mitochondria against ox…	592	64.4	9.39	Cytoplasmic Membrane
Ps60.3540	PF00664.28	ABC_membrane	37.306	4.38e-116	362	3.A.1.201	The Multidrug Resistance Exporter (MDR) Family (ABCB)	MDR aka ABCB	3.A.1.201.17	Mitochondrial ABCB10 or ABC-me transporter. It is a mitochondrial inner membrane erythroid transporter involved in heme biosynthesis. ABCB10 possesses an unusually long 105-amino acid mitochondrial targeting presequence, the central subdomain of which (aas 36-70) is sufficient for mitochondrial import (Graf et al. 2004) and is essential for erythropoiesis and protection of mitochondria against ox…	598	65.15	9.38	Cytoplasmic Membrane
Ra13.2209	PF00005.32	ABC_tran	64.348	3.1e-110	316	3.A.1.19	The Thiamin Uptake Transporter (ThiT) Family (Most similar to 3.A.1.10, 3.A.1.6 and 3.A.1.8 in that order)	ThiT	3.A.1.19.1	Thiamin, thiamin monophosphate and thiamin pyrophosphate porter. The 2.25 Ã structure of ThiB (TbpA) has been solved (Soriano et al., 2008).	237	25.77	7.79	Cytoplasmic Membrane
Se1961.636	PF00005.32	ABC_tran	65.368	2.65e-111	318	3.A.1.19	The Thiamin Uptake Transporter (ThiT) Family (Most similar to 3.A.1.10, 3.A.1.6 and 3.A.1.8 in that order)	ThiT	3.A.1.19.1	Thiamin, thiamin monophosphate and thiamin pyrophosphate porter. The 2.25 Ã structure of ThiB (TbpA) has been solved (Soriano et al., 2008).	234	25.66	6.6	Cytoplasmic Membrane
Ra13.2962	PF00005.32	ABC_tran	27.525	1.7e-27	115	3.A.1.26	The Putative Thiamine Uptake Transporter (ThiW) Family	ThiW	3.A.1.26.1	The putative thiazole ABC porter (COG4732), ThiW; 718 aas; 5 TMSs; domain order: M-C-C; plus the putative ATPase binding subunit, CbiQ homologue (binding receptor unknown) (Rodionov et al., 2009)	488	54.03	5.39	Cytoplasmic
Se1961.1288	PF00005.32	ABC_tran	28.767	9.01e-26	110	3.A.1.26	The Putative Thiamine Uptake Transporter (ThiW) Family	ThiW	3.A.1.26.1	The putative thiazole ABC porter (COG4732), ThiW; 718 aas; 5 TMSs; domain order: M-C-C; plus the putative ATPase binding subunit, CbiQ homologue (binding receptor unknown) (Rodionov et al., 2009)	490	54.07	5.32	Cytoplasmic
Se1961.2428	PF00005.32	ABC_tran	33.71	4.55e-59	206	3.A.1.21	The Siderophore-Fe3+ Uptake Transporter (SIUT) Family	YbtPQ	3.A.1.21.1	The Fe3+-Yersiniabactin uptake transporter, YbtPQ (Brem et al., 2001; Fetherston et al., 1999). YbtPQ is a virulence factor in the highly inflammatory microenvironment characteristic of high-titer cystitis in E. coli (Koh et al. 2016). The E. coli and Y. pestis YbtP proteins are 99.7% identical. Multiple structures of the yersiniabactin importer YbtPQ from uropathogenic Escherichia coli (UPEC) ha…	565	60.59	8.99	Cytoplasmic Membrane
Se1961.2429	PF00005.32	ABC_tran	29.242	1.49e-51	186	3.A.1.21	The Siderophore-Fe3+ Uptake Transporter (SIUT) Family	YbtPQ	3.A.1.21.1	The Fe3+-Yersiniabactin uptake transporter, YbtPQ (Brem et al., 2001; Fetherston et al., 1999). YbtPQ is a virulence factor in the highly inflammatory microenvironment characteristic of high-titer cystitis in E. coli (Koh et al. 2016). The E. coli and Y. pestis YbtP proteins are 99.7% identical. Multiple structures of the yersiniabactin importer YbtPQ from uropathogenic Escherichia coli (UPEC) ha…	571	61.43	9.33	Cytoplasmic Membrane
Se1961.2168	PF00005.32	ABC_tran	50.403	4.5e-78	235	3.A.1.13	The Vitamin B12 Uptake Transporter (B12T) Family (Similar to 3.A.1.14)	B12T	3.A.1.13.1	Vitamin B12 porter. The 3-D structure of BtuCDF has been solved to 2.6 Å (Hvorup et al., 2007). The conformational transition pathways of BtuCD has been revealed by targeted molecular dynamics simulations (Weng et al., 2012).	251	27.65	7.06	Cytoplasmic
Ps60.3787	PF00005.32	ABC_tran	31.343	5.36e-10	60.5	3.A.1.25	The Biotin Uptake Transporter (BioMNY) Family	BioMNY	3.A.1.25.5	Biotin/Riboflavin ECF transport system, EcfAA'T/RibU/BioY (Karpowich and Wang 2013). RibU binds riboflavin with high affinity, and the protein-substrate complex is exceptionally stable in solution. The crystal structure of riboflavin-bound RibU reveals an electronegative binding pocket at the extracellular surface in which the substrate is completely buried (Karpowich et al. 2016).	839	90.98	8.73	Cytoplasmic
Ra13.1407	PF00005.32	ABC_tran	81.481	6.59e-132	369	3.A.1.101	The Capsular Polysaccharide Exporter (CPSE) Family	CPSE	3.A.1.101.1	Capsular polysaccharide exporter	221	24.68	9.16	Cytoplasmic
Se1961.394	PF00005.32	ABC_tran	35.874	5.24e-34	125	3.A.1.207	The Eukaryotic ABC3 (E-ABC3) Family (None in animals or plants)	E-ABC3	3.A.1.207.7	ABC3 exporter with two proteins and possibly an auxiliary subunit, TC# 9.B.323.3.1 (TXT58066). The membrane protein (M) has 968 aas and 10 TMSs in a 1 + 3 + 2 + 1 + 3 TMS arrangement.The ATPase (C) has 392 aas. Adjacent to the M protein is a potential auxiliary protein of 1331 aas, N- and C-terminal TMSs, and an acc# TXT58066.	234	26.14	6.35	Cytoplasmic Membrane
Ps09.1431	PF00005.32	ABC_tran	47.923	2.03e-100	298	3.A.1.141	The Ethyl Viologen Exporter (EVE) Family (DUF990 Family)	EVE	3.A.1.141.1	The ethyl (methyl; benzyl) viologen export pump, EvrABC (EvrB and EvrC of 6 TMSs are members of the large DUF990 superfamily (Prosecka et al., 2009); They appear to be of the ABC-2 topological type).	328	36.51	7.65	Cytoplasmic Membrane
Ps60.1865	PF00005.32	ABC_tran	36.771	8.19e-45	154	3.A.1.132	The Gliding Motility ABC Transporter (Gld) Family	Gld	3.A.1.132.4	The uncharacterized ABC transporter with GldF-GldG homologues fused	308	33.51	8.87	Cytoplasmic Membrane
Ra13.5794	PF00005.32	ABC_tran	39.615	2.25e-118	362	3.A.1.118	The Microcin J25 Exporter (McjD) Family	McjD	3.A.1.118.1	The cyclic peptide antibiotic, microcin J25 (MccJ25; the precursor peptide is JcjA) exporter, the self immunity protein, McjD. TolC is also required for export; Vincent and Morero, 2009. The 3-d structure has been determined to 2.7Å resolution in an outward occluded state (Choudhury et al. 2014). Binding and efflux as well as stimulation of the ATPase activity upon binding of MccJ25 have been dem…	585	65.59	5.97	Cytoplasmic Membrane
Ps09.3842	PF00005.32	ABC_tran	35.398	4.32e-29	110	3.A.1.23	The Nickel/Cobalt Uptake Transporter (NiCoT) Family	NiCoT	3.A.1.23.8	Ni2+/Co2+ uptake porter, CbiMNOQ (CbiM, 222 aas, 5 TMSs; CbiN, 103 aas, 2 TMSs; CbiO, 280 aas, 0 TMSs; CbiQ, 244 aas, 5 TMSs). CbiMN can take up Ni2+ without CbiO or CbiQ (Kirsch and Eitinger 2014).	257	29.15	5.86	Cytoplasmic Membrane
Ps09.3843	PF00005.32	ABC_tran	28.475	5.23e-91	293	3.A.1.111	The Peptide-1 Exporter (Pep1E) Family	Pep1E	3.A.1.111.2	Subtilin (toxic peptide) exporter	603	66.32	9.06	Cytoplasmic Membrane
Ps09.1585	PF00005.32	ABC_tran	44.344	2.91e-56	179	3.A.1.134	The Peptide-7 Exporter (Pep7E) Family	Pep7E	3.A.1.134.9	Two component toxic peptide exporter with a membrane subunit of 663 aas and 10 TMSs and an ATPase of 256 aas, ABC09 (Revilla-Guarinos et al. 2013).	219	23.51	8.97	Cytoplasmic Membrane
Ac58 = Acinetobacter sp. ChDrLvgB58; Ps09 = Pseudomonas sp. ChDrLvgB09; Ps60 = Pseudomonas carnis ChDrAdgB60; Ra13 = Rahnella contaminans ChDrAdgB13; Se1961 = Serratia sp. CDBB-1961

## Sheet: MFS
Supplemental Table 4.2. TCDB classification and subcelullar description of MFS transporter families in bacterial strains
Qseqid	TCDB Classification										Physicochemical features
	Accession	Target name	Pident	Evalue	Bitscore	Subfamily	Description	Abbreviation	System	Description	Length (aa)	Molecular weight (kDa)	Isoelectric point	Subcellular localization
Ac58.1770	PF07690.21	MFS_1	68.486	0	557	2.A.1.2	The Drug:H+ Antiporter-1 (12 Spanner) (DHA1) Family	DHA1	2.A.1.2.51	Chloramphenicol resistance pump, CraA (43% identical to MdfA of E. coli) (Roca et al., 2009). It is a broad specificity transporter exporting chloramphenicol, thiamphenicol, florfenicol, ethidium, dequalinium, chlorhexidine, benzalkonium, mitomycin C and TPP+. Glu-38 is essential for activity (Foong et al. 2019).	409	45.15	8.75	Cytoplasmic Membrane
Ac58.2114	PF07690.21	MFS_1	54.545	1.45e-120	355	2.A.1.2	The Drug:H+ Antiporter-1 (12 Spanner) (DHA1) Family	DHA1	2.A.1.2.15	Arabinose (but not xylose) and isopropyl β-D-thio-galactopyranoside:H+ antiporter, YdeA (Koita and Rao 2012). Overexpression of the gene for YdeA allows export of Lacto-N-triose (LNT II) and lacto-N-tetraose (LNT), human milk oligosaccharides (Sugita and Koketsu 2022).	399	42.52	10.05	Cytoplasmic Membrane
Ac58.2275	PF07690.21	MFS_1	41.814	2.16e-111	335	2.A.1.2	The Drug:H+ Antiporter-1 (12 Spanner) (DHA1) Family	DHA1	2.A.1.2.60	YajR of 454 aas and 12 TMSs. The 3-D structure in the outward-facing conformation is available at 3.15Å resolution, and the cytoplasmic C-terminal YAM domain has been solved to 1.07Å resolution. This 65 aa YAM domain is thought to control the conformational states of the protein (Jiang et al. 2013; Jiang et al. 2014).	454	49.37	9.56	Cytoplasmic Membrane
Ac58.2819	PF07690.21	MFS_1	34.807	6.27e-56	189	2.A.1.2	The Drug:H+ Antiporter-1 (12 Spanner) (DHA1) Family	DHA1	2.A.1.2.97	Bcr/CflA family drug exporter, MSMEG_2991 of 428 aas and 12 TMSs. A pmf-dependent multidrug efflux pump that expels diverse groups of antibiotics including ciprofloxacin. May also be involved in biofilm enhancement (Bansal et al. 2016).	405	44.21	8.96	Cytoplasmic Membrane
Ps09.2013	PF07690.21	MFS_1	32.773	1.42e-33	128	2.A.1.2	The Drug:H+ Antiporter-1 (12 Spanner) (DHA1) Family	DHA1	2.A.1.2.122	MfsC (Smlt0549), a probable diamide exporter of 379 aas and 12 TMSs in a 6 + 6 TMS arrangement. It is encoded within the mfsBC operon controlled by the DitR TetR-like transcript factor which binds diamide to displace the repressing factor from the DNA. MfsB (BeFL18) may be a sugar uptake porter (Boonyakanog et al. 2022).	392	40.01	10.72	Cytoplasmic Membrane
Ps09.2017	PF07690.21	MFS_1	29.371	8.33e-41	149	2.A.1.2	The Drug:H+ Antiporter-1 (12 Spanner) (DHA1) Family	DHA1	2.A.1.2.100	Bcr/CflA family drug resistance efflux transporter of 389 aas and 12 TMSs. Multidrug-resistance in S. aureus is inhibited by the endocannabinoid, anandamide (Sionov et al. 2022). Butyrolactone I enhances the efficacy of gentamycin in methicillin-resistant S. aureus (Jiang et al. 2024).	412	42.06	9.37	Cytoplasmic Membrane
Ps09.2018	PF07690.21	MFS_1	36.066	2.96e-68	220	2.A.1.2	The Drug:H+ Antiporter-1 (12 Spanner) (DHA1) Family	DHA1	2.A.1.2.55	Peptide exporter (Ala-Gln and Ala-branched chain amino and dipeptides) (Hayashi et al., 2010). May also export arabinose (but not xylose) and function as an MDR pump (Koita and Rao 2012).	396	42.13	8.8	Cytoplasmic Membrane
Ps09.2163	PF07690.21	MFS_1	42.963	1.38e-96	294	2.A.1.2	The Drug:H+ Antiporter-1 (12 Spanner) (DHA1) Family	DHA1	2.A.1.2.20	Broad specificity MDR efflux pump, MdtG (YceE) (under SoxSR control) (Fàbrega et al., 2010). Confer resistance to fosfomycin, fluoroquinolone and many other drugs (Nishino and Yamaguchi 2001). It may also export ectoine and hydroxyectoine (Czech et al. 2022).	416	43.4	9.94	Cytoplasmic Membrane
Ps09.284	PF07690.21	MFS_1	31.579	1.87e-32	125	2.A.1.2	The Drug:H+ Antiporter-1 (12 Spanner) (DHA1) Family	DHA1	2.A.1.2.62	Putative MDR pump, YdhC or PunC. It has been reporte to export arabinose but not xylose (Koita and Rao 2012). However, it also takes up adenosine, adenine, deoxyadenosine, and other purine nucleosides and nucleobases such as inosine and guanosine as sole nitrogen sources. It also takes up various sulfonamides such as sulfathiazole, sulfadiazine and sulfamethoxazole. Expression of the punC gene is…	390	40.66	9.24	Cytoplasmic Membrane
Ps09.2957	PF07690.21	MFS_1	36.927	2.09e-62	206	2.A.1.2	The Drug:H+ Antiporter-1 (12 Spanner) (DHA1) Family	DHA1	2.A.1.2.97	Bcr/CflA family drug exporter, MSMEG_2991 of 428 aas and 12 TMSs. A pmf-dependent multidrug efflux pump that expels diverse groups of antibiotics including ciprofloxacin. May also be involved in biofilm enhancement (Bansal et al. 2016).	394	41.1	9.42	Cytoplasmic Membrane
Ps09.3152	PF07690.21	MFS_1	29.609	3.27e-33	127	2.A.1.2	The Drug:H+ Antiporter-1 (12 Spanner) (DHA1) Family	DHA1	2.A.1.2.26	The purine ribonucleoside (inosine, adenosine, guanosine, 6-mercaptopurine ribonucleoside) efflux pump (H+ antiporter), NepI (YicM) (Gronskiy et al., 2005; Sheremet et al. 2011)	396	40.51	11.06	Cytoplasmic Membrane
Ps09.3203	PF07690.21	MFS_1	59.055	1.05e-137	397	2.A.1.2	The Drug:H+ Antiporter-1 (12 Spanner) (DHA1) Family	DHA1	2.A.1.2.65	Inner membrane transport protein YdhP	391	39.76	9.98	Cytoplasmic Membrane
Ps09.3210	PF07690.21	MFS_1	33.247	2.44e-46	163	2.A.1.2	The Drug:H+ Antiporter-1 (12 Spanner) (DHA1) Family	DHA1	2.A.1.2.65	Inner membrane transport protein YdhP	406	42.13	10.17	Cytoplasmic Membrane
Ps09.3845	PF07690.21	MFS_1	39.51	3.08e-67	217	2.A.1.2	The Drug:H+ Antiporter-1 (12 Spanner) (DHA1) Family	DHA1	2.A.1.2.65	Inner membrane transport protein YdhP	395	41.15	10.16	Cytoplasmic Membrane
Ps09.4232	PF07690.21	MFS_1	25.862	8.47e-28	112	2.A.1.2	The Drug:H+ Antiporter-1 (12 Spanner) (DHA1) Family	DHA1	2.A.1.2.100	Bcr/CflA family drug resistance efflux transporter of 389 aas and 12 TMSs. Multidrug-resistance in S. aureus is inhibited by the endocannabinoid, anandamide (Sionov et al. 2022). Butyrolactone I enhances the efficacy of gentamycin in methicillin-resistant S. aureus (Jiang et al. 2024).	399	41.89	9.48	Cytoplasmic Membrane
Ps09.4409	PF07690.21	MFS_1	38.527	5.94e-60	199	2.A.1.2	The Drug:H+ Antiporter-1 (12 Spanner) (DHA1) Family	DHA1	2.A.1.2.122	MfsC (Smlt0549), a probable diamide exporter of 379 aas and 12 TMSs in a 6 + 6 TMS arrangement. It is encoded within the mfsBC operon controlled by the DitR TetR-like transcript factor which binds diamide to displace the repressing factor from the DNA. MfsB (BeFL18) may be a sugar uptake porter (Boonyakanog et al. 2022).	408	42.15	9.9	Cytoplasmic Membrane
Ps09.4794	PF07690.21	MFS_1	32.402	3.85e-48	167	2.A.1.2	The Drug:H+ Antiporter-1 (12 Spanner) (DHA1) Family	DHA1	2.A.1.2.25	The purine base/nucleoside (nucleosides: inosine, adenosine and guanosine; bases: hypoxanthine, adenine, guanine, 2-fluoroadenine) efflux pump, YdhL (PbuE) (Johansen et al., 2003; Nygaard and Saxild, 2005; Zakataeva et al., 2007; Sheremet et al. 2011).	386	39.93	9.75	Cytoplasmic Membrane
Ps09.5111	PF07690.21	MFS_1	53.422	3.09e-166	476	2.A.1.2	The Drug:H+ Antiporter-1 (12 Spanner) (DHA1) Family	DHA1	2.A.1.2.60	YajR of 454 aas and 12 TMSs. The 3-D structure in the outward-facing conformation is available at 3.15Å resolution, and the cytoplasmic C-terminal YAM domain has been solved to 1.07Å resolution. This 65 aa YAM domain is thought to control the conformational states of the protein (Jiang et al. 2013; Jiang et al. 2014).	464	49.23	9.05	Cytoplasmic Membrane
Ps09.5380	PF07690.21	MFS_1	37.895	1.95e-83	260	2.A.1.2	The Drug:H+ Antiporter-1 (12 Spanner) (DHA1) Family	DHA1	2.A.1.2.26	The purine ribonucleoside (inosine, adenosine, guanosine, 6-mercaptopurine ribonucleoside) efflux pump (H+ antiporter), NepI (YicM) (Gronskiy et al., 2005; Sheremet et al. 2011)	405	42.13	9.3	Cytoplasmic Membrane
Ps09.5714	PF07690.21	MFS_1	33.867	8.43e-57	191	2.A.1.2	The Drug:H+ Antiporter-1 (12 Spanner) (DHA1) Family	DHA1	2.A.1.2.7	Bicyclomycin, sulfathiazole, tetracycline, fosfomycin, acriflavin, etc.):H+ antiporter (Nishino and Yamaguchi 2001). Also exports L-cysteine (Yamada et al., 2006).	405	41.53	9.37	Cytoplasmic Membrane
Ps09.5730	PF07690.21	MFS_1	29.213	3.49e-36	136	2.A.1.2	The Drug:H+ Antiporter-1 (12 Spanner) (DHA1) Family	DHA1	2.A.1.2.97	Bcr/CflA family drug exporter, MSMEG_2991 of 428 aas and 12 TMSs. A pmf-dependent multidrug efflux pump that expels diverse groups of antibiotics including ciprofloxacin. May also be involved in biofilm enhancement (Bansal et al. 2016).	405	41.39	9.5	Cytoplasmic Membrane
Ps09.5903	PF07690.21	MFS_1	31.781	3.27e-39	145	2.A.1.2	The Drug:H+ Antiporter-1 (12 Spanner) (DHA1) Family	DHA1	2.A.1.2.97	Bcr/CflA family drug exporter, MSMEG_2991 of 428 aas and 12 TMSs. A pmf-dependent multidrug efflux pump that expels diverse groups of antibiotics including ciprofloxacin. May also be involved in biofilm enhancement (Bansal et al. 2016).	406	41.94	10.26	Cytoplasmic Membrane
Ps09.6095	PF07690.21	MFS_1	62.663	5.08e-141	407	2.A.1.2	The Drug:H+ Antiporter-1 (12 Spanner) (DHA1) Family	DHA1	2.A.1.2.15	Arabinose (but not xylose) and isopropyl β-D-thio-galactopyranoside:H+ antiporter, YdeA (Koita and Rao 2012). Overexpression of the gene for YdeA allows export of Lacto-N-triose (LNT II) and lacto-N-tetraose (LNT), human milk oligosaccharides (Sugita and Koketsu 2022).	401	41.85	10.09	Cytoplasmic Membrane
Ps09.6124	PF07690.21	MFS_1	55.062	1.57e-130	381	2.A.1.2	The Drug:H+ Antiporter-1 (12 Spanner) (DHA1) Family	DHA1	2.A.1.2.71	Uncharacterized MFS-type transporter Rv2456c/MT2531	411	42.35	8.91	Cytoplasmic Membrane
Ps09.6231	PF07690.21	MFS_1	64.55	1.91e-155	442	2.A.1.2	The Drug:H+ Antiporter-1 (12 Spanner) (DHA1) Family	DHA1	2.A.1.2.65	Inner membrane transport protein YdhP	386	39.39	10.05	Cytoplasmic Membrane
Ps60.1471	PF07690.21	MFS_1	47.185	4.7e-96	291	2.A.1.2	The Drug:H+ Antiporter-1 (12 Spanner) (DHA1) Family	DHA1	2.A.1.2.65	Inner membrane transport protein YdhP	388	39.67	9.43	Cytoplasmic Membrane
Ps60.1940	PF07690.21	MFS_1	41.979	2.67e-88	272	2.A.1.2	The Drug:H+ Antiporter-1 (12 Spanner) (DHA1) Family	DHA1	2.A.1.2.26	The purine ribonucleoside (inosine, adenosine, guanosine, 6-mercaptopurine ribonucleoside) efflux pump (H+ antiporter), NepI (YicM) (Gronskiy et al., 2005; Sheremet et al. 2011)	396	41	9.71	Cytoplasmic Membrane
Ps60.1963	PF07690.21	MFS_1	58.268	4.75e-136	394	2.A.1.2	The Drug:H+ Antiporter-1 (12 Spanner) (DHA1) Family	DHA1	2.A.1.2.65	Inner membrane transport protein YdhP	394	40.47	10.62	Cytoplasmic Membrane
Ps60.2205	PF07690.21	MFS_1	33.048	1.36e-59	197	2.A.1.2	The Drug:H+ Antiporter-1 (12 Spanner) (DHA1) Family	DHA1	2.A.1.2.55	Peptide exporter (Ala-Gln and Ala-branched chain amino and dipeptides) (Hayashi et al., 2010). May also export arabinose (but not xylose) and function as an MDR pump (Koita and Rao 2012).	389	42.14	9.55	Cytoplasmic Membrane
Ps60.2512	PF07690.21	MFS_1	29.584	3.94e-41	149	2.A.1.2	The Drug:H+ Antiporter-1 (12 Spanner) (DHA1) Family	DHA1	2.A.1.2.37	The legiobactin (siderophore) exporter (most similar to 2.A.1.2.9; 23% identity) (Allard et al., 2006)	406	42.79	9.47	Cytoplasmic Membrane
Ps60.2634	PF07690.21	MFS_1	25.469	2.56e-09	58.2	2.A.1.2	The Drug:H+ Antiporter-1 (12 Spanner) (DHA1) Family	DHA1	2.A.1.2.89	MFS porter of 454 aas	399	42.55	9.23	Cytoplasmic Membrane
Ps60.2914	PF07690.21	MFS_1	27.949	1.32e-36	137	2.A.1.2	The Drug:H+ Antiporter-1 (12 Spanner) (DHA1) Family	DHA1	2.A.1.2.62	Putative MDR pump, YdhC or PunC. It has been reporte to export arabinose but not xylose (Koita and Rao 2012). However, it also takes up adenosine, adenine, deoxyadenosine, and other purine nucleosides and nucleobases such as inosine and guanosine as sole nitrogen sources. It also takes up various sulfonamides such as sulfathiazole, sulfadiazine and sulfamethoxazole. Expression of the punC gene is…	401	41.67	10.23	Cytoplasmic Membrane
Ps60.3021	PF07690.21	MFS_1	28.779	5.67e-31	121	2.A.1.2	The Drug:H+ Antiporter-1 (12 Spanner) (DHA1) Family	DHA1	2.A.1.2.26	The purine ribonucleoside (inosine, adenosine, guanosine, 6-mercaptopurine ribonucleoside) efflux pump (H+ antiporter), NepI (YicM) (Gronskiy et al., 2005; Sheremet et al. 2011)	393	41.17	10.32	Cytoplasmic Membrane
Ps60.3158	PF07690.21	MFS_1	54.286	4.32e-165	473	2.A.1.2	The Drug:H+ Antiporter-1 (12 Spanner) (DHA1) Family	DHA1	2.A.1.2.60	YajR of 454 aas and 12 TMSs. The 3-D structure in the outward-facing conformation is available at 3.15Å resolution, and the cytoplasmic C-terminal YAM domain has been solved to 1.07Å resolution. This 65 aa YAM domain is thought to control the conformational states of the protein (Jiang et al. 2013; Jiang et al. 2014).	464	49.54	9.54	Cytoplasmic Membrane
Ps60.3446	PF07690.21	MFS_1	27.446	1.45e-31	123	2.A.1.2	The Drug:H+ Antiporter-1 (12 Spanner) (DHA1) Family	DHA1	2.A.1.2.62	Putative MDR pump, YdhC or PunC. It has been reporte to export arabinose but not xylose (Koita and Rao 2012). However, it also takes up adenosine, adenine, deoxyadenosine, and other purine nucleosides and nucleobases such as inosine and guanosine as sole nitrogen sources. It also takes up various sulfonamides such as sulfathiazole, sulfadiazine and sulfamethoxazole. Expression of the punC gene is…	396	42.41	9.79	Cytoplasmic Membrane
Ps60.3591	PF07690.21	MFS_1	39.886	1.33e-64	209	2.A.1.2	The Drug:H+ Antiporter-1 (12 Spanner) (DHA1) Family	DHA1	2.A.1.2.65	Inner membrane transport protein YdhP	358	37.77	10.23	Cytoplasmic Membrane
Ps60.3606	PF07690.21	MFS_1	59.74	2.25e-152	436	2.A.1.2	The Drug:H+ Antiporter-1 (12 Spanner) (DHA1) Family	DHA1	2.A.1.2.62	Putative MDR pump, YdhC or PunC. It has been reporte to export arabinose but not xylose (Koita and Rao 2012). However, it also takes up adenosine, adenine, deoxyadenosine, and other purine nucleosides and nucleobases such as inosine and guanosine as sole nitrogen sources. It also takes up various sulfonamides such as sulfathiazole, sulfadiazine and sulfamethoxazole. Expression of the punC gene is…	394	41.97	9.33	Cytoplasmic Membrane
Ps60.4162	PF07690.21	MFS_1	35.792	1.54e-68	221	2.A.1.2	The Drug:H+ Antiporter-1 (12 Spanner) (DHA1) Family	DHA1	2.A.1.2.55	Peptide exporter (Ala-Gln and Ala-branched chain amino and dipeptides) (Hayashi et al., 2010). May also export arabinose (but not xylose) and function as an MDR pump (Koita and Rao 2012).	397	43.08	9.06	Cytoplasmic Membrane
Ps60.4248	PF07690.21	MFS_1	57.294	2.58e-138	400	2.A.1.2	The Drug:H+ Antiporter-1 (12 Spanner) (DHA1) Family	DHA1	2.A.1.2.71	Uncharacterized MFS-type transporter Rv2456c/MT2531	388	40.64	8.64	Cytoplasmic Membrane
Ps60.4340	PF07690.21	MFS_1	33.075	3.55e-53	181	2.A.1.2	The Drug:H+ Antiporter-1 (12 Spanner) (DHA1) Family	DHA1	2.A.1.2.7	Bicyclomycin, sulfathiazole, tetracycline, fosfomycin, acriflavin, etc.):H+ antiporter (Nishino and Yamaguchi 2001). Also exports L-cysteine (Yamada et al., 2006).	403	42.06	8.77	Cytoplasmic Membrane
Ps60.5016	PF07690.21	MFS_1	59.067	2.19e-126	369	2.A.1.2	The Drug:H+ Antiporter-1 (12 Spanner) (DHA1) Family	DHA1	2.A.1.2.18	Lactose and melibiose (>>IPTG) efflux pump, SotB	395	41.2	9.87	Cytoplasmic Membrane
Ps60.5129	PF07690.21	MFS_1	32.946	2.43e-37	135	2.A.1.2	The Drug:H+ Antiporter-1 (12 Spanner) (DHA1) Family	DHA1	2.A.1.2.25	The purine base/nucleoside (nucleosides: inosine, adenosine and guanosine; bases: hypoxanthine, adenine, guanine, 2-fluoroadenine) efflux pump, YdhL (PbuE) (Johansen et al., 2003; Nygaard and Saxild, 2005; Zakataeva et al., 2007; Sheremet et al. 2011).	264	28.17	9.18	Cytoplasmic Membrane
Ps60.5287	PF07690.21	MFS_1	38.418	2.13e-63	207	2.A.1.2	The Drug:H+ Antiporter-1 (12 Spanner) (DHA1) Family	DHA1	2.A.1.2.122	MfsC (Smlt0549), a probable diamide exporter of 379 aas and 12 TMSs in a 6 + 6 TMS arrangement. It is encoded within the mfsBC operon controlled by the DitR TetR-like transcript factor which binds diamide to displace the repressing factor from the DNA. MfsB (BeFL18) may be a sugar uptake porter (Boonyakanog et al. 2022).	408	42.47	10	Cytoplasmic Membrane
Ps60.5436	PF07690.21	MFS_1	37.432	1.24e-64	212	2.A.1.2	The Drug:H+ Antiporter-1 (12 Spanner) (DHA1) Family	DHA1	2.A.1.2.97	Bcr/CflA family drug exporter, MSMEG_2991 of 428 aas and 12 TMSs. A pmf-dependent multidrug efflux pump that expels diverse groups of antibiotics including ciprofloxacin. May also be involved in biofilm enhancement (Bansal et al. 2016).	397	41.29	9.48	Cytoplasmic Membrane
Ra13.58	PF07690.21	MFS_1	60.199	1.72e-164	467	2.A.1.2	The Drug:H+ Antiporter-1 (12 Spanner) (DHA1) Family	DHA1	2.A.1.2.62	Putative MDR pump, YdhC or PunC. It has been reporte to export arabinose but not xylose (Koita and Rao 2012). However, it also takes up adenosine, adenine, deoxyadenosine, and other purine nucleosides and nucleobases such as inosine and guanosine as sole nitrogen sources. It also takes up various sulfonamides such as sulfathiazole, sulfadiazine and sulfamethoxazole. Expression of the punC gene is…	403	42.68	8.72	Cytoplasmic Membrane
Ra13.172	PF07690.21	MFS_1	75.062	0	590	2.A.1.2	The Drug:H+ Antiporter-1 (12 Spanner) (DHA1) Family	DHA1	2.A.1.2.21	The norfloxacin/enoxacin resistance protein, MdtH or YceL (Nishino and Yamaguchi 2001).	401	44.1	9.63	Cytoplasmic Membrane
Ra13.432	PF07690.21	MFS_1	26.823	3.03e-48	168	2.A.1.2	The Drug:H+ Antiporter-1 (12 Spanner) (DHA1) Family	DHA1	2.A.1.2.25	The purine base/nucleoside (nucleosides: inosine, adenosine and guanosine; bases: hypoxanthine, adenine, guanine, 2-fluoroadenine) efflux pump, YdhL (PbuE) (Johansen et al., 2003; Nygaard and Saxild, 2005; Zakataeva et al., 2007; Sheremet et al. 2011).	397	41	9.47	Cytoplasmic Membrane
Ra13.887	PF07690.21	MFS_1	33.711	1.54e-49	171	2.A.1.2	The Drug:H+ Antiporter-1 (12 Spanner) (DHA1) Family	DHA1	2.A.1.2.22	The multidrug resistance protein, YidY (Nishino and Yamaguchi 2001).	401	42.07	9.69	Cytoplasmic Membrane
Ra13.920	PF07690.21	MFS_1	52.5	4.63e-148	425	2.A.1.2	The Drug:H+ Antiporter-1 (12 Spanner) (DHA1) Family	DHA1	2.A.1.2.19	The multidrug (chloramphenicol, tetracycline, norfloxacin, doxorubicin, trimethoprim, acriflavin, ethidium bromide, tetraphenylphosphonium, TPP, benzalkonium, ciprofloxacin, thiamphenicol, IPTG) resistance exporter, MdfA (catalyzes both electrogenic and electroneutral transport) (Adler and Bibi, 2004). Can function as a Na+ (K+)/H+ antiporter (Lewinson and Bibi 2001; Higgins, 2007). Is known to p…	406	43.8	9.3	Cytoplasmic Membrane
Ra13.1163	PF07690.21	MFS_1	31.89	2.38e-35	134	2.A.1.2	The Drug:H+ Antiporter-1 (12 Spanner) (DHA1) Family	DHA1	2.A.1.2.100	Bcr/CflA family drug resistance efflux transporter of 389 aas and 12 TMSs. Multidrug-resistance in S. aureus is inhibited by the endocannabinoid, anandamide (Sionov et al. 2022). Butyrolactone I enhances the efficacy of gentamycin in methicillin-resistant S. aureus (Jiang et al. 2024).	408	45.34	9.35	Cytoplasmic Membrane
Ra13.1478	PF07690.21	MFS_1	65.57	0	520	2.A.1.2	The Drug:H+ Antiporter-1 (12 Spanner) (DHA1) Family	DHA1	2.A.1.2.7	Bicyclomycin, sulfathiazole, tetracycline, fosfomycin, acriflavin, etc.):H+ antiporter (Nishino and Yamaguchi 2001). Also exports L-cysteine (Yamada et al., 2006).	403	43.61	9.73	Cytoplasmic Membrane
Ra13.1796	PF07690.21	MFS_1	29.143	5.44e-40	146	2.A.1.2	The Drug:H+ Antiporter-1 (12 Spanner) (DHA1) Family	DHA1	2.A.1.2.26	The purine ribonucleoside (inosine, adenosine, guanosine, 6-mercaptopurine ribonucleoside) efflux pump (H+ antiporter), NepI (YicM) (Gronskiy et al., 2005; Sheremet et al. 2011)	409	43.24	10.41	Cytoplasmic Membrane
Ra13.1917	PF07690.21	MFS_1	41.885	1.57e-73	233	2.A.1.2	The Drug:H+ Antiporter-1 (12 Spanner) (DHA1) Family	DHA1	2.A.1.2.65	Inner membrane transport protein YdhP	391	40.45	9.94	Cytoplasmic Membrane
Ra13.2684	PF07690.21	MFS_1	70.264	0	650	2.A.1.2	The Drug:H+ Antiporter-1 (12 Spanner) (DHA1) Family	DHA1	2.A.1.2.60	YajR of 454 aas and 12 TMSs. The 3-D structure in the outward-facing conformation is available at 3.15Å resolution, and the cytoplasmic C-terminal YAM domain has been solved to 1.07Å resolution. This 65 aa YAM domain is thought to control the conformational states of the protein (Jiang et al. 2013; Jiang et al. 2014).	454	48.4	9.1	Cytoplasmic Membrane
Ra13.2844	PF07690.21	MFS_1	37.396	9.74e-67	217	2.A.1.2	The Drug:H+ Antiporter-1 (12 Spanner) (DHA1) Family	DHA1	2.A.1.2.97	Bcr/CflA family drug exporter, MSMEG_2991 of 428 aas and 12 TMSs. A pmf-dependent multidrug efflux pump that expels diverse groups of antibiotics including ciprofloxacin. May also be involved in biofilm enhancement (Bansal et al. 2016).	395	41.4	9.69	Cytoplasmic Membrane
Ra13.3001	PF07690.21	MFS_1	62.308	3.44e-169	479	2.A.1.2	The Drug:H+ Antiporter-1 (12 Spanner) (DHA1) Family	DHA1	2.A.1.2.20	Broad specificity MDR efflux pump, MdtG (YceE) (under SoxSR control) (Fàbrega et al., 2010). Confer resistance to fosfomycin, fluoroquinolone and many other drugs (Nishino and Yamaguchi 2001). It may also export ectoine and hydroxyectoine (Czech et al. 2022).	400	43.35	10.32	Cytoplasmic Membrane
Ra13.3116	PF07690.21	MFS_1	82.63	0	652	2.A.1.2	The Drug:H+ Antiporter-1 (12 Spanner) (DHA1) Family	DHA1	2.A.1.2.20	Broad specificity MDR efflux pump, MdtG (YceE) (under SoxSR control) (Fàbrega et al., 2010). Confer resistance to fosfomycin, fluoroquinolone and many other drugs (Nishino and Yamaguchi 2001). It may also export ectoine and hydroxyectoine (Czech et al. 2022).	412	44.53	9.76	Cytoplasmic Membrane
Ra13.3336	PF07690.21	MFS_1	33.594	7.73e-51	175	2.A.1.2	The Drug:H+ Antiporter-1 (12 Spanner) (DHA1) Family	DHA1	2.A.1.2.26	The purine ribonucleoside (inosine, adenosine, guanosine, 6-mercaptopurine ribonucleoside) efflux pump (H+ antiporter), NepI (YicM) (Gronskiy et al., 2005; Sheremet et al. 2011)	403	42.2	8.98	Cytoplasmic Membrane
Ra13.3439	PF07690.21	MFS_1	27.981	2.06e-30	120	2.A.1.2	The Drug:H+ Antiporter-1 (12 Spanner) (DHA1) Family	DHA1	2.A.1.2.21	The norfloxacin/enoxacin resistance protein, MdtH or YceL (Nishino and Yamaguchi 2001).	412	43.69	9.75	Cytoplasmic Membrane
Ra13.3696	PF07690.21	MFS_1	29.63	8.99e-38	140	2.A.1.2	The Drug:H+ Antiporter-1 (12 Spanner) (DHA1) Family	DHA1	2.A.1.2.65	Inner membrane transport protein YdhP	401	43.12	9.28	Cytoplasmic Membrane
Ra13.3964	PF07690.21	MFS_1	72.772	0	604	2.A.1.2	The Drug:H+ Antiporter-1 (12 Spanner) (DHA1) Family	DHA1	2.A.1.2.19	The multidrug (chloramphenicol, tetracycline, norfloxacin, doxorubicin, trimethoprim, acriflavin, ethidium bromide, tetraphenylphosphonium, TPP, benzalkonium, ciprofloxacin, thiamphenicol, IPTG) resistance exporter, MdfA (catalyzes both electrogenic and electroneutral transport) (Adler and Bibi, 2004). Can function as a Na+ (K+)/H+ antiporter (Lewinson and Bibi 2001; Higgins, 2007). Is known to p…	412	44.35	8.78	Cytoplasmic Membrane
Ra13.4042	PF07690.21	MFS_1	36.212	4.18e-71	228	2.A.1.2	The Drug:H+ Antiporter-1 (12 Spanner) (DHA1) Family	DHA1	2.A.1.2.55	Peptide exporter (Ala-Gln and Ala-branched chain amino and dipeptides) (Hayashi et al., 2010). May also export arabinose (but not xylose) and function as an MDR pump (Koita and Rao 2012).	399	43.38	9.84	Cytoplasmic Membrane
Ra13.4654	PF07690.21	MFS_1	66.237	1.01e-170	482	2.A.1.2	The Drug:H+ Antiporter-1 (12 Spanner) (DHA1) Family	DHA1	2.A.1.2.15	Arabinose (but not xylose) and isopropyl β-D-thio-galactopyranoside:H+ antiporter, YdeA (Koita and Rao 2012). Overexpression of the gene for YdeA allows export of Lacto-N-triose (LNT II) and lacto-N-tetraose (LNT), human milk oligosaccharides (Sugita and Koketsu 2022).	394	42.51	9.83	Cytoplasmic Membrane
Ra13.4682	PF07690.21	MFS_1	45.932	2.34e-89	274	2.A.1.2	The Drug:H+ Antiporter-1 (12 Spanner) (DHA1) Family	DHA1	2.A.1.2.65	Inner membrane transport protein YdhP	387	40.48	9.64	Cytoplasmic Membrane
Ra13.5058	PF07690.21	MFS_1	68.262	8.34e-171	482	2.A.1.2	The Drug:H+ Antiporter-1 (12 Spanner) (DHA1) Family	DHA1	2.A.1.2.9	(Hydrophobic uncoupler e.g., CCCP, benzalkonium, SDS and other drugs):H+ antiporter, EmrD (Nishino and Yamaguchi 2001). The 3-d structure (3.5 Å resolution) has been determined (Yin et al., 2006). conformational dynamics studies have revealed details of the transport pathway and some motions of EmrD at an atomic level (Baker et al. 2012). Probably exports arabinose but not xylose (Koita and Rao 2…	397	42.14	9.14	Cytoplasmic Membrane
Se1961.54	PF07690.21	MFS_1	72.482	0	598	2.A.1.2	The Drug:H+ Antiporter-1 (12 Spanner) (DHA1) Family	DHA1	2.A.1.2.19	The multidrug (chloramphenicol, tetracycline, norfloxacin, doxorubicin, trimethoprim, acriflavin, ethidium bromide, tetraphenylphosphonium, TPP, benzalkonium, ciprofloxacin, thiamphenicol, IPTG) resistance exporter, MdfA (catalyzes both electrogenic and electroneutral transport) (Adler and Bibi, 2004). Can function as a Na+ (K+)/H+ antiporter (Lewinson and Bibi 2001; Higgins, 2007). Is known to p…	415	44.46	9.26	Cytoplasmic Membrane
Se1961.816	PF07690.21	MFS_1	40.885	2.23e-74	236	2.A.1.2	The Drug:H+ Antiporter-1 (12 Spanner) (DHA1) Family	DHA1	2.A.1.2.65	Inner membrane transport protein YdhP	391	40.56	9.8	Cytoplasmic Membrane
Se1961.1006	PF07690.21	MFS_1	73.438	0	665	2.A.1.2	The Drug:H+ Antiporter-1 (12 Spanner) (DHA1) Family	DHA1	2.A.1.2.60	YajR of 454 aas and 12 TMSs. The 3-D structure in the outward-facing conformation is available at 3.15Å resolution, and the cytoplasmic C-terminal YAM domain has been solved to 1.07Å resolution. This 65 aa YAM domain is thought to control the conformational states of the protein (Jiang et al. 2013; Jiang et al. 2014).	454	48.24	9.42	Cytoplasmic Membrane
Se1961.1171	PF07690.21	MFS_1	40.503	3.82e-74	236	2.A.1.2	The Drug:H+ Antiporter-1 (12 Spanner) (DHA1) Family	DHA1	2.A.1.2.97	Bcr/CflA family drug exporter, MSMEG_2991 of 428 aas and 12 TMSs. A pmf-dependent multidrug efflux pump that expels diverse groups of antibiotics including ciprofloxacin. May also be involved in biofilm enhancement (Bansal et al. 2016).	396	41.2	9.62	Cytoplasmic Membrane
Se1961.1380	PF07690.21	MFS_1	38.77	3.35e-65	212	2.A.1.2	The Drug:H+ Antiporter-1 (12 Spanner) (DHA1) Family	DHA1	2.A.1.2.122	MfsC (Smlt0549), a probable diamide exporter of 379 aas and 12 TMSs in a 6 + 6 TMS arrangement. It is encoded within the mfsBC operon controlled by the DitR TetR-like transcript factor which binds diamide to displace the repressing factor from the DNA. MfsB (BeFL18) may be a sugar uptake porter (Boonyakanog et al. 2022).	394	40.77	9.59	Cytoplasmic Membrane
Se1961.1588	PF07690.21	MFS_1	37.815	1.34e-74	237	2.A.1.2	The Drug:H+ Antiporter-1 (12 Spanner) (DHA1) Family	DHA1	2.A.1.2.55	Peptide exporter (Ala-Gln and Ala-branched chain amino and dipeptides) (Hayashi et al., 2010). May also export arabinose (but not xylose) and function as an MDR pump (Koita and Rao 2012).	407	44.09	9.51	Cytoplasmic Membrane
Se1961.1821	PF07690.21	MFS_1	33.236	8.06e-47	164	2.A.1.2	The Drug:H+ Antiporter-1 (12 Spanner) (DHA1) Family	DHA1	2.A.1.2.25	The purine base/nucleoside (nucleosides: inosine, adenosine and guanosine; bases: hypoxanthine, adenine, guanine, 2-fluoroadenine) efflux pump, YdhL (PbuE) (Johansen et al., 2003; Nygaard and Saxild, 2005; Zakataeva et al., 2007; Sheremet et al. 2011).	390	41.49	9.14	Cytoplasmic Membrane
Se1961.1882	PF07690.21	MFS_1	81.297	0	644	2.A.1.2	The Drug:H+ Antiporter-1 (12 Spanner) (DHA1) Family	DHA1	2.A.1.2.20	Broad specificity MDR efflux pump, MdtG (YceE) (under SoxSR control) (Fàbrega et al., 2010). Confer resistance to fosfomycin, fluoroquinolone and many other drugs (Nishino and Yamaguchi 2001). It may also export ectoine and hydroxyectoine (Czech et al. 2022).	410	44.48	10.07	Cytoplasmic Membrane
Se1961.2214	PF07690.21	MFS_1	63.119	2.96e-177	499	2.A.1.2	The Drug:H+ Antiporter-1 (12 Spanner) (DHA1) Family	DHA1	2.A.1.2.62	Putative MDR pump, YdhC or PunC. It has been reporte to export arabinose but not xylose (Koita and Rao 2012). However, it also takes up adenosine, adenine, deoxyadenosine, and other purine nucleosides and nucleobases such as inosine and guanosine as sole nitrogen sources. It also takes up various sulfonamides such as sulfathiazole, sulfadiazine and sulfamethoxazole. Expression of the punC gene is…	402	42.88	9.02	Cytoplasmic Membrane
Se1961.2377	PF07690.21	MFS_1	60.892	7.85e-162	460	2.A.1.2	The Drug:H+ Antiporter-1 (12 Spanner) (DHA1) Family	DHA1	2.A.1.2.20	Broad specificity MDR efflux pump, MdtG (YceE) (under SoxSR control) (Fàbrega et al., 2010). Confer resistance to fosfomycin, fluoroquinolone and many other drugs (Nishino and Yamaguchi 2001). It may also export ectoine and hydroxyectoine (Czech et al. 2022).	398	42.74	10.2	Cytoplasmic Membrane
Se1961.2414	PF07690.21	MFS_1	29.178	1.93e-28	114	2.A.1.2	The Drug:H+ Antiporter-1 (12 Spanner) (DHA1) Family	DHA1	2.A.1.2.26	The purine ribonucleoside (inosine, adenosine, guanosine, 6-mercaptopurine ribonucleoside) efflux pump (H+ antiporter), NepI (YicM) (Gronskiy et al., 2005; Sheremet et al. 2011)	404	42.16	10.05	Cytoplasmic Membrane
Se1961.2679	PF07690.21	MFS_1	47.554	3.96e-99	298	2.A.1.2	The Drug:H+ Antiporter-1 (12 Spanner) (DHA1) Family	DHA1	2.A.1.2.42	The multidrug efflux pump, EmrD-3 (exports ethidium, linezolid, tetraphenylphosphonium chloride, rifampin, erythromycin, minocycline, trimethoprim, chloramphenicol, and rhodamine) (Smith et al., 2009).	382	40.54	9.55	Cytoplasmic Membrane
Se1961.2839	PF07690.21	MFS_1	34.188	1.44e-49	171	2.A.1.2	The Drug:H+ Antiporter-1 (12 Spanner) (DHA1) Family	DHA1	2.A.1.2.22	The multidrug resistance protein, YidY (Nishino and Yamaguchi 2001).	397	41.53	9.66	Cytoplasmic Membrane
Se1961.2897	PF07690.21	MFS_1	77.919	0	612	2.A.1.2	The Drug:H+ Antiporter-1 (12 Spanner) (DHA1) Family	DHA1	2.A.1.2.21	The norfloxacin/enoxacin resistance protein, MdtH or YceL (Nishino and Yamaguchi 2001).	401	43.9	9.69	Cytoplasmic Membrane
Se1961.3330	PF07690.21	MFS_1	72.335	0	514	2.A.1.2	The Drug:H+ Antiporter-1 (12 Spanner) (DHA1) Family	DHA1	2.A.1.2.18	Lactose and melibiose (>>IPTG) efflux pump, SotB	396	42.57	9.67	Cytoplasmic Membrane
Se1961.3393	PF07690.21	MFS_1	68.182	0	549	2.A.1.2	The Drug:H+ Antiporter-1 (12 Spanner) (DHA1) Family	DHA1	2.A.1.2.7	Bicyclomycin, sulfathiazole, tetracycline, fosfomycin, acriflavin, etc.):H+ antiporter (Nishino and Yamaguchi 2001). Also exports L-cysteine (Yamada et al., 2006).	402	43.74	10.09	Cytoplasmic Membrane
Se1961.3752	PF07690.21	MFS_1	33.333	3.24e-47	165	2.A.1.2	The Drug:H+ Antiporter-1 (12 Spanner) (DHA1) Family	DHA1	2.A.1.2.18	Lactose and melibiose (>>IPTG) efflux pump, SotB	393	40.55	9.51	Cytoplasmic Membrane
Se1961.4022	PF07690.21	MFS_1	48.158	1.01e-97	295	2.A.1.2	The Drug:H+ Antiporter-1 (12 Spanner) (DHA1) Family	DHA1	2.A.1.2.65	Inner membrane transport protein YdhP	384	40.02	9.64	Cytoplasmic Membrane
Se1961.4120	PF07690.21	MFS_1	40.576	2.58e-90	277	2.A.1.2	The Drug:H+ Antiporter-1 (12 Spanner) (DHA1) Family	DHA1	2.A.1.2.26	The purine ribonucleoside (inosine, adenosine, guanosine, 6-mercaptopurine ribonucleoside) efflux pump (H+ antiporter), NepI (YicM) (Gronskiy et al., 2005; Sheremet et al. 2011)	397	41.77	9.88	Cytoplasmic Membrane
Se1961.4839	PF07690.21	MFS_1	70.812	0	514	2.A.1.2	The Drug:H+ Antiporter-1 (12 Spanner) (DHA1) Family	DHA1	2.A.1.2.9	(Hydrophobic uncoupler e.g., CCCP, benzalkonium, SDS and other drugs):H+ antiporter, EmrD (Nishino and Yamaguchi 2001). The 3-d structure (3.5 Å resolution) has been determined (Yin et al., 2006). conformational dynamics studies have revealed details of the transport pathway and some motions of EmrD at an atomic level (Baker et al. 2012). Probably exports arabinose but not xylose (Koita and Rao 2…	394	42.33	9.69	Cytoplasmic Membrane
Ac58.1925	PF07690.21	MFS_1	78.186	0	746	2.A.1.3	The Drug:H+ Antiporter-2 (14 Spanner) (DHA2) Family	DHA2	2.A.1.3.85	Acinetobacter baumannii ATCC17978 MDR pump (A1S_0188) of the DHA2 family in the MFS (Hassan et al. 2011). It is of 463 aas with 14 TMSs. There are 6 DHA2 members in A. baumannii. One of these, called AadT, exports a variety of drugs (Naidu et al. 2023).	463	50.66	9.17	Cytoplasmic Membrane
Ac58.2223	PF07690.21	MFS_1	28.954	1.15e-31	124	2.A.1.3	The Drug:H+ Antiporter-2 (14 Spanner) (DHA2) Family	DHA2	2.A.1.3.66	MFS permease of 413 aas and 12 TMSs. Encoded within the SoxR regulon; possibly a drug exporter (Naseer et al. 2014).	400	43.42	8.77	Cytoplasmic Membrane
Ps09.1746	PF07690.21	MFS_1	30.426	1.27e-76	249	2.A.1.3	The Drug:H+ Antiporter-2 (14 Spanner) (DHA2) Family	DHA2	2.A.1.3.2	Exporter of CCCP, nalidixic acid, rhodamine 6G, methylviologen, deoxycholate, growth inhibitory steroid hormones (estradiol and progesterone) (Elkins and Mullis, 2006) SDS, organomercurials, etc. (Nishino and Yamaguchi 2001).	515	55.88	6.2	Cytoplasmic Membrane
Ps09.1890	PF07690.21	MFS_1	26.446	1.78e-50	180	2.A.1.3	The Drug:H+ Antiporter-2 (14 Spanner) (DHA2) Family	DHA2	2.A.1.3.18	Efflux pump for plant-bacterial signaling molecules, phytoalexins, flavonoids and salicylate as well as drugs, RmrB	514	54.9	9.8	Cytoplasmic Membrane
Ps09.1906	PF07690.21	MFS_1	42.686	5.7e-107	325	2.A.1.3	The Drug:H+ Antiporter-2 (14 Spanner) (DHA2) Family	DHA2	2.A.1.3.17	The trimethoprim-sensitivity protein, YebQ (increases sensitivity to trimethoprim)	469	48.32	9.84	Cytoplasmic Membrane
Ps09.2139	PF07690.21	MFS_1	50.111	5.58e-138	403	2.A.1.3	The Drug:H+ Antiporter-2 (14 Spanner) (DHA2) Family	DHA2	2.A.1.3.17	The trimethoprim-sensitivity protein, YebQ (increases sensitivity to trimethoprim)	455	46.19	9.68	Cytoplasmic Membrane
Ps09.2193	PF07690.21	MFS_1	39.328	3.03e-124	373	2.A.1.3	The Drug:H+ Antiporter-2 (14 Spanner) (DHA2) Family	DHA2	2.A.1.3.18	Efflux pump for plant-bacterial signaling molecules, phytoalexins, flavonoids and salicylate as well as drugs, RmrB	522	55.57	7.65	Cytoplasmic Membrane
Ps09.3190	PF07690.21	MFS_1	31.059	2.28e-56	196	2.A.1.3	The Drug:H+ Antiporter-2 (14 Spanner) (DHA2) Family	DHA2	2.A.1.3.33	Multidrug (including novobiocin, streptomycin, and actinomycin D) resistance porter, MdtP (YusP)	514	54.24	9.28	Cytoplasmic Membrane
Ps09.3376	PF07690.21	MFS_1	42.268	2.34e-132	393	2.A.1.3	The Drug:H+ Antiporter-2 (14 Spanner) (DHA2) Family	DHA2	2.A.1.3.18	Efflux pump for plant-bacterial signaling molecules, phytoalexins, flavonoids and salicylate as well as drugs, RmrB	500	53.01	6.33	Cytoplasmic Membrane
Ps09.3609	PF07690.21	MFS_1	39.198	6.26e-95	294	2.A.1.3	The Drug:H+ Antiporter-2 (14 Spanner) (DHA2) Family	DHA2	2.A.1.3.51	Probable transport protein HsrA (High-copy suppressor of RspA)	464	48.95	9.87	Cytoplasmic Membrane
Ps09.388	PF07690.21	MFS_1	47.669	4.5e-149	433	2.A.1.3	The Drug:H+ Antiporter-2 (14 Spanner) (DHA2) Family	DHA2	2.A.1.3.51	Probable transport protein HsrA (High-copy suppressor of RspA)	473	50.23	8.37	Cytoplasmic Membrane
Ps09.3905	PF07690.21	MFS_1	43.151	2.88e-122	363	2.A.1.3	The Drug:H+ Antiporter-2 (14 Spanner) (DHA2) Family	DHA2	2.A.1.3.85	Acinetobacter baumannii ATCC17978 MDR pump (A1S_0188) of the DHA2 family in the MFS (Hassan et al. 2011). It is of 463 aas with 14 TMSs. There are 6 DHA2 members in A. baumannii. One of these, called AadT, exports a variety of drugs (Naidu et al. 2023).	457	48.1	9.61	Cytoplasmic Membrane
Ps09.4650	PF07690.21	MFS_1	32.948	5.57e-88	280	2.A.1.3	The Drug:H+ Antiporter-2 (14 Spanner) (DHA2) Family	DHA2	2.A.1.3.18	Efflux pump for plant-bacterial signaling molecules, phytoalexins, flavonoids and salicylate as well as drugs, RmrB	521	56.7	7.6	Cytoplasmic Membrane
Ps09.4860	PF07690.21	MFS_1	21.371	1.91e-15	78.6	2.A.1.3	The Drug:H+ Antiporter-2 (14 Spanner) (DHA2) Family	DHA2	2.A.1.3.18	Efflux pump for plant-bacterial signaling molecules, phytoalexins, flavonoids and salicylate as well as drugs, RmrB	553	59.72	9.46	Cytoplasmic Membrane
Ps09.4901	PF07690.21	MFS_1	52.535	5.98e-173	496	2.A.1.3	The Drug:H+ Antiporter-2 (14 Spanner) (DHA2) Family	DHA2	2.A.1.3.2	Exporter of CCCP, nalidixic acid, rhodamine 6G, methylviologen, deoxycholate, growth inhibitory steroid hormones (estradiol and progesterone) (Elkins and Mullis, 2006) SDS, organomercurials, etc. (Nishino and Yamaguchi 2001).	508	55	7.01	Cytoplasmic Membrane
Ps09.5259	PF07690.21	MFS_1	44.51	8.68e-143	421	2.A.1.3	The Drug:H+ Antiporter-2 (14 Spanner) (DHA2) Family	DHA2	2.A.1.3.18	Efflux pump for plant-bacterial signaling molecules, phytoalexins, flavonoids and salicylate as well as drugs, RmrB	516	55.6	7.06	Cytoplasmic Membrane
Ps09.5622	PF07690.21	MFS_1	33.191	3.94e-68	227	2.A.1.3	The Drug:H+ Antiporter-2 (14 Spanner) (DHA2) Family	DHA2	2.A.1.3.33	Multidrug (including novobiocin, streptomycin, and actinomycin D) resistance porter, MdtP (YusP)	503	52.4	9.58	Cytoplasmic Membrane
Ps09.5723	PF07690.21	MFS_1	33.178	6.45e-46	167	2.A.1.3	The Drug:H+ Antiporter-2 (14 Spanner) (DHA2) Family	DHA2	2.A.1.3.5	(Pristinamycin I and II, rifamycin, etc.):H+ antiporter	505	51.74	10.08	Cytoplasmic Membrane
Ps09.5781	PF07690.21	MFS_1	38.741	3.81e-79	253	2.A.1.3	The Drug:H+ Antiporter-2 (14 Spanner) (DHA2) Family	DHA2	2.A.1.3.10	Methylenomycin:H+ antiporter	459	47.76	10.91	Cytoplasmic Membrane
Ps09.5866	PF07690.21	MFS_1	31.378	1.39e-38	146	2.A.1.3	The Drug:H+ Antiporter-2 (14 Spanner) (DHA2) Family	DHA2	2.A.1.3.64	Uptake permease for cholate (steroid) metabolites, CamM of 513 aas and 14 TMSs. Uptake of 3,7(R),12(S)-trihydroxy-9-oxo-9,10-seco-23,24-bisnorchola-1,3,5(10)-trien-22-oate was observed (Swain et al. 2012).	480	50.35	9.53	Cytoplasmic Membrane
Ps09.6000	PF07690.21	MFS_1	34.812	1.43e-85	270	2.A.1.3	The Drug:H+ Antiporter-2 (14 Spanner) (DHA2) Family	DHA2	2.A.1.3.85	Acinetobacter baumannii ATCC17978 MDR pump (A1S_0188) of the DHA2 family in the MFS (Hassan et al. 2011). It is of 463 aas with 14 TMSs. There are 6 DHA2 members in A. baumannii. One of these, called AadT, exports a variety of drugs (Naidu et al. 2023).	478	50.72	9.68	Cytoplasmic Membrane
Ps09.6019	PF07690.21	MFS_1	32.759	6.48e-52	182	2.A.1.3	The Drug:H+ Antiporter-2 (14 Spanner) (DHA2) Family	DHA2	2.A.1.3.5	(Pristinamycin I and II, rifamycin, etc.):H+ antiporter	472	48.74	9.27	Cytoplasmic Membrane
Ps09.670	PF07690.21	MFS_1	33.732	2.12e-66	222	2.A.1.3	The Drug:H+ Antiporter-2 (14 Spanner) (DHA2) Family	DHA2	2.A.1.3.33	Multidrug (including novobiocin, streptomycin, and actinomycin D) resistance porter, MdtP (YusP)	489	51.49	9.62	Cytoplasmic Membrane
Ps09.823	PF07690.21	MFS_1	30.02	2.96e-61	209	2.A.1.3	The Drug:H+ Antiporter-2 (14 Spanner) (DHA2) Family	DHA2	2.A.1.3.18	Efflux pump for plant-bacterial signaling molecules, phytoalexins, flavonoids and salicylate as well as drugs, RmrB	506	54.22	7.13	Cytoplasmic Membrane
Ps60.124	PF07690.21	MFS_1	42.974	2.8e-135	401	2.A.1.3	The Drug:H+ Antiporter-2 (14 Spanner) (DHA2) Family	DHA2	2.A.1.3.18	Efflux pump for plant-bacterial signaling molecules, phytoalexins, flavonoids and salicylate as well as drugs, RmrB	514	55.3	7.62	Cytoplasmic Membrane
Ps60.464	PF07690.21	MFS_1	25.183	3.18e-25	107	2.A.1.3	The Drug:H+ Antiporter-2 (14 Spanner) (DHA2) Family	DHA2	2.A.1.3.33	Multidrug (including novobiocin, streptomycin, and actinomycin D) resistance porter, MdtP (YusP)	395	42.3	9.08	Cytoplasmic Membrane
Ps60.2982	PF07690.21	MFS_1	21.499	1.45e-18	88.6	2.A.1.3	The Drug:H+ Antiporter-2 (14 Spanner) (DHA2) Family	DHA2	2.A.1.3.18	Efflux pump for plant-bacterial signaling molecules, phytoalexins, flavonoids and salicylate as well as drugs, RmrB	547	59.35	9.45	Cytoplasmic Membrane
Ps60.3068	PF07690.21	MFS_1	49.304	1.98e-169	488	2.A.1.3	The Drug:H+ Antiporter-2 (14 Spanner) (DHA2) Family	DHA2	2.A.1.3.2	Exporter of CCCP, nalidixic acid, rhodamine 6G, methylviologen, deoxycholate, growth inhibitory steroid hormones (estradiol and progesterone) (Elkins and Mullis, 2006) SDS, organomercurials, etc. (Nishino and Yamaguchi 2001).	509	55.31	8.76	Cytoplasmic Membrane
Ps60.3343	PF07690.21	MFS_1	49.782	2.54e-146	426	2.A.1.3	The Drug:H+ Antiporter-2 (14 Spanner) (DHA2) Family	DHA2	2.A.1.3.51	Probable transport protein HsrA (High-copy suppressor of RspA)	475	50.63	9.09	Cytoplasmic Membrane
Ps60.3499	PF07690.21	MFS_1	34.157	2.38e-75	246	2.A.1.3	The Drug:H+ Antiporter-2 (14 Spanner) (DHA2) Family	DHA2	2.A.1.3.33	Multidrug (including novobiocin, streptomycin, and actinomycin D) resistance porter, MdtP (YusP)	505	53.54	9.05	Cytoplasmic Membrane
Ps60.3700	PF07690.21	MFS_1	32.439	4.82e-57	197	2.A.1.3	The Drug:H+ Antiporter-2 (14 Spanner) (DHA2) Family	DHA2	2.A.1.3.5	(Pristinamycin I and II, rifamycin, etc.):H+ antiporter	503	53.4	8.77	Cytoplasmic Membrane
Ps60.4280	PF07690.21	MFS_1	49.436	1.32e-110	333	2.A.1.3	The Drug:H+ Antiporter-2 (14 Spanner) (DHA2) Family	DHA2	2.A.1.3.86	Antimony, SbIII and SbV, resistance MFS efflux protein of xxx aas and 14 TMSs in a 6 + 2 + 6 TMS arrangement with both 6 TMS domains having a 2 + 2 + 2 TMS arrangement (Yang et al. 2024). AntB is encoded on the chromosome of the arsenite-oxidizing bacterium Ensifer _x000D_ adhaerens E-60 that confers resistance to Sb(III) and Sb(V). The antB gene is adjacent to a gene encoding a LysR family trans…	410	41.8	10.67	Cytoplasmic Membrane
Ps60.5100	PF07690.21	MFS_1	30.496	3.3e-60	206	2.A.1.3	The Drug:H+ Antiporter-2 (14 Spanner) (DHA2) Family	DHA2	2.A.1.3.18	Efflux pump for plant-bacterial signaling molecules, phytoalexins, flavonoids and salicylate as well as drugs, RmrB	511	55.21	8.52	Cytoplasmic Membrane
Ra13.261	PF07690.21	MFS_1	31.265	2.91e-50	178	2.A.1.3	The Drug:H+ Antiporter-2 (14 Spanner) (DHA2) Family	DHA2	2.A.1.3.5	(Pristinamycin I and II, rifamycin, etc.):H+ antiporter	490	51.39	9.28	Cytoplasmic Membrane
Ra13.486	PF07690.21	MFS_1	34.686	2.89e-100	311	2.A.1.3	The Drug:H+ Antiporter-2 (14 Spanner) (DHA2) Family	DHA2	2.A.1.3.2	Exporter of CCCP, nalidixic acid, rhodamine 6G, methylviologen, deoxycholate, growth inhibitory steroid hormones (estradiol and progesterone) (Elkins and Mullis, 2006) SDS, organomercurials, etc. (Nishino and Yamaguchi 2001).	522	56.77	7.57	Cytoplasmic Membrane
Ra13.610	PF07690.21	MFS_1	32.068	2.63e-67	225	2.A.1.3	The Drug:H+ Antiporter-2 (14 Spanner) (DHA2) Family	DHA2	2.A.1.3.33	Multidrug (including novobiocin, streptomycin, and actinomycin D) resistance porter, MdtP (YusP)	493	51.91	9.24	Cytoplasmic Membrane
Ra13.673	PF07690.21	MFS_1	35.611	1.06e-97	302	2.A.1.3	The Drug:H+ Antiporter-2 (14 Spanner) (DHA2) Family	DHA2	2.A.1.3.51	Probable transport protein HsrA (High-copy suppressor of RspA)	481	51.02	9.85	Cytoplasmic Membrane
Ra13.710	PF07690.21	MFS_1	22.727	1.14e-23	104	2.A.1.3	The Drug:H+ Antiporter-2 (14 Spanner) (DHA2) Family	DHA2	2.A.1.3.18	Efflux pump for plant-bacterial signaling molecules, phytoalexins, flavonoids and salicylate as well as drugs, RmrB	582	63.87	8.96	Cytoplasmic Membrane
Ra13.950	PF07690.21	MFS_1	32.143	3.86e-76	248	2.A.1.3	The Drug:H+ Antiporter-2 (14 Spanner) (DHA2) Family	DHA2	2.A.1.3.18	Efflux pump for plant-bacterial signaling molecules, phytoalexins, flavonoids and salicylate as well as drugs, RmrB	517	56.72	8.57	Cytoplasmic Membrane
Ra13.1714	PF07690.21	MFS_1	71.581	0	638	2.A.1.3	The Drug:H+ Antiporter-2 (14 Spanner) (DHA2) Family	DHA2	2.A.1.3.26	Novobiocin/deoxycholate exporting MDR efflux pump, MdtD or YegB (Baranova and Nikaido, 2002). Also exports arabinose but not xylose (Koita and Rao 2012). Regulated by the transcription factor, BaeR (Nagakubo et al. 2002).	491	53.07	10.09	Cytoplasmic Membrane
Ra13.2341	PF07690.21	MFS_1	31.45	1.15e-44	164	2.A.1.3	The Drug:H+ Antiporter-2 (14 Spanner) (DHA2) Family	DHA2	2.A.1.3.5	(Pristinamycin I and II, rifamycin, etc.):H+ antiporter	511	52.78	8.27	Cytoplasmic Membrane
Ra13.3004	PF07690.21	MFS_1	37.288	2.54e-68	225	2.A.1.3	The Drug:H+ Antiporter-2 (14 Spanner) (DHA2) Family	DHA2	2.A.1.3.48	Multidrug-efflux transporter Rv1634/MT1670 of 471 aas and 14 TMSs. Both Rv1634 and Rv1258c are believed to play a major role in drug resistance by altering the protein pump that is required to remove the active drug compounds from the bacterial cell (Panja et al. 2019). Ciprofloxacin and norfloxacin are substrates, to which M. tuberculosis strains have become resistant. The expulsion of the drugs…	481	50.82	9.6	Cytoplasmic Membrane
Ra13.3106	PF07690.21	MFS_1	27.699	2.24e-61	210	2.A.1.3	The Drug:H+ Antiporter-2 (14 Spanner) (DHA2) Family	DHA2	2.A.1.3.18	Efflux pump for plant-bacterial signaling molecules, phytoalexins, flavonoids and salicylate as well as drugs, RmrB	536	57.88	9.3	Cytoplasmic Membrane
Ra13.3253	PF07690.21	MFS_1	70.11	0	635	2.A.1.3	The Drug:H+ Antiporter-2 (14 Spanner) (DHA2) Family	DHA2	2.A.1.3.17	The trimethoprim-sensitivity protein, YebQ (increases sensitivity to trimethoprim)	465	48.89	10.44	Cytoplasmic Membrane
Ra13.3264	PF07690.21	MFS_1	42.558	1.72e-104	320	2.A.1.3	The Drug:H+ Antiporter-2 (14 Spanner) (DHA2) Family	DHA2	2.A.1.3.74	Polyamine/cationinc amino acid exporter, CmgA. Exports L-lysine, L-arginine, L-citrulline, the diamine/polyamine, putrescine, cadaverine, and possibly spermdine and spermine (Nguyen et al. 2015 ;Lubitz et al. 2016).	493	51.81	9.08	Cytoplasmic Membrane
Ra13.3315	PF07690.21	MFS_1	27.543	1.65e-39	148	2.A.1.3	The Drug:H+ Antiporter-2 (14 Spanner) (DHA2) Family	DHA2	2.A.1.3.30	Lincomycin resistance protein; Lincomycin:H+ antiporter, LmrB	462	49.78	9.56	Cytoplasmic Membrane
Ra13.3690	PF07690.21	MFS_1	24.95	1.78e-51	183	2.A.1.3	The Drug:H+ Antiporter-2 (14 Spanner) (DHA2) Family	DHA2	2.A.1.3.18	Efflux pump for plant-bacterial signaling molecules, phytoalexins, flavonoids and salicylate as well as drugs, RmrB	516	55.48	8.41	Cytoplasmic Membrane
Ra13.3821	PF07690.21	MFS_1	35.635	7.7e-91	284	2.A.1.3	The Drug:H+ Antiporter-2 (14 Spanner) (DHA2) Family	DHA2	2.A.1.3.51	Probable transport protein HsrA (High-copy suppressor of RspA)	481	51.23	9.33	Cytoplasmic Membrane
Ra13.4044	PF07690.21	MFS_1	41.892	8.54e-102	314	2.A.1.3	The Drug:H+ Antiporter-2 (14 Spanner) (DHA2) Family	DHA2	2.A.1.3.32	Landomycin A efflux pump, LanJ (Otash et al., 2008)	499	53.35	9.03	Cytoplasmic Membrane
Ra13.5104	PF07690.21	MFS_1	84.369	0	857	2.A.1.3	The Drug:H+ Antiporter-2 (14 Spanner) (DHA2) Family	DHA2	2.A.1.3.2	Exporter of CCCP, nalidixic acid, rhodamine 6G, methylviologen, deoxycholate, growth inhibitory steroid hormones (estradiol and progesterone) (Elkins and Mullis, 2006) SDS, organomercurials, etc. (Nishino and Yamaguchi 2001).	511	55.53	7.65	Cytoplasmic Membrane
Ra13.5507	PF07690.21	MFS_1	70.423	6.76e-27	100	2.A.1.3	The Drug:H+ Antiporter-2 (14 Spanner) (DHA2) Family	DHA2	2.A.1.3.26	Novobiocin/deoxycholate exporting MDR efflux pump, MdtD or YegB (Baranova and Nikaido, 2002). Also exports arabinose but not xylose (Koita and Rao 2012). Regulated by the transcription factor, BaeR (Nagakubo et al. 2002).	71	7.95	12	Cytoplasmic Membrane
Se1961.1328	PF07690.21	MFS_1	27.893	8.27e-55	192	2.A.1.3	The Drug:H+ Antiporter-2 (14 Spanner) (DHA2) Family	DHA2	2.A.1.3.18	Efflux pump for plant-bacterial signaling molecules, phytoalexins, flavonoids and salicylate as well as drugs, RmrB	535	57.87	7.09	Cytoplasmic Membrane
Se1961.1465	PF07690.21	MFS_1	35.031	2.79e-63	212	2.A.1.3	The Drug:H+ Antiporter-2 (14 Spanner) (DHA2) Family	DHA2	2.A.1.3.48	Multidrug-efflux transporter Rv1634/MT1670 of 471 aas and 14 TMSs. Both Rv1634 and Rv1258c are believed to play a major role in drug resistance by altering the protein pump that is required to remove the active drug compounds from the bacterial cell (Panja et al. 2019). Ciprofloxacin and norfloxacin are substrates, to which M. tuberculosis strains have become resistant. The expulsion of the drugs…	484	50.3	9.65	Cytoplasmic Membrane
Se1961.1475	PF07690.21	MFS_1	29.952	6.86e-49	174	2.A.1.3	The Drug:H+ Antiporter-2 (14 Spanner) (DHA2) Family	DHA2	2.A.1.3.80	Uncharacterized EmrB/QacA-like durg resistance transporter of 540 aas and 14 TMSs. The gene encoding this protein is adjacent to a 3 component putative ABC drug exporter of TC# 3.A.1.122.32.	450	47.55	9.89	Cytoplasmic Membrane
Se1961.1479	PF07690.21	MFS_1	37.209	1.61e-76	249	2.A.1.3	The Drug:H+ Antiporter-2 (14 Spanner) (DHA2) Family	DHA2	2.A.1.3.25	Actinorhodin (blue pigmented antibiiotic) transporter, ActII-2	474	49.99	10.24	Cytoplasmic Membrane
Se1961.2057	PF07690.21	MFS_1	51.899	2.13e-121	358	2.A.1.3	The Drug:H+ Antiporter-2 (14 Spanner) (DHA2) Family	DHA2	2.A.1.3.66	MFS permease of 413 aas and 12 TMSs. Encoded within the SoxR regulon; possibly a drug exporter (Naseer et al. 2014).	407	42.2	11.41	Cytoplasmic Membrane
Se1961.2130	PF07690.21	MFS_1	73.778	0	658	2.A.1.3	The Drug:H+ Antiporter-2 (14 Spanner) (DHA2) Family	DHA2	2.A.1.3.17	The trimethoprim-sensitivity protein, YebQ (increases sensitivity to trimethoprim)	486	51.37	10.11	Cytoplasmic Membrane
Se1961.2311	PF07690.21	MFS_1	32.448	7.95e-74	242	2.A.1.3	The Drug:H+ Antiporter-2 (14 Spanner) (DHA2) Family	DHA2	2.A.1.3.33	Multidrug (including novobiocin, streptomycin, and actinomycin D) resistance porter, MdtP (YusP)	501	53.38	9.27	Cytoplasmic Membrane
Se1961.2317	PF07690.21	MFS_1	35.244	2.32e-96	298	2.A.1.3	The Drug:H+ Antiporter-2 (14 Spanner) (DHA2) Family	DHA2	2.A.1.3.51	Probable transport protein HsrA (High-copy suppressor of RspA)	480	51.38	10.28	Cytoplasmic Membrane
Se1961.2405	PF07690.21	MFS_1	55.305	1.29e-146	427	2.A.1.3	The Drug:H+ Antiporter-2 (14 Spanner) (DHA2) Family	DHA2	2.A.1.3.86	Antimony, SbIII and SbV, resistance MFS efflux protein of xxx aas and 14 TMSs in a 6 + 2 + 6 TMS arrangement with both 6 TMS domains having a 2 + 2 + 2 TMS arrangement (Yang et al. 2024). AntB is encoded on the chromosome of the arsenite-oxidizing bacterium Ensifer _x000D_ adhaerens E-60 that confers resistance to Sb(III) and Sb(V). The antB gene is adjacent to a gene encoding a LysR family trans…	478	49.22	9.88	Cytoplasmic Membrane
Se1961.2536	PF07690.21	MFS_1	46.473	1.12e-62	205	2.A.1.3	The Drug:H+ Antiporter-2 (14 Spanner) (DHA2) Family	DHA2	2.A.1.3.32	Landomycin A efflux pump, LanJ (Otash et al., 2008)	289	30.89	7.68	Cytoplasmic Membrane
Se1961.2780	PF07690.21	MFS_1	42.204	2.13e-115	348	2.A.1.3	The Drug:H+ Antiporter-2 (14 Spanner) (DHA2) Family	DHA2	2.A.1.3.43	MFS efflux pump, AmvA (AedF). Mediates drug, dye, detergent, antibiotic and disinfectant resistance (Rajamohan et al., 2010; Hassan et al. 2011). 98.6% identical to AdeF (2.A.1.3.46).	490	51.81	9.11	Cytoplasmic Membrane
Se1961.3326	PF07690.21	MFS_1	29.412	5.43e-39	148	2.A.1.3	The Drug:H+ Antiporter-2 (14 Spanner) (DHA2) Family	DHA2	2.A.1.3.5	(Pristinamycin I and II, rifamycin, etc.):H+ antiporter	512	52.75	9.06	Cytoplasmic Membrane
Se1961.3707	PF07690.21	MFS_1	73.696	0	645	2.A.1.3	The Drug:H+ Antiporter-2 (14 Spanner) (DHA2) Family	DHA2	2.A.1.3.26	Novobiocin/deoxycholate exporting MDR efflux pump, MdtD or YegB (Baranova and Nikaido, 2002). Also exports arabinose but not xylose (Koita and Rao 2012). Regulated by the transcription factor, BaeR (Nagakubo et al. 2002).	476	51.31	10.56	Cytoplasmic Membrane
Se1961.3891	PF07690.21	MFS_1	27.094	4.21e-40	149	2.A.1.3	The Drug:H+ Antiporter-2 (14 Spanner) (DHA2) Family	DHA2	2.A.1.3.39	The antimicrobial efflux pump, LmrS. Exports linezolid and tetraphenylphosphonium chloride (TPCL) > sodium dodecyl sulfate (SDS), trimethoprim, and chloramphenicol. (most similar to LmrB (2.A.1.3.30)) (Floyd et al., 2010).	460	49.6	9.73	Cytoplasmic Membrane
Se1961.3921	PF07690.21	MFS_1	83.166	0	852	2.A.1.3	The Drug:H+ Antiporter-2 (14 Spanner) (DHA2) Family	DHA2	2.A.1.3.2	Exporter of CCCP, nalidixic acid, rhodamine 6G, methylviologen, deoxycholate, growth inhibitory steroid hormones (estradiol and progesterone) (Elkins and Mullis, 2006) SDS, organomercurials, etc. (Nishino and Yamaguchi 2001).	511	55.5	6.52	Cytoplasmic Membrane
Se1961.4922	PF07690.21	MFS_1	77.039	0	732	2.A.1.3	The Drug:H+ Antiporter-2 (14 Spanner) (DHA2) Family	DHA2	2.A.1.3.51	Probable transport protein HsrA (High-copy suppressor of RspA)	471	50.87	10.28	Cytoplasmic Membrane
Ac58.1388	PF07690.21	MFS_1	45.659	1.62e-102	307	2.A.1.14	The Anion:Cation Symporter (ACS) Family	ACS	2.A.1.14.8	Phthalate porter	321	36.75	9.18	Cytoplasmic Membrane
Ps09.1985	PF07690.21	MFS_1	28.904	5.7e-55	188	2.A.1.14	The Anion:Cation Symporter (ACS) Family	ACS	2.A.1.14.1	Glucarate porter	437	47.32	9.14	Cytoplasmic Membrane
Ps09.2007	PF07690.21	MFS_1	44.601	2.39e-120	357	2.A.1.14	The Anion:Cation Symporter (ACS) Family	ACS	2.A.1.14.3	Putative tartrate porter, TtuB or TUB3, of 449 aas and 12 TMSs.	432	47.09	9.44	Cytoplasmic Membrane
Ps09.2174	PF07690.21	MFS_1	32.124	6.82e-57	193	2.A.1.14	The Anion:Cation Symporter (ACS) Family	ACS	2.A.1.14.50	MFS carrier, a putative drug exporter of 450 aas and 12 TMSs in a 6 + 6 TMS arrangement. It exports polymyxin B, CCCP and verapamil (Gao et al. 2023).	430	47.53	9.27	Cytoplasmic Membrane
Ps09.2235	PF07690.21	MFS_1	51.225	2.15e-176	501	2.A.1.14	The Anion:Cation Symporter (ACS) Family	ACS	2.A.1.14.40	Glucarate transporter, GudP.Â Encoded in an operon with GudD, a glucarate dehydratase (Moraes and Reithmeier 2012).	452	48.76	9.4	Cytoplasmic Membrane
Ps09.2546	PF07690.21	MFS_1	41.458	1.66e-101	309	2.A.1.14	The Anion:Cation Symporter (ACS) Family	ACS	2.A.1.14.3	Putative tartrate porter, TtuB or TUB3, of 449 aas and 12 TMSs.	444	47.7	9.26	Cytoplasmic Membrane
Ps09.2592	PF07690.21	MFS_1	41.446	2e-107	324	2.A.1.14	The Anion:Cation Symporter (ACS) Family	ACS	2.A.1.14.33	Putative L-galactonate transporter, YjjL	427	45.48	9.64	Cytoplasmic Membrane
Ps09.2603	PF07690.21	MFS_1	43.478	6.24e-125	370	2.A.1.14	The Anion:Cation Symporter (ACS) Family	ACS	2.A.1.14.3	Putative tartrate porter, TtuB or TUB3, of 449 aas and 12 TMSs.	452	48.84	9.79	Cytoplasmic Membrane
Ps09.3258	PF07690.21	MFS_1	39.597	1.03e-99	305	2.A.1.14	The Anion:Cation Symporter (ACS) Family	ACS	2.A.1.14.3	Putative tartrate porter, TtuB or TUB3, of 449 aas and 12 TMSs.	458	49.68	9.4	Cytoplasmic Membrane
Ps09.3339	PF07690.21	MFS_1	21.429	2.55e-15	77	2.A.1.14	The Anion:Cation Symporter (ACS) Family	ACS	2.A.1.14.39	Uncharacterized transporter YybO	416	44.04	10.1	Cytoplasmic Membrane
Ps09.3361	PF07690.21	MFS_1	40.909	2.5e-122	363	2.A.1.14	The Anion:Cation Symporter (ACS) Family	ACS	2.A.1.14.40	Glucarate transporter, GudP.Â Encoded in an operon with GudD, a glucarate dehydratase (Moraes and Reithmeier 2012).	442	47.8	9.12	Cytoplasmic Membrane
Ps09.3533	PF07690.21	MFS_1	49.552	1.31e-159	458	2.A.1.14	The Anion:Cation Symporter (ACS) Family	ACS	2.A.1.14.1	Glucarate porter	454	49.15	9.49	Cytoplasmic Membrane
Ps09.3777	PF07690.21	MFS_1	34.579	1.45e-81	258	2.A.1.14	The Anion:Cation Symporter (ACS) Family	ACS	2.A.1.14.25	The putative D-mannuronate porter, AlgT (Rodionov et al., 2010).	449	48.89	9.58	Cytoplasmic Membrane
Ps09.3918	PF07690.21	MFS_1	64.877	0	619	2.A.1.14	The Anion:Cation Symporter (ACS) Family	ACS	2.A.1.14.1	Glucarate porter	454	49.29	9.64	Cytoplasmic Membrane
Ps09.4059	PF07690.21	MFS_1	31.971	1.62e-68	223	2.A.1.14	The Anion:Cation Symporter (ACS) Family	ACS	2.A.1.14.25	The putative D-mannuronate porter, AlgT (Rodionov et al., 2010).	425	46.81	9.27	Cytoplasmic Membrane
Ps09.4257	PF07690.21	MFS_1	44.686	1.49e-124	368	2.A.1.14	The Anion:Cation Symporter (ACS) Family	ACS	2.A.1.14.3	Putative tartrate porter, TtuB or TUB3, of 449 aas and 12 TMSs.	443	48.33	9.65	Cytoplasmic Membrane
Ps09.4326	PF07690.21	MFS_1	55.349	3.09e-168	479	2.A.1.14	The Anion:Cation Symporter (ACS) Family	ACS	2.A.1.14.7	Galactonate transporter	436	46.94	9.47	Cytoplasmic Membrane
Ps09.4395	PF07690.21	MFS_1	45.274	2.08e-114	343	2.A.1.14	The Anion:Cation Symporter (ACS) Family	ACS	2.A.1.14.2	Hexuronate (glucuronate; galacturonate) porter, ExuT (Nemoz et al. 1976). It also transports D-glucose (Kim et al. 2020).	437	47.83	9.62	Cytoplasmic Membrane
Ps09.4416	PF07690.21	MFS_1	43.842	1.6e-106	322	2.A.1.14	The Anion:Cation Symporter (ACS) Family	ACS	2.A.1.14.3	Putative tartrate porter, TtuB or TUB3, of 449 aas and 12 TMSs.	434	46.61	9.83	Cytoplasmic Membrane
Ps09.4711	PF07690.21	MFS_1	56.068	1.27e-171	489	2.A.1.14	The Anion:Cation Symporter (ACS) Family	ACS	2.A.1.14.2	Hexuronate (glucuronate; galacturonate) porter, ExuT (Nemoz et al. 1976). It also transports D-glucose (Kim et al. 2020).	435	46.97	8.82	Cytoplasmic Membrane
Ps09.4857	PF07690.21	MFS_1	41.535	3.37e-108	327	2.A.1.14	The Anion:Cation Symporter (ACS) Family	ACS	2.A.1.14.3	Putative tartrate porter, TtuB or TUB3, of 449 aas and 12 TMSs.	453	48.88	8.85	Cytoplasmic Membrane
Ps09.4869	PF07690.21	MFS_1	44.601	2.44e-125	371	2.A.1.14	The Anion:Cation Symporter (ACS) Family	ACS	2.A.1.14.7	Galactonate transporter	485	51.94	9.78	Cytoplasmic Membrane
Ps09.5048	PF07690.21	MFS_1	41.395	5.38e-117	349	2.A.1.14	The Anion:Cation Symporter (ACS) Family	ACS	2.A.1.14.7	Galactonate transporter	462	50.19	9.55	Cytoplasmic Membrane
Ps09.5890	PF07690.21	MFS_1	23.843	2.05e-15	77.4	2.A.1.14	The Anion:Cation Symporter (ACS) Family	ACS	2.A.1.14.7	Galactonate transporter	432	45.79	9.98	Cytoplasmic Membrane
Ps09.5928	PF07690.21	MFS_1	37.647	1.9e-95	294	2.A.1.14	The Anion:Cation Symporter (ACS) Family	ACS	2.A.1.14.3	Putative tartrate porter, TtuB or TUB3, of 449 aas and 12 TMSs.	443	48.24	9.38	Cytoplasmic Membrane
Ps09.5973	PF07690.21	MFS_1	49.087	2.04e-160	461	2.A.1.14	The Anion:Cation Symporter (ACS) Family	ACS	2.A.1.14.1	Glucarate porter	459	49.23	9.73	Cytoplasmic Membrane
Ps09.6183	PF07690.21	MFS_1	42.961	1.33e-114	342	2.A.1.14	The Anion:Cation Symporter (ACS) Family	ACS	2.A.1.14.8	Phthalate porter	434	47.05	9.49	Cytoplasmic Membrane
Ps09.698	PF07690.21	MFS_1	24.709	2.59e-09	58.2	2.A.1.14	The Anion:Cation Symporter (ACS) Family	ACS	2.A.1.14.48	MFS general substrate transporter of 451 aas and 12 TMSs, MFS-3-6. It facilitates the export of lactate from the cell under acidic conditions (Tian et al. 2022).	402	41.02	9.8	Cytoplasmic Membrane
Ps60.587	PF07690.21	MFS_1	67.269	0	634	2.A.1.14	The Anion:Cation Symporter (ACS) Family	ACS	2.A.1.14.1	Glucarate porter	454	49.38	9.45	Cytoplasmic Membrane
Ps60.845	PF07690.21	MFS_1	56.295	6.87e-171	485	2.A.1.14	The Anion:Cation Symporter (ACS) Family	ACS	2.A.1.14.7	Galactonate transporter	434	47.1	9.47	Cytoplasmic Membrane
Ps60.1946	PF07690.21	MFS_1	32.518	2.73e-67	221	2.A.1.14	The Anion:Cation Symporter (ACS) Family	ACS	2.A.1.14.25	The putative D-mannuronate porter, AlgT (Rodionov et al., 2010).	467	50.81	9.08	Cytoplasmic Membrane
Ps60.2110	PF07690.21	MFS_1	41.299	1.68e-110	332	2.A.1.14	The Anion:Cation Symporter (ACS) Family	ACS	2.A.1.14.8	Phthalate porter	436	47.28	9.55	Cytoplasmic Membrane
Ps60.2772	PF07690.21	MFS_1	32.275	4.56e-55	188	2.A.1.14	The Anion:Cation Symporter (ACS) Family	ACS	2.A.1.14.50	MFS carrier, a putative drug exporter of 450 aas and 12 TMSs in a 6 + 6 TMS arrangement. It exports polymyxin B, CCCP and verapamil (Gao et al. 2023).	430	47.57	9.35	Cytoplasmic Membrane
Ps60.2928	PF07690.21	MFS_1	43.204	2.95e-107	324	2.A.1.14	The Anion:Cation Symporter (ACS) Family	ACS	2.A.1.14.3	Putative tartrate porter, TtuB or TUB3, of 449 aas and 12 TMSs.	434	47.38	9.5	Cytoplasmic Membrane
Ps60.3297	PF07690.21	MFS_1	32.688	1.22e-68	224	2.A.1.14	The Anion:Cation Symporter (ACS) Family	ACS	2.A.1.14.25	The putative D-mannuronate porter, AlgT (Rodionov et al., 2010).	444	48.97	9.21	Cytoplasmic Membrane
Ps60.4047	PF07690.21	MFS_1	44.686	6.46e-129	379	2.A.1.14	The Anion:Cation Symporter (ACS) Family	ACS	2.A.1.14.3	Putative tartrate porter, TtuB or TUB3, of 449 aas and 12 TMSs.	440	48.28	9.62	Cytoplasmic Membrane
Ps60.4849	PF07690.21	MFS_1	26.225	5.56e-10	60.5	2.A.1.14	The Anion:Cation Symporter (ACS) Family	ACS	2.A.1.14.48	MFS general substrate transporter of 451 aas and 12 TMSs, MFS-3-6. It facilitates the export of lactate from the cell under acidic conditions (Tian et al. 2022).	405	41.29	10	Cytoplasmic Membrane
Ps60.5348	PF07690.21	MFS_1	42.155	3.08e-108	327	2.A.1.14	The Anion:Cation Symporter (ACS) Family	ACS	2.A.1.14.3	Putative tartrate porter, TtuB or TUB3, of 449 aas and 12 TMSs.	449	48.61	8.93	Cytoplasmic Membrane
Ra13.825	PF07690.21	MFS_1	72.297	0	679	2.A.1.14	The Anion:Cation Symporter (ACS) Family	ACS	2.A.1.14.14	Probable D-galactarate (glucarate?):H+ symporter, GarP or YhaU. May also function as a glucarate:glycerate antiporter (Moraes and Reithmeier 2012) and a glucose transporter. This sequence is incomplete.	444	48.83	9.19	Cytoplasmic Membrane
Ra13.1475	PF07690.21	MFS_1	30.144	4.23e-56	192	2.A.1.14	The Anion:Cation Symporter (ACS) Family	ACS	2.A.1.14.3	Putative tartrate porter, TtuB or TUB3, of 449 aas and 12 TMSs.	451	48.83	9.36	Cytoplasmic Membrane
Ra13.1617	PF07690.21	MFS_1	44.954	2.12e-121	361	2.A.1.14	The Anion:Cation Symporter (ACS) Family	ACS	2.A.1.14.3	Putative tartrate porter, TtuB or TUB3, of 449 aas and 12 TMSs.	456	50.67	9.41	Cytoplasmic Membrane
Ra13.1740	PF07690.21	MFS_1	45.169	4.34e-121	360	2.A.1.14	The Anion:Cation Symporter (ACS) Family	ACS	2.A.1.14.2	Hexuronate (glucuronate; galacturonate) porter, ExuT (Nemoz et al. 1976). It also transports D-glucose (Kim et al. 2020).	437	47.88	9.36	Cytoplasmic Membrane
Ra13.1950	PF07690.21	MFS_1	29.176	1.35e-60	203	2.A.1.14	The Anion:Cation Symporter (ACS) Family	ACS	2.A.1.14.1	Glucarate porter	438	47.51	9.44	Cytoplasmic Membrane
Ra13.2324	PF07690.21	MFS_1	82.103	0	768	2.A.1.14	The Anion:Cation Symporter (ACS) Family	ACS	2.A.1.14.40	Glucarate transporter, GudP.Â Encoded in an operon with GudD, a glucarate dehydratase (Moraes and Reithmeier 2012).	458	49.78	9.67	Cytoplasmic Membrane
Ra13.3918	PF07690.21	MFS_1	80.488	5.08e-93	276	2.A.1.14	The Anion:Cation Symporter (ACS) Family	ACS	2.A.1.14.7	Galactonate transporter	163	18.18	9.1	Cytoplasmic Membrane
Ra13.3919	PF07690.21	MFS_1	83.883	9.5e-164	463	2.A.1.14	The Anion:Cation Symporter (ACS) Family	ACS	2.A.1.14.7	Galactonate transporter	336	33.02	9.64	Cytoplasmic Membrane
Ra13.3927	PF07690.21	MFS_1	31.25	6.1e-54	185	2.A.1.14	The Anion:Cation Symporter (ACS) Family	ACS	2.A.1.14.50	MFS carrier, a putative drug exporter of 450 aas and 12 TMSs in a 6 + 6 TMS arrangement. It exports polymyxin B, CCCP and verapamil (Gao et al. 2023).	425	47.29	9.6	Cytoplasmic Membrane
Ra13.4184	PF07690.21	MFS_1	25.768	1.24e-27	113	2.A.1.14	The Anion:Cation Symporter (ACS) Family	ACS	2.A.1.14.14	Probable D-galactarate (glucarate?):H+ symporter, GarP or YhaU. May also function as a glucarate:glycerate antiporter (Moraes and Reithmeier 2012) and a glucose transporter. This sequence is incomplete.	396	42.57	9.49	Cytoplasmic Membrane
Ra13.4191	PF07690.21	MFS_1	31.685	5.96e-60	202	2.A.1.14	The Anion:Cation Symporter (ACS) Family	ACS	2.A.1.14.3	Putative tartrate porter, TtuB or TUB3, of 449 aas and 12 TMSs.	445	48.12	9.29	Cytoplasmic Membrane
Ra13.4462	PF07690.21	MFS_1	85.116	0	738	2.A.1.14	The Anion:Cation Symporter (ACS) Family	ACS	2.A.1.14.2	Hexuronate (glucuronate; galacturonate) porter, ExuT (Nemoz et al. 1976). It also transports D-glucose (Kim et al. 2020).	430	46.59	9.34	Cytoplasmic Membrane
Ra13.5808	PF07690.21	MFS_1	61.697	0	571	2.A.1.14	The Anion:Cation Symporter (ACS) Family	ACS	2.A.1.14.40	Glucarate transporter, GudP.Â Encoded in an operon with GudD, a glucarate dehydratase (Moraes and Reithmeier 2012).	453	49.12	9.17	Cytoplasmic Membrane
Se1961.13	PF07690.21	MFS_1	80.698	0	725	2.A.1.14	The Anion:Cation Symporter (ACS) Family	ACS	2.A.1.14.7	Galactonate transporter	430	46.99	9.47	Cytoplasmic Membrane
Se1961.23	PF07690.21	MFS_1	31.959	4.94e-51	177	2.A.1.14	The Anion:Cation Symporter (ACS) Family	ACS	2.A.1.14.50	MFS carrier, a putative drug exporter of 450 aas and 12 TMSs in a 6 + 6 TMS arrangement. It exports polymyxin B, CCCP and verapamil (Gao et al. 2023).	422	46.74	9.35	Cytoplasmic Membrane
Se1961.31	PF07690.21	MFS_1	29.108	5.85e-44	159	2.A.1.14	The Anion:Cation Symporter (ACS) Family	ACS	2.A.1.14.14	Probable D-galactarate (glucarate?):H+ symporter, GarP or YhaU. May also function as a glucarate:glycerate antiporter (Moraes and Reithmeier 2012) and a glucose transporter. This sequence is incomplete.	446	48.82	8.54	Cytoplasmic Membrane
Se1961.535	PF07690.21	MFS_1	79.476	0	758	2.A.1.14	The Anion:Cation Symporter (ACS) Family	ACS	2.A.1.14.9	Putative p-hydroxyphenylacetate porter	456	50.21	9.55	Cytoplasmic Membrane
Se1961.1405	PF07690.21	MFS_1	76.837	0	723	2.A.1.14	The Anion:Cation Symporter (ACS) Family	ACS	2.A.1.14.33	Putative L-galactonate transporter, YjjL	452	49.38	9.4	Cytoplasmic Membrane
Se1961.1818	PF07690.21	MFS_1	52.644	3.81e-162	463	2.A.1.14	The Anion:Cation Symporter (ACS) Family	ACS	2.A.1.14.35	Inner membrane transport protein RhmT	437	46.91	9.56	Cytoplasmic Membrane
Se1961.2337	PF07690.21	MFS_1	42.118	1.15e-110	332	2.A.1.14	The Anion:Cation Symporter (ACS) Family	ACS	2.A.1.14.3	Putative tartrate porter, TtuB or TUB3, of 449 aas and 12 TMSs.	435	47.33	9.21	Cytoplasmic Membrane
Se1961.2560	PF07690.21	MFS_1	32.718	7.61e-58	196	2.A.1.14	The Anion:Cation Symporter (ACS) Family	ACS	2.A.1.14.3	Putative tartrate porter, TtuB or TUB3, of 449 aas and 12 TMSs.	435	47.6	9.49	Cytoplasmic Membrane
Se1961.3717	PF07690.21	MFS_1	30.068	3.15e-63	210	2.A.1.14	The Anion:Cation Symporter (ACS) Family	ACS	2.A.1.14.1	Glucarate porter	429	46.46	9.06	Cytoplasmic Membrane
Se1961.3760	PF07690.21	MFS_1	45.301	4.29e-125	370	2.A.1.14	The Anion:Cation Symporter (ACS) Family	ACS	2.A.1.14.2	Hexuronate (glucuronate; galacturonate) porter, ExuT (Nemoz et al. 1976). It also transports D-glucose (Kim et al. 2020).	435	47.75	9.08	Cytoplasmic Membrane
Se1961.4113	PF07690.21	MFS_1	30.072	1.74e-56	192	2.A.1.14	The Anion:Cation Symporter (ACS) Family	ACS	2.A.1.14.3	Putative tartrate porter, TtuB or TUB3, of 449 aas and 12 TMSs.	431	47	9.45	Cytoplasmic Membrane
Se1961.4148	PF07690.21	MFS_1	23.394	4.91e-27	112	2.A.1.14	The Anion:Cation Symporter (ACS) Family	ACS	2.A.1.14.40	Glucarate transporter, GudP.Â Encoded in an operon with GudD, a glucarate dehydratase (Moraes and Reithmeier 2012).	420	45.7	9.46	Cytoplasmic Membrane
Se1961.4156	PF07690.21	MFS_1	25.285	2.41e-21	95.1	2.A.1.14	The Anion:Cation Symporter (ACS) Family	ACS	2.A.1.14.1	Glucarate porter	412	44.9	9.78	Cytoplasmic Membrane
Se1961.4372	PF07690.21	MFS_1	83.488	0	720	2.A.1.14	The Anion:Cation Symporter (ACS) Family	ACS	2.A.1.14.2	Hexuronate (glucuronate; galacturonate) porter, ExuT (Nemoz et al. 1976). It also transports D-glucose (Kim et al. 2020).	432	46.87	9.09	Cytoplasmic Membrane
Ac58.1929	PF07690.21	MFS_1	64.439	0	565	2.A.1.6	The Metabolite:H+ Symporter (MHS) Family	MHS	2.A.1.6.6	Shikimate:H+ symporter	436	47.35	6.45	Cytoplasmic Membrane
Ac58.2670	PF07690.21	MFS_1	56.604	3.06e-146	423	2.A.1.6	The Metabolite:H+ Symporter (MHS) Family	MHS	2.A.1.6.10	Inner membrane metabolite transport protein YhjE	435	46.63	9.02	Cytoplasmic Membrane
Ps09.1722	PF07690.21	MFS_1	33.573	8.36e-59	199	2.A.1.6	The Metabolite:H+ Symporter (MHS) Family	MHS	2.A.1.6.14	Proline/glycine betaine uptake transporter, ProP, of 466 aas and 12 TMSs. It is not the major proline transporter found in S. aureus (Lehman et al. 2023).	437	47.14	9.2	Cytoplasmic Membrane
Ps09.2639	PF07690.21	MFS_1	62.379	0	532	2.A.1.6	The Metabolite:H+ Symporter (MHS) Family	MHS	2.A.1.6.7	The citrate/tricarballylate:H+ symporter (CitA or TcuC); probably orthologous to 2.A.1.6.1 (Lewis et al., 2004)	429	46.04	9.22	Cytoplasmic Membrane
Ps09.3417	PF07690.21	MFS_1	30.858	4.82e-65	215	2.A.1.6	The Metabolite:H+ Symporter (MHS) Family	MHS	2.A.1.6.5	4-Methyl-o-phthalate:H+ symporter	459	49.86	9.1	Cytoplasmic Membrane
Ps09.4876	PF07690.21	MFS_1	77.566	0	666	2.A.1.6	The Metabolite:H+ Symporter (MHS) Family	MHS	2.A.1.6.1	Citrate:H+ symporter	433	46.34	9.18	Cytoplasmic Membrane
Ps09.5894	PF07690.21	MFS_1	35.878	3.22e-70	228	2.A.1.6	The Metabolite:H+ Symporter (MHS) Family	MHS	2.A.1.6.1	Citrate:H+ symporter	432	46.21	9.53	Cytoplasmic Membrane
Ps09.1279	PF00083.29	Sugar (and other) transporter	54.691	7.96e-132	386	2.A.1.6	The Metabolite:H+ Symporter (MHS) Family	MHS	2.A.1.6.10	Inner membrane metabolite transport protein YhjE	437	46.2	9.03	Cytoplasmic Membrane
Ps09.1754	PF00083.29	Sugar (and other) transporter	59.559	0	681	2.A.1.6	The Metabolite:H+ Symporter (MHS) Family	MHS	2.A.1.6.8	The acetate/monochloroacetate (haloacid) permease, Deh4p (Km = 5.5 mμM for acetate; 9 mμM for monochloroacetate) (Yu et al., 2007; Su and Tsang 2012).	540	58.63	8.88	Cytoplasmic Membrane
Ps09.3006	PF00083.29	Sugar (and other) transporter	34.824	3.31e-84	265	2.A.1.6	The Metabolite:H+ Symporter (MHS) Family	MHS	2.A.1.6.9	YdfJ. Can function as an inward rectifying K+ channel when expressed in animal cells as measured by whole cell patch clamping. Blocked by barium and protopine (Tang et al., 2011).	477	50.82	9.48	Cytoplasmic Membrane
Ps09.4468	PF00083.29	Sugar (and other) transporter	44.496	3.14e-128	380	2.A.1.6	The Metabolite:H+ Symporter (MHS) Family	MHS	2.A.1.6.4	(Proline/glycine-betaine):(H+/Na+) symporter, ProP (also transports taurine, ectoine, pipecolate, proline-betaine, N,N-dimethylglycine, carnitine, and 1-carboxymethyl-pyridinium) (subject to osmotic activation). Transmembrane helix I and periplasmic loop 1 are involved in osmosensing and osmoprotectant transport (Keates et al., 2010). ProP detects the increase in cytoplasmic cation concentration …	450	48.19	9.1	Cytoplasmic Membrane
Ps09.4702	PF00083.29	Sugar (and other) transporter	81.526	0	865	2.A.1.6	The Metabolite:H+ Symporter (MHS) Family	MHS	2.A.1.6.4	(Proline/glycine-betaine):(H+/Na+) symporter, ProP (also transports taurine, ectoine, pipecolate, proline-betaine, N,N-dimethylglycine, carnitine, and 1-carboxymethyl-pyridinium) (subject to osmotic activation). Transmembrane helix I and periplasmic loop 1 are involved in osmosensing and osmoprotectant transport (Keates et al., 2010). ProP detects the increase in cytoplasmic cation concentration …	500	54.39	8.68	Cytoplasmic Membrane
Ps09.658	PF00083.29	Sugar (and other) transporter	86.713	0	716	2.A.1.6	The Metabolite:H+ Symporter (MHS) Family	MHS	2.A.1.6.3	Dicarboxylate:H+ symporter. Transports and serves as a chemoreceptor for β-ketoadipate (Karimian and Ornston 1981).	429	46.94	9.41	Cytoplasmic Membrane
Ps09.681	PF00083.29	Sugar (and other) transporter	56.511	2.7e-156	448	2.A.1.6	The Metabolite:H+ Symporter (MHS) Family	MHS	2.A.1.6.3	Dicarboxylate:H+ symporter. Transports and serves as a chemoreceptor for β-ketoadipate (Karimian and Ornston 1981).	437	48	8.98	Cytoplasmic Membrane
Ps09.729	PF00083.29	Sugar (and other) transporter	37.028	3.64e-73	236	2.A.1.6	The Metabolite:H+ Symporter (MHS) Family	MHS	2.A.1.6.1	Citrate:H+ symporter	433	46.63	9.69	Cytoplasmic Membrane
Ps60.974	PF07690.21	MFS_1	30.958	2.69e-57	194	2.A.1.6	The Metabolite:H+ Symporter (MHS) Family	MHS	2.A.1.6.1	Citrate:H+ symporter	429	46.45	9.49	Cytoplasmic Membrane
Ps60.1460	PF07690.21	MFS_1	85.915	0	719	2.A.1.6	The Metabolite:H+ Symporter (MHS) Family	MHS	2.A.1.6.3	Dicarboxylate:H+ symporter. Transports and serves as a chemoreceptor for β-ketoadipate (Karimian and Ornston 1981).	431	47.25	9.31	Cytoplasmic Membrane
Ps60.4283	PF07690.21	MFS_1	36.186	3.02e-75	241	2.A.1.6	The Metabolite:H+ Symporter (MHS) Family	MHS	2.A.1.6.6	Shikimate:H+ symporter	441	46.82	9.38	Cytoplasmic Membrane
Ps60.5278	PF07690.21	MFS_1	76.415	0	663	2.A.1.6	The Metabolite:H+ Symporter (MHS) Family	MHS	2.A.1.6.1	Citrate:H+ symporter	435	47.41	9.18	Cytoplasmic Membrane
Ps60.5285	PF07690.21	MFS_1	37.717	5.15e-88	274	2.A.1.6	The Metabolite:H+ Symporter (MHS) Family	MHS	2.A.1.6.6	Shikimate:H+ symporter	438	47.05	8.95	Cytoplasmic Membrane
Ps60.193	PF00083.29	Sugar_tr	55.787	4.53e-158	453	2.A.1.6	The Metabolite:H+ Symporter (MHS) Family	MHS	2.A.1.6.2	α-Ketoglutarate (oxoglutarate):H+ symporter (Seol and Shatkin 1992; Seol and Shatkin 1992). May also export arabinose but not xylose (Koita and Rao 2012).	439	48.3	9.31	Cytoplasmic Membrane
Ps60.261	PF00083.29	Sugar_tr	54.817	3.81e-134	392	2.A.1.6	The Metabolite:H+ Symporter (MHS) Family	MHS	2.A.1.6.10	Inner membrane metabolite transport protein YhjE	436	46	9.02	Cytoplasmic Membrane
Ps60.1479	PF00083.29	Sugar_tr	37.204	3.67e-86	270	2.A.1.6	The Metabolite:H+ Symporter (MHS) Family	MHS	2.A.1.6.1	Citrate:H+ symporter	436	47.32	9.57	Cytoplasmic Membrane
Ps60.1944	PF00083.29	Sugar_tr	81.124	0	852	2.A.1.6	The Metabolite:H+ Symporter (MHS) Family	MHS	2.A.1.6.4	(Proline/glycine-betaine):(H+/Na+) symporter, ProP (also transports taurine, ectoine, pipecolate, proline-betaine, N,N-dimethylglycine, carnitine, and 1-carboxymethyl-pyridinium) (subject to osmotic activation). Transmembrane helix I and periplasmic loop 1 are involved in osmosensing and osmoprotectant transport (Keates et al., 2010). ProP detects the increase in cytoplasmic cation concentration …	500	54.41	8.29	Cytoplasmic Membrane
Ps60.4172	PF00083.29	Sugar_tr	58.998	0	673	2.A.1.6	The Metabolite:H+ Symporter (MHS) Family	MHS	2.A.1.6.8	The acetate/monochloroacetate (haloacid) permease, Deh4p (Km = 5.5 mμM for acetate; 9 mμM for monochloroacetate) (Yu et al., 2007; Su and Tsang 2012).	540	58.55	8.81	Cytoplasmic Membrane
Ps60.4931	PF00083.29	Sugar_tr	32.658	3.1e-82	261	2.A.1.6	The Metabolite:H+ Symporter (MHS) Family	MHS	2.A.1.6.4	(Proline/glycine-betaine):(H+/Na+) symporter, ProP (also transports taurine, ectoine, pipecolate, proline-betaine, N,N-dimethylglycine, carnitine, and 1-carboxymethyl-pyridinium) (subject to osmotic activation). Transmembrane helix I and periplasmic loop 1 are involved in osmosensing and osmoprotectant transport (Keates et al., 2010). ProP detects the increase in cytoplasmic cation concentration …	439	47.55	9.8	Cytoplasmic Membrane
Ra13.1065	PF07690.21	MFS_1	39.086	2.59e-88	275	2.A.1.6	The Metabolite:H+ Symporter (MHS) Family	MHS	2.A.1.6.1	Citrate:H+ symporter	427	45.95	9.52	Cytoplasmic Membrane
Ra13.1186	PF07690.21	MFS_1	82.38	0	734	2.A.1.6	The Metabolite:H+ Symporter (MHS) Family	MHS	2.A.1.6.6	Shikimate:H+ symporter	439	47.46	9.2	Cytoplasmic Membrane
Ra13.2172	PF07690.21	MFS_1	33.732	6.53e-59	199	2.A.1.6	The Metabolite:H+ Symporter (MHS) Family	MHS	2.A.1.6.14	Proline/glycine betaine uptake transporter, ProP, of 466 aas and 12 TMSs. It is not the major proline transporter found in S. aureus (Lehman et al. 2023).	440	47.41	9.35	Cytoplasmic Membrane
Ra13.494	PF00083.29	Sugar_tr	32.084	4.56e-72	234	2.A.1.6	The Metabolite:H+ Symporter (MHS) Family	MHS	2.A.1.6.4	(Proline/glycine-betaine):(H+/Na+) symporter, ProP (also transports taurine, ectoine, pipecolate, proline-betaine, N,N-dimethylglycine, carnitine, and 1-carboxymethyl-pyridinium) (subject to osmotic activation). Transmembrane helix I and periplasmic loop 1 are involved in osmosensing and osmoprotectant transport (Keates et al., 2010). ProP detects the increase in cytoplasmic cation concentration …	439	46.81	9.62	Cytoplasmic Membrane
Ra13.3836	PF00083.29	Sugar_tr	78.715	0	845	2.A.1.6	The Metabolite:H+ Symporter (MHS) Family	MHS	2.A.1.6.4	(Proline/glycine-betaine):(H+/Na+) symporter, ProP (also transports taurine, ectoine, pipecolate, proline-betaine, N,N-dimethylglycine, carnitine, and 1-carboxymethyl-pyridinium) (subject to osmotic activation). Transmembrane helix I and periplasmic loop 1 are involved in osmosensing and osmoprotectant transport (Keates et al., 2010). ProP detects the increase in cytoplasmic cation concentration …	500	54.9	7.7	Cytoplasmic Membrane
Ra13.4017	PF00083.29	Sugar_tr	79.592	0	629	2.A.1.6	The Metabolite:H+ Symporter (MHS) Family	MHS	2.A.1.6.10	Inner membrane metabolite transport protein YhjE	440	47.17	9.38	Cytoplasmic Membrane
Se1961.596	PF07690.21	MFS_1	33.481	1.15e-58	198	2.A.1.6	The Metabolite:H+ Symporter (MHS) Family	MHS	2.A.1.6.14	Proline/glycine betaine uptake transporter, ProP, of 466 aas and 12 TMSs. It is not the major proline transporter found in S. aureus (Lehman et al. 2023).	435	47.17	9.41	Cytoplasmic Membrane
Se1961.2100	PF07690.21	MFS_1	36.881	2.94e-85	267	2.A.1.6	The Metabolite:H+ Symporter (MHS) Family	MHS	2.A.1.6.7	The citrate/tricarballylate:H+ symporter (CitA or TcuC); probably orthologous to 2.A.1.6.1 (Lewis et al., 2004)	447	48.19	9.32	Cytoplasmic Membrane
Se1961.4075	PF07690.21	MFS_1	37.471	5.08e-97	297	2.A.1.6	The Metabolite:H+ Symporter (MHS) Family	MHS	2.A.1.6.6	Shikimate:H+ symporter	441	47.05	9.2	Cytoplasmic Membrane
Se1961.4517	PF07690.21	MFS_1	43.165	9.53e-119	353	2.A.1.6	The Metabolite:H+ Symporter (MHS) Family	MHS	2.A.1.6.9	YdfJ. Can function as an inward rectifying K+ channel when expressed in animal cells as measured by whole cell patch clamping. Blocked by barium and protopine (Tang et al., 2011).	460	49.96	9.22	Cytoplasmic Membrane
Se1961.1858	PF00083.29	Sugar_tr	79.518	0	852	2.A.1.6	The Metabolite:H+ Symporter (MHS) Family	MHS	2.A.1.6.4	(Proline/glycine-betaine):(H+/Na+) symporter, ProP (also transports taurine, ectoine, pipecolate, proline-betaine, N,N-dimethylglycine, carnitine, and 1-carboxymethyl-pyridinium) (subject to osmotic activation). Transmembrane helix I and periplasmic loop 1 are involved in osmosensing and osmoprotectant transport (Keates et al., 2010). ProP detects the increase in cytoplasmic cation concentration …	500	54.51	8.17	Cytoplasmic Membrane
Se1961.2098	PF00083.29	Sugar_tr	33.41	1.95e-81	259	2.A.1.6	The Metabolite:H+ Symporter (MHS) Family	MHS	2.A.1.6.4	(Proline/glycine-betaine):(H+/Na+) symporter, ProP (also transports taurine, ectoine, pipecolate, proline-betaine, N,N-dimethylglycine, carnitine, and 1-carboxymethyl-pyridinium) (subject to osmotic activation). Transmembrane helix I and periplasmic loop 1 are involved in osmosensing and osmoprotectant transport (Keates et al., 2010). ProP detects the increase in cytoplasmic cation concentration …	436	46.36	9.86	Cytoplasmic Membrane
Se1961.3928	PF00083.29	Sugar_tr	77.209	0	650	2.A.1.6	The Metabolite:H+ Symporter (MHS) Family	MHS	2.A.1.6.2	α-Ketoglutarate (oxoglutarate):H+ symporter (Seol and Shatkin 1992; Seol and Shatkin 1992). May also export arabinose but not xylose (Koita and Rao 2012).	436	47.34	9.42	Cytoplasmic Membrane
Se1961.4779	PF00083.29	Sugar_tr	83.22	0	655	2.A.1.6	The Metabolite:H+ Symporter (MHS) Family	MHS	2.A.1.6.10	Inner membrane metabolite transport protein YhjE	440	47.11	9.3	Cytoplasmic Membrane
Ac58.641	PF07690.21	MFS_1	57.534	0	514	2.A.1.15	The Aromatic Acid:H+ Symporter (AAHS) Family	AAHS	2.A.1.15.7	Aromatic compound (benzoate) uptake transporter of 450 aas (Clark et al. 2002).	457	49.37	9.3	Cytoplasmic Membrane
Ac58.698	PF07690.21	MFS_1	62.41	0	530	2.A.1.15	The Aromatic Acid:H+ Symporter (AAHS) Family	AAHS	2.A.1.15.4	cis,cis-muconate porter, MucK (Williams and Shaw 1997).	426	47.26	9.08	Cytoplasmic Membrane
Ac58.705	PF07690.21	MFS_1	57.949	1.72e-173	491	2.A.1.15	The Aromatic Acid:H+ Symporter (AAHS) Family	AAHS	2.A.1.15.4	cis,cis-muconate porter, MucK (Williams and Shaw 1997).	432	47.25	9.06	Cytoplasmic Membrane
Ac58.719	PF07690.21	MFS_1	70.343	0	575	2.A.1.15	The Aromatic Acid:H+ Symporter (AAHS) Family	AAHS	2.A.1.15.4	cis,cis-muconate porter, MucK (Williams and Shaw 1997).	423	46.04	9.36	Cytoplasmic Membrane
Ac58.932	PF07690.21	MFS_1	45.928	1.96e-81	252	2.A.1.15	The Aromatic Acid:H+ Symporter (AAHS) Family	AAHS	2.A.1.15.2	MhpT. A specific 3-(3-hydroxyphenyl)propionate (3HPP) transporter; vital for E. coli K-12 W3110 to grow on this substrate. Transports 3HPP but not benzoate, 3-hydroxybenzoate or gentisate (Xu et al. 2013). May also export arabinose but not xylose (Koita and Rao 2012).	320	33.85	9.52	Cytoplasmic Membrane
Ac58.933	PF07690.21	MFS_1	57.353	1.26e-13	63.5	2.A.1.15	The Aromatic Acid:H+ Symporter (AAHS) Family	AAHS	2.A.1.15.2	MhpT. A specific 3-(3-hydroxyphenyl)propionate (3HPP) transporter; vital for E. coli K-12 W3110 to grow on this substrate. Transports 3HPP but not benzoate, 3-hydroxybenzoate or gentisate (Xu et al. 2013). May also export arabinose but not xylose (Koita and Rao 2012).	80	8.76	7.86	Cytoplasmic Membrane
Ac58.2075	PF07690.21	MFS_1	52.523	1.57e-162	465	2.A.1.15	The Aromatic Acid:H+ Symporter (AAHS) Family	AAHS	2.A.1.15.7	Aromatic compound (benzoate) uptake transporter of 450 aas (Clark et al. 2002).	449	48.41	9.2	Cytoplasmic Membrane
Ac58.2077	PF07690.21	MFS_1	56.974	4.91e-177	503	2.A.1.15	The Aromatic Acid:H+ Symporter (AAHS) Family	AAHS	2.A.1.15.7	Aromatic compound (benzoate) uptake transporter of 450 aas (Clark et al. 2002).	454	49.08	9.39	Cytoplasmic Membrane
Ac58.2167	PF07690.21	MFS_1	46.272	1.54e-104	314	2.A.1.15	The Aromatic Acid:H+ Symporter (AAHS) Family	AAHS	2.A.1.15.2	MhpT. A specific 3-(3-hydroxyphenyl)propionate (3HPP) transporter; vital for E. coli K-12 W3110 to grow on this substrate. Transports 3HPP but not benzoate, 3-hydroxybenzoate or gentisate (Xu et al. 2013). May also export arabinose but not xylose (Koita and Rao 2012).	401	42.39	9.14	Cytoplasmic Membrane
Ps09.2701	PF07690.21	MFS_1	39.31	1.09e-106	322	2.A.1.15	The Aromatic Acid:H+ Symporter (AAHS) Family	AAHS	2.A.1.15.9	Probable 4-methylmuconolactone transporter, MmlH (Erb et al., 1998)	430	46.06	9.66	Cytoplasmic Membrane
Ps09.2707	PF07690.21	MFS_1	51.706	6.07e-112	333	2.A.1.15	The Aromatic Acid:H+ Symporter (AAHS) Family	AAHS	2.A.1.15.2	MhpT. A specific 3-(3-hydroxyphenyl)propionate (3HPP) transporter; vital for E. coli K-12 W3110 to grow on this substrate. Transports 3HPP but not benzoate, 3-hydroxybenzoate or gentisate (Xu et al. 2013). May also export arabinose but not xylose (Koita and Rao 2012).	407	41.15	10.24	Cytoplasmic Membrane
Ps09.3593	PF07690.21	MFS_1	47.126	1.74e-125	371	2.A.1.15	The Aromatic Acid:H+ Symporter (AAHS) Family	AAHS	2.A.1.15.1	4-Hydroxybenzoate/protocatechuate porter (Nichols and Harwood 1997).	448	47.17	10	Cytoplasmic Membrane
Ps09.399	PF07690.21	MFS_1	45.662	1e-117	351	2.A.1.15	The Aromatic Acid:H+ Symporter (AAHS) Family	AAHS	2.A.1.15.1	4-Hydroxybenzoate/protocatechuate porter (Nichols and Harwood 1997).	455	48.46	9.39	Cytoplasmic Membrane
Ps09.4381	PF07690.21	MFS_1	47.196	9.86e-125	369	2.A.1.15	The Aromatic Acid:H+ Symporter (AAHS) Family	AAHS	2.A.1.15.1	4-Hydroxybenzoate/protocatechuate porter (Nichols and Harwood 1997).	447	47.46	9.45	Cytoplasmic Membrane
Ps09.656	PF07690.21	MFS_1	89.286	0	784	2.A.1.15	The Aromatic Acid:H+ Symporter (AAHS) Family	AAHS	2.A.1.15.1	4-Hydroxybenzoate/protocatechuate porter (Nichols and Harwood 1997).	448	47.22	9.59	Cytoplasmic Membrane
Ps60.1454	PF07690.21	MFS_1	90.09	0	781	2.A.1.15	The Aromatic Acid:H+ Symporter (AAHS) Family	AAHS	2.A.1.15.1	4-Hydroxybenzoate/protocatechuate porter (Nichols and Harwood 1997).	446	47.2	9.51	Cytoplasmic Membrane
Ps60.3689	PF07690.21	MFS_1	36.854	3.07e-88	275	2.A.1.15	The Aromatic Acid:H+ Symporter (AAHS) Family	AAHS	2.A.1.15.1	4-Hydroxybenzoate/protocatechuate porter (Nichols and Harwood 1997).	438	47.18	9.15	Cytoplasmic Membrane
Ra13.289	PF07690.21	MFS_1	45.309	3.32e-124	368	2.A.1.15	The Aromatic Acid:H+ Symporter (AAHS) Family	AAHS	2.A.1.15.1	4-Hydroxybenzoate/protocatechuate porter (Nichols and Harwood 1997).	459	49.48	9.69	Cytoplasmic Membrane
Ra13.4728	PF07690.21	MFS_1	31.863	2.44e-48	169	2.A.1.15	The Aromatic Acid:H+ Symporter (AAHS) Family	AAHS	2.A.1.15.9	Probable 4-methylmuconolactone transporter, MmlH (Erb et al., 1998)	412	44.4	9.6	Cytoplasmic Membrane
Se1961.708	PF07690.21	MFS_1	46.154	3.58e-135	395	2.A.1.15	The Aromatic Acid:H+ Symporter (AAHS) Family	AAHS	2.A.1.15.1	4-Hydroxybenzoate/protocatechuate porter (Nichols and Harwood 1997).	445	48.21	9.3	Cytoplasmic Membrane
Se1961.2572	PF07690.21	MFS_1	57.991	1.41e-169	483	2.A.1.15	The Aromatic Acid:H+ Symporter (AAHS) Family	AAHS	2.A.1.15.1	4-Hydroxybenzoate/protocatechuate porter (Nichols and Harwood 1997).	451	47.98	9.81	Cytoplasmic Membrane
Se1961.2579	PF07690.21	MFS_1	46.172	2.2e-134	394	2.A.1.15	The Aromatic Acid:H+ Symporter (AAHS) Family	AAHS	2.A.1.15.1	4-Hydroxybenzoate/protocatechuate porter (Nichols and Harwood 1997).	456	48.78	9.75	Cytoplasmic Membrane
Se1961.3881	PF07690.21	MFS_1	46.604	5.07e-118	352	2.A.1.15	The Aromatic Acid:H+ Symporter (AAHS) Family	AAHS	2.A.1.15.1	4-Hydroxybenzoate/protocatechuate porter (Nichols and Harwood 1997).	446	47.61	9.71	Cytoplasmic Membrane
Se1961.3977	PF07690.21	MFS_1	30.808	1.63e-45	161	2.A.1.15	The Aromatic Acid:H+ Symporter (AAHS) Family	AAHS	2.A.1.15.9	Probable 4-methylmuconolactone transporter, MmlH (Erb et al., 1998)	396	42.57	9.46	Cytoplasmic Membrane
Se1961.3992	PF07690.21	MFS_1	37.071	5.86e-84	264	2.A.1.15	The Aromatic Acid:H+ Symporter (AAHS) Family	AAHS	2.A.1.15.1	4-Hydroxybenzoate/protocatechuate porter (Nichols and Harwood 1997).	447	47.47	9.32	Cytoplasmic Membrane
Se1961.4125	PF07690.21	MFS_1	40.514	3.17e-73	233	2.A.1.15	The Aromatic Acid:H+ Symporter (AAHS) Family	AAHS	2.A.1.15.1	4-Hydroxybenzoate/protocatechuate porter (Nichols and Harwood 1997).	336	36.36	8.9	Cytoplasmic Membrane
Se1961.4126	PF07690.21	MFS_1	37.5	1.12e-09	53.5	2.A.1.15	The Aromatic Acid:H+ Symporter (AAHS) Family	AAHS	2.A.1.15.1	4-Hydroxybenzoate/protocatechuate porter (Nichols and Harwood 1997).	109	11.19	8.27	Cytoplasmic Membrane
Ps09.4825	PF00083.29	Sugar (and other) transporter	31.377	3.86e-64	213	2.A.1.1	The Sugar Porter (SP) Family	SP	2.A.1.1.113	Putative metabolite transport protein YyaJ	464	51.23	9.5	Cytoplasmic Membrane
Ps09.5608	PF00083.29	Sugar (and other) transporter	38.914	2.64e-100	306	2.A.1.1	The Sugar Porter (SP) Family	SP	2.A.1.1.114	Putative metabolite transport protein YaaU	443	47.33	8.93	Cytoplasmic Membrane
Ps09.6050	PF00083.29	Sugar (and other) transporter	52.851	7.22e-166	476	2.A.1.1	The Sugar Porter (SP) Family	SP	2.A.1.1.26	Major myoinositol:H+ symporter, IolT, of 473 aas and 12 TMSs in a 6 + 6 TMS pattern (Yoshida et al. 2002).	474	50.94	9.89	Cytoplasmic Membrane
Ps09.6073	PF00083.29	Sugar (and other) transporter	44.15	2.3e-120	360	2.A.1.1	The Sugar Porter (SP) Family	SP	2.A.1.1.26	Major myoinositol:H+ symporter, IolT, of 473 aas and 12 TMSs in a 6 + 6 TMS pattern (Yoshida et al. 2002).	479	51.46	9.57	Cytoplasmic Membrane
Ps09.6235	PF00083.29	Sugar (and other) transporter	45.233	2.12e-127	378	2.A.1.1	The Sugar Porter (SP) Family	SP	2.A.1.1.26	Major myoinositol:H+ symporter, IolT, of 473 aas and 12 TMSs in a 6 + 6 TMS pattern (Yoshida et al. 2002).	474	50.31	9.85	Cytoplasmic Membrane
Ps60.2170	PF00083.29	Sugar_tr	30.045	9.1e-66	218	2.A.1.1	The Sugar Porter (SP) Family	SP	2.A.1.1.113	Putative metabolite transport protein YyaJ	468	51.7	9.31	Cytoplasmic Membrane
Ra13.1274	PF07690.21	MFS_1	29.252	4.35e-59	200	2.A.1.1	The Sugar Porter (SP) Family	SP	2.A.1.1.113	Putative metabolite transport protein YyaJ	470	52.21	8.98	Cytoplasmic Membrane
Ra13.1616	PF00083.29	Sugar_tr	67.532	0	616	2.A.1.1	The Sugar Porter (SP) Family	SP	2.A.1.1.1	Galactose:H+ symporter, GalP. Also transports glucose, xylose, fucose (6-deoxygalactose), 2-deoxygalactose and 2-deoxyglucose) (Henderson and Giddens 1977; Henderson et al. 1977; Hernández-Montalvo et al., 2001). Relative substrate affinities of wild-type and mutant forms of the E. coli sugar transporter GalP have been determined by solid-state NMR (Patching et al., 2008). GalP may exist as a tri…	466	50.56	9.39	Cytoplasmic Membrane
Ra13.2519	PF00083.29	Sugar_tr	83.624	0	767	2.A.1.1	The Sugar Porter (SP) Family	SP	2.A.1.1.1	Galactose:H+ symporter, GalP. Also transports glucose, xylose, fucose (6-deoxygalactose), 2-deoxygalactose and 2-deoxyglucose) (Henderson and Giddens 1977; Henderson et al. 1977; Hernández-Montalvo et al., 2001). Relative substrate affinities of wild-type and mutant forms of the E. coli sugar transporter GalP have been determined by solid-state NMR (Patching et al., 2008). GalP may exist as a tri…	464	50.63	9.6	Cytoplasmic Membrane
Ra13.2828	PF00083.29	Sugar_tr	82.328	0	790	2.A.1.1	The Sugar Porter (SP) Family	SP	2.A.1.1.2	Arabinose (xylose; galactose):H+ symporter, AraE (low affinity high capacity) (Khlebnikov et al. 2001).	471	51.28	9.3	Cytoplasmic Membrane
Ra13.2913	PF00083.29	Sugar_tr	65.668	0	532	2.A.1.1	The Sugar Porter (SP) Family	SP	2.A.1.1.95	Inner membrane metabolite transport protein YgcS	449	48.11	9.48	Cytoplasmic Membrane
Ra13.3035	PF00083.29	Sugar_tr	26.485	4.8e-26	109	2.A.1.1	The Sugar Porter (SP) Family	SP	2.A.1.1.15	Putative sugar transporter	510	54.2	9.36	Cytoplasmic Membrane
Ra13.3384	PF00083.29	Sugar_tr	46.813	7.4e-143	417	2.A.1.1	The Sugar Porter (SP) Family	SP	2.A.1.1.26	Major myoinositol:H+ symporter, IolT, of 473 aas and 12 TMSs in a 6 + 6 TMS pattern (Yoshida et al. 2002).	485	52.97	9.51	Cytoplasmic Membrane
Ra13.4290	PF00083.29	Sugar_tr	39.419	2.73e-102	314	2.A.1.1	The Sugar Porter (SP) Family	SP	2.A.1.1.3	Xylose (xylopyranose):H+ symporter of 491 aas and 12 TMSs (Wambo et al. 2017). Also transports and binds D-glucose and 6-bromo-6-deoxy-D-glucose. The 3-d structure is known in three conformers, outward occluded, inward occluded and inward open (Sun et al. 2012: Quistgaard et al. 2013). Most of the sugar-binding residues are conserved with the human Glut-1, 2, 3 and 4 homologues. The coalescence o…	479	51.47	9.05	Cytoplasmic Membrane
Se1961.3329	PF07690.21	MFS_1	29.295	1.64e-58	199	2.A.1.1	The Sugar Porter (SP) Family	SP	2.A.1.1.113	Putative metabolite transport protein YyaJ	472	52.59	8.99	Cytoplasmic Membrane
Se1961.1088	PF00083.29	Sugar_tr	82.213	0	768	2.A.1.1	The Sugar Porter (SP) Family	SP	2.A.1.1.1	Galactose:H+ symporter, GalP. Also transports glucose, xylose, fucose (6-deoxygalactose), 2-deoxygalactose and 2-deoxyglucose) (Henderson and Giddens 1977; Henderson et al. 1977; Hernández-Montalvo et al., 2001). Relative substrate affinities of wild-type and mutant forms of the E. coli sugar transporter GalP have been determined by solid-state NMR (Patching et al., 2008). GalP may exist as a tri…	468	51.08	9.49	Cytoplasmic Membrane
Se1961.4297	PF00083.29	Sugar_tr	40.65	4.38e-111	337	2.A.1.1	The Sugar Porter (SP) Family	SP	2.A.1.1.3	Xylose (xylopyranose):H+ symporter of 491 aas and 12 TMSs (Wambo et al. 2017). Also transports and binds D-glucose and 6-bromo-6-deoxy-D-glucose. The 3-d structure is known in three conformers, outward occluded, inward occluded and inward open (Sun et al. 2012: Quistgaard et al. 2013). Most of the sugar-binding residues are conserved with the human Glut-1, 2, 3 and 4 homologues. The coalescence o…	473	50.68	8.9	Cytoplasmic Membrane
Se1961.4715	PF00083.29	Sugar_tr	74.172	0	721	2.A.1.1	The Sugar Porter (SP) Family	SP	2.A.1.1.120	Major myo-inositol transporter, IolT1, of 456 aas (Kröger et al. 2010).	475	52.64	9.15	Cytoplasmic Membrane
Ac58.703	PF07690.21	MFS_1	37.344	4.03e-52	176	2.A.1.36	The Acriflavin-sensitivity (YnfM) Family	YnfM	2.A.1.36.3	Putative uncharacterized transporter YgaY	335	36.85	5.78	Cytoplasmic Membrane
Ac58.1620	PF07690.21	MFS_1	41.417	1.04e-82	258	2.A.1.36	The Acriflavin-sensitivity (YnfM) Family	YnfM	2.A.1.36.3	Putative uncharacterized transporter YgaY	397	42.99	9.27	Cytoplasmic Membrane
Ac58.1933	PF07690.21	MFS_1	44.845	4.34e-111	331	2.A.1.36	The Acriflavin-sensitivity (YnfM) Family	YnfM	2.A.1.36.1	The acriflavin-sensitivity protein, YnfM (increases sensitivity to acriflavin specifically). Also exports arabinose but not xylose (Koita and Rao 2012).	397	43.55	9.53	Cytoplasmic Membrane
Ps09.2441	PF07690.21	MFS_1	62.283	1.82e-176	498	2.A.1.36	The Acriflavin-sensitivity (YnfM) Family	YnfM	2.A.1.36.1	The acriflavin-sensitivity protein, YnfM (increases sensitivity to acriflavin specifically). Also exports arabinose but not xylose (Koita and Rao 2012).	424	44.84	9.84	Cytoplasmic Membrane
Ps09.3044	PF07690.21	MFS_1	36.19	2.63e-66	216	2.A.1.36	The Acriflavin-sensitivity (YnfM) Family	YnfM	2.A.1.36.3	Putative uncharacterized transporter YgaY	442	43.14	10.83	Cytoplasmic Membrane
Ps09.3645	PF07690.21	MFS_1	57.106	3.07e-133	387	2.A.1.36	The Acriflavin-sensitivity (YnfM) Family	YnfM	2.A.1.36.3	Putative uncharacterized transporter YgaY	399	41.39	10.19	Cytoplasmic Membrane
Ps09.4866	PF07690.21	MFS_1	39.332	9.87e-72	229	2.A.1.36	The Acriflavin-sensitivity (YnfM) Family	YnfM	2.A.1.36.3	Putative uncharacterized transporter YgaY	400	42.26	10.12	Cytoplasmic Membrane
Ps60.1732	PF07690.21	MFS_1	61.538	1.26e-174	494	2.A.1.36	The Acriflavin-sensitivity (YnfM) Family	YnfM	2.A.1.36.1	The acriflavin-sensitivity protein, YnfM (increases sensitivity to acriflavin specifically). Also exports arabinose but not xylose (Koita and Rao 2012).	424	45.13	9.47	Cytoplasmic Membrane
Ps60.2385	PF07690.21	MFS_1	42.742	1.89e-73	234	2.A.1.36	The Acriflavin-sensitivity (YnfM) Family	YnfM	2.A.1.36.3	Putative uncharacterized transporter YgaY	401	42.29	9.5	Cytoplasmic Membrane
Ps60.4852	PF07690.21	MFS_1	28.097	8.6e-31	120	2.A.1.36	The Acriflavin-sensitivity (YnfM) Family	YnfM	2.A.1.36.1	The acriflavin-sensitivity protein, YnfM (increases sensitivity to acriflavin specifically). Also exports arabinose but not xylose (Koita and Rao 2012).	334	35.25	9.75	Cytoplasmic Membrane
Ra13.606	PF07690.21	MFS_1	69.976	0	601	2.A.1.36	The Acriflavin-sensitivity (YnfM) Family	YnfM	2.A.1.36.1	The acriflavin-sensitivity protein, YnfM (increases sensitivity to acriflavin specifically). Also exports arabinose but not xylose (Koita and Rao 2012).	430	45.86	10.1	Cytoplasmic Membrane
Ra13.858	PF07690.21	MFS_1	38.187	6.37e-57	189	2.A.1.36	The Acriflavin-sensitivity (YnfM) Family	YnfM	2.A.1.36.3	Putative uncharacterized transporter YgaY	361	37.27	10.63	Cytoplasmic Membrane
Ra13.5110	PF07690.21	MFS_1	71.1	0	510	2.A.1.36	The Acriflavin-sensitivity (YnfM) Family	YnfM	2.A.1.36.3	Putative uncharacterized transporter YgaY	394	41.89	9.83	Cytoplasmic Membrane
Se1961.2306	PF07690.21	MFS_1	75.616	0	629	2.A.1.36	The Acriflavin-sensitivity (YnfM) Family	YnfM	2.A.1.36.1	The acriflavin-sensitivity protein, YnfM (increases sensitivity to acriflavin specifically). Also exports arabinose but not xylose (Koita and Rao 2012).	431	46.23	9.95	Cytoplasmic Membrane
Se1961.2430	PF07690.21	MFS_1	38.147	1.68e-55	187	2.A.1.36	The Acriflavin-sensitivity (YnfM) Family	YnfM	2.A.1.36.3	Putative uncharacterized transporter YgaY	403	41.39	10.14	Cytoplasmic Membrane
Se1961.3740	PF07690.21	MFS_1	93.103	0	632	2.A.1.36	The Acriflavin-sensitivity (YnfM) Family	YnfM	2.A.1.36.2	Hypothetical MFS carrier of 411 aas and 12 TMSs.	407	42.36	9.8	Cytoplasmic Membrane
Se1961.3915	PF07690.21	MFS_1	75.781	0	523	2.A.1.36	The Acriflavin-sensitivity (YnfM) Family	YnfM	2.A.1.36.3	Putative uncharacterized transporter YgaY	399	42.01	9.91	Cytoplasmic Membrane
Ac58.584	PF07690.21	MFS_1	37.371	1.09e-72	232	2.A.1.46	The Uncharacterized Major Facilitator-5 (UMF5) Family	UMF5	2.A.1.46.5	Putative quinolone resistance protein	400	43.3	9.41	Cytoplasmic Membrane
Ac58.2830	PF07690.21	MFS_1	33.419	3.48e-62	205	2.A.1.46	The Uncharacterized Major Facilitator-5 (UMF5) Family	UMF5	2.A.1.46.5	Putative quinolone resistance protein	399	44.25	9.37	Cytoplasmic Membrane
Ps09.3493	PF07690.21	MFS_1	48.608	4.44e-113	336	2.A.1.46	The Uncharacterized Major Facilitator-5 (UMF5) Family	UMF5	2.A.1.46.7	UPF0226 protein, YhhS. Exports arabinose but not xylose (Koita and Rao 2012). Also may export the herbicide, glyphosate (Staub et al. 2012).	397	40.79	9.53	Cytoplasmic Membrane
Ps09.5220	PF07690.21	MFS_1	51.145	1.14e-114	340	2.A.1.46	The Uncharacterized Major Facilitator-5 (UMF5) Family	UMF5	2.A.1.46.7	UPF0226 protein, YhhS. Exports arabinose but not xylose (Koita and Rao 2012). Also may export the herbicide, glyphosate (Staub et al. 2012).	400	41.08	9.63	Cytoplasmic Membrane
Ps09.5785	PF07690.21	MFS_1	26.941	1.92e-06	49.3	2.A.1.46	The Uncharacterized Major Facilitator-5 (UMF5) Family	UMF5	2.A.1.46.5	Putative quinolone resistance protein	393	39.75	9.99	Cytoplasmic Membrane
Ps60.2123	PF07690.21	MFS_1	51.562	3.99e-117	346	2.A.1.46	The Uncharacterized Major Facilitator-5 (UMF5) Family	UMF5	2.A.1.46.7	UPF0226 protein, YhhS. Exports arabinose but not xylose (Koita and Rao 2012). Also may export the herbicide, glyphosate (Staub et al. 2012).	398	41.02	9.69	Cytoplasmic Membrane
Ps60.4251	PF07690.21	MFS_1	46.736	3.6e-104	313	2.A.1.46	The Uncharacterized Major Facilitator-5 (UMF5) Family	UMF5	2.A.1.46.7	UPF0226 protein, YhhS. Exports arabinose but not xylose (Koita and Rao 2012). Also may export the herbicide, glyphosate (Staub et al. 2012).	390	40.31	9.35	Cytoplasmic Membrane
Ra13.4078	PF07690.21	MFS_1	65.404	1.37e-170	482	2.A.1.46	The Uncharacterized Major Facilitator-5 (UMF5) Family	UMF5	2.A.1.46.7	UPF0226 protein, YhhS. Exports arabinose but not xylose (Koita and Rao 2012). Also may export the herbicide, glyphosate (Staub et al. 2012).	401	41.85	9.68	Cytoplasmic Membrane
Ra13.5131	PF07690.21	MFS_1	57.364	3.29e-149	427	2.A.1.46	The Uncharacterized Major Facilitator-5 (UMF5) Family	UMF5	2.A.1.46.7	UPF0226 protein, YhhS. Exports arabinose but not xylose (Koita and Rao 2012). Also may export the herbicide, glyphosate (Staub et al. 2012).	388	40.79	9.8	Cytoplasmic Membrane
Se1961.3887	PF07690.21	MFS_1	61.697	4.8e-159	452	2.A.1.46	The Uncharacterized Major Facilitator-5 (UMF5) Family	UMF5	2.A.1.46.7	UPF0226 protein, YhhS. Exports arabinose but not xylose (Koita and Rao 2012). Also may export the herbicide, glyphosate (Staub et al. 2012).	396	41.71	9.51	Cytoplasmic Membrane
Ps09.1651	PF07690.21	MFS_1	24.157	2.02e-13	70.5	2.A.1.26	The Drug:H+ Antiporter-4 (DHA4) Family Family	DHA4	2.A.1.26.3	Multidrug resistance efflux porter, BC3310 of 396 aas and 12 TMSs. Exports ethidium bromide, sodium dodecyl sulfate and silver nitrate. D105 in TMS4 is essential for activity (Kroeger et al. 2015).	378	39.84	8.94	Cytoplasmic Membrane
Ps09.3520	PF07690.21	MFS_1	31.25	2.88e-42	152	2.A.1.26	The Drug:H+ Antiporter-4 (DHA4) Family Family	DHA4	2.A.1.26.1	41.4 KDa Protein, YcaD. It may export ectoine and hydroxyectoine (Czech et al. 2022).	425	44.76	8.23	Cytoplasmic Membrane
Ps09.5332	PF07690.21	MFS_1	27.273	2.55e-38	142	2.A.1.26	The Drug:H+ Antiporter-4 (DHA4) Family Family	DHA4	2.A.1.26.1	41.4 KDa Protein, YcaD. It may export ectoine and hydroxyectoine (Czech et al. 2022).	463	50.44	6.1	Cytoplasmic Membrane
Ps09.5626	PF07690.21	MFS_1	26.902	4.66e-25	104	2.A.1.26	The Drug:H+ Antiporter-4 (DHA4) Family Family	DHA4	2.A.1.26.2	MFS porter, YfkF; possible drug exporter	385	39.29	8.11	Cytoplasmic Membrane
Ps60.1	PF07690.21	MFS_1	27.35	1.18e-35	135	2.A.1.26	The Drug:H+ Antiporter-4 (DHA4) Family Family	DHA4	2.A.1.26.1	41.4 KDa Protein, YcaD. It may export ectoine and hydroxyectoine (Czech et al. 2022).	457	49.91	6.14	Cytoplasmic Membrane
Ps60.1048	PF07690.21	MFS_1	23.343	6.25e-12	65.9	2.A.1.26	The Drug:H+ Antiporter-4 (DHA4) Family Family	DHA4	2.A.1.26.2	MFS porter, YfkF; possible drug exporter	380	40.11	8.58	Cytoplasmic Membrane
Ra13.1306	PF07690.21	MFS_1	67.895	0	512	2.A.1.26	The Drug:H+ Antiporter-4 (DHA4) Family Family	DHA4	2.A.1.26.1	41.4 KDa Protein, YcaD. It may export ectoine and hydroxyectoine (Czech et al. 2022).	394	42.93	9.48	Cytoplasmic Membrane
Ra13.2921	PF07690.21	MFS_1	26.957	6.28e-29	117	2.A.1.26	The Drug:H+ Antiporter-4 (DHA4) Family Family	DHA4	2.A.1.26.1	41.4 KDa Protein, YcaD. It may export ectoine and hydroxyectoine (Czech et al. 2022).	484	52	4.88	Cytoplasmic Membrane
Se1961.747	PF07690.21	MFS_1	26.1	5.24e-29	117	2.A.1.26	The Drug:H+ Antiporter-4 (DHA4) Family Family	DHA4	2.A.1.26.1	41.4 KDa Protein, YcaD. It may export ectoine and hydroxyectoine (Czech et al. 2022).	464	49.73	5.44	Cytoplasmic Membrane
Se1961.1722	PF07690.21	MFS_1	66.766	1.6e-165	466	2.A.1.26	The Drug:H+ Antiporter-4 (DHA4) Family Family	DHA4	2.A.1.26.1	41.4 KDa Protein, YcaD. It may export ectoine and hydroxyectoine (Czech et al. 2022).	337	36.82	9.26	Cytoplasmic Membrane
Ac58.1145	PF07690.21	MFS_1	57.828	2.37e-137	397	2.A.1.11	The Oxalate:Formate Antiporter (OFA) Family	OFA	2.A.1.11.2	Putative MFS transporter of 399 aas; 12 TMSs.	404	43.21	9.36	Cytoplasmic Membrane
Ps09.2333	PF07690.21	MFS_1	23.544	2.69e-18	86.7	2.A.1.11	The Oxalate:Formate Antiporter (OFA) Family	OFA	2.A.1.11.3	Inner membrane protein BtsT or YhjX (probably a pyruvate:proton symporter that can also function as an exporter) (Vilhena et al. 2017). Regulated by Crp as well as the LytS-like histidine sensor kinase, BtsS or YehU,_x000D_ and the corresponding LytTR-like response regulator, BtsR or YehT (Kristoficova et al. 2017). Possibly induced by _x000D_ peptides as cells enter the stationary growth phase b…	554	58.46	9.02	Cytoplasmic Membrane
Ps09.6098	PF07690.21	MFS_1	28.675	4.48e-47	166	2.A.1.11	The Oxalate:Formate Antiporter (OFA) Family	OFA	2.A.1.11.6	Uncharacterized MFS-type transporter YbfB	430	45.89	9.5	Cytoplasmic Membrane
Ps60.2487	PF07690.21	MFS_1	81.955	0	577	2.A.1.11	The Oxalate:Formate Antiporter (OFA) Family	OFA	2.A.1.11.2	Putative MFS transporter of 399 aas; 12 TMSs.	402	42.54	9.59	Cytoplasmic Membrane
Ps60.4398	PF07690.21	MFS_1	29.617	1.91e-18	87.4	2.A.1.11	The Oxalate:Formate Antiporter (OFA) Family	OFA	2.A.1.11.1	The oxalate:formate antiporter. Residues and TMSs involved in the translocation pathway and substrate binding have been identified (Fu and Maloney 1998; Fu et al. 2001; Ye and Maloney 2002; Wang et al. 2006). Beuming and Weinstein 2005 developed a method to predict the structures of membrane proteins consisting of (1) identifying TMSs from sequence; (2) assigning buried and lipid-exposed faces of…	553	58.73	9.04	Cytoplasmic Membrane
Ra13.1782	PF07690.21	MFS_1	67.813	0	546	2.A.1.11	The Oxalate:Formate Antiporter (OFA) Family	OFA	2.A.1.11.3	Inner membrane protein BtsT or YhjX (probably a pyruvate:proton symporter that can also function as an exporter) (Vilhena et al. 2017). Regulated by Crp as well as the LytS-like histidine sensor kinase, BtsS or YehU,_x000D_ and the corresponding LytTR-like response regulator, BtsR or YehT (Kristoficova et al. 2017). Possibly induced by _x000D_ peptides as cells enter the stationary growth phase b…	416	44.47	8.48	Cytoplasmic Membrane
Se1961.2512	PF07690.21	MFS_1	32.576	3.25e-60	201	2.A.1.11	The Oxalate:Formate Antiporter (OFA) Family	OFA	2.A.1.11.1	The oxalate:formate antiporter. Residues and TMSs involved in the translocation pathway and substrate binding have been identified (Fu and Maloney 1998; Fu et al. 2001; Ye and Maloney 2002; Wang et al. 2006). Beuming and Weinstein 2005 developed a method to predict the structures of membrane proteins consisting of (1) identifying TMSs from sequence; (2) assigning buried and lipid-exposed faces of…	419	45.86	9.61	Cytoplasmic Membrane
Se1961.3560	PF07690.21	MFS_1	44.612	1.22e-114	340	2.A.1.11	The Oxalate:Formate Antiporter (OFA) Family	OFA	2.A.1.11.3	Inner membrane protein BtsT or YhjX (probably a pyruvate:proton symporter that can also function as an exporter) (Vilhena et al. 2017). Regulated by Crp as well as the LytS-like histidine sensor kinase, BtsS or YehU,_x000D_ and the corresponding LytTR-like response regulator, BtsR or YehT (Kristoficova et al. 2017). Possibly induced by _x000D_ peptides as cells enter the stationary growth phase b…	408	43.33	9.21	Cytoplasmic Membrane
Ps09.1129	PF07690.21	MFS_1	39.221	2.09e-65	213	2.A.1.17	The Cyanate Porter (CP) Family	CP	2.A.1.17.3	Inner membrane transport protein, NimT or YeaN of 393 aas and 12 TMSs. It exports 2-nitroimidazole from the cytoplasm, confering resistance to this anitbiotic, and transcription of this gene as well as NimO, within the same operon, is regulated by the repressor, NimR (YeaM) (Ogasawara et al. 2015).	408	42.24	9.95	Cytoplasmic Membrane
Ps09.4488	PF07690.21	MFS_1	38.684	2.65e-68	220	2.A.1.17	The Cyanate Porter (CP) Family	CP	2.A.1.17.3	Inner membrane transport protein, NimT or YeaN of 393 aas and 12 TMSs. It exports 2-nitroimidazole from the cytoplasm, confering resistance to this anitbiotic, and transcription of this gene as well as NimO, within the same operon, is regulated by the repressor, NimR (YeaM) (Ogasawara et al. 2015).	379	39.67	9.53	Cytoplasmic Membrane
Ps60.3668	PF07690.21	MFS_1	39.221	1.1e-62	206	2.A.1.17	The Cyanate Porter (CP) Family	CP	2.A.1.17.3	Inner membrane transport protein, NimT or YeaN of 393 aas and 12 TMSs. It exports 2-nitroimidazole from the cytoplasm, confering resistance to this anitbiotic, and transcription of this gene as well as NimO, within the same operon, is regulated by the repressor, NimR (YeaM) (Ogasawara et al. 2015).	421	43.97	8.38	Cytoplasmic Membrane
Ps60.5204	PF07690.21	MFS_1	45.455	1.44e-92	282	2.A.1.17	The Cyanate Porter (CP) Family	CP	2.A.1.17.1	Cyanate transport system, CynT. Encoded with cyanate aminohydrolase, CynS, and carbonic anhydrase, CynX (Anderson et al. 1990; Moraes and Reithmeier 2012).	395	42.21	10.1	Cytoplasmic Membrane
Ps60.5264	PF07690.21	MFS_1	41.361	2.08e-73	233	2.A.1.17	The Cyanate Porter (CP) Family	CP	2.A.1.17.1	Cyanate transport system, CynT. Encoded with cyanate aminohydrolase, CynS, and carbonic anhydrase, CynX (Anderson et al. 1990; Moraes and Reithmeier 2012).	395	42.29	10.08	Cytoplasmic Membrane
Ra13.3792	PF07690.21	MFS_1	38.727	5.61e-72	230	2.A.1.17	The Cyanate Porter (CP) Family	CP	2.A.1.17.3	Inner membrane transport protein, NimT or YeaN of 393 aas and 12 TMSs. It exports 2-nitroimidazole from the cytoplasm, confering resistance to this anitbiotic, and transcription of this gene as well as NimO, within the same operon, is regulated by the repressor, NimR (YeaM) (Ogasawara et al. 2015).	401	42.58	9.91	Cytoplasmic Membrane
Se1961.67	PF07690.21	MFS_1	61.17	2.56e-128	374	2.A.1.17	The Cyanate Porter (CP) Family	CP	2.A.1.17.1	Cyanate transport system, CynT. Encoded with cyanate aminohydrolase, CynS, and carbonic anhydrase, CynX (Anderson et al. 1990; Moraes and Reithmeier 2012).	399	42.69	10.85	Cytoplasmic Membrane
Se1961.4034	PF07690.21	MFS_1	43.557	6.4e-93	284	2.A.1.17	The Cyanate Porter (CP) Family	CP	2.A.1.17.3	Inner membrane transport protein, NimT or YeaN of 393 aas and 12 TMSs. It exports 2-nitroimidazole from the cytoplasm, confering resistance to this anitbiotic, and transcription of this gene as well as NimO, within the same operon, is regulated by the repressor, NimR (YeaM) (Ogasawara et al. 2015).	406	43.05	11.71	Cytoplasmic Membrane
Ra13.516	PF13347.11	MFS_2	29.138	8.34e-52	181	2.A.2	The Glycoside-Pentoside-Hexuronide (GPH):Cation Symporter Family	GPH	2.A.2.3.2	Pentoside permease	465	51.61	8.77	Cytoplasmic Membrane
Ra13.1069	PF13347.11	MFS_2	78.587	0	724	2.A.2	The Glycoside-Pentoside-Hexuronide (GPH):Cation Symporter Family	GPH	2.A.2.3.4	Probable α-xyloside uptake permease, YicJ (Laikova et al., 2001)	460	50.62	8.89	Cytoplasmic Membrane
Ra13.1604	PF13347.11	MFS_2	39.877	1.31e-132	394	2.A.2	The Glycoside-Pentoside-Hexuronide (GPH):Cation Symporter Family	GPH	2.A.2.5.1	Saturated and unsaturated oligogalacturonide transporter, TogT (transports di- to tetrasaccharide pectin degradation products which consist of D-galacuronate, sometimes with 4-deoxy-L-threo-5- hexosulose uronate at the reducing position)	519	57.68	8.6	Cytoplasmic Membrane
Ra13.1720	PF13347.11	MFS_2	46.036	2.01e-109	330	2.A.2	The Glycoside-Pentoside-Hexuronide (GPH):Cation Symporter Family	GPH	2.A.2.5.2	The putative rhamnogalacturonide porter, RhiT (Rodionov et al. 2004).	390	43.72	9.41	Cytoplasmic Membrane
Ra13.2260	PF13347.11	MFS_2	42.163	5.04e-135	397	2.A.2	The Glycoside-Pentoside-Hexuronide (GPH):Cation Symporter Family	GPH	2.A.2.3.4	Probable α-xyloside uptake permease, YicJ (Laikova et al., 2001)	478	53.52	8.68	Cytoplasmic Membrane
Ra13.3277	PF13347.11	MFS_2	48.904	1.16e-149	433	2.A.2	The Glycoside-Pentoside-Hexuronide (GPH):Cation Symporter Family	GPH	2.A.2.3.4	Probable α-xyloside uptake permease, YicJ (Laikova et al., 2001)	459	50.51	9.11	Cytoplasmic Membrane
Ra13.3812	PF13347.11	MFS_2	63.636	0	674	2.A.2	The Glycoside-Pentoside-Hexuronide (GPH):Cation Symporter Family	GPH	2.A.2.5.1	Saturated and unsaturated oligogalacturonide transporter, TogT (transports di- to tetrasaccharide pectin degradation products which consist of D-galacuronate, sometimes with 4-deoxy-L-threo-5- hexosulose uronate at the reducing position)	521	57.81	9.14	Cytoplasmic Membrane
Ra13.5093	PF13347.11	MFS_2	81.496	0	818	2.A.2	The Glycoside-Pentoside-Hexuronide (GPH):Cation Symporter Family	GPH	2.A.2.5.2	The putative rhamnogalacturonide porter, RhiT (Rodionov et al. 2004).	528	58.94	9.28	Cytoplasmic Membrane
Ac58.1374	PF07690.21	MFS_1	38.544	2.19e-70	226	2.A.1.60	The Rhizopine-related MocC (MocC) Family	MocC	2.A.1.60.3	The multidrug (quinolone; tetarcycline) resistance pump, TcrA (Chang et al. 2011).	414	43.21	7	Cytoplasmic Membrane
Ps09.2486	PF07690.21	MFS_1	50.267	1.87e-111	330	2.A.1.60	The Rhizopine-related MocC (MocC) Family	MocC	2.A.1.60.3	The multidrug (quinolone; tetarcycline) resistance pump, TcrA (Chang et al. 2011).	384	38.87	9.04	Cytoplasmic Membrane
Ps60.5155	PF07690.21	MFS_1	52.703	2.37e-121	355	2.A.1.60	The Rhizopine-related MocC (MocC) Family	MocC	2.A.1.60.3	The multidrug (quinolone; tetarcycline) resistance pump, TcrA (Chang et al. 2011).	383	38.62	9.17	Cytoplasmic Membrane
Ra13.1496	PF07690.21	MFS_1	48.229	2.81e-106	318	2.A.1.60	The Rhizopine-related MocC (MocC) Family	MocC	2.A.1.60.3	The multidrug (quinolone; tetarcycline) resistance pump, TcrA (Chang et al. 2011).	406	42.35	6.36	Cytoplasmic Membrane
Ra13.3727	PF07690.21	MFS_1	41.379	2.91e-84	261	2.A.1.60	The Rhizopine-related MocC (MocC) Family	MocC	2.A.1.60.3	The multidrug (quinolone; tetarcycline) resistance pump, TcrA (Chang et al. 2011).	393	41.04	9.1	Cytoplasmic Membrane
Se1961.3409	PF07690.21	MFS_1	48.806	7.2e-111	328	2.A.1.60	The Rhizopine-related MocC (MocC) Family	MocC	2.A.1.60.3	The multidrug (quinolone; tetarcycline) resistance pump, TcrA (Chang et al. 2011).	384	39.51	8.76	Cytoplasmic Membrane
Ac58.2106	PF07690.21	MFS_1	26.882	8.92e-25	103	2.A.1.71	The Valanimycin-resistance (Val-R) Family	Val-R	2.A.1.71.3	MFS transporter of 375 aas and 11 TMSs	381	41.19	9.16	Cytoplasmic Membrane
Ps09.3254	PF07690.21	MFS_1	32.763	1.74e-38	142	2.A.1.71	The Valanimycin-resistance (Val-R) Family	Val-R	2.A.1.71.1	The Valanimycin-resistance determinant, VlmF (probably a valanimycin:HÂ antiporter (Ma et al., 2000))	399	40.64	10.61	Cytoplasmic Membrane
Ps09.923	PF07690.21	MFS_1	36.074	2.54e-41	149	2.A.1.71	The Valanimycin-resistance (Val-R) Family	Val-R	2.A.1.71.1	The Valanimycin-resistance determinant, VlmF (probably a valanimycin:HÂ antiporter (Ma et al., 2000))	394	41.07	10.23	Cytoplasmic Membrane
Ps60.2292	PF07690.21	MFS_1	33.333	1.08e-06	47.8	2.A.1.71	The Valanimycin-resistance (Val-R) Family	Val-R	2.A.1.71.2	The UMF19a porter	204	21.04	11.36	Cytoplasmic Membrane
Ps60.2293	PF07690.21	MFS_1	39.506	3.7e-26	102	2.A.1.71	The Valanimycin-resistance (Val-R) Family	Val-R	2.A.1.71.1	The Valanimycin-resistance determinant, VlmF (probably a valanimycin:HÂ antiporter (Ma et al., 2000))	191	20.12	8.5	Cytoplasmic Membrane
Se1961.3435	PF07690.21	MFS_1	28.641	3.15e-29	117	2.A.1.71	The Valanimycin-resistance (Val-R) Family	Val-R	2.A.1.71.1	The Valanimycin-resistance determinant, VlmF (probably a valanimycin:HÂ antiporter (Ma et al., 2000))	414	42.66	9.26	Cytoplasmic Membrane
Ps09.3036	PF07690.21	MFS_1	28.169	6.33e-35	134	2.A.1.4	The Organophosphate:Pi Antiporter (OPA) Family	OPA	2.A.1.4.6	Glucose-6-P:Pi antiporter, Hpt (may also transport other organophosphates including C3 organophosphates).	437	46.34	9.07	Cytoplasmic Membrane
Ps60.1154	PF07690.21	MFS_1	73.843	0	681	2.A.1.4	The Organophosphate:Pi Antiporter (OPA) Family	OPA	2.A.1.4.3	Glycerol-P:Pi antiporter (may function by a 'rocker switch' mechanism; Law et al., 2007). The 3-d structure is known (3.3Å resolution) (Huang et al., 2003; Lemieux et al., 2005; Lemieux, 2007).	445	49.41	8.8	Cytoplasmic Membrane
Ps60.3034	PF07690.21	MFS_1	27.465	1.43e-33	130	2.A.1.4	The Organophosphate:Pi Antiporter (OPA) Family	OPA	2.A.1.4.6	Glucose-6-P:Pi antiporter, Hpt (may also transport other organophosphates including C3 organophosphates).	441	46.67	9.4	Cytoplasmic Membrane
Ra13.4830	PF07690.21	MFS_1	88.565	0	822	2.A.1.4	The Organophosphate:Pi Antiporter (OPA) Family	OPA	2.A.1.4.3	Glycerol-P:Pi antiporter (may function by a 'rocker switch' mechanism; Law et al., 2007). The 3-d structure is known (3.3Å resolution) (Huang et al., 2003; Lemieux et al., 2005; Lemieux, 2007).	450	49.83	8.67	Cytoplasmic Membrane
Se1961.106	PF07690.21	MFS_1	64.908	0	624	2.A.1.4	The Organophosphate:Pi Antiporter (OPA) Family	OPA	2.A.1.4.4	Hexose-P:Pi antiporter regulatory protein; senses external glucose-6-P and transports it with high affinity and low efficiency	443	49.43	9.4	Cytoplasmic Membrane
Se1961.172	PF07690.21	MFS_1	88.914	0	843	2.A.1.4	The Organophosphate:Pi Antiporter (OPA) Family	OPA	2.A.1.4.3	Glycerol-P:Pi antiporter (may function by a 'rocker switch' mechanism; Law et al., 2007). The 3-d structure is known (3.3Å resolution) (Huang et al., 2003; Lemieux et al., 2005; Lemieux, 2007).	451	49.88	8.7	Cytoplasmic Membrane
Ac58.677	PF07690.21	MFS_1	41.316	6.26e-92	287	2.A.1.8	The Nitrate/Nitrite Porter (NNP) family	NNP	2.A.1.8.12	The root cortical and epidermal cell, high affinity, plasma membrane, NO3- uptake transporter, NRT2.1 (Wirth et al., 2007). Also functions in nitrate sensing and signaling (Miller et al., 2007; Girin et al., 2010). Activity only occurs when NRT2.1 is complexed with NAR2.1 (WR3; 8.A.20.1.1) in a 2:2 tetrameric complex (Yong et al., 2010). NAR2.1 has an N-terminal and a C-terminal TMS and has been …	449	48.17	9.11	Cytoplasmic Membrane
Ps09.2761	PF07690.21	MFS_1	48.731	1.63e-109	327	2.A.1.8	The Nitrate/Nitrite Porter (NNP) family	NNP	2.A.1.8.2	Nitrate uptake porter	403	42.42	9.75	Cytoplasmic Membrane
Ps60.356	PF07690.21	MFS_1	46.867	6.09e-107	320	2.A.1.8	The Nitrate/Nitrite Porter (NNP) family	NNP	2.A.1.8.2	Nitrate uptake porter	403	42.56	9.72	Cytoplasmic Membrane
Ra13.575	PF07690.21	MFS_1	76.293	0	697	2.A.1.8	The Nitrate/Nitrite Porter (NNP) family	NNP	2.A.1.8.1	Nitrate/H+ symporter (K1);Nitrate/nitrite antiporter (K2). The 3-d structure is available revealing a positively charged pathway for nitrate/nitrite lined with arginine residues with no apparent proton pathway suggesting exchange transport is the primary or sole mechanism. The pathway is between the two halves of the protein and a rocker switch mechanism was proposed (Zheng et al. 2013). In an in…	472	51.02	9.89	Cytoplasmic Membrane
Se1961.3007	PF07690.21	MFS_1	77.922	0	714	2.A.1.8	The Nitrate/Nitrite Porter (NNP) family	NNP	2.A.1.8.1	Nitrate/H+ symporter (K1);Nitrate/nitrite antiporter (K2). The 3-d structure is available revealing a positively charged pathway for nitrate/nitrite lined with arginine residues with no apparent proton pathway suggesting exchange transport is the primary or sole mechanism. The pathway is between the two halves of the protein and a rocker switch mechanism was proposed (Zheng et al. 2013). In an in…	462	49.18	9.69	Cytoplasmic Membrane
Ac58.1104	PF07690.21	MFS_1	45.045	1.86e-47	177	2.A.1.25	The Peptide/Acetyl-Coenzyme A/Drug Transporter (PAT) Family	PAT	2.A.1.25.5	Transporter of meuropeptides, N-acetylglucosamine anhydrous N-acetylmuramyl peptides, AmpG (Kong et al. 2010). Necessary for induction of ampC, β-lactamase, and ampicillin resistance (Zhang et al. 2010). Amino acyl residues essential for proper mRNA production and for catalytic activity have been identified (Li et al. 2016).	722	78.74	5.2	Cytoplasmic Membrane
Ps09.593	PF07690.21	MFS_1	55.724	0	578	2.A.1.25	The Peptide/Acetyl-Coenzyme A/Drug Transporter (PAT) Family	PAT	2.A.1.25.5	Transporter of meuropeptides, N-acetylglucosamine anhydrous N-acetylmuramyl peptides, AmpG (Kong et al. 2010). Necessary for induction of ampC, β-lactamase, and ampicillin resistance (Zhang et al. 2010). Amino acyl residues essential for proper mRNA production and for catalytic activity have been identified (Li et al. 2016).	516	56.39	9.36	Cytoplasmic Membrane
Ps60.231	PF07690.21	MFS_1	48.007	2.08e-154	452	2.A.1.25	The Peptide/Acetyl-Coenzyme A/Drug Transporter (PAT) Family	PAT	2.A.1.25.5	Transporter of meuropeptides, N-acetylglucosamine anhydrous N-acetylmuramyl peptides, AmpG (Kong et al. 2010). Necessary for induction of ampC, β-lactamase, and ampicillin resistance (Zhang et al. 2010). Amino acyl residues essential for proper mRNA production and for catalytic activity have been identified (Li et al. 2016).	491	54	9.02	Cytoplasmic Membrane
Ra13.2690	PF07690.21	MFS_1	73.006	0	705	2.A.1.25	The Peptide/Acetyl-Coenzyme A/Drug Transporter (PAT) Family	PAT	2.A.1.25.2	Cell wall degradation product (peptides and glycopeptides including N-acetylglucosaminyl β-1,4-anhydro-N-acetyl-muramyl-tri or tetra-peptide) as well as penicillin derivative uptake porter, AmpG (Cheng and Park 2002). The AmpG permease is also required for AmpC beta-lactamase induction (Chahboune et al. 2005; Park and Uehara 2008). AmpG mediates a dynamic relationship between serine beta-lactamas…	492	54.08	9.13	Cytoplasmic Membrane
Se1961.1012	PF07690.21	MFS_1	73.727	0	718	2.A.1.25	The Peptide/Acetyl-Coenzyme A/Drug Transporter (PAT) Family	PAT	2.A.1.25.2	Cell wall degradation product (peptides and glycopeptides including N-acetylglucosaminyl β-1,4-anhydro-N-acetyl-muramyl-tri or tetra-peptide) as well as penicillin derivative uptake porter, AmpG (Cheng and Park 2002). The AmpG permease is also required for AmpC beta-lactamase induction (Chahboune et al. 2005; Park and Uehara 2008). AmpG mediates a dynamic relationship between serine beta-lactamas…	492	54.11	9.3	Cytoplasmic Membrane
Ac58.775	PF12832.12	MFS_1 like family	29.781	3.87e-27	110	2.A.1.27	The Phenyl Propionate Permease (PPP) Family	PPP	2.A.1.27.1	The phenylpropionate porter, HcaT (YfhS) (Díaz et al. 1998).	388	44.05	9.37	Cytoplasmic Membrane
Ps09.3668	PF12832.12	MFS_1 like family	26.703	3.99e-28	113	2.A.1.27	The Phenyl Propionate Permease (PPP) Family	PPP	2.A.1.27.1	The phenylpropionate porter, HcaT (YfhS) (Díaz et al. 1998).	388	42.19	9.35	Cytoplasmic Membrane
Ps60.3986	PF12832.12	MFS_1_like	27.5	1.02e-27	112	2.A.1.27	The Phenyl Propionate Permease (PPP) Family	PPP	2.A.1.27.1	The phenylpropionate porter, HcaT (YfhS) (Díaz et al. 1998).	405	43.92	9.61	Cytoplasmic Membrane
Ra13.1764	PF12832.12	MFS_1_like	66.929	2.33e-176	495	2.A.1.27	The Phenyl Propionate Permease (PPP) Family	PPP	2.A.1.27.1	The phenylpropionate porter, HcaT (YfhS) (Díaz et al. 1998).	386	42.12	9.6	Cytoplasmic Membrane
Se1961.3796	PF12832.12	MFS_1_like	69.761	0	509	2.A.1.27	The Phenyl Propionate Permease (PPP) Family	PPP	2.A.1.27.1	The phenylpropionate porter, HcaT (YfhS) (Díaz et al. 1998).	383	42.03	9.43	Cytoplasmic Membrane
Ps09.6089	PF07690.21	MFS_1	49.242	1.03e-115	344	2.A.1.7	The Fucose: H+ Symporter (FHS) Family	FHS	2.A.1.7.10	The putative glucose porter, GlcP (Rodionov et al., 2010).	424	44.01	9.21	Cytoplasmic Membrane
Ra13.1365	PF07690.21	MFS_1	28.133	2.38e-45	160	2.A.1.7	The Fucose: H+ Symporter (FHS) Family	FHS	2.A.1.7.14	Protein TsgA, also called GutS, YhfC, YhfH. tsgA i(gutS) gene expression is up-regulated by tellurite and selenite (Guzzo and Dubow 2000).	399	43.8	9.41	Cytoplasmic Membrane
Ra13.1368	PF07690.21	MFS_1	29.008	3.5e-47	165	2.A.1.7	The Fucose: H+ Symporter (FHS) Family	FHS	2.A.1.7.14	Protein TsgA, also called GutS, YhfC, YhfH. tsgA i(gutS) gene expression is up-regulated by tellurite and selenite (Guzzo and Dubow 2000).	398	43.34	9.3	Cytoplasmic Membrane
Se1961.548	PF07690.21	MFS_1	39.109	1.66e-89	277	2.A.1.7	The Fucose: H+ Symporter (FHS) Family	FHS	2.A.1.7.1	L-Fucose:H+ symporter. The x-ray structure (3.1Å resolution) with an outward open, amphipathic cavity has been solved. Asp46 and Glu135 can undergo cycles of protonation (Dang et al., 2010).	409	44.6	9.14	Cytoplasmic Membrane
Se1961.4639	PF07690.21	MFS_1	76.142	0	602	2.A.1.7	The Fucose: H+ Symporter (FHS) Family	FHS	2.A.1.7.14	Protein TsgA, also called GutS, YhfC, YhfH. tsgA i(gutS) gene expression is up-regulated by tellurite and selenite (Guzzo and Dubow 2000).	394	43.3	9.24	Cytoplasmic Membrane
Ra13.1452	PF07690.21	MFS_1	71.316	0	552	2.A.1.20	The Sugar Efflux Transporter (SET) Family	SET	2.A.1.20.2	Sugar efflux system, SetB, for lactose and glucose, but not IPTG or galactose (Liu et al. 1999). Overexpression of the gene for SetB allows export of Lacto-N-triose (LNT II) and lacto-N-tetraose (LNT), human milk oligosaccharides (Sugita and Koketsu 2022).	404	43.71	9.36	Cytoplasmic Membrane
Ra13.2214	PF07690.21	MFS_1	67.363	0	535	2.A.1.20	The Sugar Efflux Transporter (SET) Family	SET	2.A.1.20.1	Sugar efflux transporter A, SetA. Exports lactose, glucose, aromatic glucosides and galactosides, cellobiose, maltose, α-methylglucoside and isopropyl β-thiogalactosides (IPTG); amino-glycosides, streptomycin and kanamycin are weakly expelled (Liu et al. 1999). Regulated by SgrR (a transcriptional regulator of sgrS) and SgrS (a small RNA that represses trascription of setA). These two regulatory …	387	42.03	9.25	Cytoplasmic Membrane
Se1961.641	PF07690.21	MFS_1	69.697	0	556	2.A.1.20	The Sugar Efflux Transporter (SET) Family	SET	2.A.1.20.1	Sugar efflux transporter A, SetA. Exports lactose, glucose, aromatic glucosides and galactosides, cellobiose, maltose, α-methylglucoside and isopropyl β-thiogalactosides (IPTG); amino-glycosides, streptomycin and kanamycin are weakly expelled (Liu et al. 1999). Regulated by SgrR (a transcriptional regulator of sgrS) and SgrS (a small RNA that represses trascription of setA). These two regulatory …	401	43.76	9.86	Cytoplasmic Membrane
Se1961.1215	PF07690.21	MFS_1	58.639	1.69e-152	435	2.A.1.20	The Sugar Efflux Transporter (SET) Family	SET	2.A.1.20.1	Sugar efflux transporter A, SetA. Exports lactose, glucose, aromatic glucosides and galactosides, cellobiose, maltose, α-methylglucoside and isopropyl β-thiogalactosides (IPTG); amino-glycosides, streptomycin and kanamycin are weakly expelled (Liu et al. 1999). Regulated by SgrR (a transcriptional regulator of sgrS) and SgrS (a small RNA that represses trascription of setA). These two regulatory …	381	41.84	9.21	Cytoplasmic Membrane
Se1961.3376	PF07690.21	MFS_1	70.918	0	557	2.A.1.20	The Sugar Efflux Transporter (SET) Family	SET	2.A.1.20.2	Sugar efflux system, SetB, for lactose and glucose, but not IPTG or galactose (Liu et al. 1999). Overexpression of the gene for SetB allows export of Lacto-N-triose (LNT II) and lacto-N-tetraose (LNT), human milk oligosaccharides (Sugita and Koketsu 2022).	392	42.55	9.95	Cytoplasmic Membrane
Ps09.2217	PF07690.21	MFS_1	62.222	5.05e-156	446	2.A.1.38	The Enterobactin (Siderophore) Exporter (EntS) Family	EntS	2.A.1.38.3	Enterobactin exporter, EntS (Crouch et al., 2008) (probably orthologous to 2.A.1.38.1).	411	42.45	10.8	Cytoplasmic Membrane
Ps09.4037	PF07690.21	MFS_1	29.261	4.08e-25	105	2.A.1.38	The Enterobactin (Siderophore) Exporter (EntS) Family	EntS	2.A.1.38.2	The putative siderophore exporter (DUF 894; Pfam 05977), VabS	410	43.78	10.12	Cytoplasmic Membrane
Ps60.3310	PF05977.18	MFS_3	28.771	4.99e-27	111	2.A.1.38	The Enterobactin (Siderophore) Exporter (EntS) Family	EntS	2.A.1.38.2	The putative siderophore exporter (DUF 894; Pfam 05977), VabS	412	44.07	10.06	Cytoplasmic Membrane
Se1961.3577	PF07690.21	MFS_1	66.753	5.13e-157	449	2.A.1.38	The Enterobactin (Siderophore) Exporter (EntS) Family	EntS	2.A.1.38.1	The enterobactin (siderophore) exporter, EntS or YbdA (Bleuel et al., 2005). May also export arabinose but not xylose (Koita and Rao 2012).	422	44.01	10.36	Cytoplasmic Membrane
Ps09.3931	PF07690.21	MFS_1	58.168	1.14e-152	437	2.A.1.35	The Fosmidomycin Resistance (Fsr) Family	Fsr	2.A.1.35.1	The fosmidomycin resistance (Fsr) protein (confers fosmidomycin, trimethoprim and carbonylcyanide m-chlorophenylhydrazone (CCCP) resistance) (Fujisaki et al. 1996).	405	43.03	9.73	Cytoplasmic Membrane
Ps60.1938	PF07690.21	MFS_1	58.333	4.05e-156	446	2.A.1.35	The Fosmidomycin Resistance (Fsr) Family	Fsr	2.A.1.35.1	The fosmidomycin resistance (Fsr) protein (confers fosmidomycin, trimethoprim and carbonylcyanide m-chlorophenylhydrazone (CCCP) resistance) (Fujisaki et al. 1996).	403	43.08	9.66	Cytoplasmic Membrane
Ra13.2744	PF07690.21	MFS_1	76.744	0	567	2.A.1.35	The Fosmidomycin Resistance (Fsr) Family	Fsr	2.A.1.35.1	The fosmidomycin resistance (Fsr) protein (confers fosmidomycin, trimethoprim and carbonylcyanide m-chlorophenylhydrazone (CCCP) resistance) (Fujisaki et al. 1996).	405	43.31	9.75	Cytoplasmic Membrane
Se1961.1072	PF07690.21	MFS_1	79.612	0	588	2.A.1.35	The Fosmidomycin Resistance (Fsr) Family	Fsr	2.A.1.35.2	The cationic microbial peptide resistance (RosA) protein	406	43.21	9.6	Cytoplasmic Membrane
Ac58.489	PF07690.21	MFS_1	35.309	7.74e-63	219	2.A.1.42	The Lysophospholipid Transporter (LplT) Family	FAP	2.A.1.42.2	The lysophospholipid transporter-2-acyl glycerophosphoethanolamine acyl transferase/acyl ACP synthetase (LplT-Pls-ACS) fusion protein (Harvat et al., 2005).	439	48.55	9.53	Cytoplasmic Membrane
Ra13.4698	PF07690.21	MFS_1	74.5	0	558	2.A.1.42	The Lysophospholipid Transporter (LplT) Family	FAP	2.A.1.42.1	The lysophospholipid (LPL) transporter, LplT (Harvat et al., 2005). Substrates include lyso-PE, lyso-cardiolipin, diacylcardiolipin, fully-deacylated cardiolipin and lyso-phosphatidylglycerol, but not lysophosphatidylcholine, lysophosphatidic acid or phosphatidic acid (Lin et al. 2016). Reacylation by acyltransferase/acyl-acyl _x000D_ carrier protein synthetase then occurs on the inner leaflet of…	402	41.96	9.77	Cytoplasmic Membrane
Se1961.4012	PF07690.21	MFS_1	77.273	0	582	2.A.1.42	The Lysophospholipid Transporter (LplT) Family	FAP	2.A.1.42.1	The lysophospholipid (LPL) transporter, LplT (Harvat et al., 2005). Substrates include lyso-PE, lyso-cardiolipin, diacylcardiolipin, fully-deacylated cardiolipin and lyso-phosphatidylglycerol, but not lysophosphatidylcholine, lysophosphatidic acid or phosphatidic acid (Lin et al. 2016). Reacylation by acyltransferase/acyl-acyl _x000D_ carrier protein synthetase then occurs on the inner leaflet of…	398	41.58	9.56	Cytoplasmic Membrane
Ac58.1546	PF07690.21	MFS_1	25.123	7.48e-26	108	2.A.1.49	The Endosomal Spinster (Spinster) Family	Spinster	2.A.1.49.7	Bacterial Spinster homologue; possible sphingosine-1-phosphate transporter (by similarity only).	479	52.14	8.8	Cytoplasmic Membrane
Ps09.1429	PF07690.21	MFS_1	30.829	6.47e-39	145	2.A.1.49	The Endosomal Spinster (Spinster) Family	Spinster	2.A.1.49.7	Bacterial Spinster homologue; possible sphingosine-1-phosphate transporter (by similarity only).	449	48.41	9.6	Cytoplasmic Membrane
Ps60.1441	PF07690.21	MFS_1	31.316	3.32e-42	154	2.A.1.49	The Endosomal Spinster (Spinster) Family	Spinster	2.A.1.49.7	Bacterial Spinster homologue; possible sphingosine-1-phosphate transporter (by similarity only).	448	48.76	9.58	Cytoplasmic Membrane
Ac58.1917	PF07690.21	MFS_1	48.485	4.87e-122	360	2.A.1.82	The Plant Copper Uptake Porter (Pl-Cu-UP)	Pl-Cu-UP	2.A.1.82.4	Niacin uptake porter NiaP (Jeanguenin et al. 2012)	439	48.35	8.98	Cytoplasmic Membrane
Ps09.2962	PF07690.21	MFS_1	32.5	1.09e-72	234	2.A.1.82	The Plant Copper Uptake Porter (Pl-Cu-UP)	Pl-Cu-UP	2.A.1.82.4	Niacin uptake porter NiaP (Jeanguenin et al. 2012)	457	49.54	9.23	Cytoplasmic Membrane
Ps60.5430	PF07690.21	MFS_1	31.591	2.28e-75	241	2.A.1.82	The Plant Copper Uptake Porter (Pl-Cu-UP)	Pl-Cu-UP	2.A.1.82.4	Niacin uptake porter NiaP (Jeanguenin et al. 2012)	456	49.67	9.09	Cytoplasmic Membrane
Ps09.3786	PF05977.18	MFS_3	50.663	1.06e-106	320	2.A.1.30	The Putative Abietane Diterpenoid Transporter (ADT) Family	ADT	2.A.1.30.2	Uncharacterized MFS transporter of 410 aas and 12 TMSs.	417	44.46	10.26	Cytoplasmic Membrane
Ra13.3747	PF05977.18	MFS_3	28.571	3.87e-18	85.5	2.A.1.30	The Putative Abietane Diterpenoid Transporter (ADT) Family	ADT	2.A.1.30.2	Uncharacterized MFS transporter of 410 aas and 12 TMSs.	413	43.89	9.82	Cytoplasmic Membrane
Se1961.3327	PF05977.18	MFS_3	41.618	1.89e-117	357	2.A.1.30	The Putative Abietane Diterpenoid Transporter (ADT) Family	ADT	2.A.1.30.3	Enterobactin exporter, EntS (gene, tetv1) of 549 aas and 12 TMSs.	541	58.07	9.09	Cytoplasmic Membrane
Ps60.2526	PF06779.19	MFS_4	63.056	9.05e-141	406	2.A.1.51	The Uncharacterized Major Facilitator-7 (UMF7) Family	UMF7	2.A.1.51.4	Uncharacterized MFS permease	392	40.91	10	Cytoplasmic Membrane
Ra13.1356	PF06779.19	MFS_4	44.875	2.96e-77	243	2.A.1.51	The Uncharacterized Major Facilitator-7 (UMF7) Family	UMF7	2.A.1.51.4	Uncharacterized MFS permease	375	39.84	9.81	Cytoplasmic Membrane
Se1961.1576	PF06779.19	MFS_4	48.179	4.81e-85	263	2.A.1.51	The Uncharacterized Major Facilitator-7 (UMF7) Family	UMF7	2.A.1.51.4	Uncharacterized MFS permease	385	40.61	10.26	Cytoplasmic Membrane
Ps60.4893	PF07690.21	MFS_1	60.256	1.39e-125	367	2.A.1.67	The Uncharacterized Major Facilitator-16 (UMF16) Family	UMF16	2.A.1.67.6	MfsB (Smlt0548) (B2FL18) of 404 aas and 12 TMSs in a 6 + 6 TMS arrangement. Its function is not known (Boonyakanog et al. 2022).	390	40.43	9.21	Cytoplasmic Membrane
Se1961.2480	PF07690.21	MFS_1	49.75	1.8e-93	286	2.A.1.67	The Uncharacterized Major Facilitator-16 (UMF16) Family	UMF16	2.A.1.67.6	MfsB (Smlt0548) (B2FL18) of 404 aas and 12 TMSs in a 6 + 6 TMS arrangement. Its function is not known (Boonyakanog et al. 2022).	402	41.74	10.53	Cytoplasmic Membrane
Se1961.3121	PF07690.21	MFS_1	30.513	8.03e-47	164	2.A.1.67	The Uncharacterized Major Facilitator-16 (UMF16) Family	UMF16	2.A.1.67.1	MFS permease of unknown function (second half distantly resembles the first half of 2.A.1.41.3/e value of 0.001)	408	42.81	8.51	Cytoplasmic Membrane
Ra13.292	PF07690.21	MFS_1	75.311	0	731	2.A.1.12	The Sialate:H+ Symporter (SHS) Family	SHS	2.A.1.12.1	The sialic acid porter, NanT, of 496 aas and 14 TMSs. N-acetylneuraminic acid (Neu5Ac) serves as a sole source of carbon and _x000D_ nitrogen for E. coli. It is a mucus-derived carbon source in the _x000D_ mammalian gut. NanT can also take up and allow efficient growth on the related sialic acids, _x000D_ N-glycolylneuraminic acid (Neu5Gc) and _x000D_ 3-keto-3-deoxy-d-glycero-d-galactonononic aci…	509	55.15	9.4	Cytoplasmic Membrane
Ra13.4880	PF07690.21	MFS_1	35.613	8.47e-81	257	2.A.1.12	The Sialate:H+ Symporter (SHS) Family	SHS	2.A.1.12.3	Jen2 of 513 aas and 12 TMSs. It is a dicarboxylic acid (succinate, malate, fumarate) uptake porter, and is subject to catabolite repression by glucose. It is induced during infection, being upregulated following the phagocytosis of C. albicans cells by neutrophils and macrophages. It may be important during early stages of virulence (Vieira et al. 2010). In the acid-tolerant yeast, Pichia kudriav…	412	44.66	9.49	Cytoplasmic Membrane
Se1961.4794	PF07690.21	MFS_1	36.165	9.56e-83	262	2.A.1.12	The Sialate:H+ Symporter (SHS) Family	SHS	2.A.1.12.3	Jen2 of 513 aas and 12 TMSs. It is a dicarboxylic acid (succinate, malate, fumarate) uptake porter, and is subject to catabolite repression by glucose. It is induced during infection, being upregulated following the phagocytosis of C. albicans cells by neutrophils and macrophages. It may be important during early stages of virulence (Vieira et al. 2010). In the acid-tolerant yeast, Pichia kudriav…	410	44.18	9.11	Cytoplasmic Membrane
Ps09.5992	PF07690.21	MFS_1	74.462	0	526	2.A.1.21	The Drug:H+ Antiporter-3 (12 Spanner) (DHA3) Family	DHA3	2.A.1.21.20	Unidentified Major Facilitator	413	44.78	9.23	Cytoplasmic Membrane
Ps60.1906	PF07690.21	MFS_1	73.143	0	514	2.A.1.21	The Drug:H+ Antiporter-3 (12 Spanner) (DHA3) Family	DHA3	2.A.1.21.20	Unidentified Major Facilitator	399	43.04	9.14	Cytoplasmic Membrane
Ra13.3290	PF07690.21	MFS_1	32.768	5.49e-36	135	2.A.1.21	The Drug:H+ Antiporter-3 (12 Spanner) (DHA3) Family	DHA3	2.A.1.21.20	Unidentified Major Facilitator	412	44.53	9.56	Cytoplasmic Membrane
Ps09.2051	PF07690.21	MFS_1	40.506	1.75e-71	228	2.A.1.70	The Arsenite/Antimonite Exporter (ArsK) Family	UMP18	2.A.1.70.8	Uncharacterized MFS porter of 397 aas and 12 TMSs, annotated in Uniprot as ArSe1961. The encoding gene is next to genes encoding ArsH (Q1LRL2), an NADPH-dependent FMN reductase, ArsC1, an arsenate reductase (Q1LRL1) and an arsenite efflux pump, ArsB or Acr3 of 10 TMSs (ArsB; Q1LRL0; ACR family, TC# 2.A.59). This MFS family shows greatest similarity with families 2.A.1.11 and 2.A.1.13, both which …	391	40.14	11.18	Cytoplasmic Membrane
Se1961.2584	PF07690.21	MFS_1	30.233	6.58e-38	140	2.A.1.70	The Arsenite/Antimonite Exporter (ArsK) Family	UMP18	2.A.1.70.8	Uncharacterized MFS porter of 397 aas and 12 TMSs, annotated in Uniprot as ArSe1961. The encoding gene is next to genes encoding ArsH (Q1LRL2), an NADPH-dependent FMN reductase, ArsC1, an arsenate reductase (Q1LRL1) and an arsenite efflux pump, ArsB or Acr3 of 10 TMSs (ArsB; Q1LRL0; ACR family, TC# 2.A.59). This MFS family shows greatest similarity with families 2.A.1.11 and 2.A.1.13, both which …	408	42.77	9	Cytoplasmic Membrane
Ps09.2058	PF07690.21	MFS_1	38.444	3.25e-103	313	2.A.1.18	The Polyol Porter (PP) Family	PP	2.A.1.18.3	Alpha-ketoglutarate permease of 435 aas and 12 TMSs (Gomez and Cutting 1997).	448	48.72	9.82	Cytoplasmic Membrane
Ra13.116	PF07690.21	MFS_1	65.366	0	559	2.A.1.18	The Polyol Porter (PP) Family	PP	2.A.1.18.1	D-Arabinitol:H+ symporter of 425 aas and 12 TMSs, DalT (Heuel et al. 1997; Heuel et al. 1998).	431	47.5	9.47	Cytoplasmic Membrane
Ps09.3766	PF07690.21	MFS_1	32.527	2.79e-41	149	2.A.1.68	The Glucose Transporter (GT) Family	GT	2.A.1.68.2	MFS porter of 409 aas	394	40.82	10.07	Cytoplasmic Membrane
Ps09.5576	PF07690.21	MFS_1	26.075	2.58e-22	97.4	2.A.1.68	The Glucose Transporter (GT) Family	GT	2.A.1.68.2	MFS porter of 409 aas	411	43.64	9.25	Cytoplasmic Membrane
Ra13.2910	PF07690.21	MFS_1	78.095	0	669	2.A.1.52	The Glycerophosphodiester Uptake (GlpU) Family	GlpU	2.A.1.52.2	YqcE putative transporter	429	47.1	9.25	Cytoplasmic Membrane
Se1961.3737	PF07690.21	MFS_1	76.485	0	658	2.A.1.52	The Glycerophosphodiester Uptake (GlpU) Family	GlpU	2.A.1.52.1	MFS permease, YihN, of 423 aas and 11 TMSs. It may transport aromatic fluorophores (fluorescent dyes) (Salcedo-Sora et al. 2021).	421	45.61	8.97	Cytoplasmic Membrane
Ac58.2734	PF07690.21	MFS_1	34.606	4.29e-59	198	2.A.1.57	The Ferripyochelin Transporter (FptX) Family	FptX	2.A.1.57.2	The ferric rhizbactin 1021 uptake porter, RhtX (Cuív et al. 2004).	411	45.43	9.56	Cytoplasmic Membrane
Ps09.1430	PF07690.21	MFS_1	27.273	4.26e-07	51.2	2.A.1.73	The Unidentified Major Facilitator-21 (UMF21) Family	UMP21	2.A.1.73.3	MFS_1, MilK of 442 aas.	400	42.42	9.3	Cytoplasmic Membrane
Ra13.5774	PF07690.21	MFS_1	24.02	2.09e-10	61.6	2.A.1.62	The Uncharacterized Major Facilitator-11 (UMF11) Family	UMF11	2.A.1.62.4	Uncharacterized protein of 406 aas and 12 TMSs. Gives an alignment with a ferroportin homolog, 2.A.100.2.1 including almost all of both proteins with a TC BLAST score of e-12.	404	43.97	9.3	Cytoplasmic Membrane
Se1961.4042	PF07690.21	MFS_1	33.577	1.23e-50	176	2.A.1.45	The 2,4-diacetylphloroglucinol (PHL) Exporter (PHL-E) Family	PHL-E	2.A.1.45.1	The 2,4-diacetylphloroglucinol resistance/general stress porter, PhlE (Abbas et al., 2004)	421	45.03	9.16	Cytoplasmic Membrane
Ac58 = Acinetobacter sp. ChDrLvgB58; Ps09 = Pseudomonas sp. ChDrLvgB09; Ps60 = Pseudomonas carnis ChDrAdgB60; Ra13 = Rahnella contaminans ChDrAdgB13; Se1961 = Serratia sp. CDBB-1961

## Sheet: MATE
Supplemental Table 4.3. TCDB classification and subcelullar description of MATE transporter families in bacterial strains
Qseqid	TCDB Classification										Physicochemical features
	Accession	Target name	Pident	Evalue	Bitscore	Family	Description	Abbreviation	Subfamily	Description	Length (aa)	Molecular weight (kDa)	Isoelectric point	Subcellular localization
Ac58.1967	PF01554.23	MatE	42.391	3.3e-124	369	2.A.66.1	The Multi Antimicrobial Extrusion (MATE) Family	MATE	2.A.66.1.25	Probable multidrug resistance protein YoeA	454	49.05	9.42	Cytoplasmic Membrane
Ps09.5426	PF01554.23	MatE	41.124	4.31e-115	345	2.A.66.1	The Multi Antimicrobial Extrusion (MATE) Family	MATE	2.A.66.1.25	Probable multidrug resistance protein YoeA	451	48.17	9.99	Cytoplasmic Membrane
Ps60.4895	PF01554.23	MatE	41.41	8.48e-117	349	2.A.66.1	The Multi Antimicrobial Extrusion (MATE) Family	MATE	2.A.66.1.25	Probable multidrug resistance protein YoeA	451	48.28	9.82	Cytoplasmic Membrane
Ps09.2922	PF01554.23	MatE	45.413	1.88e-91	284	2.A.66.1	The Multi Antimicrobial Extrusion (MATE) Family	MATE	2.A.66.1.4	DNA damage-inducible protein F, DinF. Protects against oxidative stress and bile salts, possibly by pumping relevant compounds out of the cytoplasm (Rodríguez-Beltrán et al. 2012).	445	47.81	10.88	Cytoplasmic Membrane
Ps60.1518	PF01554.23	MatE	44.393	1.71e-85	268	2.A.66.1	The Multi Antimicrobial Extrusion (MATE) Family	MATE	2.A.66.1.4	DNA damage-inducible protein F, DinF. Protects against oxidative stress and bile salts, possibly by pumping relevant compounds out of the cytoplasm (Rodríguez-Beltrán et al. 2012).	448	48.52	10.35	Cytoplasmic Membrane
Se1961.4511	PF01554.23	MatE	75.399	0	597	2.A.66.1	The Multi Antimicrobial Extrusion (MATE) Family	MATE	2.A.66.1.4	DNA damage-inducible protein F, DinF. Protects against oxidative stress and bile salts, possibly by pumping relevant compounds out of the cytoplasm (Rodríguez-Beltrán et al. 2012).	448	48.47	9.9	Cytoplasmic Membrane
Ps09.4303	PF01554.23	MatE	70.264	0	619	2.A.66.1	The Multi Antimicrobial Extrusion (MATE) Family	MATE	2.A.66.1.12	Drug:H+ antiporter (benzalkonium chloride, fluoroquinolone, ethidium bromide, acriflavin, tetraphenylphosphonium chloride efflux pump), PmpM (He et al., 2004)	457	48.34	10.12	Cytoplasmic Membrane
Ps60.3537	PF01554.23	MatE	68.398	0	626	2.A.66.1	The Multi Antimicrobial Extrusion (MATE) Family	MATE	2.A.66.1.12	Drug:H+ antiporter (benzalkonium chloride, fluoroquinolone, ethidium bromide, acriflavin, tetraphenylphosphonium chloride efflux pump), PmpM (He et al., 2004)	464	49.32	9.5	Cytoplasmic Membrane
Ra13.1196	PF01554.23	MatE	78.043	0	735	2.A.66.1	The Multi Antimicrobial Extrusion (MATE) Family	MATE	2.A.66.1.22	Quinolone:H+antiporter, EmmdR. Substates include benzalkonium chloride, norfloxacin, ciprofloxacin, levofloxacin, ethidium bromide, acriflavine, rhodamine 6G and trimethoprim.	476	52.11	9.92	Cytoplasmic Membrane
Se1961.3216	PF01554.23	MatE	83.624	0	778	2.A.66.1	The Multi Antimicrobial Extrusion (MATE) Family	MATE	2.A.66.1.22	Quinolone:H+antiporter, EmmdR. Substates include benzalkonium chloride, norfloxacin, ciprofloxacin, levofloxacin, ethidium bromide, acriflavine, rhodamine 6G and trimethoprim.	483	52.26	10.13	Cytoplasmic Membrane
Ra13.55	PF01554.23	MatE	70.897	0	642	2.A.66.1	The Multi Antimicrobial Extrusion (MATE) Family	MATE	2.A.66.1.3	Multidrug-resistance efflux pump, NorM (MdtK, NorE or YdhE) (Nishino and Yamaguchi 2001). Exports chloramphenicol, norfloxacin, enoxacin, phosphomycin, doxorubicin, trimethoprim, ethidium, deoxycholate, etc (Long et al., 2008). May also export signals for cell-cell communication (Yang et al., 2006).	457	49.53	9.37	Cytoplasmic Membrane
Se1961.2209	PF01554.23	MatE	76.419	0	695	2.A.66.1	The Multi Antimicrobial Extrusion (MATE) Family	MATE	2.A.66.1.3	Multidrug-resistance efflux pump, NorM (MdtK, NorE or YdhE) (Nishino and Yamaguchi 2001). Exports chloramphenicol, norfloxacin, enoxacin, phosphomycin, doxorubicin, trimethoprim, ethidium, deoxycholate, etc (Long et al., 2008). May also export signals for cell-cell communication (Yang et al., 2006).	458	49.37	9.53	Cytoplasmic Membrane
Ps09.1636	PF01554.23	MatE	37.813	1.22e-70	231	2.A.66.1	The Multi Antimicrobial Extrusion (MATE) Family	MATE	2.A.66.1.9	Drug (norfloxacin, polymyxin B) resistance efflux pump, NorM, of 462 aas and 12 TMSs.	478	49.8	9.71	Cytoplasmic Membrane
Ps60.1064	PF01554.23	MatE	38.902	3.22e-78	250	2.A.66.1	The Multi Antimicrobial Extrusion (MATE) Family	MATE	2.A.66.1.9	Drug (norfloxacin, polymyxin B) resistance efflux pump, NorM, of 462 aas and 12 TMSs.	465	49.49	8.73	Cytoplasmic Membrane
Ac58.1754	PF01554.23	MatE	73.991	0	667	2.A.66.1	The Multi Antimicrobial Extrusion (MATE) Family	MATE	2.A.66.1.21	H+-coupled multidrug efflux pump, AbeM (most like 2.A.66.1.2, NorM of Vibrio cholerae) (Su et al., 2005). Exports norfloxacin, ciprofloxacin, DAPI, acriflavin, Hoechst 33342, daunorubicin, doxorubicin, and ethidium (Su et al., 2005) as well as carbapenem (AlQumaizi et al. 2022).	452	49.17	9.36	Cytoplasmic Membrane
Ps09.3150	PF01554.23	MatE	28.481	1.09e-13	72.4	2.A.66.1	The Multi Antimicrobial Extrusion (MATE) Family	MATE	2.A.66.1.29	MATE exporter protein	442	46.61	10.96	Cytoplasmic Membrane
Ac58.187	PF01554.23	MatE	36.17	6.85e-76	241	2.A.66.1	The Multi Antimicrobial Extrusion (MATE) Family	MATE	2.A.66.1.31	Ciprofloxacin efflux pump, AbeM4 (Eijkelkamp et al. 2011).	390	43.77	8.37	Cytoplasmic Membrane
Ac58 = Acinetobacter sp. ChDrLvgB58; Ps09 = Pseudomonas sp. ChDrLvgB09; Ps60 = Pseudomonas carnis ChDrAdgB60; Ra13 = Rahnella contaminans ChDrAdgB13; Se1961 = Serratia sp. CDBB-1961

## Sheet: RND
Supplemental Table 4.4. TCDB classification and subcelullar description of RND transporter families in bacterial strains
Qseqid	TCDB Classification										Physicochemical features
	Accession	Target name	Pident	Evalue	Bitscore	Subfamily	Description	Abbreviation	System	Description	Length (aa)	Molecular weight (kDa)	Isoelectric point	Subcellular localization
Ac58.35	PF00873.24	AcrB/AcrD/AcrF family	56.062	0	1189	2.A.6.2	The (Largely Gram-negative Bacterial) Hydrophobe/Amphiphile Efflux-1 (HAE1) Family	HAE1	2.A.6.2.4	The multidrug resistance pump, AdeDE (exports amikacin, ceftazidime, chloramphenicol, ciprofloxacin, erythromycin, ethidium bromide, meropenem, rifampin, and tetracycline) (Chau et al., 2004).	1031	113.088	5.96743	Cytoplasmic Membrane
Ac58.36	PF00873.24	AcrB/AcrD/AcrF family	50.508	0	574	2.A.6.2	The (Largely Gram-negative Bacterial) Hydrophobe/Amphiphile Efflux-1 (HAE1) Family	HAE1	2.A.6.2.4	The multidrug resistance pump, AdeDE (exports amikacin, ceftazidime, chloramphenicol, ciprofloxacin, erythromycin, ethidium bromide, meropenem, rifampin, and tetracycline) (Chau et al., 2004).	586	64.5077	6.43654	Cytoplasmic Membrane
Ac58.37	PF00873.24	AcrB/AcrD/AcrF family	43.119	9.39e-120	373	2.A.6.2	The (Largely Gram-negative Bacterial) Hydrophobe/Amphiphile Efflux-1 (HAE1) Family	HAE1	2.A.6.2.4	The multidrug resistance pump, AdeDE (exports amikacin, ceftazidime, chloramphenicol, ciprofloxacin, erythromycin, ethidium bromide, meropenem, rifampin, and tetracycline) (Chau et al., 2004).	450	49.7285	5.88367	Cytoplasmic Membrane
Ac58.2053	PF00873.24	AcrB/AcrD/AcrF family	65.739	0	1394	2.A.6.2	The (Largely Gram-negative Bacterial) Hydrophobe/Amphiphile Efflux-1 (HAE1) Family	HAE1	2.A.6.2.17	Multidrug efflux pump, MexK (exports fluoroquinolones, macrolides, chloramphenicol; biocides, and triclosan [with MexJ but without OprM] as well as tetracycline, erythromycin [requiring both MexJ and OprM]; Chuanchuen et al., 2002). Can function with OpmH (BAC24099) instead of OprM (Poole, 2008).	1045	115.879	8.45616	Cytoplasmic Membrane
Ac58.2850	PF00873.24	AcrB/AcrD/AcrF family	84.042	0	1863	2.A.6.2	The (Largely Gram-negative Bacterial) Hydrophobe/Amphiphile Efflux-1 (HAE1) Family	HAE1	2.A.6.2.29	The AdeIJK MDR pump (contributes to resistance to β-lactams, chloramphenicol, tetracycline, erythromycin, lincosamides, fluoroquinolines, fusidic acid, tigecycline, novobiocin, rifampin, trimethoprim, acridine, safranin, pyronine, triclosan and sodium dodecyl sulfate) (Damier-Piolle et al., 2008; Fernando et al. 2014)	1058	114.221	5.05897	Cytoplasmic Membrane
Ps60.479	PF00873.24	AcrB/AcrD/AcrF family	71.471	0	1464	2.A.6.2	The (Largely Gram-negative Bacterial) Hydrophobe/Amphiphile Efflux-1 (HAE1) Family	HAE1	2.A.6.2.27	The Triclosan resistance efflux pump TriABC-OpmH (the only known RND pump requiring two MFPs) (Mima et al., 2007)	1016	111.994	6.61011	Cytoplasmic Membrane
Ps60.752	PF00873.24	AcrB/AcrD/AcrF family	82.775	0	1766	2.A.6.2	The (Largely Gram-negative Bacterial) Hydrophobe/Amphiphile Efflux-1 (HAE1) Family	HAE1	2.A.6.2.33	Multidrug efflux pump, MexVW-OprM (exports fluoroquinolones, macrolides, chloramphenicol, tetracycline, erythromycin, ethidium bromide and acriflavine, and elevated ethidium bromide extrusion was observed (Li et al. 2003). MexAB-OprM and MexVW-OprM were both expressed at increased levels in the presence of elevated Ca2+ (Khanam et al. 2017).	1007	109.937	4.76821	Cytoplasmic Membrane
Ps60.1345	PF00873.24	AcrB/AcrD/AcrF family	82.468	0	1702	2.A.6.2	The (Largely Gram-negative Bacterial) Hydrophobe/Amphiphile Efflux-1 (HAE1) Family	HAE1	2.A.6.2.18	The polycyclic aromatic hydrocarbon (phenanthrene; anthacene; fluoranthene)/drug (chloramphenicol; nalidixic acid) exporter, EmhABC (Hearn et al., 2003; 2006)	1057	113.779	6.13728	Cytoplasmic Membrane
Ps60.1467	PF00873.24	AcrB/AcrD/AcrF family	81.611	0	1767	2.A.6.2	The (Largely Gram-negative Bacterial) Hydrophobe/Amphiphile Efflux-1 (HAE1) Family	HAE1	2.A.6.2.35	Multidrug efflux pump, MexMN-OprM; exports chloramphenicol (Poole, 2008)	1033	109.799	6.60748	Cytoplasmic Membrane
Ps60.2729	PF00873.24	AcrB/AcrD/AcrF family	58.807	0	1119	2.A.6.2	The (Largely Gram-negative Bacterial) Hydrophobe/Amphiphile Efflux-1 (HAE1) Family	HAE1	2.A.6.2.6	Multiple drug; N-(3-oxododecanoyl)-L-homoserine lactone autoinducer efflux pump, MexB (functions with MexA (an MFP, 8.A.1) and OprM (an OMF, 1.B.17; see 2.A.6.2.21). All three interact with each other. MexA promotes assembly and stability of the complex (Nehme and Poole, 2007)). Exports β-lactams, fluoroquinolones, tetracycline, macrolides, chloramphenicol, biocides, and a toxic indole compound, …	1047	113.165	6.96891	Cytoplasmic Membrane
Ps60.2730	PF00873.24	AcrB/AcrD/AcrF family	71.596	0	1402	2.A.6.2	The (Largely Gram-negative Bacterial) Hydrophobe/Amphiphile Efflux-1 (HAE1) Family	HAE1	2.A.6.2.18	The polycyclic aromatic hydrocarbon (phenanthrene; anthacene; fluoranthene)/drug (chloramphenicol; nalidixic acid) exporter, EmhABC (Hearn et al., 2003; 2006)	1050	113.187	6.46754	Cytoplasmic Membrane
Ps60.2761	PF00873.24	AcrB/AcrD/AcrF family	66.206	0	1368	2.A.6.2	The (Largely Gram-negative Bacterial) Hydrophobe/Amphiphile Efflux-1 (HAE1) Family	HAE1	2.A.6.2.12	Heteromeric multidrug/detergent resistance protein YegM/YegN/YegO (MdtA/MdtB/MdtC) (Nishino and Yamaguchi 2001). Exports nalidixic acid, norfloxacin, cloxicillin, enoxacin, kanamycin, benzalkonium, bile salts, SDS and deoxycholate. It forms a complex with MdtA (YegM) (an MFP, TC# 8.A.1.6.2). Drug resistance depends on the simultaneous presence of all three proteins (Baranova and Nikaido, 2002). (…	1035	111.296	7.38719	Cytoplasmic Membrane
Ps60.2860	PF00873.24	AcrB/AcrD/AcrF family	86.053	0	1732	2.A.6.2	The (Largely Gram-negative Bacterial) Hydrophobe/Amphiphile Efflux-1 (HAE1) Family	HAE1	2.A.6.2.12	Heteromeric multidrug/detergent resistance protein YegM/YegN/YegO (MdtA/MdtB/MdtC) (Nishino and Yamaguchi 2001). Exports nalidixic acid, norfloxacin, cloxicillin, enoxacin, kanamycin, benzalkonium, bile salts, SDS and deoxycholate. It forms a complex with MdtA (YegM) (an MFP, TC# 8.A.1.6.2). Drug resistance depends on the simultaneous presence of all three proteins (Baranova and Nikaido, 2002). (…	1065	114.205	5.19009	Cytoplasmic Membrane
Ps60.2916	PF00873.24	AcrB/AcrD/AcrF family	43.193	0	790	2.A.6.2	The (Largely Gram-negative Bacterial) Hydrophobe/Amphiphile Efflux-1 (HAE1) Family	HAE1	2.A.6.2.39	THe MuxABC-OpmB multidrug (aztreonam, macrolides, novobiocin and tetracycline) resistance efflux pump complex (with two RND-type proteins (MuxB and MuxC)), both required for activity (Mima et al., 2009). Linking small antimicrobial peptides (AMPs) covalently to siderophores forms a new class of Trojan Horse antibiotics, with P1-DFP and P1-DFX being the most potent conjugates that kill P. aerugnio…	1026	109.806	6.35898	Cytoplasmic Membrane
Ps60.3007	PF00873.24	AcrB/AcrD/AcrF family	34.035	2.61e-126	404	2.A.6.2	The (Largely Gram-negative Bacterial) Hydrophobe/Amphiphile Efflux-1 (HAE1) Family	HAE1	2.A.6.2.39	THe MuxABC-OpmB multidrug (aztreonam, macrolides, novobiocin and tetracycline) resistance efflux pump complex (with two RND-type proteins (MuxB and MuxC)), both required for activity (Mima et al., 2009). Linking small antimicrobial peptides (AMPs) covalently to siderophores forms a new class of Trojan Horse antibiotics, with P1-DFP and P1-DFX being the most potent conjugates that kill P. aerugnio…	1057	113.849	6.65807	Cytoplasmic Membrane
Ps60.3008	PF00873.24	AcrB/AcrD/AcrF family	30.081	1.66e-35	133	2.A.6.2	The (Largely Gram-negative Bacterial) Hydrophobe/Amphiphile Efflux-1 (HAE1) Family	HAE1	2.A.6.2.12	Heteromeric multidrug/detergent resistance protein YegM/YegN/YegO (MdtA/MdtB/MdtC) (Nishino and Yamaguchi 2001). Exports nalidixic acid, norfloxacin, cloxicillin, enoxacin, kanamycin, benzalkonium, bile salts, SDS and deoxycholate. It forms a complex with MdtA (YegM) (an MFP, TC# 8.A.1.6.2). Drug resistance depends on the simultaneous presence of all three proteins (Baranova and Nikaido, 2002). (…	1035	112.153	7.78452	Cytoplasmic Membrane
Ps60.5222	PF00873.24	AcrB/AcrD/AcrF family	77.811	0	1600	2.A.6.2	The (Largely Gram-negative Bacterial) Hydrophobe/Amphiphile Efflux-1 (HAE1) Family	HAE1	2.A.6.2.18	The polycyclic aromatic hydrocarbon (phenanthrene; anthacene; fluoranthene)/drug (chloramphenicol; nalidixic acid) exporter, EmhABC (Hearn et al., 2003; 2006)	1049	112.512	6.60374	Cytoplasmic Membrane
Ps09.144	PF00873.24	AcrB/AcrD/AcrF family	77.067	0	1599	2.A.6.2	The (Largely Gram-negative Bacterial) Hydrophobe/Amphiphile Efflux-1 (HAE1) Family	HAE1	2.A.6.2.24	The multidrug (aminoglycosides (e.g., streptomycin, gentamycin, neomycin, tobramycin, kanamycin and spectinomycin) and macrolides (e.g., erythromycin and clarithromycin, but not lincosamide and clindamycin)) efflux pump, AmrAB-OprA (Moore et al., 1999)	1044	111.517	6.65923	Cytoplasmic Membrane
Ps09.604	PF00873.24	AcrB/AcrD/AcrF family	81.773	0	1643	2.A.6.2	The (Largely Gram-negative Bacterial) Hydrophobe/Amphiphile Efflux-1 (HAE1) Family	HAE1	2.A.6.2.39	THe MuxABC-OpmB multidrug (aztreonam, macrolides, novobiocin and tetracycline) resistance efflux pump complex (with two RND-type proteins (MuxB and MuxC)), both required for activity (Mima et al., 2009). Linking small antimicrobial peptides (AMPs) covalently to siderophores forms a new class of Trojan Horse antibiotics, with P1-DFP and P1-DFX being the most potent conjugates that kill P. aerugnio…	1024	109.425	5.30492	Cytoplasmic Membrane
Ps09.665	PF00873.24	AcrB/AcrD/AcrF family	83.712	0	1823	2.A.6.2	The (Largely Gram-negative Bacterial) Hydrophobe/Amphiphile Efflux-1 (HAE1) Family	HAE1	2.A.6.2.12	Heteromeric multidrug/detergent resistance protein YegM/YegN/YegO (MdtA/MdtB/MdtC) (Nishino and Yamaguchi 2001). Exports nalidixic acid, norfloxacin, cloxicillin, enoxacin, kanamycin, benzalkonium, bile salts, SDS and deoxycholate. It forms a complex with MdtA (YegM) (an MFP, TC# 8.A.1.6.2). Drug resistance depends on the simultaneous presence of all three proteins (Baranova and Nikaido, 2002). (…	1039	110.322	6.80398	Cytoplasmic Membrane
Ps09.1188	PF00873.24	AcrB/AcrD/AcrF family	70.813	0	1462	2.A.6.2	The (Largely Gram-negative Bacterial) Hydrophobe/Amphiphile Efflux-1 (HAE1) Family	HAE1	2.A.6.2.6	Multiple drug; N-(3-oxododecanoyl)-L-homoserine lactone autoinducer efflux pump, MexB (functions with MexA (an MFP, 8.A.1) and OprM (an OMF, 1.B.17; see 2.A.6.2.21). All three interact with each other. MexA promotes assembly and stability of the complex (Nehme and Poole, 2007)). Exports β-lactams, fluoroquinolones, tetracycline, macrolides, chloramphenicol, biocides, and a toxic indole compound, …	1046	112.946	5.92568	Cytoplasmic Membrane
Ps09.2568	PF00873.24	AcrB/AcrD/AcrF family	57.438	0	1112	2.A.6.2	The (Largely Gram-negative Bacterial) Hydrophobe/Amphiphile Efflux-1 (HAE1) Family	HAE1	2.A.6.2.17	Multidrug efflux pump, MexK (exports fluoroquinolones, macrolides, chloramphenicol; biocides, and triclosan [with MexJ but without OprM] as well as tetracycline, erythromycin [requiring both MexJ and OprM]; Chuanchuen et al., 2002). Can function with OpmH (BAC24099) instead of OprM (Poole, 2008).	206	22.2346	10.3703	Cytoplasmic Membrane
Ps09.2569	PF00873.24	AcrB/AcrD/AcrF family	59.925	0	1214	2.A.6.2	The (Largely Gram-negative Bacterial) Hydrophobe/Amphiphile Efflux-1 (HAE1) Family	HAE1	2.A.6.2.16	Multidrug efflux pump, MexEF-OprN (exports fluoroquinolones, chloramphenicol, biocides, and xenobiotics; functions with MexE (MFP) and OprN (OMF)) as noted above (Kohler et al., 1997; Poole, 2008; Lorusso et al. 2022). The P. putida orthologue also exports solvents such as farnesyl hexanoate (Dunlop et al. 2011). MexAB-OprM is one of four primary drug exporters in P. aeruginosa (Lorusso et al. 20…	1059	114.687	6.12933	Cytoplasmic Membrane
Ps09.3391	PF00873.24	AcrB/AcrD/AcrF family	51.657	0	973	2.A.6.2	The (Largely Gram-negative Bacterial) Hydrophobe/Amphiphile Efflux-1 (HAE1) Family	HAE1	2.A.6.2.35	Multidrug efflux pump, MexMN-OprM; exports chloramphenicol (Poole, 2008)	1031	110.123	6.68886	Cytoplasmic Membrane
Ps09.3413	PF00873.24	AcrB/AcrD/AcrF family	56.807	0	1112	2.A.6.2	The (Largely Gram-negative Bacterial) Hydrophobe/Amphiphile Efflux-1 (HAE1) Family	HAE1	2.A.6.2.17	Multidrug efflux pump, MexK (exports fluoroquinolones, macrolides, chloramphenicol; biocides, and triclosan [with MexJ but without OprM] as well as tetracycline, erythromycin [requiring both MexJ and OprM]; Chuanchuen et al., 2002). Can function with OpmH (BAC24099) instead of OprM (Poole, 2008).	1021	112.574	8.29227	Cytoplasmic Membrane
Ps09.3422	PF00873.24	AcrB/AcrD/AcrF family	34.195	2.52e-179	551	2.A.6.2	The (Largely Gram-negative Bacterial) Hydrophobe/Amphiphile Efflux-1 (HAE1) Family	HAE1	2.A.6.2.18	The polycyclic aromatic hydrocarbon (phenanthrene; anthacene; fluoranthene)/drug (chloramphenicol; nalidixic acid) exporter, EmhABC (Hearn et al., 2003; 2006)	1053	112.747	6.04393	Cytoplasmic Membrane
Ps09.3513	PF00873.24	AcrB/AcrD/AcrF family	81.906	0	1764	2.A.6.2	The (Largely Gram-negative Bacterial) Hydrophobe/Amphiphile Efflux-1 (HAE1) Family	HAE1	2.A.6.2.39	THe MuxABC-OpmB multidrug (aztreonam, macrolides, novobiocin and tetracycline) resistance efflux pump complex (with two RND-type proteins (MuxB and MuxC)), both required for activity (Mima et al., 2009). Linking small antimicrobial peptides (AMPs) covalently to siderophores forms a new class of Trojan Horse antibiotics, with P1-DFP and P1-DFX being the most potent conjugates that kill P. aerugnio…	1035	111.817	7.03296	Cytoplasmic Membrane
Ps09.4151	PF00873.24	AcrB/AcrD/AcrF family	52.908	0	1078	2.A.6.2	The (Largely Gram-negative Bacterial) Hydrophobe/Amphiphile Efflux-1 (HAE1) Family	HAE1	2.A.6.2.39	THe MuxABC-OpmB multidrug (aztreonam, macrolides, novobiocin and tetracycline) resistance efflux pump complex (with two RND-type proteins (MuxB and MuxC)), both required for activity (Mima et al., 2009). Linking small antimicrobial peptides (AMPs) covalently to siderophores forms a new class of Trojan Horse antibiotics, with P1-DFP and P1-DFX being the most potent conjugates that kill P. aerugnio…	1033	111.344	6.1699	Cytoplasmic Membrane
Ps09.4164	PF00873.24	AcrB/AcrD/AcrF family	59.452	0	1098	2.A.6.2	The (Largely Gram-negative Bacterial) Hydrophobe/Amphiphile Efflux-1 (HAE1) Family	HAE1	2.A.6.2.45	The AcrA/AcrB multidrug resistance pump. Exports various toxic compounds, including antibiotics, phytoalexins, and detergents. Mutants are less virulent on tomato plants than the wild-type strain (Brown et al. 2007).	1032	110.338	5.49099	Cytoplasmic Membrane
Ps09.4165	PF00873.24	AcrB/AcrD/AcrF family	53.691	0	1033	2.A.6.2	The (Largely Gram-negative Bacterial) Hydrophobe/Amphiphile Efflux-1 (HAE1) Family	HAE1	2.A.6.2.34	Multidrug efflux pump, MexPQ-OpmE; export fluoroquinolones, tetracycline, macrolides and chloramphenicol (Poole, 2008)	1058	113.509	5.36929	Cytoplasmic Membrane
Ps09.4693	PF00873.24	AcrB/AcrD/AcrF family	70.125	0	1533	2.A.6.2	The (Largely Gram-negative Bacterial) Hydrophobe/Amphiphile Efflux-1 (HAE1) Family	HAE1	2.A.6.2.17	Multidrug efflux pump, MexK (exports fluoroquinolones, macrolides, chloramphenicol; biocides, and triclosan [with MexJ but without OprM] as well as tetracycline, erythromycin [requiring both MexJ and OprM]; Chuanchuen et al., 2002). Can function with OpmH (BAC24099) instead of OprM (Poole, 2008).	1024	111.786	6.47119	Cytoplasmic Membrane
Ps09.6011	PF00873.24	AcrB/AcrD/AcrF family	50	8.23e-57	192	2.A.6.2	The (Largely Gram-negative Bacterial) Hydrophobe/Amphiphile Efflux-1 (HAE1) Family	HAE1	2.A.6.2.16	Multidrug efflux pump, MexEF-OprN (exports fluoroquinolones, chloramphenicol, biocides, and xenobiotics; functions with MexE (MFP) and OprN (OMF)) as noted above (Kohler et al., 1997; Poole, 2008; Lorusso et al. 2022). The P. putida orthologue also exports solvents such as farnesyl hexanoate (Dunlop et al. 2011). MexAB-OprM is one of four primary drug exporters in P. aeruginosa (Lorusso et al. 20…	1059	115.004	5.78059	Cytoplasmic Membrane
Ps09.6142	PF00873.24	AcrB/AcrD/AcrF family	87.928	0	1810	2.A.6.2	The (Largely Gram-negative Bacterial) Hydrophobe/Amphiphile Efflux-1 (HAE1) Family	HAE1	2.A.6.2.27	The Triclosan resistance efflux pump TriABC-OpmH (the only known RND pump requiring two MFPs) (Mima et al., 2007)	1021	112.499	5.64392	Cytoplasmic Membrane
Ra13.2358	PF00873.24	AcrB/AcrD/AcrF family	50.296	0	1023	2.A.6.2	The (Largely Gram-negative Bacterial) Hydrophobe/Amphiphile Efflux-1 (HAE1) Family	HAE1	2.A.6.2.38	Detergent exporter, VexK (Bina et al., 2008b).	1021	112.185	5.77165	Cytoplasmic Membrane
Ra13.2727	PF00873.24	AcrB/AcrD/AcrF family	84.733	0	1814	2.A.6.2	The (Largely Gram-negative Bacterial) Hydrophobe/Amphiphile Efflux-1 (HAE1) Family	HAE1	2.A.6.2.2	Multidrug/dye/detergent/bile salt/organic solvent resistance pump (substrates include: chloramphenicol, tetracycline, erythromycin, nalidixic acid, fusidic acid, fluoroquinolones, lipophilic β-lactams, norfloxacin, doxorubicin, novobiocin, rifampin, trimethoprim, acriflavin, crystal violet, ethidium, disinfectants, rhodamine-6G, TPP, benzalkonium, SDS, Triton X-100, deoxycholate/bile salts/organi…	1050	113.174	6.45644	Cytoplasmic Membrane
Ra13.2797	PF00873.24	AcrB/AcrD/AcrF family	78.316	0	1708	2.A.6.2	The (Largely Gram-negative Bacterial) Hydrophobe/Amphiphile Efflux-1 (HAE1) Family	HAE1	2.A.6.2.7	Multidrug efflux pump, AcrD (exports aminoglycosides (amikacin, gentamycin, neomycin, kanamycin and tobramycin) as well as anionic detergents (SDS and deoxycholate) and growth inhibitory steroid hormones (estradiol and progesterone)(Elkins and Mullis, 2006)) (exports aminoglycosides from the periplasm as well as the cytoplasm) (Aires and Nikaido, 2005). (Also contributes to copper and zinc resist…	1051	113.911	6.38077	Cytoplasmic Membrane
Ra13.3125	PF00873.24	AcrB/AcrD/AcrF family	41.449	0	770	2.A.6.2	The (Largely Gram-negative Bacterial) Hydrophobe/Amphiphile Efflux-1 (HAE1) Family	HAE1	2.A.6.2.6	Multiple drug; N-(3-oxododecanoyl)-L-homoserine lactone autoinducer efflux pump, MexB (functions with MexA (an MFP, 8.A.1) and OprM (an OMF, 1.B.17; see 2.A.6.2.21). All three interact with each other. MexA promotes assembly and stability of the complex (Nehme and Poole, 2007)). Exports β-lactams, fluoroquinolones, tetracycline, macrolides, chloramphenicol, biocides, and a toxic indole compound, …	1031	109.754	6.53947	Cytoplasmic Membrane
Ra13.3444	PF00873.24	AcrB/AcrD/AcrF family	80.792	0	1671	2.A.6.2	The (Largely Gram-negative Bacterial) Hydrophobe/Amphiphile Efflux-1 (HAE1) Family	HAE1	2.A.6.2.19	The multidrug efflux pump, EefABC (exports chloramphenicol, ciprofloxacin, erythromycin, tetracycline and doxycycline) (Masi et al., 2005). EefC exhibits low ionic selectivity (Masi et al., 2007).	1036	110.947	5.86471	Cytoplasmic Membrane
Ra13.3677	PF00873.24	AcrB/AcrD/AcrF family	50	0	976	2.A.6.2	The (Largely Gram-negative Bacterial) Hydrophobe/Amphiphile Efflux-1 (HAE1) Family	HAE1	2.A.6.2.27	The Triclosan resistance efflux pump TriABC-OpmH (the only known RND pump requiring two MFPs) (Mima et al., 2007)	1026	110.881	6.38339	Cytoplasmic Membrane
Ra13.3843	PF00873.24	AcrB/AcrD/AcrF family	89.625	0	1840	2.A.6.2	The (Largely Gram-negative Bacterial) Hydrophobe/Amphiphile Efflux-1 (HAE1) Family	HAE1	2.A.6.2.31	Multidrug efflux pump, SdeAB-HasF (mediates fluoroquinolone efflux) (Begic and Worobec, 2008) (HasF is > 60% identical to TolC of E. coli (1.B.17.1.1))	1050	113.161	6.89121	Cytoplasmic Membrane
Ra13.4658	PF00873.24	AcrB/AcrD/AcrF family	62.417	0	1272	2.A.6.2	The (Largely Gram-negative Bacterial) Hydrophobe/Amphiphile Efflux-1 (HAE1) Family	HAE1	2.A.6.2.39	THe MuxABC-OpmB multidrug (aztreonam, macrolides, novobiocin and tetracycline) resistance efflux pump complex (with two RND-type proteins (MuxB and MuxC)), both required for activity (Mima et al., 2009). Linking small antimicrobial peptides (AMPs) covalently to siderophores forms a new class of Trojan Horse antibiotics, with P1-DFP and P1-DFX being the most potent conjugates that kill P. aerugnio…	1064	114.489	5.04788	Cytoplasmic Membrane
Ra13.4659	PF00873.24	AcrB/AcrD/AcrF family	56.388	0	1140	2.A.6.2	The (Largely Gram-negative Bacterial) Hydrophobe/Amphiphile Efflux-1 (HAE1) Family	HAE1	2.A.6.2.12	Heteromeric multidrug/detergent resistance protein YegM/YegN/YegO (MdtA/MdtB/MdtC) (Nishino and Yamaguchi 2001). Exports nalidixic acid, norfloxacin, cloxicillin, enoxacin, kanamycin, benzalkonium, bile salts, SDS and deoxycholate. It forms a complex with MdtA (YegM) (an MFP, TC# 8.A.1.6.2). Drug resistance depends on the simultaneous presence of all three proteins (Baranova and Nikaido, 2002). (…	1041	112.232	8.9154	Cytoplasmic Membrane
Ra13.4667	PF00873.24	AcrB/AcrD/AcrF family	65.872	0	1434	2.A.6.2	The (Largely Gram-negative Bacterial) Hydrophobe/Amphiphile Efflux-1 (HAE1) Family	HAE1	2.A.6.2.18	The polycyclic aromatic hydrocarbon (phenanthrene; anthacene; fluoranthene)/drug (chloramphenicol; nalidixic acid) exporter, EmhABC (Hearn et al., 2003; 2006)	1049	113.164	6.45614	Cytoplasmic Membrane
Se1961.1052	PF00873.24	AcrB/AcrD/AcrF family	82.841	0	1769	2.A.6.2	The (Largely Gram-negative Bacterial) Hydrophobe/Amphiphile Efflux-1 (HAE1) Family	HAE1	2.A.6.2.2	Multidrug/dye/detergent/bile salt/organic solvent resistance pump (substrates include: chloramphenicol, tetracycline, erythromycin, nalidixic acid, fusidic acid, fluoroquinolones, lipophilic β-lactams, norfloxacin, doxorubicin, novobiocin, rifampin, trimethoprim, acriflavin, crystal violet, ethidium, disinfectants, rhodamine-6G, TPP, benzalkonium, SDS, Triton X-100, deoxycholate/bile salts/organi…	1048	113.055	6.38666	Cytoplasmic Membrane
Se1961.1934	PF00873.24	AcrB/AcrD/AcrF family	95.11	0	1944	2.A.6.2	The (Largely Gram-negative Bacterial) Hydrophobe/Amphiphile Efflux-1 (HAE1) Family	HAE1	2.A.6.2.31	Multidrug efflux pump, SdeAB-HasF (mediates fluoroquinolone efflux) (Begic and Worobec, 2008) (HasF is > 60% identical to TolC of E. coli (1.B.17.1.1))	1048	112.746	6.94539	Cytoplasmic Membrane
Se1961.2454	PF00873.24	AcrB/AcrD/AcrF family	83.981	0	1710	2.A.6.2	The (Largely Gram-negative Bacterial) Hydrophobe/Amphiphile Efflux-1 (HAE1) Family	HAE1	2.A.6.2.34	Multidrug efflux pump, MexPQ-OpmE; export fluoroquinolones, tetracycline, macrolides and chloramphenicol (Poole, 2008)	1058	113.507	6.74391	Cytoplasmic Membrane
Se1961.2509	PF00873.24	AcrB/AcrD/AcrF family	38.922	0	574	2.A.6.2	The (Largely Gram-negative Bacterial) Hydrophobe/Amphiphile Efflux-1 (HAE1) Family	HAE1	2.A.6.2.17	Multidrug efflux pump, MexK (exports fluoroquinolones, macrolides, chloramphenicol; biocides, and triclosan [with MexJ but without OprM] as well as tetracycline, erythromycin [requiring both MexJ and OprM]; Chuanchuen et al., 2002). Can function with OpmH (BAC24099) instead of OprM (Poole, 2008).	844	92.795	9.60269	Cytoplasmic Membrane
Se1961.2534	PF00873.24	AcrB/AcrD/AcrF family	67.57	0	1417	2.A.6.2	The (Largely Gram-negative Bacterial) Hydrophobe/Amphiphile Efflux-1 (HAE1) Family	HAE1	2.A.6.2.19	The multidrug efflux pump, EefABC (exports chloramphenicol, ciprofloxacin, erythromycin, tetracycline and doxycycline) (Masi et al., 2005). EefC exhibits low ionic selectivity (Masi et al., 2007).	1051	112.484	5.03521	Cytoplasmic Membrane
Se1961.2602	PF00873.24	AcrB/AcrD/AcrF family	71.139	0	1509	2.A.6.2	The (Largely Gram-negative Bacterial) Hydrophobe/Amphiphile Efflux-1 (HAE1) Family	HAE1	2.A.6.2.4	The multidrug resistance pump, AdeDE (exports amikacin, ceftazidime, chloramphenicol, ciprofloxacin, erythromycin, ethidium bromide, meropenem, rifampin, and tetracycline) (Chau et al., 2004).	1046	112.104	4.66797	Cytoplasmic Membrane
Se1961.3266	PF00873.24	AcrB/AcrD/AcrF family	66.507	0	1420	2.A.6.2	The (Largely Gram-negative Bacterial) Hydrophobe/Amphiphile Efflux-1 (HAE1) Family	HAE1	2.A.6.2.6	Multiple drug; N-(3-oxododecanoyl)-L-homoserine lactone autoinducer efflux pump, MexB (functions with MexA (an MFP, 8.A.1) and OprM (an OMF, 1.B.17; see 2.A.6.2.21). All three interact with each other. MexA promotes assembly and stability of the complex (Nehme and Poole, 2007)). Exports β-lactams, fluoroquinolones, tetracycline, macrolides, chloramphenicol, biocides, and a toxic indole compound, …	1057	113.875	5.1389	Cytoplasmic Membrane
Se1961.3651	PF00873.24	AcrB/AcrD/AcrF family	80.368	0	1763	2.A.6.2	The (Largely Gram-negative Bacterial) Hydrophobe/Amphiphile Efflux-1 (HAE1) Family	HAE1	2.A.6.2.7	Multidrug efflux pump, AcrD (exports aminoglycosides (amikacin, gentamycin, neomycin, kanamycin and tobramycin) as well as anionic detergents (SDS and deoxycholate) and growth inhibitory steroid hormones (estradiol and progesterone)(Elkins and Mullis, 2006)) (exports aminoglycosides from the periplasm as well as the cytoplasm) (Aires and Nikaido, 2005). (Also contributes to copper and zinc resist…	1045	113.403	6.39873	Cytoplasmic Membrane
Se1961.3705	PF00873.24	AcrB/AcrD/AcrF family	82.596	0	1690	2.A.6.2	The (Largely Gram-negative Bacterial) Hydrophobe/Amphiphile Efflux-1 (HAE1) Family	HAE1	2.A.6.2.12	Heteromeric multidrug/detergent resistance protein YegM/YegN/YegO (MdtA/MdtB/MdtC) (Nishino and Yamaguchi 2001). Exports nalidixic acid, norfloxacin, cloxicillin, enoxacin, kanamycin, benzalkonium, bile salts, SDS and deoxycholate. It forms a complex with MdtA (YegM) (an MFP, TC# 8.A.1.6.2). Drug resistance depends on the simultaneous presence of all three proteins (Baranova and Nikaido, 2002). (…	1039	111.915	5.62948	Cytoplasmic Membrane
Se1961.3706	PF00873.24	AcrB/AcrD/AcrF family	80.49	0	1651	2.A.6.2	The (Largely Gram-negative Bacterial) Hydrophobe/Amphiphile Efflux-1 (HAE1) Family	HAE1	2.A.6.2.12	Heteromeric multidrug/detergent resistance protein YegM/YegN/YegO (MdtA/MdtB/MdtC) (Nishino and Yamaguchi 2001). Exports nalidixic acid, norfloxacin, cloxicillin, enoxacin, kanamycin, benzalkonium, bile salts, SDS and deoxycholate. It forms a complex with MdtA (YegM) (an MFP, TC# 8.A.1.6.2). Drug resistance depends on the simultaneous presence of all three proteins (Baranova and Nikaido, 2002). (…	1026	110.732	8.59667	Cytoplasmic Membrane
Ac58.2950	PF00873.24	AcrB/AcrD/AcrF family	61.983	0	1283	2.A.6.1	The Heavy Metal Efflux (HME) Family	HME	2.A.6.1.2	Heavy metal (Co2+, Zn2+, Cd2+) efflux pump, CzcAB. Functions with CzcC (P13509; 1.B.17.2.2).	1052	115.813	5.37289	Cytoplasmic Membrane
Ps09.1976	PF00873.24	AcrB/AcrD/AcrF family	77.938	0	1691	2.A.6.1	The Heavy Metal Efflux (HME) Family	HME	2.A.6.1.16	The nczCBA operon (also called the czc operon) is induced maximally by Ni2+ and Co2+, moderately by Zn2+ but not by Cd2+. NczCBA transports Ni2+ Co2+and probably Zn2+ and Cd2+(Valencia et al. 2013).	1023	109.671	6.18373	Cytoplasmic Membrane
Ps09.3412	PF00873.24	AcrB/AcrD/AcrF family	69.474	0	1384	2.A.6.1	The Heavy Metal Efflux (HME) Family	HME	2.A.6.1.5	The Zn2+, Cd2+, Pb2+ exporter, CzcCBA1 (induced by Zn2+, Cd2+, Pb2+, Ni2+, Co2+ and Hg2+ (Leedjarv et al., 2007))	1047	113.247	6.46495	Cytoplasmic Membrane
Ra13.477	PF00873.24	AcrB/AcrD/AcrF family	63.706	0	1401	2.A.6.1	The Heavy Metal Efflux (HME) Family	HME	2.A.6.1.4	Cu+ /Ag+ efflux pump, CusABCF (may pump ions from the periplasm to the external medium); CusF is a periplasmic Cu+ /Ag+ binding receptor essential for full resistance (Franke et al., 2003). Bagai et al. (2007) reported that CusB (MFP) binds one molecule of Ag+ or Cu+ via four conserved methionines and induces a substrate-linked conformational change (Bagai et al., 2007). The crystal structures of…	1049	114.233	8.24336	Cytoplasmic Membrane
Se1961.3511	PF00873.24	AcrB/AcrD/AcrF family	62.8	0	1372	2.A.6.1	The Heavy Metal Efflux (HME) Family	HME	2.A.6.1.4	Cu+ /Ag+ efflux pump, CusABCF (may pump ions from the periplasm to the external medium); CusF is a periplasmic Cu+ /Ag+ binding receptor essential for full resistance (Franke et al., 2003). Bagai et al. (2007) reported that CusB (MFP) binds one molecule of Ag+ or Cu+ via four conserved methionines and induces a substrate-linked conformational change (Bagai et al., 2007). The crystal structures of…	1039	113.463	8.44231	Cytoplasmic Membrane
Ac58.2796	PF00873.24	AcrB/AcrD/AcrF family	78.03	0	1633	2.A.6.3	The Putative Nodulation Factor Exporter (NFE) Family	NFE	2.A.6.3.3	NolG homologue	1035	113.018	4.99449	Cytoplasmic Membrane
Ps60.4225	PF00873.24	AcrB/AcrD/AcrF family	87.844	0	1809	2.A.6.3	The Putative Nodulation Factor Exporter (NFE) Family	NFE	2.A.6.3.7	Putative Cu2+ exporter, Cus3ABC. Induced by Cu2+; Moraleda-Muñoz et al., 2010)	1061	113.239	6.68484	Cytoplasmic Membrane
Ps09.1943	PF00873.24	AcrB/AcrD/AcrF family	65.731	0	1415	2.A.6.3	The Putative Nodulation Factor Exporter (NFE) Family	NFE	2.A.6.3.7	Putative Cu2+ exporter, Cus3ABC. Induced by Cu2+; Moraleda-Muñoz et al., 2010)	1073	114.221	6.43942	Cytoplasmic Membrane
Ps09.4808	PF00873.24	AcrB/AcrD/AcrF family	33.208	4.26e-165	514	2.A.6.3	The Putative Nodulation Factor Exporter (NFE) Family	NFE	2.A.6.3.7	Putative Cu2+ exporter, Cus3ABC. Induced by Cu2+; Moraleda-Muñoz et al., 2010)	814	86.4934	6.85277	Cytoplasmic Membrane
Ps09.5704	PF00873.24	AcrB/AcrD/AcrF family	30.165	1.46e-104	351	2.A.6.3	The Putative Nodulation Factor Exporter (NFE) Family	NFE	2.A.6.3.7	Putative Cu2+ exporter, Cus3ABC. Induced by Cu2+; Moraleda-Muñoz et al., 2010)	253	27.1294	7.50346	Cytoplasmic Membrane
Ac58 = Acinetobacter sp. ChDrLvgB58; Ps09 = Pseudomonas sp. ChDrLvgB09; Ps60 = Pseudomonas carnis ChDrAdgB60; Ra13 = Rahnella contaminans ChDrAdgB13; Se1961 = Serratia sp. CDBB-1961

## Sheet: AKR
Supplemental Table 4.5. Classification and subcelullar description of AKR ezymes in bacterial strains
Query name	Pfam family		EggNOG-mapper results						InterProScan results						PANTHER HMM model			Batch CD-Search			Summary	Physicochemical features
	Accession	Target name	Description	Preferred_name	Enzyme Commission	KEGG_ko	ko_description	E-value	Analysis	Accession	Description	IP-accession	IP-description	E-value	Accession	Description	E-value	Accession	Description	E-value	Enzyme class	Length (aa)	Molecular weight (kDa)	Isoelectric point	Subcellular localization
Ac58.1083	PF00248.26	Aldo_ket_red	Aldo/keto reductase family	tas	ND	ND	ND	1.23e-254	CDD	cd19094	AKR_Tas-like	ND	ND	0	PTHR43364:SF17	ALDO KETO REDUCTASE	1.1e-108	cd19094	AKR_Tas-like	0	AKR_Tas-like	349	39.22	5.37	Cytoplasmic
Ps09.3879	PF00248.26	Aldo_ket_red	Aldo keto reductase	tas	ND	ND	ND	3.76e-215	CDD	cd19094	AKR_Tas-like	ND	Aldo/Keto Reductase Detoxification and Biosynthesis	0	PTHR43364:SF17	ALDO KETO REDUCTASE	7.5e-109	cd19094	AKR_Tas-like	0	AKR_Tas-like	348	38.21	6.42	Cytoplasmic
Ps09.554	PF00248.26	Aldo_ket_red	Aldo keto reductase	tas	ND	ND	ND	8.25e-247	CDD	cd19094	AKR_Tas-like	ND	Aldo/Keto Reductase Detoxification and Biosynthesis	0	PTHR43364:SF17	ALDO KETO REDUCTASE	2.3e-107	cd19094	AKR_Tas-like	0	AKR_Tas-like	346	38.55	6.27	Cytoplasmic
Ps60.599	PF00248.26	Aldo_ket_red	Aldo keto reductase	tas	ND	ND	ND	1.05e-249	CDD	cd19094	AKR_Tas-like	ND	ND	0	PTHR43364:SF4	NAD(P)-LINKED OXIDOREDUCTASE SUPERFAMILY PROTEIN	8.3e-108	cd19094	AKR_Tas-like	0	AKR_Tas-like	346	38.62	5.96	Cytoplasmic
Ra13.4699	PF00248.26	Aldo_ket_red	Aldo/keto reductase family	tas	ND	ND	ND	5.11e-241	CDD	cd19094	AKR_Tas-like	ND	ND	0	PTHR43364:SF17	ALDO KETO REDUCTASE	1.6e-113	PRK10625	tas	0	AKR_Tas-like	346	38.65	6.1	Cytoplasmic
Se1961.4011	PF00248.26	Aldo_ket_red	Complements the prephenate dehydrogenase dysfunction of an Escherichia coli tyrosine auxotroph strain	tas	ND	ND	ND	2.57e-250	CDD	cd19094	AKR_Tas-like	ND	ND	0	PTHR43364:SF17	ALDO KETO REDUCTASE	3.3e-114	PRK10625	tas	0	AKR_Tas-like	346	38.59	6.47	Cytoplasmic
Ps09.3782	PF00248.26	Aldo_ket_red	Aldo keto reductase	yajO	ND	ND	ND	1.01e-226	CDD	cd19079	AKR_EcYajO-like	ND	Aldo/Keto Reductase Detoxification and Biosynthesis	0	PTHR43364	NADH-SPECIFIC METHYLGLYOXAL REDUCTASE-RELATED	1.2e-106	cd19079	AKR_EcYajO-like	0	AKR_EcYajO-like	327	36.26	6.13	Cytoplasmic
Ps09.5758	PF00248.26	Aldo_ket_red	Aldo keto reductase	ND	ND	ND	ND	4.02e-199	CDD	cd19079	AKR_EcYajO-like	ND	ND	0	PTHR43364	NADH-SPECIFIC METHYLGLYOXAL REDUCTASE-RELATED	4.5e-102	cd19079	AKR_EcYajO-like	0	AKR_EcYajO-like	323	35.36	6.18	Cytoplasmic
Ra13.2674	PF00248.26	Aldo_ket_red	Aldo/keto reductase family	yajO	ND	ND	ND	2.46e-221	CDD	cd19079	AKR_EcYajO-like	ND	ND	0	PTHR43364	NADH-SPECIFIC METHYLGLYOXAL REDUCTASE-RELATED	4.1e-103	cd19079	AKR_EcYajO-like	0	AKR_EcYajO-like	324	35.74	5.2	Cytoplasmic
Se1961.739	PF00248.26	Aldo_ket_red	Aldo/keto reductase family	ND	ND	ND	ND	1.67e-205	CDD	cd19079	AKR_EcYajO-like	ND	ND	0	PTHR43364	NADH-SPECIFIC METHYLGLYOXAL REDUCTASE-RELATED	6.4e-103	cd19079	AKR_EcYajO-like	0	AKR_EcYajO-like	324	36.22	5.82	Cytoplasmic
Ps09.3236	PF00248.26	Aldo_ket_red	Aldo/keto reductase family	ND	ND	ND	ND	6.4e-173	CDD	cd19078	AKR_AKR13C1_2	ND	Aldo/Keto Reductase	0	PTHR43625:SF27	ALDO-KETO REDUCTASE	2.7e-179	cd19078	AKR_AKR13C1_2	0	AKR13C1_2	327	35.41	6.03	Cytoplasmic
Ra13.3530	PF00248.26	Aldo_ket_red	Aldo/keto reductase family	ND	ND	ND	ND	1.28e-112	PANTHER	PTHR43625	AFLATOXIN B1 ALDEHYDE REDUCTASE	IPR050791	Aldo/Keto Reductase	9e-68	PTHR43625:SF27	ALDO-KETO REDUCTASE	6.6e-119	cd19078	AKR_AKR13C1_2	3.71e-133	AKR13C1_2	212	23.19	5.8	Cytoplasmic
Ra13.3650	PF00248.26	Aldo_ket_red	Aldo keto reductase	ND	ND	ND	ND	1.38e-68	PANTHER	PTHR43625	AFLATOXIN B1 ALDEHYDE REDUCTASE	IPR050791	Aldo/Keto Reductase	2.2e-33	PTHR43625:SF27	ALDO-KETO REDUCTASE	4.2e-65	cd19078	AKR_AKR13C1_2	1.77536e-73	AKR13C1_2	124	13.6	6.11	Cytoplasmic
Se1961.3207	PF00248.26	Aldo_ket_red	Aldo/keto reductase family	ND	ND	ND	ND	1.92e-216	CDD	cd19078	AKR_AKR13C1_2	ND	ND	0	PTHR43625:SF27	ALDO-KETO REDUCTASE	3e-178	cd19078	AKR_AKR13C1_2	0	AKR13C1_2	329	35.95	6.68	Cytoplasmic
Ps09.5597	PF00248.26	Aldo_ket_red	Aldo/keto reductase family	yccK	ND	ND	ND	5.5e-72	PANTHER	PTHR43625	AFLATOXIN B1 ALDEHYDE REDUCTASE	IPR050791	Aldo/Keto Reductase	8.3e-82	PTHR43625:SF77	ALDO-KETO REDUCTASE	5.5e-96	cd19076	AKR_AKR13A_13D	4.86412e-144	AKR13A_13D	325	34.83	5.86	Cytoplasmic
Ps60.1995	PF00248.26	Aldo_ket_red	Aldo keto reductase	yccK	ND	ND	ND	2.85e-219	CDD	cd19076	AKR_AKR13A_13D	ND	ND	0	PTHR43625:SF40	ALDO-KETO REDUCTASE YAKC [NADP(+)]	1.7e-127	cd19076	AKR_AKR13A_13D	0	AKR13A_13D	331	35.93	5.83	Cytoplasmic
Ra13.2130	PF00248.26	Aldo_ket_red	Aldo/keto reductase family	yccK	ND	ND	ND	6.18e-216	CDD	cd19076	AKR_AKR13A_13D	ND	ND	0	PTHR43625:SF40	ALDO-KETO REDUCTASE YAKC [NADP(+)]	4.5e-134	cd19076	AKR_AKR13A_13D	0	AKR13A_13D	331	36.9	5.41	Cytoplasmic
Se1961.552	PF00248.26	Aldo_ket_red	Aldo keto reductase	yccK	ND	ND	ND	3.98e-230	CDD	cd19076	AKR_AKR13A_13D	ND	ND	0	PTHR43625:SF40	ALDO-KETO REDUCTASE YAKC [NADP(+)]	2.4e-134	cd19076	AKR_AKR13A_13D	0	AKR13A_13D	330	36.13	5.79	Cytoplasmic
Ps09.3321	PF00248.26	Aldo_ket_red	reductase	ND	1.1.1.346	ko:K06221	dkgA;2,5-diketo-D-gluconate reductase A [EC:1.1.1.346]	1.14e-187	PANTHER	PTHR43827	2,5-DIKETO-D-GLUCONIC ACID REDUCTASE	IPR020471	Aldo-keto reductase	2.3e-92	PTHR43827:SF1	2,5-DIKETO-D-GLUCONIC ACID REDUCTASE	6.2e-97	COG0656	ARA1	3.57197e-161	dkgA;2,5-diketo-D-gluconate reductase A [EC:1.1.1.346]	278	30.77	5.46	Cytoplasmic
Ps09.4457	PF00248.26	Aldo_ket_red	reductase	ND	1.1.1.346	ko:K06221	dkgA;2,5-diketo-D-gluconate reductase A [EC:1.1.1.346]	1.33e-170	PANTHER	PTHR43827	2,5-DIKETO-D-GLUCONIC ACID REDUCTASE	IPR020471	Aldo-keto reductase	1.2e-89	PTHR43827:SF1	2,5-DIKETO-D-GLUCONIC ACID REDUCTASE	6.2e-95	COG0656	ARA1	7.2158e-152	dkgA;2,5-diketo-D-gluconate reductase A [EC:1.1.1.346]	278	31.08	6.18	Cytoplasmic
Ra13.4557	PF00248.26	Aldo_ket_red	Aldo keto	dkgA	1.1.1.346	ko:K06221	dkgA;2,5-diketo-D-gluconate reductase A [EC:1.1.1.346]	2.95e-197	PANTHER	PTHR43827	2,5-DIKETO-D-GLUCONIC ACID REDUCTASE	IPR020471	Aldo-keto reductase	6.5e-93	PTHR43827:SF1	2,5-DIKETO-D-GLUCONIC ACID REDUCTASE	1.7e-96	PRK11565	dkgA	0	dkgA;2,5-diketo-D-gluconate reductase A [EC:1.1.1.346]	274	30.96	6.01	Cytoplasmic
Se1961.4287	PF00248.26	Aldo_ket_red	catalyzes the reduction of 2,5-diketo-D-gluconic acid to 2-keto-L-gulonic acid	dkgA	1.1.1.346	ko:K06221,ko:K06222	dkgA;2,5-diketo-D-gluconate reductase A [EC:1.1.1.346]; dkgB;2,5-diketo-D-gluconate reductase B [EC:1.1.1.346]	3.07e-199	PANTHER	PTHR43827	2,5-DIKETO-D-GLUCONIC ACID REDUCTASE	IPR020471	Aldo-keto reductase	5e-91	PTHR43827:SF1	2,5-DIKETO-D-GLUCONIC ACID REDUCTASE	6.4e-97	PRK11565	dkgA	0	dkgA;2,5-diketo-D-gluconate reductase A [EC:1.1.1.346]	274	30.89	5.36	Cytoplasmic
Ps09.3814	PF00248.26	Aldo_ket_red	reductase	dkgB	1.1.1.346	ko:K06222	dkgB;2,5-diketo-D-gluconate reductase B [EC:1.1.1.346]	1.37e-162	CDD	cd19139	AKR_AKR3F2	ND	Aldo-keto reductase	2.91404e-163	PTHR43827	2,5-DIKETO-D-GLUCONIC ACID REDUCTASE	2.5e-84	PRK11172	dkgB	0	dkgB;2,5-diketo-D-gluconate reductase B [EC:1.1.1.346]	267	29.01	5.27	Cytoplasmic
Ps09.4061	PF00248.26	Aldo_ket_red	reductase	ND	1.1.1.346	ko:K06222	dkgB;2,5-diketo-D-gluconate reductase B [EC:1.1.1.346]	7.2e-193	PANTHER	PTHR43827	2,5-DIKETO-D-GLUCONIC ACID REDUCTASE	IPR020471	Aldo-keto reductase	6.3e-63	PTHR43827	2,5-DIKETO-D-GLUCONIC ACID REDUCTASE	8.5e-69	cd19140	AKR_AKR3F3	1.96631e-124	dkgB;2,5-diketo-D-gluconate reductase B [EC:1.1.1.346]	273	30.39	5.66	Cytoplasmic
Ra13.1919	PF00248.26	Aldo_ket_red	Aldo/keto reductase family	dkgB	1.1.1.346	ko:K06221,ko:K06222	dkgA;2,5-diketo-D-gluconate reductase A [EC:1.1.1.346]; dkgB;2,5-diketo-D-gluconate reductase B [EC:1.1.1.346]	6.95e-170	CDD	cd19139	AKR_AKR3F2	ND	ND	9.27155e-159	PTHR43827:SF3	NADP-DEPENDENT OXIDOREDUCTASE DOMAIN-CONTAINING PROTEIN	9.7e-83	PRK11172	dkgB	0	dkgB;2,5-diketo-D-gluconate reductase B [EC:1.1.1.346]	268	28.99	4.64	Cytoplasmic
Se1961.814	PF00248.26	Aldo_ket_red	Aldo/keto reductase family	dkgB	1.1.1.346	ko:K06222	dkgB;2,5-diketo-D-gluconate reductase B [EC:1.1.1.346]	3.61e-174	CDD	cd19139	AKR_AKR3F2	ND	ND	1.49163e-158	PTHR43827:SF3	NADP-DEPENDENT OXIDOREDUCTASE DOMAIN-CONTAINING PROTEIN	3.3e-82	PRK11172	dkgB	0	dkgB;2,5-diketo-D-gluconate reductase B [EC:1.1.1.346]	267	28.97	4.89	Cytoplasmic
Ps09.162	PF00248.26	Aldo/keto reductase family	reductase	yghZ	ND	ko:K19265	gpr;L-glyceraldehyde 3-phosphate reductase [EC:1.1.1.-]	1.01e-251	PANTHER	PTHR43150	HYPERKINETIC, ISOFORM M	IPR005399	Potassium channel, voltage-dependent, beta subunit, KCNAB-related	9.6e-83	PTHR43150:SF4	L-GLYCERALDEHYDE 3-PHOSPHATE REDUCTASE	1.3e-165	cd19150	AKR_AKR14A1	0	yghZ;L-glyceraldehyde 3-phosphate reductase [EC:1.1.1.-]	346	38.55	6.27	Cytoplasmic
Ps60.5240	PF00248.26	Aldo_ket_red	L-glyceraldehyde 3-phosphate reductase	yghZ	ND	ko:K19265	gpr;L-glyceraldehyde 3-phosphate reductase [EC:1.1.1.-]	5.01e-252	CDD	cd19150	AKR_AKR14A1	IPR047628	L-glyceraldehyde 3-phosphate reductase	0	PTHR43150:SF4	L-GLYCERALDEHYDE 3-PHOSPHATE REDUCTASE	1.1e-165	cd19150	AKR_AKR14A1	0	yghZ;L-glyceraldehyde 3-phosphate reductase [EC:1.1.1.-]	345	38.06	5.73	Cytoplasmic
Ra13.1669	PF00248.26	Aldo_ket_red	Aldo/keto reductase family	yghZ	ND	ko:K19265	gpr;L-glyceraldehyde 3-phosphate reductase [EC:1.1.1.-]	9.06e-231	CDD	cd19151	AKR_AKR14A2	ND	ND	0	PTHR43150:SF4	L-GLYCERALDEHYDE 3-PHOSPHATE REDUCTASE	1.8e-179	cd19151	AKR_AKR14A2	0	yghZ;L-glyceraldehyde 3-phosphate reductase [EC:1.1.1.-]	329	36.67	5.94	Cytoplasmic
Ra13.5119	PF00248.26	Aldo_ket_red	Aldo/keto reductase family	yghZ	ND	ko:K19265	gpr;L-glyceraldehyde 3-phosphate reductase [EC:1.1.1.-]	3.07e-240	CDD	cd19150	AKR_AKR14A1	IPR047628	L-glyceraldehyde 3-phosphate reductase	0	PTHR43150:SF4	L-GLYCERALDEHYDE 3-PHOSPHATE REDUCTASE	8.5e-179	PRK09912	PRK09912	0	yghZ;L-glyceraldehyde 3-phosphate reductase [EC:1.1.1.-]	346	38.65	6.12	Cytoplasmic
Ps09.3366	PF00248.26	Aldo_ket_red	oxidoreductases (related to aryl-alcohol dehydrogenases)	ND	ND	ND	ND	1.36e-186	CDD	cd19081	AKR_AKR9C1	ND	Aldo/Keto Reductase Detoxification and Biosynthesis	3.22555e-160	PTHR43364:SF6	OXIDOREDUCTASE-RELATED	4.2e-97	cd19081	AKR_AKR9C1	1.32124e-159	AKR9C1	315	33.81	6.1	Cytoplasmic
Ra13.1713	PF00248.26	Aldo_ket_red	Aldo/keto reductase family	mocA	ND	ND	ND	2.76e-219	CDD	cd19081	AKR_AKR9C1	ND	ND	0	PTHR43364:SF6	OXIDOREDUCTASE-RELATED	3.1e-112	cd19081	AKR_AKR9C1	2.33234e-170	AKR9C1	317	34.57	6.16	Cytoplasmic
Se1961.3703	PF00248.26	Aldo_ket_red	Aldo/keto reductase family	mocA	ND	ND	ND	2.43e-213	CDD	cd19081	AKR_AKR9C1	ND	ND	1.15537e-179	PTHR43364:SF6	OXIDOREDUCTASE-RELATED	3.8e-115	cd19081	AKR_AKR9C1	4.73257e-179	AKR9C1	317	34.81	5.43	Cytoplasmic
Ps09.5719	PF00248.26	Aldo_ket_red	Aldo/keto reductase family	ND	ND	ND	ND	2.7e-215	PANTHER	PTHR43364	NADH-SPECIFIC METHYLGLYOXAL REDUCTASE-RELATED	IPR050523	Aldo/Keto Reductase Detoxification and Biosynthesis	1.8e-84	PTHR43364	NADH-SPECIFIC METHYLGLYOXAL REDUCTASE-RELATED	4e-88	cd19087	AKR_AKR12A1_B1_C1	3.80658e-150	AKR12A1_B1_C1	336	36.75	7.07	Cytoplasmic
Ps09.6182	PF00248.26	Aldo_ket_red	oxidoreductase	ND	ND	ND	ND	1.33e-228	PANTHER	PTHR43364	NADH-SPECIFIC METHYLGLYOXAL REDUCTASE-RELATED	IPR050523	Aldo/Keto Reductase Detoxification and Biosynthesis	7.5e-88	PTHR43364	NADH-SPECIFIC METHYLGLYOXAL REDUCTASE-RELATED	2.2e-93	cd19087	AKR_AKR12A1_B1_C1	2.87112e-159	AKR12A1_B1_C1	335	36.59	5.87	Cytoplasmic
Ps60.2107	PF00248.26	Aldo_ket_red	oxidoreductase	ND	ND	ND	ND	2.12e-228	SUPERFAMILY	SSF51430	NAD(P)-linked oxidoreductase	IPR036812	NADP-dependent oxidoreductase domain superfamily	6.81e-93	PTHR43364	NADH-SPECIFIC METHYLGLYOXAL REDUCTASE-RELATED	3.1e-91	cd19087	AKR_AKR12A1_B1_C1	2.0668e-155	AKR12A1_B1_C1	336	36.9	5.65	Cytoplasmic
Ps09.2790	PF00248.26	Aldo_ket_red	Aldo Keto reductase	ND	ND	ND	ND	2.56e-180	CDD	cd19095	AKR_PA4992-like	ND	Aldo-Keto Reductase 2 Subfamily Oxidoreductase	2.53649e-80	PTHR43312	D-THREO-ALDOSE 1-DEHYDROGENASE	1.3e-50	cd19095	AKR_PA4992-like	1.03899e-79	AKR_PA4992-like	270	28.77	6.76	Cytoplasmic
Ps60.1664	PF00248.26	Aldo_ket_red	Aldo Keto reductase	ND	ND	ND	ND	7.99e-184	CDD	cd19095	AKR_PA4992-like	ND	ND	3.38713e-79	PTHR43312	D-THREO-ALDOSE 1-DEHYDROGENASE	2.2e-48	cd19095	AKR_PA4992-like	1.38742e-78	AKR_PA4992-like	270	29.18	6.41	Cytoplasmic
Ps09.3370	PF00248.26	Aldo_ket_red	oxidoreductase	ydbC	1.1.1.65	ko:K05275	E1.1.1.65;pyridoxine 4-dehydrogenase [EC:1.1.1.65]	1.36e-160	CDD	cd19088	AKR_AKR13B1	ND	NADP-dependent oxidoreductase domain	1.93337e-128	PTHR43625:SF40	ALDO-KETO REDUCTASE YAKC [NADP(+)]	1.5e-57	PRK10376	PRK10376	0	ydbC;pyridoxine 4-dehydrogenase [EC:1.1.1.65]	286	30.38	5.75	Cytoplasmic
Se1961.3874	PF00248.26	Aldo_ket_red	Aldo/keto reductase family	ydbC	1.1.1.65	ko:K05275	E1.1.1.65; pyridoxine 4-dehydrogenase [EC:1.1.1.65]	4.01e-181	CDD	cd19088	AKR_AKR13B1	ND	ND	1.04608e-129	PTHR43625:SF40	ALDO-KETO REDUCTASE YAKC [NADP(+)]	1.1e-54	PRK10376	PRK10376	0	ydbC;pyridoxine 4-dehydrogenase [EC:1.1.1.65]	287	30.92	5.59	Cytoplasmic
Ps09.4845	PF00248.26	Aldo_ket_red	Aldo keto	yeaE	ND	ND	ND	8.27e-183	CDD	cd19138	AKR_YeaE	ND	NADP-dependent oxidoreductase domain	2.08032e-148	PTHR43638	OXIDOREDUCTASE, ALDO/KETO REDUCTASE FAMILY PROTEIN	1.6e-106	cd19138	AKR_YeaE	8.52134e-148	AKR_YeaE	273	30.05	5.69	Cytoplasmic
Ra13.878	PF00248.26	Aldo_ket_red	Aldo/keto reductase family	yeaE	ND	ND	ND	1.19e-176	CDD	cd19138	AKR_YeaE	ND	ND	0	PTHR43638	OXIDOREDUCTASE, ALDO/KETO REDUCTASE FAMILY PROTEIN	2.9e-113	cd19138	AKR_YeaE	1.7936e-170	AKR_YeaE	284	31.29	5.65	Cytoplasmic
Ps60.4737	PF00248.26	Aldo_ket_red	Aldo Keto reductase	ND	ND	ND	ND	5.98e-183	SUPERFAMILY	SSF51430	NAD(P)-linked oxidoreductase	IPR036812	NADP-dependent oxidoreductase domain superfamily	7.99e-74	PTHR43364:SF18	OXIDOREDUCTASE	1.5e-87	cd19091	AKR_PsAKR	6.29511e-134	AKR_PsAKR	284	31.24	6.25	Cytoplasmic
Ra13.672	PF00248.26	Aldo_ket_red	Aldo/keto reductase family	ND	ND	ND	ND	5.79e-245	CDD	cd19091	AKR_PsAKR	ND	ND	0	PTHR43364:SF18	OXIDOREDUCTASE	4.7e-139	cd19091	AKR_PsAKR	0	AKR_PsAKR	351	38.34	5.93	Cytoplasmic
Ra13.70	PF00248.26	Aldo_ket_red	Aldo/keto reductase family	ydhF	ND	ND	ND	2.24e-204	CDD	cd19092	AKR_BsYcsN_EcYdhF-like	ND	ND	0	PTHR43364:SF1	OXIDOREDUCTASE YDHF	7e-140	COG4989	YdhF	0	AKR_BsYcsN_EcYdhF-like	298	33.41	6.31	Cytoplasmic
Se1961.2231	PF00248.26	Aldo_ket_red	Aldo/keto reductase family	ydhF	ND	ND	ND	4.39e-211	CDD	cd19092	AKR_BsYcsN_EcYdhF-like	ND	ND	8.2684e-163	PTHR43364:SF1	OXIDOREDUCTASE YDHF	2.9e-139	COG4989	YdhF	8.58301e-178	AKR_BsYcsN_EcYdhF-like	298	33.47	6.2	Cytoplasmic
Ps60.2899	PF00248.26	Aldo_ket_red	Aldo Keto reductase	pld1	1.1.1.122	ko:K00064	E1.1.1.122; D-threo-aldose 1-dehydrogenase [EC:1.1.1.122]	4.07e-221	CDD	cd19152	AKR_AKR15A	ND	ND	0	PTHR42686	GH17980P-RELATED	3.1e-82	cd19152	AKR_AKR15A	2.77913e-148	pld1;D-threo-aldose 1-dehydrogenase [EC:1.1.1.122]	336	36.7	5.33	Cytoplasmic
Ra13.3663	PF00248.26	Aldo_ket_red	Aldo/keto reductase family	ydbC	1.1.1.65	ko:K05275	E1.1.1.65; pyridoxine 4-dehydrogenase [EC:1.1.1.65]	1.7e-181	CDD	cd19088	AKR_AKR13B1	ND	ND	0	PTHR43625:SF40	ALDO-KETO REDUCTASE YAKC [NADP(+)]	2.6e-59	PRK10376	PRK10376	0	AKR13B1	284	31.09	5.66	Cytoplasmic
Se1961.1158	PF00248.26	Aldo_ket_red	aldo keto reductase	ND	ND	ND	ND	2.26e-243	CDD	cd19080	AKR_AKR9A_9B	ND	ND	0	PTHR43364	NADH-SPECIFIC METHYLGLYOXAL REDUCTASE-RELATED	1.5e-111	cd19080	AKR_AKR9A_9B	0	AKR9A_9B	353	39.43	5.86	Cytoplasmic
Se1961.3567	PF00248.26	Aldo_ket_red	L-glyceraldehyde 3-phosphate reductase	yghZ	ND	ko:K19265	gpr;L-glyceraldehyde 3-phosphate reductase [EC:1.1.1.-]	5.1e-237	CDD	cd19151	AKR_AKR14A2	ND	ND	0	PTHR43150:SF4	L-GLYCERALDEHYDE 3-PHOSPHATE REDUCTASE	8.1e-181	cd19151	AKR_AKR14A2	0	AKR14A2	329	36.94	6	Cytoplasmic
Ac58 = Acinetobacter sp. ChDrLvgB58; Ps09 = Pseudomonas sp. ChDrLvgB09; Ps60 = Pseudomonas carnis ChDrAdgB60; Ra13 = Rahnella contaminans ChDrAdgB13; Se1961 = Serratia sp. CDBB-1961

## Sheet: COE
Supplemental Table 4.6. Classification and subcelullar description of COE enzymes in bacterial strains
Query name	Pfam family		EggNOG-mapper results						InterProScan results						PANTHER HMM model			Batch CD-Search			Summary	Physicochemical features
	Accession	Target name	Description	Preferred_name	Enzyme Commission	KEGG_ko	ko_description	E-value	Analysis	Accession	Description	IP-accession	IP-description	E-value	Accession	Description	E-value	Accession	Description	E-value	Enzyme class	Length (aa)	Molecular weight (kDa)	Isoelectric point	Subcellular localization
Ps09.2210	PF00135.33	Carboxylesterase family	Carboxylesterase family	ND	ND	ko:K03929	pnbA; para-nitrobenzyl esterase [EC:3.1.1.-]	1.9e-44	PANTHER	PTHR11559	CARBOXYLESTERASE	IPR050309	Type-B Carboxylesterase/Lipase	1.7e-104	PTHR11559	CARBOXYLESTERASE	8.2e-105	COG2272	PnbA	1.66e-176	pnbA;para-nitrobenzyl esterase [EC:3.1.1.-]	516	55.05	6.5	Periplasmic
Ps09 = Pseudomonas sp. ChDrLvgB09

## Sheet: CYP450
Supplemental Table 4.7. Annotation and subcelullar description of cytochromes P450 in bacterial strains
Query name	Pfam family		EggNOG-mapper results						InterProScan results						PANTHER HMM model			Batch CD-Search			Summary	Physicochemical features
	Accession	Target name	Description	Preferred_name	Enzyme Commission	KEGG_ko	ko_description	E-value	Analysis	Accession	Description	IP-accession	IP-description	E-value	Accession	Description	E-value	Accession	Description	E-value	Enzyme class	Length (aa)	Molecular weight (kDa)	Isoelectric point	Subcellular localization
Ps09.5896	PF00067.27	p450	Cytochrome P450	ND	ND	ko:K21116	CYP112A; cytochrome P450 family 112 subfamily A	1.43e-172	CDD	cd11030	CYP105-like	ND	Cytochrome P450	1.04943e-176	PTHR46696	P450, PUTATIVE (EUROFUNG)-RELATED	4.4e-114	cd11030	CYP105-like	4.29865e-176	CYP105-like	372	41.91	5.97	Cytoplasmic
Ps09.5914	PF00067.27	p450	Cytochrome P450	ND	ND	ko:K21116	CYP112A; cytochrome P450 family 112 subfamily A	3.42e-151	CDD	cd11030	CYP105-like	ND	Cytochrome P450	0	PTHR46696	P450, PUTATIVE (EUROFUNG)-RELATED	1.6e-127	cd11030	CYP105-like	0	CYP105-like	473	52.78	5.34	Cytoplasmic
Ps60.4378	PF00067.27	p450	Cytochrome P450	ND	ND	ND	ND	0	SFLD	SFLDS00005	Isoprenoid Synthase Type I	ND	ND	0	PTHR46696	P450, PUTATIVE (EUROFUNG)-RELATED	1.6e-94	COG2124	CypX	2.77162e-97	CypX	741	81.8	6.05	Cytoplasmic
Ps09 = Pseudomonas sp. ChDrLvgB09; Ps60 = Pseudomonas carnis ChDrAdgB60

## Sheet: FMO
Supplemental Table 4.8. Classification and subcelullar description of FMO enzymes in bacterial strains
Query name	Pfam family		EggNOG-mapper results						InterProScan results						PANTHER HMM model			Batch CD-Search			Summary	Physicochemical features
	Accession	Target name	Description	Preferred_name	Enzyme Commission	KEGG_ko	ko_description	E-value	Analysis	Accession	Description	IP-accession	IP-description	E-value	Accession	Description	E-value	Accession	Description	E-value	Enzyme class	Length (aa)	Molecular weight (kDa)	Isoelectric point	Subcellular localization
Ac58.1688	PF00743.24	FMO-like	Flavin-binding monooxygenase-like	almA	1.14.13.22	ko:K03379	chnB; cyclohexanone monooxygenase [EC:1.14.13.22]	0	PANTHER	PTHR43872	MONOOXYGENASE, PUTATIVE (AFU_ORTHOLOGUE AFUA_8G02570)-RELATED	IPR051820	FAD-binding Monooxygenase	0	PTHR43872	MONOOXYGENASE, PUTATIVE (AFU_ORTHOLOGUE AFUA_8G02570)-RELATED	2.6e-207	COG2072	CzcO	1.62392e-124	cyclohexanone monooxygenase [EC:1.14.13.22]	496	55.45	8.77	Cytoplasmic Membrane
Ps60.3880	PF00743.24	FMO-like	Flavin-binding monooxygenase-like	ND	1.14.13.22	ko:K03379	chnB; cyclohexanone monooxygenase [EC:1.14.13.22]	0	PANTHER	PTHR42877	L-ORNITHINE N(5)-MONOOXYGENASE-RELATED	IPR051209	FAD-binding Monooxygenases Superfamily	0	PTHR42877:SF4	FAD_NAD(P)-BINDING DOMAIN-CONTAINING PROTEIN-RELATED	2.7e-184	COG2072	CzcO	3.343e-180	cyclohexanone monooxygenase [EC:1.14.13.22]	512	57.16	9.48	Cytoplasmic Membrane
Ps09.4466	PF00743.24	FMO-like	flavoprotein involved in K transport	ND	ND	ko:K07222	K07222; putative flavoprotein involved in K+ transport	4.42e-288	PANTHER	PTHR23023	DIMETHYLANILINE MONOOXYGENASE	IPR050346	Flavin-containing Monooxygenases	2.5e-58	PTHR23023:SF226	FLAVIN-CONTAINING MONOOXYGENASE	1.1e-60	COG2072	CzcO	1.05579e-83	putative flavoprotein involved in K+ transport	429	47.18	6.09	Cytoplasmic
Ps09.5957	PF00743.24	FMO-like	Flavin-binding monooxygenase-like	ND	ND	ND	ND	8e-202	PANTHER	PTHR42877	L-ORNITHINE N(5)-MONOOXYGENASE-RELATED	IPR051209	FAD-binding Monooxygenases Superfamily	5.4e-133	PTHR42877:SF4	FAD_NAD(P)-BINDING DOMAIN-CONTAINING PROTEIN-RELATED	1.4e-156	COG2072	CzcO	6.95051e-144	L-ornithine n(5)-monooxygenase-related	494	54.9	5.89	Cytoplasmic
Ac58 = Acinetobacter sp. ChDrLvgB58; Ps09 = Pseudomonas sp. ChDrLvgB09; Ps60 = Pseudomonas carnis ChDrAdgB60

## Sheet: GST
Supplemental Table 4.9. Classification and subcelullar description of GST enzymes in bacterial strains
Query name	Pfam family		EggNOG-mapper results						InterProScan results						PANTHER HMM model			Batch CD-Search			Summary	Physicochemical features
	Accession	Target name	Description	Preferred_name	Enzyme Commission	KEGG_ko	ko_description	E-value	Analysis	Accession	Description	IP-accession	IP-description	E-value	Accession	Description	E-value	Accession	Description	E-value	Enzyme class	Length (aa)	Molecular weight (kDa)	Isoelectric point	Subcellular localization
Ac58.1972	PF02798.25	GST_N	Glutathione S-transferase	gstA	2.5.1.18	ko:K00799	GST, gst; glutathione S-transferase [EC:2.5.1.18]	1.63e-147	SFLD	SFLDG01150	Main.1: Beta-like	ND	ND	0	PTHR44051:SF9	GLUTATHIONE S-TRANSFERASE 1	3.8e-76	COG0625	GstA	7.66918e-53	GstA; glutathione S-transferase [EC:2.5.1.18]	216	25.06	8.99	Cytoplasmic
Ac58.2834	PF13409.11	GST_N_2	Glutathione S-transferase, N-terminal domain	gst	2.5.1.18	ko:K00799	GST, gst; glutathione S-transferase [EC:2.5.1.18]	1.03e-142	SFLD	SFLDS00019	Glutathione Transferase (cytosolic)	IPR040079	Glutathione transferase family	2.4e-28	PTHR44051:SF21	GLUTATHIONE S-TRANSFERASE FAMILY PROTEIN	4.7e-44	COG0625	GstA	3.37222e-31	GstA; glutathione S-transferase [EC:2.5.1.18]	204	23.55	5.67	Cytoplasmic
Ac58.292	PF13417.11	GST_N_3	Glutathione S-transferase, N-terminal domain	ND	2.5.1.18	ko:K00799	GST, gst; glutathione S-transferase [EC:2.5.1.18]	1.1e-182	PANTHER	PTHR42673	MALEYLACETOACETATE ISOMERASE	ND	ND	1.9e-13	PTHR42673:SF21	GLUTATHIONE S-TRANSFERASE YFCF	8.4e-18	COG0625	GstA	1.31126e-19	GstA; glutathione S-transferase [EC:2.5.1.18]	254	29.61	6.37	Cytoplasmic Membrane
Ps09.1132	PF13417.11	GST_N_3	Glutathione S-transferase	ND	ND	ND	ND	4.89e-210	Pfam	PF13417	Glutathione S-transferase, N-terminal domain	IPR004045	Glutathione S-transferase, N-terminal	1.4e-11	PTHR43900:SF97	GLUTATHIONE TRANSFERASE	4.6e-12	COG0625	GstA	7.66135e-25	GstA; glutathione S-transferase [EC:2.5.1.18]	311	34.35	5.6	Cytoplasmic
Ps09.1609	PF13417.11	GST_N_3	Glutathione S-transferase, N-terminal domain	ND	2.5.1.18	ko:K00799	GST, gst; glutathione S-transferase [EC:2.5.1.18]	3.87e-99	SFLD	SFLDS00019	Glutathione Transferase (cytosolic)	IPR040079	Glutathione transferase family	7e-21	PTHR43968:SF6	GLUTATHIONE S-TRANSFERASE OMEGA	4.6e-25	COG0625	GstA	8.61615e-33	GstA; glutathione S-transferase [EC:2.5.1.18]	224	24.63	5.6	Cytoplasmic
Ps09.3772	PF13409.11	GST_N_2	Glutathione S-transferase, C-terminal domain	ND	ND	ND	ND	1.21e-156	SFLD	SFLDS00019	Glutathione Transferase (cytosolic)	IPR040079	Glutathione transferase family	5.899e-43	PTHR43900:SF3	GLUTATHIONE S-TRANSFERASE RHO	3.2e-42	COG0625	GstA	6.70711e-59	GstA; glutathione S-transferase [EC:2.5.1.18]	244	27.4	5.75	Cytoplasmic
Ps60.1114	PF13417.11	GST_N_3	Glutathione S-transferase	ND	2.5.1.18	ko:K00799	GST, gst; glutathione S-transferase [EC:2.5.1.18]	2.46e-139	SFLD	SFLDS00019	Glutathione Transferase (cytosolic)	IPR040079	Glutathione transferase family	3.8e-26	PTHR43968:SF6	GLUTATHIONE S-TRANSFERASE OMEGA	1.1e-27	COG0625	GstA	1.64245e-41	GstA; glutathione S-transferase [EC:2.5.1.18]	219	24.01	5.63	Cytoplasmic
Ps60.4739	PF02798.25	GST_N	Belongs to the GST superfamily	gstA	2.5.1.18	ko:K00799	GST, gst; glutathione S-transferase [EC:2.5.1.18]	1.05e-131	SFLD	SFLDS00019	Glutathione Transferase (cytosolic)	IPR040079	Glutathione transferase family	0	PTHR44051:SF2	HYPOTHETICAL GLUTATHIONE S-TRANSFERASE LIKE PROTEIN	1.6e-42	COG0625	GstA	2.02956e-60	GstA; glutathione S-transferase [EC:2.5.1.18]	210	22.38	5.42	Cytoplasmic
Ps60.5351	PF13409.11	GST_N_2	Belongs to the GST superfamily	gstA	2.5.1.18	ko:K00799	GST, gst; glutathione S-transferase [EC:2.5.1.18]	1.69e-136	SFLD	SFLDG00358	Main (cytGST)	ND	ND	0	PTHR44051:SF9	GLUTATHIONE S-TRANSFERASE 1	7.6e-65	COG0625	GstA	1.08688e-56	GstA; glutathione S-transferase [EC:2.5.1.18]	208	23.09	6.38	Cytoplasmic
Ra13.4305	PF13417.11	GST_N_3	Glutathione S-transferase, C-terminal domain	ND	2.5.1.18	ko:K00799	GST, gst; glutathione S-transferase [EC:2.5.1.18]	6.94e-119	CDD	cd03206	GST_C_7	ND	ND	3.00153e-49	PTHR44051	GLUTATHIONE S-TRANSFERASE-RELATED	1.2e-38	COG0625	GstA	6.32257e-51	GstA; glutathione S-transferase [EC:2.5.1.18]	206	22.98	6.17	Cytoplasmic
Ra13.4335	PF02798.25	GST_N	glutathione S-transferase	gstA	2.5.1.18	ko:K00799	GST, gst; glutathione S-transferase [EC:2.5.1.18]	3.66e-147	SFLD	SFLDG01150	Main.1: Beta-like	ND	ND	0	PTHR44051:SF9	GLUTATHIONE S-TRANSFERASE 1	7.8e-85	COG0625	GstA	4.82318e-57	GstA; glutathione S-transferase [EC:2.5.1.18]	222	25.31	8.62	Cytoplasmic
Ra13.82	PF13409.11	GST_N_2	Glutathione S-transferase, C-terminal domain	gst	2.5.1.18	ko:K00799	GST, gst; glutathione S-transferase [EC:2.5.1.18]	4.34e-131	SFLD	SFLDS00019	Glutathione Transferase (cytosolic)	IPR040079	Glutathione transferase family	0	PTHR44051:SF8	GLUTATHIONE S-TRANSFERASE GSTA	4e-48	PRK10542	PRK10542	1.46379e-138	GstA; glutathione S-transferase [EC:2.5.1.18]	201	22.32	6.91	Cytoplasmic
Se1961.2245	GST_C	PF00043.30	Belongs to the GST superfamily	gst	2.5.1.18	ko:K00799	GST, gst; glutathione S-transferase [EC:2.5.1.18]	3.46e-137	SFLD	SFLDS00019	Glutathione Transferase (cytosolic)	IPR040079	Glutathione transferase family	0	PTHR44051:SF8	GLUTATHIONE S-TRANSFERASE GSTA	9.9e-48	PRK10542	PRK10542	1.2441e-144	GstA; glutathione S-transferase [EC:2.5.1.18]	201	22.39	8.52	Cytoplasmic
Se1961.4485	GST_N	PF02798.25	Belongs to the GST superfamily	gstA	2.5.1.18	ko:K00799	GST, gst; glutathione S-transferase [EC:2.5.1.18]	1.91e-158	SFLD	SFLDG00358	Main (cytGST)	ND	ND	0	PTHR44051:SF9	GLUTATHIONE S-TRANSFERASE 1	1.6e-83	COG0625	GstA	4.6566e-60	GstA; glutathione S-transferase [EC:2.5.1.18]	222	25.39	7.1	Cytoplasmic
Ac58.977	PF14834.11	GST_C_4	Glutathione S-transferase, C-terminal domain	yfcF	2.5.1.18	ko:K00799	GST, gst; glutathione S-transferase [EC:2.5.1.18]	5.72e-138	SFLD	SFLDG00358	Main (cytGST)	ND	ND	1.2e-34	PTHR42673:SF21	GLUTATHIONE S-TRANSFERASE YFCF	6e-33	PRK15113	PRK15113	4.68495e-75	yfcF; glutathione S-transferase [EC:2.5.1.18]	213	24.62	5.81	Cytoplasmic
Ps09.5630	PF14834.11	GST_C_4	Glutathione S-transferase	yfcF	2.5.1.18	ko:K00799	GST, gst; glutathione S-transferase [EC:2.5.1.18]	1.07e-88	CDD	cd03195	GST_C_4	IPR034338	Glutathione S-transferases, subfamily 4, C-terminal	3.46473e-61	PTHR42673:SF21	GLUTATHIONE S-TRANSFERASE YFCF	7e-47	PRK15113	PRK15113	7.7027e-125	yfcF; glutathione S-transferase [EC:2.5.1.18]	205	22.82	5.67	Cytoplasmic
Ps60.5453	PF13417.11	GST_N_3	Glutathione S-transferase	ND	ND	ND	ND	3.55e-124	CDD	cd03205	GST_C_6	ND	ND	2.22634e-31	PTHR42673:SF21	GLUTATHIONE S-TRANSFERASE YFCF	1.6e-39	COG0625	GstA	3.07707e-33	yfcF; glutathione S-transferase [EC:2.5.1.18]	198	21.9	5.96	Periplasmic
Ps60.5541	PF14834.11	GST_C_4	Glutathione S-transferase	yfcF	2.5.1.18	ko:K00799	GST, gst; glutathione S-transferase [EC:2.5.1.18]	2.99e-115	CDD	cd03195	GST_C_4	IPR034338	Glutathione S-transferases, subfamily 4, C-terminal	7.75498e-60	PTHR42673:SF21	GLUTATHIONE S-TRANSFERASE YFCF	1.2e-43	PRK15113	PRK15113	6.77743e-128	yfcF; glutathione S-transferase [EC:2.5.1.18]	210	23.49	5.5	Cytoplasmic
Ra13.3977	PF14834.11	GST_C_4	glutathione S-transferase	yfcF	2.5.1.18	ko:K00799	GST, gst; glutathione S-transferase [EC:2.5.1.18]	3.77e-127	CDD	cd03195	GST_C_4	IPR034338	Glutathione S-transferases, subfamily 4, C-terminal	2.77843e-52	PTHR42673:SF21	GLUTATHIONE S-TRANSFERASE YFCF	7.8e-47	PRK15113	PRK15113	6.19003e-120	yfcF; glutathione S-transferase [EC:2.5.1.18]	210	23.28	4.62	Cytoplasmic
Se1961.4356	GST_C_4	PF14834.11	Catalyzes the formation of 2,4-dinitrophenyl-S-glutathione from 1-chloro-2,4-dinitrobenzene and glutathione	yfcF	2.5.1.18	ko:K00799	GST, gst; glutathione S-transferase [EC:2.5.1.18]	1.63e-140	CDD	cd03195	GST_C_4	IPR034338	Glutathione S-transferases, subfamily 4, C-terminal	1.83522e-56	PTHR42673:SF21	GLUTATHIONE S-TRANSFERASE YFCF	1.9e-43	PRK15113	PRK15113	1.15548e-129	yfcF; glutathione S-transferase [EC:2.5.1.18]	211	23.67	6.6	Cytoplasmic
Se1961.908	GST_N_3	PF13417.11	Glutathione S-transferase	ND	ND	ND	ND	3.75e-69	Pfam	PF13417	Glutathione S-transferase, N-terminal domain	IPR004045	Glutathione S-transferase, N-terminal	1.5e-16	PTHR42673:SF21	GLUTATHIONE S-TRANSFERASE YFCF	2.9e-26	COG0625	GstA	3.23184e-21	yfcF; glutathione S-transferase [EC:2.5.1.18]	119	13.13	6.72	Cytoplasmic
Ac58.1500	PF02798.25	GST_N	Belongs to the GST superfamily	ND	ND	ko:K11209	yghU, yfcG; GSH-dependent disulfide-bond oxidoreductase [EC:1.8.4.-]	7.5e-171	SFLD	SFLDG01151	Main.2: Nu-like	ND	ND	0	PTHR44051:SF19	DISULFIDE-BOND OXIDOREDUCTASE YFCG	9.9e-84	PRK11752	PRK11752	4.96188e-66	yfcG; GSH-dependent disulfide-bond oxidoreductase [EC:1.8.4.-] (Nu-like)	234	26.15	5.28	Cytoplasmic
Ac58.2617	PF02798.25	GST_N	Belongs to the GST superfamily	yfcG	ND	ko:K11209	yghU, yfcG; GSH-dependent disulfide-bond oxidoreductase [EC:1.8.4.-]	1.41e-143	SFLD	SFLDG01151	Main.2: Nu-like	ND	ND	0	PTHR44051:SF19	DISULFIDE-BOND OXIDOREDUCTASE YFCG	1.8e-93	COG0625	GstA	1.01464e-71	yfcG; GSH-dependent disulfide-bond oxidoreductase [EC:1.8.4.-] (Nu-like)	206	23.68	5.36	Cytoplasmic
Ps60.5119	PF02798.25	GST_N	Belongs to the GST superfamily	ND	ND	ko:K11209	yghU, yfcG; GSH-dependent disulfide-bond oxidoreductase [EC:1.8.4.-]	9.82e-166	SFLD	SFLDG00358	Main (cytGST)	ND	ND	0	PTHR44051:SF19	DISULFIDE-BOND OXIDOREDUCTASE YFCG	4.3e-87	PRK11752	PRK11752	5.21074e-70	yfcG; GSH-dependent disulfide-bond oxidoreductase [EC:1.8.4.-] (Nu-like)	232	25.89	5.5	Cytoplasmic
Ra13.1547	PF02798.25	GST_N	Belongs to the GST superfamily	yfcG	ND	ko:K11209	yghU, yfcG; GSH-dependent disulfide-bond oxidoreductase [EC:1.8.4.-]	5.29e-145	SFLD	SFLDS00019	Glutathione Transferase (cytosolic)	IPR040079	Glutathione transferase family	0	PTHR44051:SF19	DISULFIDE-BOND OXIDOREDUCTASE YFCG	4.2e-103	PRK13972	PRK13972	5.60346e-106	yfcG; GSH-dependent disulfide-bond oxidoreductase [EC:1.8.4.-] (Nu-like)	209	23.85	7.07	Cytoplasmic
Se1961.1548	GST_N	PF02798.25	Belongs to the GST superfamily	ND	ND	ko:K11209	yghU, yfcG; GSH-dependent disulfide-bond oxidoreductase [EC:1.8.4.-]	1.34e-169	SFLD	SFLDG01151	Main.2: Nu-like	ND	ND	0	PTHR44051:SF19	DISULFIDE-BOND OXIDOREDUCTASE YFCG	6.7e-92	PRK11752	PRK11752	2.72036e-69	yfcG; GSH-dependent disulfide-bond oxidoreductase [EC:1.8.4.-] (Nu-like)	235	26.86	6.36	Cytoplasmic
Se1961.3470	GST_C	PF00043.30	Belongs to the GST superfamily	yfcG	ND	ko:K11209	yghU, yfcG; GSH-dependent disulfide-bond oxidoreductase [EC:1.8.4.-]	6.48e-155	SFLD	SFLDG01151	Main.2: Nu-like	ND	ND	0	PTHR44051:SF19	DISULFIDE-BOND OXIDOREDUCTASE YFCG	1e-102	PRK13972	PRK13972	1.40017e-108	yfcG; GSH-dependent disulfide-bond oxidoreductase [EC:1.8.4.-] (Nu-like)	209	23.83	6.71	Cytoplasmic
Ps09.3134	PF13410.11	GST_C_2	Glutathione S-Transferase	yqjG	1.8.5.7	ko:K07393	ECM4, yqjG; glutathionyl-hydroquinone reductase [EC:1.8.5.7]	2.69e-231	SFLD	SFLDG01206	Xi.1	IPR016639	Glutathione S-transferase Omega/GSH	0	PTHR32419	GLUTATHIONYL-HYDROQUINONE REDUCTASE	7.5e-132	COG0435	ECM4	0	yqjG; glutathionyl-hydroquinone reductase [EC:1.8.5.7]	330	37.34	6.13	Cytoplasmic
Ps09.4549	PF02798.25	GST_N	Belongs to the GST superfamily	yfcG	ND	ko:K11209	yghU, yfcG; GSH-dependent disulfide-bond oxidoreductase [EC:1.8.4.-]	5.76e-131	SFLD	SFLDS00019	Glutathione Transferase (cytosolic)	IPR040079	Glutathione transferase family	0	PTHR44051:SF19	DISULFIDE-BOND OXIDOREDUCTASE YFCG	6.9e-105	PRK13972	PRK13972	8.98684e-92	yqjG; glutathionyl-hydroquinone reductase [EC:1.8.5.7]	214	24.37	6.21	Cytoplasmic
Ps60.4963	PF13410.11	GST_C_2	Glutathione S-Transferase	yqjG	1.8.5.7	ko:K07393	ECM4, yqjG; glutathionyl-hydroquinone reductase [EC:1.8.5.7]	6.66e-234	SFLD	SFLDS00019	Glutathione Transferase (cytosolic)	IPR040079	Glutathione transferase family	0	PTHR32419	GLUTATHIONYL-HYDROQUINONE REDUCTASE	1.4e-129	COG0435	ECM4	0	yqjG; glutathionyl-hydroquinone reductase [EC:1.8.5.7]	331	37.59	6.35	Cytoplasmic
Ra13.1485	PF13410.11	GST_C_2	Glutathione S-transferase, C-terminal domain	ND	1.8.5.7	ko:K07393	ECM4, yqjG; glutathionyl-hydroquinone reductase [EC:1.8.5.7]	2e-214	SFLD	SFLDG01206	Xi.1	IPR016639	Glutathione S-transferase Omega/GSH	0	PTHR32419	GLUTATHIONYL-HYDROQUINONE REDUCTASE	1.4e-115	COG0435	ECM4	0	yqjG; glutathionyl-hydroquinone reductase [EC:1.8.5.7]	321	36.88	5.75	Cytoplasmic
Ra13.4453	PF13410.11	GST_C_2	Glutathione S-transferase, C-terminal domain	yqjG	1.8.5.7	ko:K07393	ECM4, yqjG; glutathionyl-hydroquinone reductase [EC:1.8.5.7]	2.25e-239	SFLD	SFLDG01148	Xi (cytGST)	ND	ND	0	PTHR32419	GLUTATHIONYL-HYDROQUINONE REDUCTASE	9.3e-132	COG0435	ECM4	0	yqjG; glutathionyl-hydroquinone reductase [EC:1.8.5.7]	327	37.55	5.85	Cytoplasmic
Se1961.4382	GST_C_2	PF13410.11	Glutathione S-transferase, C-terminal domain	yqjG	1.8.5.7	ko:K07393	ECM4, yqjG; glutathionyl-hydroquinone reductase [EC:1.8.5.7]	5.8e-247	SFLD	SFLDG01148	Xi (cytGST)	ND	ND	0	PTHR32419	GLUTATHIONYL-HYDROQUINONE REDUCTASE	3.3e-132	COG0435	ECM4	0	yqjG; glutathionyl-hydroquinone reductase [EC:1.8.5.7]	328	37.56	5.89	Cytoplasmic
Ps09.4195	PF02798.25	GST_N	Glutathione S-Transferase	yliJ	2.5.1.18	ko:K00799	GST, gst; glutathione S-transferase [EC:2.5.1.18]	4.61e-129	SFLD	SFLDG01150	Main.1: Beta-like	IPR040079	Glutathione transferase family	0	PTHR43900:SF3	GLUTATHIONE S-TRANSFERASE RHO	2e-48	cd03180	GST_C_2	1.7621e-53	yliJ; glutathione S-transferase [EC:2.5.1.18]	207	23.37	5.32	Cytoplasmic
Ps09.4834	PF13409.11	GST_N_2	Glutathione S-Transferase	yliJ	2.5.1.18	ko:K00799	GST, gst; glutathione S-transferase [EC:2.5.1.18]	2.42e-123	SFLD	SFLDS00019	Glutathione Transferase (cytosolic)	IPR040079	Glutathione transferase family	0	PTHR43900:SF3	GLUTATHIONE S-TRANSFERASE RHO	2.1e-37	COG0625	GstA	1.35551e-53	yliJ; glutathione S-transferase [EC:2.5.1.18]	209	23.79	5.83	Cytoplasmic
Ps60.2171	PF02798.25	GST_N	Glutathione S-Transferase	yliJ	2.5.1.18	ko:K00799	GST, gst; glutathione S-transferase [EC:2.5.1.18]	4.36e-149	SFLD	SFLDG01150	Main.1: Beta-like	ND	ND	0	PTHR44051	GLUTATHIONE S-TRANSFERASE-RELATED	4.3e-41	COG0625	GstA	5.97608e-58	yliJ; glutathione S-transferase [EC:2.5.1.18]	210	24.03	5.95	Cytoplasmic
Ps60.2297	PF02798.25	GST_N	Glutathione S-transferase	yliJ	2.5.1.18	ko:K00799	GST, gst; glutathione S-transferase [EC:2.5.1.18]	1.16e-146	SFLD	SFLDG00358	Main (cytGST)	ND	ND	0	PTHR44051:SF19	DISULFIDE-BOND OXIDOREDUCTASE YFCG	1.2e-50	COG0625	GstA	3.54239e-59	yliJ; glutathione S-transferase [EC:2.5.1.18]	205	23.19	5.1	Cytoplasmic
Ra13.4325	PF02798.25	GST_N	Glutathione S-transferase, C-terminal domain	yliJ	2.5.1.18	ko:K00799	GST, gst; glutathione S-transferase [EC:2.5.1.18]	4.21e-150	SFLD	SFLDS00019	Glutathione Transferase (cytosolic)	IPR040079	Glutathione transferase family	0	PTHR43900:SF3	GLUTATHIONE S-TRANSFERASE RHO	3.7e-40	COG0625	GstA	1.35474e-57	yliJ; glutathione S-transferase [EC:2.5.1.18]	207	23.65	5.31	Cytoplasmic
Se1961.1645	GST_N	PF02798.25	Glutathione S-transferase	yliJ	2.5.1.18	ko:K00799	GST, gst; glutathione S-transferase [EC:2.5.1.18]	2.17e-147	SFLD	SFLDG01150	Main.1: Beta-like	ND	ND	0	PTHR44051:SF19	DISULFIDE-BOND OXIDOREDUCTASE YFCG	2.8e-46	COG0625	GstA	4.42512e-57	yliJ; glutathione S-transferase [EC:2.5.1.18]	206	23.54	5.67	Cytoplasmic
Ac58.2904	PF02798.25	GST_N	Glutathione S-transferase, C-terminal domain	ND	ND	ND	ND	2.85e-155	SFLD	SFLDG01150	Main.1: Beta-like	ND	ND	0	PTHR44051:SF9	GLUTATHIONE S-TRANSFERASE 1	6.5e-53	COG0625	GstA	1.52202e-41	GST Beta-like	212	24.44	5.91	Cytoplasmic
Ps09.3315	PF13409.11	GST_N_2	glutathione s-transferase	gst	2.5.1.18	ko:K00799	GST, gst; glutathione S-transferase [EC:2.5.1.18]	5.13e-46	SFLD	SFLDG01150	Main.1: Beta-like	IPR040079	Glutathione transferase family	0	PTHR44051:SF8	GLUTATHIONE S-TRANSFERASE GSTA	1.4e-42	PRK10542	PRK10542	5.85664e-89	GST Beta-like	209	23.4	6.49	Cytoplasmic
Ps09.3869	PF00043.30	GST_C	Glutathione S-transferase, N-terminal domain	ND	ND	ND	ND	2.33e-119	SFLD	SFLDG01150	Main.1: Beta-like	ND	ND	0	PTHR44051:SF8	GLUTATHIONE S-TRANSFERASE GSTA	4.1e-43	PRK10542	PRK10542	1.26252e-51	GST Beta-like	205	22.31	5.95	Cytoplasmic
Ra13.1066	PF02798.25	GST_N	Glutathione S-Transferase	yliJ	2.5.1.18	ko:K00799	GST, gst; glutathione S-transferase [EC:2.5.1.18]	2.15e-106	SFLD	SFLDG01150	Main.1: Beta-like	ND	ND	0	PTHR44051:SF19	DISULFIDE-BOND OXIDOREDUCTASE YFCG	1.9e-50	COG0625	GstA	1.74348e-61	GST Beta-like	206	23.82	5.82	Cytoplasmic
Se1961.1709	GST_N_2	PF13409.11	Belongs to the GST superfamily	gst	2.5.1.18	ko:K00799	GST, gst; glutathione S-transferase [EC:2.5.1.18]	7.03e-123	SFLD	SFLDG01150	Main.1: Beta-like	ND	ND	0	PTHR44051:SF8	GLUTATHIONE S-TRANSFERASE GSTA	3.7e-44	PRK10542	PRK10542	1.87022e-80	GST Beta-like	205	23.01	6.15	Cytoplasmic
Ac58.2650	PF02798.25	GST_N	starvation protein A	sspA	ND	ko:K03599	sspA, mglA; stringent starvation protein A	4.36e-157	SFLD	SFLDS00019	Glutathione Transferase (cytosolic)	IPR040079	Glutathione transferase family	4.4e-28	PTHR43968:SF6	GLUTATHIONE S-TRANSFERASE OMEGA	2.9e-29	PRK09481	sspA	1.40861e-50	sspA; stringent starvation protein A	217	25.9	6.96	Cytoplasmic
Ps09.560	PF13409.11	GST_N_2	stringent starvation protein A	sspA	ND	ko:K03599	sspA, mglA; stringent starvation protein A	6.19e-138	CDD	cd03186	GST_C_SspA	IPR034342	Stringent starvation protein A, C-terminal	6.12978e-58	PTHR43968:SF6	GLUTATHIONE S-TRANSFERASE OMEGA	1.2e-47	PRK09481	sspA	5.77261e-103	sspA; stringent starvation protein A	207	23.38	6.12	Cytoplasmic
Ps60.593	PF13409.11	GST_N_2	stringent starvation protein A	sspA	ND	ko:K03599	sspA, mglA; stringent starvation protein A	7.01e-148	CDD	cd03186	GST_C_SspA	IPR034342	Stringent starvation protein A, C-terminal	2.30476e-58	PTHR43968:SF6	GLUTATHIONE S-TRANSFERASE OMEGA	5.3e-47	PRK09481	sspA	3.2243e-103	sspA; stringent starvation protein A	205	23.3	6.12	Cytoplasmic
Ra13.4438	PF02798.25	GST_N	stringent starvation protein A	sspA	ND	ko:K03599	sspA, mglA; stringent starvation protein A	9.49e-150	CDD	cd03186	GST_C_SspA	IPR034342	Stringent starvation protein A, C-terminal	5.30337e-56	PTHR43968:SF6	GLUTATHIONE S-TRANSFERASE OMEGA	2.9e-47	PRK09481	sspA	2.90334e-165	sspA; stringent starvation protein A	213	24.61	5.14	Cytoplasmic
Se1961.4398	GST_N	PF02798.25	Belongs to the GST superfamily	sspA	ND	ko:K03599	sspA, mglA; stringent starvation protein A	3.18e-148	CDD	cd03186	GST_C_SspA	IPR034342	Stringent starvation protein A, C-terminal	1.95997e-57	PTHR43968:SF6	GLUTATHIONE S-TRANSFERASE OMEGA	1.2e-50	PRK09481	sspA	4.24461e-167	sspA; stringent starvation protein A	213	24.58	4.97	Cytoplasmic
Ps09.1487	PF13417.11	GST_N_3	Glutathione S-transferase, N-terminal domain	yibF	ND	ND	ND	2.11e-105	CDD	cd03205	GST_C_6	ND	Glutathione S-transferase, N-terminal	3.10394e-43	PTHR43900:SF97	GLUTATHIONE TRANSFERASE	3.3e-22	cd03205	GST_C_6	1.27143e-42	yibF; glutathione S-transferase [EC:2.5.1.18]	208	22.85	6.06	Cytoplasmic
Ps60.4538	PF13409.11	GST_N_2	Glutathione S-Transferase	yibF	ND	ND	ND	5.68e-140	CDD	cd03205	GST_C_6	ND	ND	2.21483e-45	PTHR43900:SF97	GLUTATHIONE TRANSFERASE	4e-23	cd03205	GST_C_6	9.07231e-45	yibF; glutathione S-transferase [EC:2.5.1.18]	209	23.46	6.75	Cytoplasmic
Ra13.3962	PF13409.11	GST_N_2	Glutathione S-transferase, C-terminal domain	yibF	2.5.1.18	ko:K00799	GST, gst; glutathione S-transferase [EC:2.5.1.18]	6.5e-132	CDD	cd03205	GST_C_6	ND	ND	5.06113e-34	PTHR42673:SF21	GLUTATHIONE S-TRANSFERASE YFCF	1.3e-24	PRK10357	PRK10357	4.52039e-126	yibF; glutathione S-transferase [EC:2.5.1.18]	213	23.84	7.7	Cytoplasmic
Se1961.51	GST_N_3	PF13417.11	Glutathione S-transferase	yibF	2.5.1.18	ko:K00799	GST, gst; glutathione S-transferase [EC:2.5.1.18]	1.77e-130	SFLD	SFLDS00019	Glutathione Transferase (cytosolic)	IPR040079	Glutathione transferase family	7.7e-21	PTHR42673:SF21	GLUTATHIONE S-TRANSFERASE YFCF	7.1e-27	PRK10357	PRK10357	1.65136e-123	yibF; glutathione S-transferase [EC:2.5.1.18]	201	22.35	6.63	Cytoplasmic
Ps09.3371	PF13410.11	GST_C_2	Glutathione S-transferase	yghU	ND	ko:K11209	yghU, yfcG; GSH-dependent disulfide-bond oxidoreductase [EC:1.8.4.-]	1.39e-175	SFLD	SFLDG01151	Main.2: Nu-like	ND	Glutathione transferase family	0	PTHR44051:SF22	DISULFIDE-BOND OXIDOREDUCTASE YGHU	1.3e-105	PRK11752	PRK11752	0	yghU; GSH-dependent disulfide-bond oxidoreductase [EC:1.8.4.-] (Nu-like)	279	30.81	5.29	Cytoplasmic
Ps60.5455	PF02798.25	GST_N	Belongs to the GST superfamily	yghU	ND	ko:K11209	yghU, yfcG; GSH-dependent disulfide-bond oxidoreductase [EC:1.8.4.-]	5.74e-200	SFLD	SFLDG01151	Main.2: Nu-like	ND	ND	0	PTHR44051:SF22	DISULFIDE-BOND OXIDOREDUCTASE YGHU	1.2e-102	PRK11752	PRK11752	0	yghU; GSH-dependent disulfide-bond oxidoreductase [EC:1.8.4.-] (Nu-like)	275	30.43	5.77	Cytoplasmic
Ra13.1621	PF13410.11	GST_C_2	Glutathione S-transferase, C-terminal domain	yghU	ND	ko:K11209	yghU, yfcG; GSH-dependent disulfide-bond oxidoreductase [EC:1.8.4.-]	2.15e-194	SFLD	SFLDS00019	Glutathione Transferase (cytosolic)	IPR040079	Glutathione transferase family	0	PTHR44051:SF22	DISULFIDE-BOND OXIDOREDUCTASE YGHU	6.9e-106	PRK11752	PRK11752	0	yghU; GSH-dependent disulfide-bond oxidoreductase [EC:1.8.4.-] (Nu-like)	283	31.99	5.69	Cytoplasmic
Ps09.4266	PF13417.11	GST_N_3	Glutathione S-transferase	ND	2.5.1.18	ko:K00799	GST, gst; glutathione S-transferase [EC:2.5.1.18]	4.22e-108	CDD	cd03196	GST_C_5	ND	Glutathione transferase family	4.7416e-60	PTHR43968	FAMILY NOT NAMED	1.5e-27	cd03196	GST_C_5	1.94224e-59	GST_C_5; glutathione S-transferase [EC:2.5.1.18]	190	21.68	6.16	Cytoplasmic
Ps60.4298	PF13410.11	GST_C_2	Glutathione S-transferase	ND	2.5.1.18	ko:K00799	GST, gst; glutathione S-transferase [EC:2.5.1.18]	9.62e-87	CDD	cd03196	GST_C_5	ND	ND	1.58706e-59	PTHR44051	GLUTATHIONE S-TRANSFERASE-RELATED	6.6e-14	cd03196	GST_C_5	6.50086e-59	GST_C_5; glutathione S-transferase [EC:2.5.1.18]	144	16.88	4.98	Cytoplasmic
Ps60.5490	PF13417.11	GST_N_3	Glutathione S-transferase	ND	2.5.1.18	ko:K00799	GST, gst; glutathione S-transferase [EC:2.5.1.18]	1.05e-120	CDD	cd03196	GST_C_5	ND	ND	2.86469e-63	PTHR43968	FAMILY NOT NAMED	1.9e-30	cd03196	GST_C_5	1.17343e-62	GST_C_5; glutathione S-transferase [EC:2.5.1.18]	197	22.65	6.09	Cytoplasmic
Ps09.3678	PF13409.11	GST_N_2	Glutathione S-Transferase	gst5	2.5.1.18	ko:K00799,ko:K11209	GST, gst; glutathione S-transferase [EC:2.5.1.18],yghU, yfcG; GSH-dependent disulfide-bond oxidoreductase [EC:1.8.4.-]	4.74e-139	SFLD	SFLDS00019	Glutathione Transferase (cytosolic)	IPR040079	Glutathione transferase family	0	PTHR44051:SF2	HYPOTHETICAL GLUTATHIONE S-TRANSFERASE LIKE PROTEIN	2.1e-98	COG0625	GstA	3.40733e-67	Gst5	200	23.16	5.35	Cytoplasmic
Ps60.3971	PF13409.11	GST_N_2	Glutathione S-Transferase	gst5	2.5.1.18	ko:K00799,ko:K11209	GST, gst; glutathione S-transferase [EC:2.5.1.18]; yghU, yfcG; GSH-dependent disulfide-bond oxidoreductase [EC:1.8.4.-]	6.32e-52	CDD	cd03056	GST_N_4	ND	ND	8.19607e-44	PTHR44051:SF2	HYPOTHETICAL GLUTATHIONE S-TRANSFERASE LIKE PROTEIN	1.3e-41	cd03056	GST_N_4	3.35725e-43	Gst5	115	12.79	8.36	Cytoplasmic
Ps60.3972	PF00043.30	GST_C	Glutathione S-Transferase	gst5	2.5.1.18	ko:K00799,ko:K11209	GST, gst; glutathione S-transferase [EC:2.5.1.18]; yghU, yfcG; GSH-dependent disulfide-bond oxidoreductase [EC:1.8.4.-]	5.32e-59	SUPERFAMILY	SSF47616	GST C-terminal domain-like	IPR036282	Glutathione S-transferase, C-terminal domain superfamily	1.53e-24	PTHR44051:SF2	HYPOTHETICAL GLUTATHIONE S-TRANSFERASE LIKE PROTEIN	1.2e-36	cd03206	GST_C_7	3.30644e-25	Gst5	93	10.74	6.4	Cytoplasmic
Ps09.1072	PF13417.11	GST_N_3	maleylacetoacetate isomerase	maiA	5.2.1.2,5.2.1.4	ko:K01800,ko:K01801,ko:K03599	maiA, GSTZ1; maleylacetoacetate isomerase [EC:5.2.1.2],nagL; maleylpyruvate isomerase [EC:5.2.1.4],sspA, mglA; stringent starvation protein A	1.35e-102	PANTHER	PTHR42673	MALEYLACETOACETATE ISOMERASE	ND	Glutathione transferase family	1.2e-55	PTHR42673:SF21	GLUTATHIONE S-TRANSFERASE YFCF	1.1e-68	TIGR01262	maiA	1.72147e-92	GSTZ1; maleylacetoacetate isomerase [EC:5.2.1.2]	211	22.78	6.07	Cytoplasmic
Ps60.3688	PF13417.11	GST_N_3	Glutathione S-transferase, N-terminal domain	maiA	5.2.1.2,5.2.1.4	ko:K01800,ko:K01801,ko:K03599	maiA, GSTZ1; maleylacetoacetate isomerase [EC:5.2.1.2]; nagL; maleylpyruvate isomerase [EC:5.2.1.4]; sspA, mglA; stringent starvation protein A	1.14e-140	PANTHER	PTHR42673	MALEYLACETOACETATE ISOMERASE	ND	ND	9.8e-55	PTHR42673:SF21	GLUTATHIONE S-TRANSFERASE YFCF	1.5e-64	TIGR01262	maiA	2.5804e-101	GSTZ1; maleylacetoacetate isomerase [EC:5.2.1.2]	211	23.34	6.15	Cytoplasmic
Se1961.3878	GST_N_2	PF13409.11	Glutathione S-transferase, C-terminal domain	maiA	5.2.1.2,5.2.1.4	ko:K01800,ko:K01801	maiA, GSTZ1; maleylacetoacetate isomerase [EC:5.2.1.2]; nagL; maleylpyruvate isomerase [EC:5.2.1.4]	4.07e-108	CDD	cd03191	GST_C_Zeta	IPR034330	Glutathione S-transferases, class Zeta , C-terminal	5.16654e-60	PTHR42673	MALEYLACETOACETATE ISOMERASE	1.6e-65	TIGR01262	maiA	3.84803e-109	GSTZ1; maleylacetoacetate isomerase [EC:5.2.1.2]	214	23.53	5.68	Cytoplasmic
Ps60.3977	PF13417.11	GST_N_3	Glutaredoxin	ND	ND	ND	ND	1.31e-85	SUPERFAMILY	SSF52833	Thioredoxin-like	IPR036249	Thioredoxin-like superfamily	1.75e-20	PTHR12782:SF5	PROSTAGLANDIN E SYNTHASE 2	1.1e-14	cd03041	GST_N_2GST_N	2.64321e-13	Glutaredoxin	123	14.04	9.86	Cytoplasmic Membrane
Ps09.3677	PF13417.11	GST_N_3	Glutaredoxin	ND	ND	ND	ND	3e-72	Pfam	PF13417	Glutathione S-transferase, N-terminal domain	IPR004045	Glutathione S-transferase, N-terminal	1.4e-10	PTHR45288	THIOREDOXIN FAMILY PROTEIN	6.2e-14	COG0695	GrxC	1.0265e-14	Glutaredoxin	121	13.7	9.89	Cytoplasmic Membrane
Se1961.3198	GST_N_3	PF13417.11	Glutathione S-transferase	ND	2.5.1.18	ko:K00799	GST, gst; glutathione S-transferase [EC:2.5.1.18]	5.39e-127	SFLD	SFLDG01151	Main.2: Nu-like	ND	ND	0	PTHR44051:SF8	GLUTATHIONE S-TRANSFERASE GSTA	2.3e-38	COG0625	GstA	7.03236e-51	GST Nu-like	205	22.37	6.07	Cytoplasmic
Ps60.5185	PF13409.11	GST_N_2	Glutathione S-transferase	ND	ND	ko:K11208	yncG; GST-like protein	3.81e-134	CDD	cd03057	GST_N_Beta	ND	ND	3.11347e-20	PTHR44051:SF8	GLUTATHIONE S-TRANSFERASE GSTA	1e-17	COG0625	GstA	1.75427e-20	GST yncG	210	23	5.3	Cytoplasmic
Ps09.4138	PF13417.11	GST_N_3	Glutathione S-transferase	ND	ND	ND	ND	5.71e-95	CDD	cd03205	GST_C_6	ND	Glutathione S-transferase, N-terminal	4.67334e-30	PTHR42673:SF21	GLUTATHIONE S-TRANSFERASE YFCF	8.3e-29	cd03205	GST_C_6	1.91428e-29	GST_C_6	201	21.85	5.31	Cytoplasmic
Ac58.1057	PF02798.25	GST_N	Belongs to the GST superfamily	gstB	2.5.1.18	ko:K00799	GST, gst; glutathione S-transferase [EC:2.5.1.18]	2.1e-148	SFLD	SFLDG00358	Main (cytGST)	ND	ND	0	PTHR44051:SF8	GLUTATHIONE S-TRANSFERASE GSTA	1.6e-36	PRK10542	PRK10542	1.40053e-67	GstB; glutathione S-transferase [EC:2.5.1.18]	203	22.96	4.87	Cytoplasmic
Ac58.860	PF13417.11	GST_N_3	Glutathione S-transferase, N-terminal domain	ND	ND	ND	ND	4.43e-190	SFLD	SFLDG01202	SUF2.2	ND	ND	0	PTHR45288	THIOREDOXIN FAMILY PROTEIN	1.6e-77	cd03041	GST_N_2GST_N	1.29554e-40	GST unknown	260	29.28	9.5	Cytoplasmic Membrane
Ac58 = Acinetobacter sp. ChDrLvgB58; Ps09 = Pseudomonas sp. ChDrLvgB09; Ps60 = Pseudomonas carnis ChDrAdgB60; Ra13 = Rahnella contaminans ChDrAdgB13; Se1961 = Serratia sp. CDBB-1961

## Sheet: MCO
Supplemental Table 4.10. Classification and subcelullar description of MCO enzymes in bacterial strains
Query name	Pfam family		EggNOG-mapper results						InterProScan results						PANTHER HMM model			Batch CD-Search			Summary	Physicochemical features
	Accession	Target name	Description	Preferred_name	Enzyme Commission	KEGG_ko	ko_description	E-value	Analysis	Accession	Description	IP-accession	IP-description	E-value	Accession	Description	E-value	Accession	Description	E-value	Enzyme class	Length (aa)	Molecular weight (kDa)	Isoelectric point	Subcellular localization
Ac58.5	PF02578.20	Cu-oxidase_4	Belongs to the multicopper oxidase YfiH RL5 family	yfiH	ND	ko:K05810	LACC1, yfiH; purine-nucleoside/S-methyl-5'-thioadenosine phosphorylase / adenosine deaminase [EC:2.4.2.1 2.4.2.28 3.5.4.4]	2.42e-182	CDD	cd16833	YfiH	IPR003730	Multi-copper polyphenol oxidoreductase	5.24325e-61	PTHR30616	UNCHARACTERIZED PROTEIN YFIH	3.5e-48	COG1496	YfiH	1.25258e-87	laccase yfiH	246	27.11	7.14	Cytoplasmic
Ps09.2684	PF02578.20	Cu-oxidase_4	Multi-copper polyphenol oxidoreductase laccase	ND	ND	ko:K05810	LACC1, yfiH; purine-nucleoside/S-methyl-5'-thioadenosine phosphorylase / adenosine deaminase [EC:2.4.2.1 2.4.2.28 3.5.4.4]	8.07e-117	CDD	cd16833	YfiH	IPR003730	Multi-copper polyphenol oxidoreductase	1.02111e-54	PTHR30616:SF3	PURINE NUCLEOSIDE PHOSPHORYLASE	1.9e-42	cd16833	YfiH	4.18263e-54	laccase yfiH	226	24.87	8.17	Cytoplasmic
Ps09.3971	PF02578.20	Cu-oxidase_4	Belongs to the multicopper oxidase YfiH RL5 family	yfiH	ND	ko:K05810	LACC1, yfiH; purine-nucleoside/S-methyl-5'-thioadenosine phosphorylase / adenosine deaminase [EC:2.4.2.1 2.4.2.28 3.5.4.4]	5.6e-157	Pfam	PF02578	Multi-copper polyphenol oxidoreductase laccase	IPR003730	Multi-copper polyphenol oxidoreductase	1.5e-68	PTHR30616	UNCHARACTERIZED PROTEIN YFIH	3.6e-66	COG1496	YfiH	1.53459e-124	laccase yfiH	246	25.96	5.77	Cytoplasmic
Ps60.661	PF02578.20	Cu-oxidase_4	Belongs to the multicopper oxidase YfiH RL5 family	yfiH	ND	ko:K05810	LACC1, yfiH; purine-nucleoside/S-methyl-5'-thioadenosine phosphorylase / adenosine deaminase [EC:2.4.2.1 2.4.2.28 3.5.4.4]	2.79e-165	SUPERFAMILY	SSF64438	CNF1/YfiH-like putative cysteine hydrolases	IPR011324	Cytotoxic necrotizing factor-like, catalytic	8.42e-82	PTHR30616	UNCHARACTERIZED PROTEIN YFIH	2.8e-65	COG1496	YfiH	2.58914e-127	laccase yfiH	241	25.95	5.59	Cytoplasmic
Ra13.3208	PF02578.20	Cu-oxidase_4	Belongs to the multicopper oxidase YfiH RL5 family	yfiH_2	ND	ND	ND	2.04e-138	CDD	cd16833	YfiH	IPR003730	Multi-copper polyphenol oxidoreductase	2.1677e-59	PTHR30616:SF3	PURINE NUCLEOSIDE PHOSPHORYLASE	2.4e-79	COG1496	YfiH	3.96949e-59	laccase yfiH	233	25.12	5.89	Cytoplasmic
Ra13.4649	PF02578.20	Cu-oxidase_4	Belongs to the multicopper oxidase YfiH RL5 family	yfiH	ND	ko:K05810	LACC1, yfiH; purine-nucleoside/S-methyl-5'-thioadenosine phosphorylase / adenosine deaminase [EC:2.4.2.1 2.4.2.28 3.5.4.4]	5.18e-147	Pfam	PF02578	Multi-copper polyphenol oxidoreductase laccase	IPR003730	Multi-copper polyphenol oxidoreductase	2.3e-72	PTHR30616	UNCHARACTERIZED PROTEIN YFIH	4.1e-70	PRK10723	PRK10723	1.37815e-170	laccase yfiH	245	25.98	5.15	Cytoplasmic
Se1961.2922	PF02578.20	Cu-oxidase_4	Polyphenol	yfiH_2	ND	ND	ND	1.74e-162	CDD	cd16833	YfiH	IPR003730	Multi-copper polyphenol oxidoreductase	7.26977e-58	PTHR30616:SF3	PURINE NUCLEOSIDE PHOSPHORYLASE	2.6e-92	COG1496	YfiH	8.59005e-60	laccase yfiH	238	25.85	8.23	Cytoplasmic
Se1961.795	PF02578.20	Cu-oxidase_4	Belongs to the multicopper oxidase YfiH RL5 family	yfiH	ND	ko:K05810	LACC1, yfiH; purine-nucleoside/S-methyl-5'-thioadenosine phosphorylase / adenosine deaminase [EC:2.4.2.1 2.4.2.28 3.5.4.4]	5.39e-164	Pfam	PF02578	Multi-copper polyphenol oxidoreductase laccase	IPR003730	Multi-copper polyphenol oxidoreductase	1.4e-72	PTHR30616	UNCHARACTERIZED PROTEIN YFIH	4.2e-68	PRK10723	PRK10723	3.54699e-174	laccase yfiH	243	26.03	5.83	Cytoplasmic
Ac58.2219	PF07732.20	Cu-oxidase_3	Multicopper oxidase	copA2	ND	ND	ND	0	PANTHER	PTHR11709	MULTI-COPPER OXIDASE	IPR045087	Multicopper oxidase	4.8e-63	PTHR11709:SF394	FI03373P-RELATED	2.8e-79	TIGR01480	copper_res_A	0	copper resistance protein copA	588	65.94	7.06	Periplasmic
Ac58.2989	PF07732.20	Cu-oxidase_3	Multicopper oxidase	copA2	ND	ND	ND	6.22e-256	CDD	cd13874	CuRO_2_CopA	IPR034282	Copper resistance protein CopA, second cupredoxin domain	1.28178e-62	PTHR11709:SF394	FI03373P-RELATED	5.3e-63	TIGR01480	copper_res_A	3.2515e-142	copper resistance protein copA	413	43.16	8.68	Periplasmic
Ac58.2990	PF07731.19	Cu-oxidase_2	Multicopper oxidase	copA2	ND	ND	ND	3.73e-136	CDD	cd13896	CuRO_3_CopA	IPR034279	Copper resistance protein, third cupredoxin domain	1.56292e-66	PTHR11709:SF394	FI03373P-RELATED	3e-17	cd13896	CuRO_3_CopA	6.40196e-66	copper resistance protein copA	205	22.88	6.24	Periplasmic
Ps60.2534	PF07732.20	Cu-oxidase_3	Multi-copper	copA	ND	ND	ND	0	CDD	cd13848	CuRO_1_CopA	IPR034284	Copper resistance protein, first cupredoxin domain	2.62135e-70	PTHR11709:SF394	FI03373P-RELATED	6.8e-82	TIGR01480	copper_res_A	0	copper resistance protein copA	571	63.75	6.16	Periplasmic
Ra13.2283	PF07732.20	Cu-oxidase_3	Multicopper oxidase	cueO	1.3.3.5	ko:K08100,ko:K14588	E1.3.3.5; bilirubin oxidase [EC:1.3.3.5]; cueO; cuproxidase [EC:1.16.3.4]	0	CDD	cd04232	CuRO_1_CueO_FtsP	ND	ND	2.78291e-59	PTHR11709:SF2	MULTICOPPER OXIDASE LPR1	3.7e-75	PRK10965	PRK10965	0	cueO; cuproxidase [EC:1.16.3.4]	536	58.37	6.07	Periplasmic
Se1961.4188	PF07732.20	Cu-oxidase_3	copper-stimulated phenoloxidase and ferroxidase which may be involved in copper detoxification	cueO	1.3.3.5	ko:K08100,ko:K14588	E1.3.3.5; bilirubin oxidase [EC:1.3.3.5]; cueO; cuproxidase [EC:1.16.3.4]	0	CDD	cd04232	CuRO_1_CueO_FtsP	ND	ND	1.30907e-59	PTHR11709:SF2	MULTICOPPER OXIDASE LPR1	2.5e-76	PRK10965	PRK10965	0	cueO; cuproxidase [EC:1.16.3.4]	539	59.24	6.31	Periplasmic
Ps09.1261	PF07732.20	Cu-oxidase_3	Multicopper oxidase	cumA	ND	ND	ND	2.45e-291	CDD	cd13861	CuRO_1_CumA_like	ND	Multicopper oxidase	4.54859e-64	PTHR11709:SF394	FI03373P-RELATED	7.8e-56	COG2132	SufI	2.31516e-123	multicopper oxidase cumA	458	50.27	6.98	Periplasmic
Ps60.3727	PF07731.19	Cu-oxidase_2	Multicopper oxidase	cumA	ND	ND	ND	0	CDD	cd13861	CuRO_1_CumA_like	ND	ND	2.96998e-61	PTHR11709:SF394	FI03373P-RELATED	2.3e-56	COG2132	SufI	1.36841e-128	multicopper oxidase cumA	460	50.87	6.32	Periplasmic
[truncated: 4 more rows]
