# Supplementary material for: Comparative genomics of dominant members of the gut core microbiome of the bark beetle, Dendroctonus rhizophagus (Curculionidae: Scolytinae) reveals potential functional complementarity in the detoxification process
Source: BMC Genomics. 2025 Nov 19;26:1064. doi: 10.1186/s12864-025-12279-1 (PMC12628601; doi:10.1186/s12864-025-12279-1)
Supplement: Supplementary file 6 — Supplemental Table 5. [file 12864_2025_12279_MOESM6_ESM.xlsx]

## Sheet: ABC
Supplemental Table 5.1. TCDB classification and subcelullar description of ABC transporter families in yeast strains
Qseqid	TCDB Classification										Physicochemical features
	Accession	Target name	Pident	Evalue	Bitscore	Subfamily	Description	Abbreviation	System	Description	Length (aa)	Molecular weight (kDa)	Isoelectric point	Subcellular localization
Cy46.1	PF00664.28	ABC_membrane	49.322	0	712	3.A.1.208	The Drug Conjugate Transporter (DCT) Family (ABCC) (Dębska et al., 2011)	ABCC	3.A.1.208.3	Oligomycin-resistance protein YOR1 in plasma membrane (confers resistance to oligomycin, rhodamine B, tetracycline, verapamil, eosin Y and ethidium bromide; Grigoras et al., 2007)).	706	79.22	5.76	Lysosome/Vacuole
Cy46.1060	PF00664.28	ABC_membrane	48.412	0	1348	3.A.1.208	The Drug Conjugate Transporter (DCT) Family (ABCC) (Dębska et al., 2011)	ABCC	3.A.1.208.3	Oligomycin-resistance protein YOR1 in plasma membrane (confers resistance to oligomycin, rhodamine B, tetracycline, verapamil, eosin Y and ethidium bromide; Grigoras et al., 2007)).	1387	155.03	5.65	Cell membrane|Lysosome/Vacuole
Cy46.2119	PF00664.28	ABC_membrane	60.212	0	1842	3.A.1.208	The Drug Conjugate Transporter (DCT) Family (ABCC) (Dębska et al., 2011)	ABCC	3.A.1.208.11	Vacuolar metal resistance and drug detoxification protein, yeast cadmium factor (YCF1 or Ycf1p), of 1515 aas and 15 or 16 TMSs in a 5 + 6 + 4 or 5 TMS arrangement; it transports cadmium-glutathione conjugates, glutathione S-conjugated leukotriene C4, organic glutathione S-conjugates, selenodigluthatione, unconjugated bilirubin, reduced glutathione, and diazaborine (Lazard et al., 2011). It mediat…	1526	171.77	6.14	Lysosome/Vacuole
Cy46.2331	PF00664.28	ABC_membrane	44.601	0	1276	3.A.1.208	The Drug Conjugate Transporter (DCT) Family (ABCC) (Dębska et al., 2011)	ABCC	3.A.1.208.18	Vacuolar glutathione conjugate, glutathione exporter; mediates cadmium detoxification and ade2 pigmentation in vivo (Sharma et al., 2002). (Most similar to Ycf1 of S. cerevisiae (TC# 3.A.1.208.11; 41% identity))	1476	165.04	6.56	Lysosome/Vacuole
Cy46.4656	PF00664.28	ABC_membrane	51.16	0	1672	3.A.1.208	The Drug Conjugate Transporter (DCT) Family (ABCC) (Dębska et al., 2011)	ABCC	3.A.1.208.12	Bile acid transporter, BAT1 (in vacuoles)	1653	185.51	6.04	Lysosome/Vacuole
Cy46.4828	PF00664.28	ABC_membrane	41.427	0	1090	3.A.1.208	The Drug Conjugate Transporter (DCT) Family (ABCC) (Dębska et al., 2011)	ABCC	3.A.1.208.3	Oligomycin-resistance protein YOR1 in plasma membrane (confers resistance to oligomycin, rhodamine B, tetracycline, verapamil, eosin Y and ethidium bromide; Grigoras et al., 2007)).	1387	154.85	5.23	Cell membrane|Lysosome/Vacuole
Cy46.5830	PF00664.28	ABC_membrane	35.364	0	687	3.A.1.208	The Drug Conjugate Transporter (DCT) Family (ABCC) (Dębska et al., 2011)	ABCC	3.A.1.208.3	Oligomycin-resistance protein YOR1 in plasma membrane (confers resistance to oligomycin, rhodamine B, tetracycline, verapamil, eosin Y and ethidium bromide; Grigoras et al., 2007)).	1116	123.84	7.57	Cell membrane|Lysosome/Vacuole
Cy46.5839	PF00664.28	ABC_membrane	38.443	0	849	3.A.1.208	The Drug Conjugate Transporter (DCT) Family (ABCC) (Dębska et al., 2011)	ABCC	3.A.1.208.3	Oligomycin-resistance protein YOR1 in plasma membrane (confers resistance to oligomycin, rhodamine B, tetracycline, verapamil, eosin Y and ethidium bromide; Grigoras et al., 2007)).	1606	179.13	6.56	Cell membrane|Lysosome/Vacuole
Cy46.5893	PF00664.28	ABC_membrane	30.756	4.14e-82	280	3.A.1.208	The Drug Conjugate Transporter (DCT) Family (ABCC) (Dębska et al., 2011)	ABCC	3.A.1.208.3	Oligomycin-resistance protein YOR1 in plasma membrane (confers resistance to oligomycin, rhodamine B, tetracycline, verapamil, eosin Y and ethidium bromide; Grigoras et al., 2007)).	575	63.25	5.85	Cell membrane|Lysosome/Vacuole
Cy46.5898	PF00664.28	ABC_membrane	31.76	2.46e-30	117	3.A.1.208	The Drug Conjugate Transporter (DCT) Family (ABCC) (Dębska et al., 2011)	ABCC	3.A.1.208.3	Oligomycin-resistance protein YOR1 in plasma membrane (confers resistance to oligomycin, rhodamine B, tetracycline, verapamil, eosin Y and ethidium bromide; Grigoras et al., 2007)).	228	24.78	10.01	Cell membrane|Lysosome/Vacuole
Cy46.5688	PF00005.32	ABC_tran	76.829	3e-38	134	3.A.1.208	The Drug Conjugate Transporter (DCT) Family (ABCC) (Dębska et al., 2011)	ABCC	3.A.1.208.3	Oligomycin-resistance protein YOR1 in plasma membrane (confers resistance to oligomycin, rhodamine B, tetracycline, verapamil, eosin Y and ethidium bromide; Grigoras et al., 2007)).	90	10.14	6.72	Cytoplasm
Da58.302	PF00664.28	ABC_membrane	40.57	0	1094	3.A.1.208	The Drug Conjugate Transporter (DCT) Family (ABCC) (Dębska et al., 2011)	ABCC	3.A.1.208.11	Vacuolar metal resistance and drug detoxification protein, yeast cadmium factor (YCF1 or Ycf1p), of 1515 aas and 15 or 16 TMSs in a 5 + 6 + 4 or 5 TMS arrangement; it transports cadmium-glutathione conjugates, glutathione S-conjugated leukotriene C4, organic glutathione S-conjugates, selenodigluthatione, unconjugated bilirubin, reduced glutathione, and diazaborine (Lazard et al., 2011). It mediat…	1587	177.17	5.66	Lysosome/Vacuole
Da58.303	PF00664.28	ABC_membrane	39.203	0	1090	3.A.1.208	The Drug Conjugate Transporter (DCT) Family (ABCC) (Dębska et al., 2011)	ABCC	3.A.1.208.18	Vacuolar glutathione conjugate, glutathione exporter; mediates cadmium detoxification and ade2 pigmentation in vivo (Sharma et al., 2002). (Most similar to Ycf1 of S. cerevisiae (TC# 3.A.1.208.11; 41% identity))	1590	177.58	5.79	Lysosome/Vacuole
Da58.1005	PF00664.28	ABC_membrane	46.287	0	1255	3.A.1.208	The Drug Conjugate Transporter (DCT) Family (ABCC) (Dębska et al., 2011)	ABCC	3.A.1.208.3	Oligomycin-resistance protein YOR1 in plasma membrane (confers resistance to oligomycin, rhodamine B, tetracycline, verapamil, eosin Y and ethidium bromide; Grigoras et al., 2007)).	1416	159.36	5.97	Lysosome/Vacuole
Da58.1031	PF00664.28	ABC_membrane	46.186	0	1277	3.A.1.208	The Drug Conjugate Transporter (DCT) Family (ABCC) (Dębska et al., 2011)	ABCC	3.A.1.208.3	Oligomycin-resistance protein YOR1 in plasma membrane (confers resistance to oligomycin, rhodamine B, tetracycline, verapamil, eosin Y and ethidium bromide; Grigoras et al., 2007)).	1516	171.51	5.9	Cell membrane|Lysosome/Vacuole
Da58.1125	PF00664.28	ABC_membrane	55.809	0	1695	3.A.1.208	The Drug Conjugate Transporter (DCT) Family (ABCC) (Dębska et al., 2011)	ABCC	3.A.1.208.11	Vacuolar metal resistance and drug detoxification protein, yeast cadmium factor (YCF1 or Ycf1p), of 1515 aas and 15 or 16 TMSs in a 5 + 6 + 4 or 5 TMS arrangement; it transports cadmium-glutathione conjugates, glutathione S-conjugated leukotriene C4, organic glutathione S-conjugates, selenodigluthatione, unconjugated bilirubin, reduced glutathione, and diazaborine (Lazard et al., 2011). It mediat…	1543	172.11	7.54	Lysosome/Vacuole
Da58.2029	PF00664.28	ABC_membrane	40.197	0	1108	3.A.1.208	The Drug Conjugate Transporter (DCT) Family (ABCC) (Dębska et al., 2011)	ABCC	3.A.1.208.11	Vacuolar metal resistance and drug detoxification protein, yeast cadmium factor (YCF1 or Ycf1p), of 1515 aas and 15 or 16 TMSs in a 5 + 6 + 4 or 5 TMS arrangement; it transports cadmium-glutathione conjugates, glutathione S-conjugated leukotriene C4, organic glutathione S-conjugates, selenodigluthatione, unconjugated bilirubin, reduced glutathione, and diazaborine (Lazard et al., 2011). It mediat…	1498	167.13	7.8	Cell membrane|Lysosome/Vacuole
Da58.3376	PF00664.28	ABC_membrane	49.294	0	1374	3.A.1.208	The Drug Conjugate Transporter (DCT) Family (ABCC) (Dębska et al., 2011)	ABCC	3.A.1.208.3	Oligomycin-resistance protein YOR1 in plasma membrane (confers resistance to oligomycin, rhodamine B, tetracycline, verapamil, eosin Y and ethidium bromide; Grigoras et al., 2007)).	1412	158.15	5.44	Cell membrane|Lysosome/Vacuole
Da58.4078	PF00664.28	ABC_membrane	41.306	0	1076	3.A.1.208	The Drug Conjugate Transporter (DCT) Family (ABCC) (Dębska et al., 2011)	ABCC	3.A.1.208.3	Oligomycin-resistance protein YOR1 in plasma membrane (confers resistance to oligomycin, rhodamine B, tetracycline, verapamil, eosin Y and ethidium bromide; Grigoras et al., 2007)).	1330	148.09	6.37	Lysosome/Vacuole
Da58.4215	PF00664.28	ABC_membrane	40.656	0	1090	3.A.1.208	The Drug Conjugate Transporter (DCT) Family (ABCC) (Dębska et al., 2011)	ABCC	3.A.1.208.11	Vacuolar metal resistance and drug detoxification protein, yeast cadmium factor (YCF1 or Ycf1p), of 1515 aas and 15 or 16 TMSs in a 5 + 6 + 4 or 5 TMS arrangement; it transports cadmium-glutathione conjugates, glutathione S-conjugated leukotriene C4, organic glutathione S-conjugates, selenodigluthatione, unconjugated bilirubin, reduced glutathione, and diazaborine (Lazard et al., 2011). It mediat…	1587	176.63	6.38	Lysosome/Vacuole
Da58.5251	PF00664.28	ABC_membrane	51.088	0	1608	3.A.1.208	The Drug Conjugate Transporter (DCT) Family (ABCC) (Dębska et al., 2011)	ABCC	3.A.1.208.12	Bile acid transporter, BAT1 (in vacuoles)	1607	179.75	6.02	Lysosome/Vacuole
Da58.5303	PF00664.28	ABC_membrane	40.326	0	1085	3.A.1.208	The Drug Conjugate Transporter (DCT) Family (ABCC) (Dębska et al., 2011)	ABCC	3.A.1.208.11	Vacuolar metal resistance and drug detoxification protein, yeast cadmium factor (YCF1 or Ycf1p), of 1515 aas and 15 or 16 TMSs in a 5 + 6 + 4 or 5 TMS arrangement; it transports cadmium-glutathione conjugates, glutathione S-conjugated leukotriene C4, organic glutathione S-conjugates, selenodigluthatione, unconjugated bilirubin, reduced glutathione, and diazaborine (Lazard et al., 2011). It mediat…	1592	178.22	6.03	Lysosome/Vacuole
Da58.5307	PF00664.28	ABC_membrane	42.185	0	1085	3.A.1.208	The Drug Conjugate Transporter (DCT) Family (ABCC) (Dębska et al., 2011)	ABCC	3.A.1.208.3	Oligomycin-resistance protein YOR1 in plasma membrane (confers resistance to oligomycin, rhodamine B, tetracycline, verapamil, eosin Y and ethidium bromide; Grigoras et al., 2007)).	1288	143.75	5.45	Lysosome/Vacuole
Da58.5344	PF00664.28	ABC_membrane	41.926	0	1097	3.A.1.208	The Drug Conjugate Transporter (DCT) Family (ABCC) (Dębska et al., 2011)	ABCC	3.A.1.208.3	Oligomycin-resistance protein YOR1 in plasma membrane (confers resistance to oligomycin, rhodamine B, tetracycline, verapamil, eosin Y and ethidium bromide; Grigoras et al., 2007)).	1335	149.12	5.47	Lysosome/Vacuole
Da58.5345	PF00664.28	ABC_membrane	42.261	0	1103	3.A.1.208	The Drug Conjugate Transporter (DCT) Family (ABCC) (Dębska et al., 2011)	ABCC	3.A.1.208.3	Oligomycin-resistance protein YOR1 in plasma membrane (confers resistance to oligomycin, rhodamine B, tetracycline, verapamil, eosin Y and ethidium bromide; Grigoras et al., 2007)).	1339	149.83	5.38	Lysosome/Vacuole
Da58.5346	PF00664.28	ABC_membrane	42.259	0	1113	3.A.1.208	The Drug Conjugate Transporter (DCT) Family (ABCC) (Dębska et al., 2011)	ABCC	3.A.1.208.3	Oligomycin-resistance protein YOR1 in plasma membrane (confers resistance to oligomycin, rhodamine B, tetracycline, verapamil, eosin Y and ethidium bromide; Grigoras et al., 2007)).	1330	147.14	5.26	Lysosome/Vacuole
Da58.5347	PF00664.28	ABC_membrane	42.452	0	1107	3.A.1.208	The Drug Conjugate Transporter (DCT) Family (ABCC) (Dębska et al., 2011)	ABCC	3.A.1.208.3	Oligomycin-resistance protein YOR1 in plasma membrane (confers resistance to oligomycin, rhodamine B, tetracycline, verapamil, eosin Y and ethidium bromide; Grigoras et al., 2007)).	1329	147.49	5.62	Lysosome/Vacuole
Ca41.528	PF00664.28	ABC_membrane	53.756	0	1615	3.A.1.208	The Drug Conjugate Transporter (DCT) Family (ABCC) (Dębska et al., 2011)	ABCC	3.A.1.208.11	Vacuolar metal resistance and drug detoxification protein, yeast cadmium factor (YCF1 or Ycf1p), of 1515 aas and 15 or 16 TMSs in a 5 + 6 + 4 or 5 TMS arrangement; it transports cadmium-glutathione conjugates, glutathione S-conjugated leukotriene C4, organic glutathione S-conjugates, selenodigluthatione, unconjugated bilirubin, reduced glutathione, and diazaborine (Lazard et al., 2011). It mediat…	1562	175.59	5.87	Lysosome/Vacuole
Ca41.2234	PF00664.28	ABC_membrane	47.699	0	1538	3.A.1.208	The Drug Conjugate Transporter (DCT) Family (ABCC) (Dębska et al., 2011)	ABCC	3.A.1.208.12	Bile acid transporter, BAT1 (in vacuoles)	1692	189.61	5.41	Lysosome/Vacuole
Ca41.2798	PF00664.28	ABC_membrane	49.02	0	1386	3.A.1.208	The Drug Conjugate Transporter (DCT) Family (ABCC) (Dębska et al., 2011)	ABCC	3.A.1.208.3	Oligomycin-resistance protein YOR1 in plasma membrane (confers resistance to oligomycin, rhodamine B, tetracycline, verapamil, eosin Y and ethidium bromide; Grigoras et al., 2007)).	1408	158.72	5.38	Cell membrane|Lysosome/Vacuole
Ca41.3750	PF00664.28	ABC_membrane	46.057	0	1217	3.A.1.208	The Drug Conjugate Transporter (DCT) Family (ABCC) (Dębska et al., 2011)	ABCC	3.A.1.208.18	Vacuolar glutathione conjugate, glutathione exporter; mediates cadmium detoxification and ade2 pigmentation in vivo (Sharma et al., 2002). (Most similar to Ycf1 of S. cerevisiae (TC# 3.A.1.208.11; 41% identity))	1574	175.23	6.07	Lysosome/Vacuole
Ca41.5338	PF00664.28	ABC_membrane	44.954	0	1205	3.A.1.208	The Drug Conjugate Transporter (DCT) Family (ABCC) (Dębska et al., 2011)	ABCC	3.A.1.208.3	Oligomycin-resistance protein YOR1 in plasma membrane (confers resistance to oligomycin, rhodamine B, tetracycline, verapamil, eosin Y and ethidium bromide; Grigoras et al., 2007)).	1401	156.34	5.61	Cell membrane|Lysosome/Vacuole
Ca41.5339	PF00664.28	ABC_membrane	45.136	0	1190	3.A.1.208	The Drug Conjugate Transporter (DCT) Family (ABCC) (Dębska et al., 2011)	ABCC	3.A.1.208.3	Oligomycin-resistance protein YOR1 in plasma membrane (confers resistance to oligomycin, rhodamine B, tetracycline, verapamil, eosin Y and ethidium bromide; Grigoras et al., 2007)).	1401	156.14	5.54	Cell membrane|Lysosome/Vacuole
Zy45.1402	PF00664.28	ABC_membrane	45.205	0	1385	3.A.1.208	The Drug Conjugate Transporter (DCT) Family (ABCC) (Dębska et al., 2011)	ABCC	3.A.1.208.12	Bile acid transporter, BAT1 (in vacuoles)	1687	188.5	5.54	Lysosome/Vacuole
Zy45.1618	PF00664.28	ABC_membrane	42.949	0	1152	3.A.1.208	The Drug Conjugate Transporter (DCT) Family (ABCC) (Dębska et al., 2011)	ABCC	3.A.1.208.3	Oligomycin-resistance protein YOR1 in plasma membrane (confers resistance to oligomycin, rhodamine B, tetracycline, verapamil, eosin Y and ethidium bromide; Grigoras et al., 2007)).	1399	155.55	5.5	Cell membrane|Lysosome/Vacuole
Zy45.1721	PF00664.28	ABC_membrane	52.487	0	1568	3.A.1.208	The Drug Conjugate Transporter (DCT) Family (ABCC) (Dębska et al., 2011)	ABCC	3.A.1.208.11	Vacuolar metal resistance and drug detoxification protein, yeast cadmium factor (YCF1 or Ycf1p), of 1515 aas and 15 or 16 TMSs in a 5 + 6 + 4 or 5 TMS arrangement; it transports cadmium-glutathione conjugates, glutathione S-conjugated leukotriene C4, organic glutathione S-conjugates, selenodigluthatione, unconjugated bilirubin, reduced glutathione, and diazaborine (Lazard et al., 2011). It mediat…	1549	171.74	7.39	Lysosome/Vacuole
Zy45.4686	PF00664.28	ABC_membrane	37.902	0	962	3.A.1.208	The Drug Conjugate Transporter (DCT) Family (ABCC) (Dębska et al., 2011)	ABCC	3.A.1.208.11	Vacuolar metal resistance and drug detoxification protein, yeast cadmium factor (YCF1 or Ycf1p), of 1515 aas and 15 or 16 TMSs in a 5 + 6 + 4 or 5 TMS arrangement; it transports cadmium-glutathione conjugates, glutathione S-conjugated leukotriene C4, organic glutathione S-conjugates, selenodigluthatione, unconjugated bilirubin, reduced glutathione, and diazaborine (Lazard et al., 2011). It mediat…	1552	172.8	6.16	Lysosome/Vacuole
Zy45.5439	PF00664.28	ABC_membrane	39.818	0	1082	3.A.1.208	The Drug Conjugate Transporter (DCT) Family (ABCC) (Dębska et al., 2011)	ABCC	3.A.1.208.11	Vacuolar metal resistance and drug detoxification protein, yeast cadmium factor (YCF1 or Ycf1p), of 1515 aas and 15 or 16 TMSs in a 5 + 6 + 4 or 5 TMS arrangement; it transports cadmium-glutathione conjugates, glutathione S-conjugated leukotriene C4, organic glutathione S-conjugates, selenodigluthatione, unconjugated bilirubin, reduced glutathione, and diazaborine (Lazard et al., 2011). It mediat…	1529	170.9	6.81	Cell membrane|Lysosome/Vacuole
Zy45.1952	PF00005.32	ABC_tran	26.851	9.69e-131	442	3.A.1.208	The Drug Conjugate Transporter (DCT) Family (ABCC) (Dębska et al., 2011)	ABCC	3.A.1.208.12	Bile acid transporter, BAT1 (in vacuoles)	1363	151.88	6.51	Lysosome/Vacuole
Zy45.3575	PF00005.32	ABC_tran	35.551	0	868	3.A.1.208	The Drug Conjugate Transporter (DCT) Family (ABCC) (Dębska et al., 2011)	ABCC	3.A.1.208.3	Oligomycin-resistance protein YOR1 in plasma membrane (confers resistance to oligomycin, rhodamine B, tetracycline, verapamil, eosin Y and ethidium bromide; Grigoras et al., 2007)).	1424	158.92	6.08	Cell membrane|Lysosome/Vacuole
Cy46.689	PF00005.32	ABC_tran	32.339	5.76e-47	179	3.A.1.121	The (Putative) Drug Resistance ATPase-2 (Drug RA2) Family	Drug RA2	3.A.1.121.7	Putative ABC protein of 684 aas and 0 TMSs, ATCF1. Found to be essential for bloodstream-form Trypanosoma brucei through a genome-wide RNAi screen (Schmidt et al. 2018).	1153	127.95	5.79	Cytoplasm
Cy46.3011	PF00005.32	ABC_tran	29.873	4.73e-41	161	3.A.1.121	The (Putative) Drug Resistance ATPase-2 (Drug RA2) Family	Drug RA2	3.A.1.121.9	ABCF3 of 709 aas and 0 TMSs. It is not a transporter, but is a translational regulator that also promotes apoptosis (Hirose and Horvitz 2014). It has an antiviral effect against flaviviruses (Sakamoto et al. 2019).	1048	115.86	5.73	Cytoplasm
Cy46.3842	PF00005.32	ABC_tran	56.458	0	612	3.A.1.121	The (Putative) Drug Resistance ATPase-2 (Drug RA2) Family	Drug RA2	3.A.1.121.10	ABCF1 (out of 5 isoforms) of 595 aas and 0 TMSs. Functions as a ribosome regulator.	592	66.13	5.81	Cytoplasm
Cy46.4622	PF00005.32	ABC_tran	42.38	0	572	3.A.1.121	The (Putative) Drug Resistance ATPase-2 (Drug RA2) Family	Drug RA2	3.A.1.121.9	ABCF3 of 709 aas and 0 TMSs. It is not a transporter, but is a translational regulator that also promotes apoptosis (Hirose and Horvitz 2014). It has an antiviral effect against flaviviruses (Sakamoto et al. 2019).	752	84.69	5.93	Cytoplasm
Da58.2188	PF00005.32	ABC_tran	54.197	0	591	3.A.1.121	The (Putative) Drug Resistance ATPase-2 (Drug RA2) Family	Drug RA2	3.A.1.121.10	ABCF1 (out of 5 isoforms) of 595 aas and 0 TMSs. Functions as a ribosome regulator.	611	68.42	5.83	Cytoplasm
Da58.2520	PF00005.32	ABC_tran	43.276	0	578	3.A.1.121	The (Putative) Drug Resistance ATPase-2 (Drug RA2) Family	Drug RA2	3.A.1.121.9	ABCF3 of 709 aas and 0 TMSs. It is not a transporter, but is a translational regulator that also promotes apoptosis (Hirose and Horvitz 2014). It has an antiviral effect against flaviviruses (Sakamoto et al. 2019).	752	84.85	6.1	Cytoplasm
Da58.2984	PF00005.32	ABC_tran	28.412	8.76e-41	160	3.A.1.121	The (Putative) Drug Resistance ATPase-2 (Drug RA2) Family	Drug RA2	3.A.1.121.9	ABCF3 of 709 aas and 0 TMSs. It is not a transporter, but is a translational regulator that also promotes apoptosis (Hirose and Horvitz 2014). It has an antiviral effect against flaviviruses (Sakamoto et al. 2019).	1051	116.22	5.58	Cytoplasm
Da58.5267	PF00005.32	ABC_tran	32.273	4.07e-86	284	3.A.1.121	The (Putative) Drug Resistance ATPase-2 (Drug RA2) Family	Drug RA2	3.A.1.121.9	ABCF3 of 709 aas and 0 TMSs. It is not a transporter, but is a translational regulator that also promotes apoptosis (Hirose and Horvitz 2014). It has an antiviral effect against flaviviruses (Sakamoto et al. 2019).	665	73.83	6.64	Cytoplasm|Nucleus
Ca41.622	PF00005.32	ABC_tran	55.258	0	618	3.A.1.121	The (Putative) Drug Resistance ATPase-2 (Drug RA2) Family	Drug RA2	3.A.1.121.10	ABCF1 (out of 5 isoforms) of 595 aas and 0 TMSs. Functions as a ribosome regulator.	608	67.94	5.73	Cytoplasm
Ca41.2122	PF00005.32	ABC_tran	31.382	1.44e-45	175	3.A.1.121	The (Putative) Drug Resistance ATPase-2 (Drug RA2) Family	Drug RA2	3.A.1.121.7	Putative ABC protein of 684 aas and 0 TMSs, ATCF1. Found to be essential for bloodstream-form Trypanosoma brucei through a genome-wide RNAi screen (Schmidt et al. 2018).	1151	128.47	5.94	Cytoplasm
Ca41.3104	PF00005.32	ABC_tran	30.556	1.26e-42	166	3.A.1.121	The (Putative) Drug Resistance ATPase-2 (Drug RA2) Family	Drug RA2	3.A.1.121.7	Putative ABC protein of 684 aas and 0 TMSs, ATCF1. Found to be essential for bloodstream-form Trypanosoma brucei through a genome-wide RNAi screen (Schmidt et al. 2018).	1046	115.53	5.68	Cytoplasm
Ca41.3321	PF00005.32	ABC_tran	44.415	0	590	3.A.1.121	The (Putative) Drug Resistance ATPase-2 (Drug RA2) Family	Drug RA2	3.A.1.121.9	ABCF3 of 709 aas and 0 TMSs. It is not a transporter, but is a translational regulator that also promotes apoptosis (Hirose and Horvitz 2014). It has an antiviral effect against flaviviruses (Sakamoto et al. 2019).	750	83.61	5.79	Cytoplasm
Zy45.236	PF00005.32	ABC_tran	30.023	1.73e-44	172	3.A.1.121	The (Putative) Drug Resistance ATPase-2 (Drug RA2) Family	Drug RA2	3.A.1.121.7	Putative ABC protein of 684 aas and 0 TMSs, ATCF1. Found to be essential for bloodstream-form Trypanosoma brucei through a genome-wide RNAi screen (Schmidt et al. 2018).	1054	116.84	5.64	Cytoplasm
Zy45.1456	PF00005.32	ABC_tran	56.827	0	628	3.A.1.121	The (Putative) Drug Resistance ATPase-2 (Drug RA2) Family	Drug RA2	3.A.1.121.10	ABCF1 (out of 5 isoforms) of 595 aas and 0 TMSs. Functions as a ribosome regulator.	593	66.17	5.81	Cytoplasm
Zy45.1529	PF00005.32	ABC_tran	30.586	5.49e-48	182	3.A.1.121	The (Putative) Drug Resistance ATPase-2 (Drug RA2) Family	Drug RA2	3.A.1.121.7	Putative ABC protein of 684 aas and 0 TMSs, ATCF1. Found to be essential for bloodstream-form Trypanosoma brucei through a genome-wide RNAi screen (Schmidt et al. 2018).	1108	121.98	5.96	Cytoplasm
Zy45.2955	PF00005.32	ABC_tran	44.58	0	586	3.A.1.121	The (Putative) Drug Resistance ATPase-2 (Drug RA2) Family	Drug RA2	3.A.1.121.9	ABCF3 of 709 aas and 0 TMSs. It is not a transporter, but is a translational regulator that also promotes apoptosis (Hirose and Horvitz 2014). It has an antiviral effect against flaviviruses (Sakamoto et al. 2019).	757	84.05	5.87	Cytoplasm
Cy46.4257	PF06472.20	ABC_membrane_2	41.288	0	546	3.A.1.203	The Peroxysomal Fatty Acyl CoA Transporter (P-FAT) Family (ABCD)	P-FAT aka ABCD	3.A.1.203.6	Peroxisomal long-chain fatty acid/oleic acid importer, PXA1 (Pat2)/PXA2 (Pat1) (Lamping et al., 2010; van Roermund et al., 2011). PXA1 and PXA2 are two half-ABC transport subunits that can form a heterodimer. They are of 870 and 853 aas, respectively, both probably with 6 TMSs in a 1 + 2 + 2 + 1 TMS arrangement. Oxidation of its substrates requires the peroxysomal fatty acyl CoA ligase, suggestin…	722	82.07	9.27	Mitochondrion|Peroxisome
Cy46.5544	PF06472.20	ABC_membrane_2	49.4	0	787	3.A.1.203	The Peroxysomal Fatty Acyl CoA Transporter (P-FAT) Family (ABCD)	P-FAT aka ABCD	3.A.1.203.6	Peroxisomal long-chain fatty acid/oleic acid importer, PXA1 (Pat2)/PXA2 (Pat1) (Lamping et al., 2010; van Roermund et al., 2011). PXA1 and PXA2 are two half-ABC transport subunits that can form a heterodimer. They are of 870 and 853 aas, respectively, both probably with 6 TMSs in a 1 + 2 + 2 + 1 TMS arrangement. Oxidation of its substrates requires the peroxysomal fatty acyl CoA ligase, suggestin…	830	96.15	9.03	Mitochondrion
Da58.2672	PF06472.20	ABC_membrane_2	49.032	0	711	3.A.1.203	The Peroxysomal Fatty Acyl CoA Transporter (P-FAT) Family (ABCD)	P-FAT aka ABCD	3.A.1.203.6	Peroxisomal long-chain fatty acid/oleic acid importer, PXA1 (Pat2)/PXA2 (Pat1) (Lamping et al., 2010; van Roermund et al., 2011). PXA1 and PXA2 are two half-ABC transport subunits that can form a heterodimer. They are of 870 and 853 aas, respectively, both probably with 6 TMSs in a 1 + 2 + 2 + 1 TMS arrangement. Oxidation of its substrates requires the peroxysomal fatty acyl CoA ligase, suggestin…	808	93.4	8.47	Mitochondrion|Peroxisome
Da58.4605	PF06472.20	ABC_membrane_2	42.663	9.04e-162	487	3.A.1.203	The Peroxysomal Fatty Acyl CoA Transporter (P-FAT) Family (ABCD)	P-FAT aka ABCD	3.A.1.203.6	Peroxisomal long-chain fatty acid/oleic acid importer, PXA1 (Pat2)/PXA2 (Pat1) (Lamping et al., 2010; van Roermund et al., 2011). PXA1 and PXA2 are two half-ABC transport subunits that can form a heterodimer. They are of 870 and 853 aas, respectively, both probably with 6 TMSs in a 1 + 2 + 2 + 1 TMS arrangement. Oxidation of its substrates requires the peroxysomal fatty acyl CoA ligase, suggestin…	699	79.01	9.42	Mitochondrion
Ca41.2268	PF06472.20	ABC_membrane_2	38.897	2.14e-129	409	3.A.1.203	The Peroxysomal Fatty Acyl CoA Transporter (P-FAT) Family (ABCD)	P-FAT aka ABCD	3.A.1.203.6	Peroxisomal long-chain fatty acid/oleic acid importer, PXA1 (Pat2)/PXA2 (Pat1) (Lamping et al., 2010; van Roermund et al., 2011). PXA1 and PXA2 are two half-ABC transport subunits that can form a heterodimer. They are of 870 and 853 aas, respectively, both probably with 6 TMSs in a 1 + 2 + 2 + 1 TMS arrangement. Oxidation of its substrates requires the peroxysomal fatty acyl CoA ligase, suggestin…	902	102.18	6.91	Peroxisome
Ca41.3648	PF06472.20	ABC_membrane_2	41.048	0	570	3.A.1.203	The Peroxysomal Fatty Acyl CoA Transporter (P-FAT) Family (ABCD)	P-FAT aka ABCD	3.A.1.203.6	Peroxisomal long-chain fatty acid/oleic acid importer, PXA1 (Pat2)/PXA2 (Pat1) (Lamping et al., 2010; van Roermund et al., 2011). PXA1 and PXA2 are two half-ABC transport subunits that can form a heterodimer. They are of 870 and 853 aas, respectively, both probably with 6 TMSs in a 1 + 2 + 2 + 1 TMS arrangement. Oxidation of its substrates requires the peroxysomal fatty acyl CoA ligase, suggestin…	908	104.58	9.43	Mitochondrion|Peroxisome
Zy45.374	PF06472.20	ABC_membrane_2	40.916	0	536	3.A.1.203	The Peroxysomal Fatty Acyl CoA Transporter (P-FAT) Family (ABCD)	P-FAT aka ABCD	3.A.1.203.15	ABCD1 transporter of 766 aas and 6 TMSs. Similar to human patients with X-linked adrenoleukodystrophy (ALD), zebrafish abcd1 mutants have elevated very long chain fatty acid levels, and CNS development was disrupted, with hypomyelination in the spinal cord, abnormal patterning, decreased numbers of oligodendrocytes, and impaired motor function followed by increased cell death (Strachan et al. 201…	743	84.8	9.27	Mitochondrion|Peroxisome
Zy45.2159	PF06472.20	ABC_membrane_2	40.133	0	554	3.A.1.203	The Peroxysomal Fatty Acyl CoA Transporter (P-FAT) Family (ABCD)	P-FAT aka ABCD	3.A.1.203.6	Peroxisomal long-chain fatty acid/oleic acid importer, PXA1 (Pat2)/PXA2 (Pat1) (Lamping et al., 2010; van Roermund et al., 2011). PXA1 and PXA2 are two half-ABC transport subunits that can form a heterodimer. They are of 870 and 853 aas, respectively, both probably with 6 TMSs in a 1 + 2 + 2 + 1 TMS arrangement. Oxidation of its substrates requires the peroxysomal fatty acyl CoA ligase, suggestin…	794	89.25	9.47	Mitochondrion|Peroxisome
Cy46.1440	PF00664.28	ABC_membrane	61.958	0	746	3.A.1.212	The Mitochondrial Peptide Exporter (MPE) Family (ABCB)	MPE aka ABCB	3.A.1.212.1	The mitochondrial peptide exporter, Mdl1p (exports peptides of 6-21 amino acyl residues from the mitochondrial matrix as well as degradation products of misassembled respiratory chain complexes) (Janas et al., 2003; van der Does et al., 2006; Gompf et al., 2007). A leaderless Mdl1p targets to the ER membrane instead of to the mitochondria (Gompf et al., 2007).	687	75	9.08	Mitochondrion
Cy46.1654	PF00664.28	ABC_membrane	53.511	0	708	3.A.1.212	The Mitochondrial Peptide Exporter (MPE) Family (ABCB)	MPE aka ABCB	3.A.1.212.2	ABC mitochondrial peptide/MDR half transporter, MdlB. High copy number suppressor of ATM1 [iron-sulfur cluster transporter (3.A.1.210.1)]	771	85.16	9.35	Mitochondrion
Da58.674	PF00664.28	ABC_membrane	48.02	0	541	3.A.1.212	The Mitochondrial Peptide Exporter (MPE) Family (ABCB)	MPE aka ABCB	3.A.1.212.1	The mitochondrial peptide exporter, Mdl1p (exports peptides of 6-21 amino acyl residues from the mitochondrial matrix as well as degradation products of misassembled respiratory chain complexes) (Janas et al., 2003; van der Does et al., 2006; Gompf et al., 2007). A leaderless Mdl1p targets to the ER membrane instead of to the mitochondria (Gompf et al., 2007).	682	75.27	9.06	Mitochondrion
Da58.4971	PF00664.28	ABC_membrane	44.158	2.19e-158	479	3.A.1.212	The Mitochondrial Peptide Exporter (MPE) Family (ABCB)	MPE aka ABCB	3.A.1.212.2	ABC mitochondrial peptide/MDR half transporter, MdlB. High copy number suppressor of ATM1 [iron-sulfur cluster transporter (3.A.1.210.1)]	792	88.5	8.39	Mitochondrion
Ca41.3327	PF00664.28	ABC_membrane	53.667	0	635	3.A.1.212	The Mitochondrial Peptide Exporter (MPE) Family (ABCB)	MPE aka ABCB	3.A.1.212.2	ABC mitochondrial peptide/MDR half transporter, MdlB. High copy number suppressor of ATM1 [iron-sulfur cluster transporter (3.A.1.210.1)]	814	90.83	7.6	Mitochondrion
Ca41.4531	PF00664.28	ABC_membrane	43.122	0	545	3.A.1.212	The Mitochondrial Peptide Exporter (MPE) Family (ABCB)	MPE aka ABCB	3.A.1.212.4	Mitochondrial inner membrane ABC transporter of 805 aas and 6 TMSs near the N-terminus of the protein, MDL1. Mdl1 is involved in conidial germination, virulence, and resistance to anilinopyrimidine fungicides in Botrytis cinerea (Fan et al. 2023).	747	82.9	8.76	Mitochondrion
Zy45.553	PF00664.28	ABC_membrane	50.997	0	682	3.A.1.212	The Mitochondrial Peptide Exporter (MPE) Family (ABCB)	MPE aka ABCB	3.A.1.212.3	ABC-type MDR2 of 802 aas and 6 TMSs. Exports many drugs including antifungal agents (Martins et al. 2016).	733	79.97	8.25	Mitochondrion
Cy46.71	PF00005.32	ABC_tran	25.459	8.28e-91	321	3.A.1.205	The Pleiotropic Drug Resistance (PDR) Family (ABCG)	PDR	3.A.1.205.7	The multidrug resistance protein, AtrB (confers resistance to all major classes of fungicides as well as natural toxic compounds substrates include: anilinopyrimidine, benzimidazole, phenylpyrrole, phenylpyridylamine, strobirulin, azoles, dicarboximides, quintozene, acriflavin, and rhodamine 6G as well as natural toxins such as camptothecin (an alkaloid) and the stilbene phytoalexin, resveratrol)…	1263	140.98	8.48	Cell membrane|Lysosome/Vacuole
Cy46.2142	PF00005.32	ABC_tran	23.908	4.02e-69	254	3.A.1.205	The Pleiotropic Drug Resistance (PDR) Family (ABCG)	PDR	3.A.1.205.28	ABCG30 or PDR2 of 1400 aas and 12 TMSs in a C-M-C-M domain arrangement. Responds to abiotic stresses such as heavy metals (Cd2+, Pb2+, etc), and is regulated by hormones related to pathogenic defenses (Crouzet et al. 2006) . It may be a heavy metal efflux pump, but may also transport abscisic acid, influencing developmental processes, including seed and bud dormancy, the control of organ size and…	1231	139	6.29	Cell membrane|Lysosome/Vacuole
Da58.5144	PF00005.32	ABC_tran	24.96	1.1e-69	257	3.A.1.205	The Pleiotropic Drug Resistance (PDR) Family (ABCG)	PDR	3.A.1.205.7	The multidrug resistance protein, AtrB (confers resistance to all major classes of fungicides as well as natural toxic compounds substrates include: anilinopyrimidine, benzimidazole, phenylpyrrole, phenylpyridylamine, strobirulin, azoles, dicarboximides, quintozene, acriflavin, and rhodamine 6G as well as natural toxins such as camptothecin (an alkaloid) and the stilbene phytoalexin, resveratrol)…	1277	140.61	6.08	Cell membrane|Lysosome/Vacuole
Ca41.5103	PF00005.32	ABC_tran	25.539	2.57e-84	303	3.A.1.205	The Pleiotropic Drug Resistance (PDR) Family (ABCG)	PDR	3.A.1.205.23	AbcG34 of 1453 aas and 12 TMSs. Secretes a major phytoalexin, camalexin, which on the leaf surface protects the plant against necrotophic pathogens (Khare et al. 2017). Also protects against the antifungal agent, sclareol. AtABCG34 expression was induced by Abrassicicola inoculation as well as by methyl-jasmonate, a defense-related _x000D_ phytohormone, and AtABCG34 was polarly localized at the e…	1324	147.84	7.07	Cell membrane
Zy45.58	PF00005.32	ABC_tran	25.477	9.1e-98	343	3.A.1.205	The Pleiotropic Drug Resistance (PDR) Family (ABCG)	PDR	3.A.1.205.9	The plasma membrane Cd2+/Pb2+ efflux pump (heavy metal resistance pump), PDR8 (ABCG36; PEN30, present in root hair and epidermal cells; it may export a broad range of substrates (Kim et al., 2007). Also reported to transport flavonoid glycosides (phytoalexins) as well as quercitin, kaempeferol, 4-methoxy-indol-3-ylmethylglucosinolate and salicylate (Badri et al. 2012; Stein et al. 2006). Key fact…	1303	145.28	8.32	Cell membrane|Lysosome/Vacuole
Cy46.1804	PF00005.32	ABC_tran	78.678	0	990	3.A.1.31	The Unknown-ABC1 (U-ABC1) Family	U-ABC1	3.A.1.31.3	RLI1 ATPase of 608 aas and 0 TMSs, ABCE. Binds to the ribosome, IF3, IF5 and IF2 to promote preinitiation complex assembly (Dong et al. 2004). ABCE proteins _x000D_ are present in eukaryotes and archaea and are encoded by a single _x000D_ gene in most genomes, or by two genes in a few cases. Functional _x000D_ analysis of ABCE genes, primarily in Saccharomyces cerevisiae, has shown that ABCE prot…	605	67.99	8.74	Cytoplasm
Da58.3191	PF00005.32	ABC_tran	81.353	0	1030	3.A.1.31	The Unknown-ABC1 (U-ABC1) Family	U-ABC1	3.A.1.31.3	RLI1 ATPase of 608 aas and 0 TMSs, ABCE. Binds to the ribosome, IF3, IF5 and IF2 to promote preinitiation complex assembly (Dong et al. 2004). ABCE proteins _x000D_ are present in eukaryotes and archaea and are encoded by a single _x000D_ gene in most genomes, or by two genes in a few cases. Functional _x000D_ analysis of ABCE genes, primarily in Saccharomyces cerevisiae, has shown that ABCE prot…	617	68.8	8.85	Cytoplasm
Ca41.1922	PF00005.32	ABC_tran	82.566	0	1055	3.A.1.31	The Unknown-ABC1 (U-ABC1) Family	U-ABC1	3.A.1.31.3	RLI1 ATPase of 608 aas and 0 TMSs, ABCE. Binds to the ribosome, IF3, IF5 and IF2 to promote preinitiation complex assembly (Dong et al. 2004). ABCE proteins _x000D_ are present in eukaryotes and archaea and are encoded by a single _x000D_ gene in most genomes, or by two genes in a few cases. Functional _x000D_ analysis of ABCE genes, primarily in Saccharomyces cerevisiae, has shown that ABCE prot…	606	67.82	8.95	Cytoplasm
Zy45.4296	PF00005.32	ABC_tran	78.878	0	985	3.A.1.31	The Unknown-ABC1 (U-ABC1) Family	U-ABC1	3.A.1.31.3	RLI1 ATPase of 608 aas and 0 TMSs, ABCE. Binds to the ribosome, IF3, IF5 and IF2 to promote preinitiation complex assembly (Dong et al. 2004). ABCE proteins _x000D_ are present in eukaryotes and archaea and are encoded by a single _x000D_ gene in most genomes, or by two genes in a few cases. Functional _x000D_ analysis of ABCE genes, primarily in Saccharomyces cerevisiae, has shown that ABCE prot…	607	67.98	8.67	Cytoplasm
Cy46.2947	PF00664.28	ABC_membrane	66.362	0	859	3.A.1.210	The Heavy Metal Transporter (HMT) Family (ABCB)	HMT aka ABCB	3.A.1.210.1	The mitochondrial iron transporter, ATM1. The crystal structures of the nucleotide-free and glutathione-bound inward facing, open conformations have been solved at 3.1 and 3.4 Å resolution respectively (Srinivasan et al. 2014). The glutathione binding site is near the inner membrane surface in a large cavity. An unknown sulfur compound appears to be exported by Atm1 and used for the synthesis of …	703	78.14	9.15	Mitochondrion
Da58.132	PF00664.28	ABC_membrane	62.819	0	802	3.A.1.210	The Heavy Metal Transporter (HMT) Family (ABCB)	HMT aka ABCB	3.A.1.210.1	The mitochondrial iron transporter, ATM1. The crystal structures of the nucleotide-free and glutathione-bound inward facing, open conformations have been solved at 3.1 and 3.4 Å resolution respectively (Srinivasan et al. 2014). The glutathione binding site is near the inner membrane surface in a large cavity. An unknown sulfur compound appears to be exported by Atm1 and used for the synthesis of …	693	76.94	9.22	Mitochondrion
Ca41.3447	PF00664.28	ABC_membrane	69.106	0	862	3.A.1.210	The Heavy Metal Transporter (HMT) Family (ABCB)	HMT aka ABCB	3.A.1.210.1	The mitochondrial iron transporter, ATM1. The crystal structures of the nucleotide-free and glutathione-bound inward facing, open conformations have been solved at 3.1 and 3.4 Å resolution respectively (Srinivasan et al. 2014). The glutathione binding site is near the inner membrane surface in a large cavity. An unknown sulfur compound appears to be exported by Atm1 and used for the synthesis of …	723	80.17	9.39	Mitochondrion
Zy45.1156	PF00664.28	ABC_membrane	64.667	0	806	3.A.1.210	The Heavy Metal Transporter (HMT) Family (ABCB)	HMT aka ABCB	3.A.1.210.1	The mitochondrial iron transporter, ATM1. The crystal structures of the nucleotide-free and glutathione-bound inward facing, open conformations have been solved at 3.1 and 3.4 Å resolution respectively (Srinivasan et al. 2014). The glutathione binding site is near the inner membrane surface in a large cavity. An unknown sulfur compound appears to be exported by Atm1 and used for the synthesis of …	685	76.54	9.31	Mitochondrion
Cy46.2132	PF00664.28	ABC_membrane	46.053	0	1111	3.A.1.206	The a-Factor Sex Pheromone Exporter (STE) Family (ABCB)	STE aka ABCB	3.A.1.206.1	a-Factor sex pheromone (a hydrophobic isoprenylated (farnesylated) carboxymethylated peptide) exporter, Ste6 (Michaelis and Barrowman 2012).	1301	144.12	5.94	Lysosome/Vacuole
Da58.3516	PF00664.28	ABC_membrane	31.814	0	571	3.A.1.206	The a-Factor Sex Pheromone Exporter (STE) Family (ABCB)	STE aka ABCB	3.A.1.206.1	a-Factor sex pheromone (a hydrophobic isoprenylated (farnesylated) carboxymethylated peptide) exporter, Ste6 (Michaelis and Barrowman 2012).	1139	126.45	6.53	Lysosome/Vacuole
Zy45.5428	PF00664.28	ABC_membrane	29.042	1.32e-151	488	3.A.1.206	The a-Factor Sex Pheromone Exporter (STE) Family (ABCB)	STE aka ABCB	3.A.1.206.1	a-Factor sex pheromone (a hydrophobic isoprenylated (farnesylated) carboxymethylated peptide) exporter, Ste6 (Michaelis and Barrowman 2012).	1199	134.29	6.58	Cell membrane|Lysosome/Vacuole
Cy46.2022	PF00005.32	ABC_tran	24.86	4.63e-15	77.4	3.A.1.30	The Thiamin Precursor (Thi-P) Family	Thi-P	3.A.1.30.1	The putative thiamin precursor uptake transporter, YkoEDC (Rodionov et al., 2009) (E is most similar to 3.A.1.4.3; D is most similar to 3.A.1.26.2; C is most similar to 3.A.1.23.2).	500	56.57	6.94	Mitochondrion
Zy45.3220	PF00005.32	ABC_tran	23.155	2.96e-15	77.8	3.A.1.30	The Thiamin Precursor (Thi-P) Family	Thi-P	3.A.1.30.1	The putative thiamin precursor uptake transporter, YkoEDC (Rodionov et al., 2009) (E is most similar to 3.A.1.4.3; D is most similar to 3.A.1.26.2; C is most similar to 3.A.1.23.2).	482	54.52	8.14	Cytoplasm|Nucleus
Da58.3143	PF00005.32	ABC_tran	28.458	3.26e-19	85.9	3.A.1.126	The β-Exotoxin I Exporter (βETE) Family	ßETE	3.A.1.126.4	6TMS putative ABC transporter protein with an ABC-type ATPase encoded by the adjacent gene. This memebrane protein also maps adjacent to protein fragments that show similarity to ABC transport proteins as well as a protease (9.B.218.1.4; D4TYE3).	315	36.39	6.17	Cytoplasm
Ca41.1535	PF00005.32	ABC_tran	29.167	1.14e-16	78.2	3.A.1.126	The β-Exotoxin I Exporter (βETE) Family	ßETE	3.A.1.126.6	Cereulide (cyclic depsipeptide) K+ ionophore exporter, CerCD. CerC is 291 aas without TMSs, while CerD is 268 aas with 5 or 6 TMSs (Yuan et al. 2024).	311	35.17	5.66	Cytoplasm
Ca41.5161	PF00664.28	ABC_membrane	27.489	9.92e-134	441	3.A.1.201	The Multidrug Resistance Exporter (MDR) Family (ABCB)	MDR aka ABCB	3.A.1.201.3	Short chain fatty acid phosphatidylcholine translocase (phospholipid flippase), MDR3; AbcB4; Pgy3. ABCB4 regulates the secretion into bile of phosphatidylcholine (PC), while ABCG5/G8 is active in the excretion of cholesterol and sterols into bile. It is associated with progressive familial intrahepatic cholestasis type 3 (PFIC3) (Degiorgio et al. 2007) and progressive intrafamilial hepatic diseas…	1269	143.38	5.56	Lysosome/Vacuole
Zy45.3504	PF00664.28	ABC_membrane	46.914	0	1176	3.A.1.201	The Multidrug Resistance Exporter (MDR) Family (ABCB)	MDR aka ABCB	3.A.1.201.10	Mdr1; resistance to Cilofungin and other drugs (Lamping et al., 2010)	1319	145.64	5.68	Cell membrane|Lysosome/Vacuole
Da58.5122	PF00005.32	ABC_tran	22.543	1.56e-13	72.8	3.A.1.32	The Cobalamin Precursor (B12-P) Family	B12-P	3.A.1.32.3	Putative cobalamin (vitamin B12) uptake porter, CbrVUT (Rodionova et al. 2015). The ATPase subunit has not been identified.	528	59.3	5.86	Mitochondrion
Ca41.1061	PF00005.32	ABC_tran	26.84	2.69e-15	75.5	3.A.1.4	The Hydrophobic Amino Acid Uptake Transporter (HAAT) Family	HAAT	3.A.1.4.12	ABC-type uptake porter for pyruvate and monocarboxylate 2-oxo acids. Pyruvate uptake has been measured and is inhibited by monocarboxylate 2-oxo-acids such as 2-oxobutyrate, 2-oxovalerate, 2-oxoisovalerate, 2-oxoisocaproate and 2-oxo 3-methylvalerate which are probably substrates (Pernil et al. 2010).	526	58.67	6.8	Mitochondrion
Zy45.3569	PF00005.32	ABC_tran	25.98	1.58e-92	331	3.A.1.211	The Cholesterol/Phospholipid/Retinal (CPR) Flippase Family (ABCA)	CPR aka ABCA	3.A.1.211.9	ABCA5 of 1642 aas and 12 TMSs. It is related to lysosomal diseases and plays important roles, especially in cardiomyocytes and follicular cells (Kubo et al. 2005). It mediates cholesterol efflux to HDL3 (Voloshyna and Reiss, 2011) and functions in autolysosomes (Sakamoto et al. 2019).	1510	167.03	6.3	Lysosome/Vacuole
Zy45.5280	PF00005.32	ABC_tran	27.426	8.3e-15	72.4	3.A.1.23	The Nickel/Cobalt Uptake Transporter (NiCoT) Family	NiCoT	3.A.1.23.3	Cobalt (Co2+) porter	289	32.32	6.15	Cytoplasm|Nucleus
Cy46 = Cyberlindnera americana ChDrAdgY46; Da58 = Danielia sp. ChDrAdgY58; Ca41 = Candida sp. ChDrAdgY41; Zy45 = Zygoascus sp. ChDrAdgY45.

## Sheet: MFS
Supplemental Table 5.2. TCDB classification and subcelullar description of MFS transporter families in yeast strains
Qseqid	TCDB Classification										Physicochemical features
	Accession	Target name	Pident	Evalue	Bitscore	Subfamily	Description	Abbreviation	System	Description	Length (aa)	Molecular weight (kDa)	Isoelectric point	Subcellular localization
Cy46.156	PF00083.29	Sugar_tr	62.934	0	672	2.A.1.1	The Sugar Porter (SP) Family	SP	2.A.1.1.51	Glucose/xylose: H+ symporter, Gsx1 (Leandro et al., 2006)	542	58.79	5.55	Lysosome/Vacuole
Cy46.362	PF00083.29	Sugar_tr	46.055	7.43e-138	405	2.A.1.1	The Sugar Porter (SP) Family	SP	2.A.1.1.96	Probable metabolite transport protein YBR241C	477	51.23	5.69	Lysosome/Vacuole
Cy46.711	PF00083.29	Sugar_tr	38.943	4.85e-116	353	2.A.1.1	The Sugar Porter (SP) Family	SP	2.A.1.1.67	Glucose/xylose facilitator-1, GXF1 (functions by sugar uniport; low affinity (Leandro et al., 2008)	523	57.68	7.85	Cell membrane|Lysosome/Vacuole
Cy46.910	PF00083.29	Sugar_tr	36.55	9.79e-90	286	2.A.1.1	The Sugar Porter (SP) Family	SP	2.A.1.1.104	Myo-inositol transporter 2	519	56.58	5.76	Lysosome/Vacuole
Cy46.1182	PF00083.29	Sugar_tr	39.2	6.31e-116	353	2.A.1.1	The Sugar Porter (SP) Family	SP	2.A.1.1.105	Hexose transporter HXT11 (Low-affinity glucose transporter LGT3)	516	57.19	6.82	Lysosome/Vacuole
Cy46.1430	PF00083.29	Sugar_tr	29.532	3.88e-70	235	2.A.1.1	The Sugar Porter (SP) Family	SP	2.A.1.1.131	Myo-inositol-specific uptake transporter, ITR1 of 509 aas and 12 TMSs. The Km for myo-inositol is about 1 mM; glucose and other inositols are apparently not transported (Cushion et al. 2016).	620	68.71	5.83	Lysosome/Vacuole
Cy46.1460	PF00083.29	Sugar_tr	35.497	8.47e-101	313	2.A.1.1	The Sugar Porter (SP) Family	SP	2.A.1.1.127	Hexose:proton symporter of 525 aas and 12 TMSs, Hxt5. Takes up D-glucose, D-fructose, D-xylose, D-mannose, D-galactose_x000D_ with decreasing affinity in this order (Rani et al. 2016).	533	60.1	6.09	Lysosome/Vacuole
Cy46.1515	PF00083.29	Sugar_tr	37.374	1.62e-104	323	2.A.1.1	The Sugar Porter (SP) Family	SP	2.A.1.1.127	Hexose:proton symporter of 525 aas and 12 TMSs, Hxt5. Takes up D-glucose, D-fructose, D-xylose, D-mannose, D-galactose_x000D_ with decreasing affinity in this order (Rani et al. 2016).	530	59.88	6.38	Cell membrane
Cy46.1729	PF00083.29	Sugar_tr	35.018	1.39e-115	354	2.A.1.1	The Sugar Porter (SP) Family	SP	2.A.1.1.138	Maltose permease, HPMAL2, of 582 aas and 12 TMSs in a 1 + 5 + 6 TMS arrangement. Expression of both of the adjacent HPMAL1 and HPMAL2 genes is coordinately regulated, repressed by glucose, and induced by maltose (Viigand et al. 2005).	566	62.7	8.61	Cell membrane
Cy46.1750	PF00083.29	Sugar_tr	64.811	0	710	2.A.1.1	The Sugar Porter (SP) Family	SP	2.A.1.1.8	Myoinositol:H+ symporter	561	60.88	5.39	Lysosome/Vacuole
Cy46.1836	PF00083.29	Sugar_tr	43.238	4.95e-152	446	2.A.1.1	The Sugar Porter (SP) Family	SP	2.A.1.1.7	Quinate:H+ symporter	548	60.54	8.58	Cell membrane|Lysosome/Vacuole
Cy46.1916	PF00083.29	Sugar_tr	27.307	6.25e-59	206	2.A.1.1	The Sugar Porter (SP) Family	SP	2.A.1.1.11	General α-glucoside:H+ symporter, Gtr3, Mal11,Mal1T, Mtp1 or Agt1 . (Substrates include trehalose, maltotriose, maltose, turanose, isomaltose, α-methyl-glucoside, maltotriose, palatinose, and melezitose) (Smit et al., 2008). Maltotriose is transported with higher affinity than maltose (Magalhães et al. 2016).	549	61.65	5.81	Lysosome/Vacuole
Cy46.2003	PF00083.29	Sugar_tr	61.453	0	661	2.A.1.1	The Sugar Porter (SP) Family	SP	2.A.1.1.68	The Glucose Transporter/Sensor Rgt2	542	58.64	5.63	Cell membrane
Cy46.2363	PF00083.29	Sugar_tr	55.277	0	647	2.A.1.1	The Sugar Porter (SP) Family	SP	2.A.1.1.64	The hexose sensor, Hxs1 (believed to be non-transporting) (Stasyk et al., 2008)	618	67.68	5.74	Cell membrane
Cy46.2489	PF00083.29	Sugar_tr	27.091	2e-61	213	2.A.1.1	The Sugar Porter (SP) Family	SP	2.A.1.1.11	General α-glucoside:H+ symporter, Gtr3, Mal11,Mal1T, Mtp1 or Agt1 . (Substrates include trehalose, maltotriose, maltose, turanose, isomaltose, α-methyl-glucoside, maltotriose, palatinose, and melezitose) (Smit et al., 2008). Maltotriose is transported with higher affinity than maltose (Magalhães et al. 2016).	571	64.16	5.44	Lysosome/Vacuole
Cy46.2688	PF00083.29	Sugar_tr	33.737	1.19e-77	257	2.A.1.1	The Sugar Porter (SP) Family	SP	2.A.1.1.69	Sugar & polyol transporter 1 (SPT1): broad specificity; takes up glucose (Schilling and Oesterhelt, 2007). Loss of the first 3 TMSs of the 12 TMSs does not prevent sugar uptake or sugar recognition but lowers substrate affinity & transport rate, and abolished H+ symport (Schilling and Oesterhelt, 2007).	648	73.81	5.74	Cell membrane
Cy46.3247	PF00083.29	Sugar_tr	35.913	3.29e-117	358	2.A.1.1	The Sugar Porter (SP) Family	SP	2.A.1.1.138	Maltose permease, HPMAL2, of 582 aas and 12 TMSs in a 1 + 5 + 6 TMS arrangement. Expression of both of the adjacent HPMAL1 and HPMAL2 genes is coordinately regulated, repressed by glucose, and induced by maltose (Viigand et al. 2005).	565	62.41	6.16	Cell membrane
Cy46.3511	PF00083.29	Sugar_tr	73.711	0	924	2.A.1.1	The Sugar Porter (SP) Family	SP	2.A.1.1.138	Maltose permease, HPMAL2, of 582 aas and 12 TMSs in a 1 + 5 + 6 TMS arrangement. Expression of both of the adjacent HPMAL1 and HPMAL2 genes is coordinately regulated, repressed by glucose, and induced by maltose (Viigand et al. 2005).	582	65.3	5.76	Cell membrane
Cy46.3534	PF00083.29	Sugar_tr	61.394	0	674	2.A.1.1	The Sugar Porter (SP) Family	SP	2.A.1.1.105	Hexose transporter HXT11 (Low-affinity glucose transporter LGT3)	566	62.4	6.26	Cell membrane
Cy46.3555	PF00083.29	Sugar_tr	28.764	2.75e-59	207	2.A.1.1	The Sugar Porter (SP) Family	SP	2.A.1.1.10	Maltotriose/maltose:H+ symporter, Mal6T or Mal61 (Dietvorst et al. 2005). The orthologue (90% identical) in Saccharomyces pastorianus (Lager yeast) (Saccharomyces cerevisiae x Saccharomyces eubayanus), MTT1 or Mty1 of 615 aas, has higher affinity for maltotriose than maltose (Magalhães et al. 2016).	548	61.89	7.41	Cell membrane
Cy46.3733	PF00083.29	Sugar_tr	34.622	4.25e-98	309	2.A.1.1	The Sugar Porter (SP) Family	SP	2.A.1.1.100	Probable metabolite transport protein YFL040W	604	66.6	5.06	Golgi apparatus
Cy46.4225	PF00083.29	Sugar_tr	62.261	0	651	2.A.1.1	The Sugar Porter (SP) Family	SP	2.A.1.1.33	Fructose:H+ symporter, Frt1 (Diezemann and Boles, 2003)	554	61.92	6.13	Cell membrane
Cy46.4448	PF00083.29	Sugar_tr	33.955	6.19e-98	306	2.A.1.1	The Sugar Porter (SP) Family	SP	2.A.1.1.83	The cellobiose/cellotriose/cellodextrin/lactose transporter, Cdt-2, of 525 aas and 12 TMSs. It functions by facilitated diffusion but with low efficiency and high affinity (Km = 3 μM). Mutations can increase its activity substantially (Lian et al. 2014). It appears to be capable of catalyzing efflux of 2'-fucosyllactose (2'FL), the most abundant oligosaccharide in human breast milk, following gen…	563	62.73	6.57	Lysosome/Vacuole
Cy46.4482	PF00083.29	Sugar_tr	28.705	5.35e-71	238	2.A.1.1	The Sugar Porter (SP) Family	SP	2.A.1.1.11	General α-glucoside:H+ symporter, Gtr3, Mal11,Mal1T, Mtp1 or Agt1 . (Substrates include trehalose, maltotriose, maltose, turanose, isomaltose, α-methyl-glucoside, maltotriose, palatinose, and melezitose) (Smit et al., 2008). Maltotriose is transported with higher affinity than maltose (Magalhães et al. 2016).	560	62.89	6.89	Lysosome/Vacuole
Cy46.4643	PF00083.29	Sugar_tr	26.357	2.82e-53	190	2.A.1.1	The Sugar Porter (SP) Family	SP	2.A.1.1.11	General α-glucoside:H+ symporter, Gtr3, Mal11,Mal1T, Mtp1 or Agt1 . (Substrates include trehalose, maltotriose, maltose, turanose, isomaltose, α-methyl-glucoside, maltotriose, palatinose, and melezitose) (Smit et al., 2008). Maltotriose is transported with higher affinity than maltose (Magalhães et al. 2016).	554	61.18	6.41	Lysosome/Vacuole
Cy46.4647	PF00083.29	Sugar_tr	61.942	0	651	2.A.1.1	The Sugar Porter (SP) Family	SP	2.A.1.1.68	The Glucose Transporter/Sensor Rgt2	540	58.82	6.67	Lysosome/Vacuole
Cy46.4690	PF00083.29	Sugar_tr	28.906	2.31e-66	225	2.A.1.1	The Sugar Porter (SP) Family	SP	2.A.1.1.7	Quinate:H+ symporter	591	66.2	6.17	Cell membrane
Cy46.4732	PF00083.29	Sugar_tr	28.571	2.58e-55	194	2.A.1.1	The Sugar Porter (SP) Family	SP	2.A.1.1.7	Quinate:H+ symporter	566	62.22	6.62	Cell membrane
Cy46.5515	PF00083.29	Sugar_tr	31.358	5.08e-84	270	2.A.1.1	The Sugar Porter (SP) Family	SP	2.A.1.1.125	Glycerol:H+ symporter of 530 aas and 12 TMSs, GT1. It is essnetial for the glycerol repression of the alcohol oxidase 1 (AOX1 gene (Zhan et al. 2016), and plays a role in glycerol and methanol metabolism in Pichia pastoris (Li et al. 2017)._x000D_ .	529	59.42	5.81	Cell membrane|Lysosome/Vacuole
Cy46.5584	PF00083.29	Sugar_tr	61.822	0	652	2.A.1.1	The Sugar Porter (SP) Family	SP	2.A.1.1.40	The xylose facilitator, Xylhp (Nobre et al., 1999)	569	63.22	5.92	Lysosome/Vacuole
Cy46.5608	PF00083.29	Sugar_tr	43.68	3.76e-154	451	2.A.1.1	The Sugar Porter (SP) Family	SP	2.A.1.1.7	Quinate:H+ symporter	549	61.72	6.63	Cell membrane
Da58.75	PF00083.29	Sugar_tr	60.035	0	734	2.A.1.1	The Sugar Porter (SP) Family	SP	2.A.1.1.138	Maltose permease, HPMAL2, of 582 aas and 12 TMSs in a 1 + 5 + 6 TMS arrangement. Expression of both of the adjacent HPMAL1 and HPMAL2 genes is coordinately regulated, repressed by glucose, and induced by maltose (Viigand et al. 2005).	580	65.04	6.07	Lysosome/Vacuole
Da58.281	PF00083.29	Sugar_tr	40.945	2.19e-124	375	2.A.1.1	The Sugar Porter (SP) Family	SP	2.A.1.1.38	The glycerol:H+ symporter, Stl1p (Ferreira et al., 2005)	540	59.95	6.61	Cell membrane|Lysosome/Vacuole
Da58.497	PF00083.29	Sugar_tr	44.699	1.84e-134	401	2.A.1.1	The Sugar Porter (SP) Family	SP	2.A.1.1.96	Probable metabolite transport protein YBR241C	614	67.35	9.16	Endoplasmic reticulum
Da58.562	PF00083.29	Sugar_tr	46.095	1.18e-164	480	2.A.1.1	The Sugar Porter (SP) Family	SP	2.A.1.1.7	Quinate:H+ symporter	596	66.75	8.73	Cell membrane
Da58.778	PF00083.29	Sugar_tr	62.942	0	662	2.A.1.1	The Sugar Porter (SP) Family	SP	2.A.1.1.33	Fructose:H+ symporter, Frt1 (Diezemann and Boles, 2003)	548	60.63	8.13	Endoplasmic reticulum
Da58.787	PF00083.29	Sugar_tr	28.342	2.01e-66	225	2.A.1.1	The Sugar Porter (SP) Family	SP	2.A.1.1.7	Quinate:H+ symporter	590	65.57	6.64	Cell membrane
Da58.1708	PF00083.29	Sugar_tr	54.747	0	568	2.A.1.1	The Sugar Porter (SP) Family	SP	2.A.1.1.17	Glucose transporter	667	72.7	8.67	Cell membrane
Da58.1730	PF00083.29	Sugar_tr	73.524	0	803	2.A.1.1	The Sugar Porter (SP) Family	SP	2.A.1.1.51	Glucose/xylose: H+ symporter, Gsx1 (Leandro et al., 2006)	523	56.9	8.42	Lysosome/Vacuole
Da58.1922	PF00083.29	Sugar_tr	33.641	8.47e-80	262	2.A.1.1	The Sugar Porter (SP) Family	SP	2.A.1.1.69	Sugar & polyol transporter 1 (SPT1): broad specificity; takes up glucose (Schilling and Oesterhelt, 2007). Loss of the first 3 TMSs of the 12 TMSs does not prevent sugar uptake or sugar recognition but lowers substrate affinity & transport rate, and abolished H+ symport (Schilling and Oesterhelt, 2007).	627	70.83	5.96	Cell membrane|Lysosome/Vacuole
Da58.1981	PF00083.29	Sugar_tr	34.32	6.61e-94	293	2.A.1.1	The Sugar Porter (SP) Family	SP	2.A.1.1.96	Probable metabolite transport protein YBR241C	507	56.09	8.02	Lysosome/Vacuole
Da58.2045	PF00083.29	Sugar_tr	69.797	0	790	2.A.1.1	The Sugar Porter (SP) Family	SP	2.A.1.1.73	Glycerol uptake permease (Glycerol:H+ symporter) Stl1. (Involved in salt stress relief) (Kayingo et al. 2009) (similar to Stl1 of S. cerevisiae (2.A.1.1.38))	552	60.47	5.75	Cell membrane|Lysosome/Vacuole
Da58.2701	PF00083.29	Sugar_tr	36.238	2.04e-109	335	2.A.1.1	The Sugar Porter (SP) Family	SP	2.A.1.1.83	The cellobiose/cellotriose/cellodextrin/lactose transporter, Cdt-2, of 525 aas and 12 TMSs. It functions by facilitated diffusion but with low efficiency and high affinity (Km = 3 μM). Mutations can increase its activity substantially (Lian et al. 2014). It appears to be capable of catalyzing efflux of 2'-fucosyllactose (2'FL), the most abundant oligosaccharide in human breast milk, following gen…	536	59.59	6.42	Lysosome/Vacuole
Da58.3056	PF00083.29	Sugar_tr	34.57	9.06e-104	320	2.A.1.1	The Sugar Porter (SP) Family	SP	2.A.1.1.83	The cellobiose/cellotriose/cellodextrin/lactose transporter, Cdt-2, of 525 aas and 12 TMSs. It functions by facilitated diffusion but with low efficiency and high affinity (Km = 3 μM). Mutations can increase its activity substantially (Lian et al. 2014). It appears to be capable of catalyzing efflux of 2'-fucosyllactose (2'FL), the most abundant oligosaccharide in human breast milk, following gen…	506	57.3	7.09	Lysosome/Vacuole
Da58.3076	PF00083.29	Sugar_tr	36.238	7.48e-108	332	2.A.1.1	The Sugar Porter (SP) Family	SP	2.A.1.1.83	The cellobiose/cellotriose/cellodextrin/lactose transporter, Cdt-2, of 525 aas and 12 TMSs. It functions by facilitated diffusion but with low efficiency and high affinity (Km = 3 μM). Mutations can increase its activity substantially (Lian et al. 2014). It appears to be capable of catalyzing efflux of 2'-fucosyllactose (2'FL), the most abundant oligosaccharide in human breast milk, following gen…	534	59.93	6.75	Cell membrane
Da58.3814	PF00083.29	Sugar_tr	30.444	9.32e-72	239	2.A.1.1	The Sugar Porter (SP) Family	SP	2.A.1.1.39	The high affinity glucose transporter, Hgt1 (Baruffini et al., 2006)	574	63.51	5.34	Cell membrane
Da58.4033	PF00083.29	Sugar_tr	45.977	1.91e-159	465	2.A.1.1	The Sugar Porter (SP) Family	SP	2.A.1.1.7	Quinate:H+ symporter	561	61.67	8.06	Cell membrane|Lysosome/Vacuole
Da58.4184	PF00083.29	Sugar_tr	56.379	0	563	2.A.1.1	The Sugar Porter (SP) Family	SP	2.A.1.1.104	Myo-inositol transporter 2	544	58.72	6.99	Cell membrane|Lysosome/Vacuole
Da58.4254	PF00083.29	Sugar_tr	80.22	0	896	2.A.1.1	The Sugar Porter (SP) Family	SP	2.A.1.1.67	Glucose/xylose facilitator-1, GXF1 (functions by sugar uniport; low affinity (Leandro et al., 2008)	546	60.47	6.61	Lysosome/Vacuole
Da58.4255	PF00083.29	Sugar_tr	69.231	0	733	2.A.1.1	The Sugar Porter (SP) Family	SP	2.A.1.1.67	Glucose/xylose facilitator-1, GXF1 (functions by sugar uniport; low affinity (Leandro et al., 2008)	531	58.15	8.31	Lysosome/Vacuole
Da58.4831	PF00083.29	Sugar_tr	37.228	7.32e-107	329	2.A.1.1	The Sugar Porter (SP) Family	SP	2.A.1.1.83	The cellobiose/cellotriose/cellodextrin/lactose transporter, Cdt-2, of 525 aas and 12 TMSs. It functions by facilitated diffusion but with low efficiency and high affinity (Km = 3 μM). Mutations can increase its activity substantially (Lian et al. 2014). It appears to be capable of catalyzing efflux of 2'-fucosyllactose (2'FL), the most abundant oligosaccharide in human breast milk, following gen…	538	59.96	6.86	Lysosome/Vacuole
Da58.5030	PF00083.29	Sugar_tr	36.852	6.03e-133	399	2.A.1.1	The Sugar Porter (SP) Family	SP	2.A.1.1.138	Maltose permease, HPMAL2, of 582 aas and 12 TMSs in a 1 + 5 + 6 TMS arrangement. Expression of both of the adjacent HPMAL1 and HPMAL2 genes is coordinately regulated, repressed by glucose, and induced by maltose (Viigand et al. 2005).	557	62.1	8.57	Cell membrane|Lysosome/Vacuole
Da58.5039	PF00083.29	Sugar_tr	52.897	0	593	2.A.1.1	The Sugar Porter (SP) Family	SP	2.A.1.1.39	The high affinity glucose transporter, Hgt1 (Baruffini et al., 2006)	564	62.6	6.1	Cell membrane
Da58.5256	PF00083.29	Sugar_tr	32.106	7.5e-66	224	2.A.1.1	The Sugar Porter (SP) Family	SP	2.A.1.1.40	The xylose facilitator, Xylhp (Nobre et al., 1999)	624	70.12	4.91	Lysosome/Vacuole
Da58.5294	PF00083.29	Sugar_tr	28	1.22e-65	224	2.A.1.1	The Sugar Porter (SP) Family	SP	2.A.1.1.11	General α-glucoside:H+ symporter, Gtr3, Mal11,Mal1T, Mtp1 or Agt1 . (Substrates include trehalose, maltotriose, maltose, turanose, isomaltose, α-methyl-glucoside, maltotriose, palatinose, and melezitose) (Smit et al., 2008). Maltotriose is transported with higher affinity than maltose (Magalhães et al. 2016).	544	60.25	6.06	Lysosome/Vacuole
Da58.5298	PF00083.29	Sugar_tr	27.154	9.93e-62	213	2.A.1.1	The Sugar Porter (SP) Family	SP	2.A.1.1.138	Maltose permease, HPMAL2, of 582 aas and 12 TMSs in a 1 + 5 + 6 TMS arrangement. Expression of both of the adjacent HPMAL1 and HPMAL2 genes is coordinately regulated, repressed by glucose, and induced by maltose (Viigand et al. 2005).	549	60.38	5.84	Lysosome/Vacuole
Ca41.220	PF00083.29	Sugar_tr	32.072	5.11e-76	248	2.A.1.1	The Sugar Porter (SP) Family	SP	2.A.1.1.141	Lactose permease of 533 aas and 12 TMSs; 45% identical to 2.A.1.1.140 (Havukainen et al. 2020).	513	57.06	5.31	Lysosome/Vacuole
Ca41.494	PF00083.29	Sugar_tr	33.261	5.6e-77	254	2.A.1.1	The Sugar Porter (SP) Family	SP	2.A.1.1.39	The high affinity glucose transporter, Hgt1 (Baruffini et al., 2006)	608	66.5	5.09	Cell membrane|Lysosome/Vacuole
Ca41.554	PF00083.29	Sugar_tr	64.504	0	704	2.A.1.1	The Sugar Porter (SP) Family	SP	2.A.1.1.73	Glycerol uptake permease (Glycerol:H+ symporter) Stl1. (Involved in salt stress relief) (Kayingo et al. 2009) (similar to Stl1 of S. cerevisiae (2.A.1.1.38))	559	61.62	6.35	Cell membrane|Lysosome/Vacuole
Ca41.581	PF00083.29	Sugar_tr	30	9.45e-75	244	2.A.1.1	The Sugar Porter (SP) Family	SP	2.A.1.1.40	The xylose facilitator, Xylhp (Nobre et al., 1999)	507	55.95	6.6	Cell membrane|Lysosome/Vacuole
Ca41.675	PF00083.29	Sugar_tr	78.203	0	827	2.A.1.1	The Sugar Porter (SP) Family	SP	2.A.1.1.150	Hexose transporter-like protein, GCR1, of 541 aas and 12 TMSs. Substrates include glucose, mannose and fructose. It functions in catabolite repression (as does Snf3p in S. cerevisiae (TC# 2.A.1.1.18)) of peroxisome biogenesis and of peroxisomal enzymes (Stasyk et al. 2004).	541	59.69	5.57	Lysosome/Vacuole
Ca41.676	PF00083.29	Sugar_tr	79.151	0	864	2.A.1.1	The Sugar Porter (SP) Family	SP	2.A.1.1.150	Hexose transporter-like protein, GCR1, of 541 aas and 12 TMSs. Substrates include glucose, mannose and fructose. It functions in catabolite repression (as does Snf3p in S. cerevisiae (TC# 2.A.1.1.18)) of peroxisome biogenesis and of peroxisomal enzymes (Stasyk et al. 2004).	541	59.14	5.33	Cell membrane|Lysosome/Vacuole
Ca41.1339	PF00083.29	Sugar_tr	38.434	8.33e-128	386	2.A.1.1	The Sugar Porter (SP) Family	SP	2.A.1.1.138	Maltose permease, HPMAL2, of 582 aas and 12 TMSs in a 1 + 5 + 6 TMS arrangement. Expression of both of the adjacent HPMAL1 and HPMAL2 genes is coordinately regulated, repressed by glucose, and induced by maltose (Viigand et al. 2005).	573	63.77	6.19	Cell membrane
Ca41.1407	PF00083.29	Sugar_tr	40.552	6.8e-111	336	2.A.1.1	The Sugar Porter (SP) Family	SP	2.A.1.1.96	Probable metabolite transport protein YBR241C	478	52	8.32	Lysosome/Vacuole
Ca41.1755	PF00083.29	Sugar_tr	62.624	0	637	2.A.1.1	The Sugar Porter (SP) Family	SP	2.A.1.1.67	Glucose/xylose facilitator-1, GXF1 (functions by sugar uniport; low affinity (Leandro et al., 2008)	545	60.09	7.1	Lysosome/Vacuole
Ca41.2322	PF00083.29	Sugar_tr	47.069	3.63e-177	512	2.A.1.1	The Sugar Porter (SP) Family	SP	2.A.1.1.33	Fructose:H+ symporter, Frt1 (Diezemann and Boles, 2003)	584	64.9	5.93	Cell membrane
Ca41.2355	PF00083.29	Sugar_tr	33.519	1.3e-84	275	2.A.1.1	The Sugar Porter (SP) Family	SP	2.A.1.1.69	Sugar & polyol transporter 1 (SPT1): broad specificity; takes up glucose (Schilling and Oesterhelt, 2007). Loss of the first 3 TMSs of the 12 TMSs does not prevent sugar uptake or sugar recognition but lowers substrate affinity & transport rate, and abolished H+ symport (Schilling and Oesterhelt, 2007).	627	71.74	6.07	Cell membrane
Ca41.2822	PF00083.29	Sugar_tr	50.476	0	526	2.A.1.1	The Sugar Porter (SP) Family	SP	2.A.1.1.8	Myoinositol:H+ symporter	564	61.39	5.7	Lysosome/Vacuole
Ca41.2896	PF00083.29	Sugar_tr	32.094	1.2e-72	241	2.A.1.1	The Sugar Porter (SP) Family	SP	2.A.1.1.67	Glucose/xylose facilitator-1, GXF1 (functions by sugar uniport; low affinity (Leandro et al., 2008)	552	60.61	6.07	Lysosome/Vacuole
Ca41.3699	PF00083.29	Sugar_tr	50.397	1.55e-173	498	2.A.1.1	The Sugar Porter (SP) Family	SP	2.A.1.1.146	MFS-type sugar/inositol transporter of 510 aas and 12 TMSs. An orthologous system has been shown to be a highly specific L-arabinose transporter from Trichoderma reesei (Havukainen et al. 2021). Considering the high affinity for L-arabinose and low inhibition by D-glucose or D-xylose, Trire2_104072 could serve as a good candidate for improving the existing pentose-utilizing yeast strains (Havukai…	519	57.48	6.52	Cell membrane
Ca41.3794	PF00083.29	Sugar_tr	75.542	0	815	2.A.1.1	The Sugar Porter (SP) Family	SP	2.A.1.1.64	The hexose sensor, Hxs1 (believed to be non-transporting) (Stasyk et al., 2008)	824	90.56	4.77	Cell membrane
Ca41.4560	PF00083.29	Sugar_tr	60.223	0	643	2.A.1.1	The Sugar Porter (SP) Family	SP	2.A.1.1.104	Myo-inositol transporter 2	560	60.65	5.71	Lysosome/Vacuole
Ca41.4623	PF00083.29	Sugar_tr	29.065	1.09e-62	212	2.A.1.1	The Sugar Porter (SP) Family	SP	2.A.1.1.127	Hexose:proton symporter of 525 aas and 12 TMSs, Hxt5. Takes up D-glucose, D-fructose, D-xylose, D-mannose, D-galactose_x000D_ with decreasing affinity in this order (Rani et al. 2016).	496	55.28	6.33	Lysosome/Vacuole
Ca41.5187	PF00083.29	Sugar_tr	29.592	1.4e-59	207	2.A.1.1	The Sugar Porter (SP) Family	SP	2.A.1.1.73	Glycerol uptake permease (Glycerol:H+ symporter) Stl1. (Involved in salt stress relief) (Kayingo et al. 2009) (similar to Stl1 of S. cerevisiae (2.A.1.1.38))	583	64.39	5.05	Lysosome/Vacuole
Ca41.5240	PF00083.29	Sugar_tr	59.038	0	631	2.A.1.1	The Sugar Porter (SP) Family	SP	2.A.1.1.6	Galactose, glucose uniporter, Gal2. Also transports xylose (Wang et al. 2013). This transporter has been engineered by mutation (N376F) to transport xylose without being inhibited by glucose or transporting other hexoses (Farwick et al. 2014). The 3-d structure is known (Wang et al. 2015).	544	59.62	5.6	Lysosome/Vacuole
Ca41.5449	PF00083.29	Sugar_tr	27.656	6.2e-59	205	2.A.1.1	The Sugar Porter (SP) Family	SP	2.A.1.1.38	The glycerol:H+ symporter, Stl1p (Ferreira et al., 2005)	554	62.13	6.77	Cell membrane|Lysosome/Vacuole
Ca41.5516	PF00083.29	Sugar_tr	36.489	2.98e-115	350	2.A.1.1	The Sugar Porter (SP) Family	SP	2.A.1.1.83	The cellobiose/cellotriose/cellodextrin/lactose transporter, Cdt-2, of 525 aas and 12 TMSs. It functions by facilitated diffusion but with low efficiency and high affinity (Km = 3 μM). Mutations can increase its activity substantially (Lian et al. 2014). It appears to be capable of catalyzing efflux of 2'-fucosyllactose (2'FL), the most abundant oligosaccharide in human breast milk, following gen…	522	57.37	5.77	Lysosome/Vacuole
Ca41.5518	PF00083.29	Sugar_tr	37.308	1.72e-115	350	2.A.1.1	The Sugar Porter (SP) Family	SP	2.A.1.1.83	The cellobiose/cellotriose/cellodextrin/lactose transporter, Cdt-2, of 525 aas and 12 TMSs. It functions by facilitated diffusion but with low efficiency and high affinity (Km = 3 μM). Mutations can increase its activity substantially (Lian et al. 2014). It appears to be capable of catalyzing efflux of 2'-fucosyllactose (2'FL), the most abundant oligosaccharide in human breast milk, following gen…	521	57.58	6.56	Cell membrane
Ca41.5519	PF00083.29	Sugar_tr	36.364	3e-112	342	2.A.1.1	The Sugar Porter (SP) Family	SP	2.A.1.1.83	The cellobiose/cellotriose/cellodextrin/lactose transporter, Cdt-2, of 525 aas and 12 TMSs. It functions by facilitated diffusion but with low efficiency and high affinity (Km = 3 μM). Mutations can increase its activity substantially (Lian et al. 2014). It appears to be capable of catalyzing efflux of 2'-fucosyllactose (2'FL), the most abundant oligosaccharide in human breast milk, following gen…	519	57.84	5.58	Cell membrane
Ca41.5520	PF00083.29	Sugar_tr	37.236	1.09e-116	354	2.A.1.1	The Sugar Porter (SP) Family	SP	2.A.1.1.83	The cellobiose/cellotriose/cellodextrin/lactose transporter, Cdt-2, of 525 aas and 12 TMSs. It functions by facilitated diffusion but with low efficiency and high affinity (Km = 3 μM). Mutations can increase its activity substantially (Lian et al. 2014). It appears to be capable of catalyzing efflux of 2'-fucosyllactose (2'FL), the most abundant oligosaccharide in human breast milk, following gen…	524	58.16	6.61	Lysosome/Vacuole
Zy45.19	PF00083.29	Sugar_tr	71.048	0	752	2.A.1.1	The Sugar Porter (SP) Family	SP	2.A.1.1.137	Glycerol:H+ symporter,WaStl1, of 561 aas and 12 TMSs. WaStl1 is a concentrative glycerol-H+ symporter with twice the _x000D_ affinity of S. cerevisiae. It is _x000D_ repressed by glucose and derepressed/induced by glycerol. This yeast, aerobically growing on glycerol, was_x000D_ found to produce ethanol, providing a redox escape to compensate the redox imbalance at the level of cyanide-resistant …	535	59.1	8.9	Cell membrane|Lysosome/Vacuole
Zy45.348	PF00083.29	Sugar_tr	35.234	1.4e-93	298	2.A.1.1	The Sugar Porter (SP) Family	SP	2.A.1.1.69	Sugar & polyol transporter 1 (SPT1): broad specificity; takes up glucose (Schilling and Oesterhelt, 2007). Loss of the first 3 TMSs of the 12 TMSs does not prevent sugar uptake or sugar recognition but lowers substrate affinity & transport rate, and abolished H+ symport (Schilling and Oesterhelt, 2007).	609	68.82	8.67	Golgi apparatus
Zy45.361	PF00083.29	Sugar_tr	38.031	5.2e-112	342	2.A.1.1	The Sugar Porter (SP) Family	SP	2.A.1.1.101	Probable metabolite transport protein YDR387C	490	53.68	8.33	Lysosome/Vacuole
Zy45.691	PF00083.29	Sugar_tr	35.849	4.13e-98	306	2.A.1.1	The Sugar Porter (SP) Family	SP	2.A.1.1.127	Hexose:proton symporter of 525 aas and 12 TMSs, Hxt5. Takes up D-glucose, D-fructose, D-xylose, D-mannose, D-galactose_x000D_ with decreasing affinity in this order (Rani et al. 2016).	537	60.77	8.48	Cell membrane
Zy45.756	PF00083.29	Sugar_tr	33.755	7.86e-102	318	2.A.1.1	The Sugar Porter (SP) Family	SP	2.A.1.1.82	The cellobiose/cellotriose/cellotetraose/latose/cellodextrin transporter, Cdt-1 of 579 aas and 12 TMSs. It is a proton symporter with a Km of about 4 μM (Galazka et al., 2010).	539	59.18	8.15	Cell membrane
Zy45.804	PF00083.29	Sugar_tr	36.97	5.08e-101	313	2.A.1.1	The Sugar Porter (SP) Family	SP	2.A.1.1.141	Lactose permease of 533 aas and 12 TMSs; 45% identical to 2.A.1.1.140 (Havukainen et al. 2020).	521	57.52	8.68	Cell membrane
Zy45.973	PF00083.29	Sugar_tr	25.338	1.08e-42	160	2.A.1.1	The Sugar Porter (SP) Family	SP	2.A.1.1.10	Maltotriose/maltose:H+ symporter, Mal6T or Mal61 (Dietvorst et al. 2005). The orthologue (90% identical) in Saccharomyces pastorianus (Lager yeast) (Saccharomyces cerevisiae x Saccharomyces eubayanus), MTT1 or Mty1 of 615 aas, has higher affinity for maltotriose than maltose (Magalhães et al. 2016).	549	61.1	8.87	Cell membrane
Zy45.1058	PF00083.29	Sugar_tr	30.786	8.6e-77	255	2.A.1.1	The Sugar Porter (SP) Family	SP	2.A.1.1.39	The high affinity glucose transporter, Hgt1 (Baruffini et al., 2006)	673	75.13	5.56	Lysosome/Vacuole
Zy45.1159	PF00083.29	Sugar_tr	30.556	6.42e-73	242	2.A.1.1	The Sugar Porter (SP) Family	SP	2.A.1.1.138	Maltose permease, HPMAL2, of 582 aas and 12 TMSs in a 1 + 5 + 6 TMS arrangement. Expression of both of the adjacent HPMAL1 and HPMAL2 genes is coordinately regulated, repressed by glucose, and induced by maltose (Viigand et al. 2005).	532	58.46	7.6	Cell membrane
Zy45.1278	PF00083.29	Sugar_tr	28.4	3.22e-69	232	2.A.1.1	The Sugar Porter (SP) Family	SP	2.A.1.1.38	The glycerol:H+ symporter, Stl1p (Ferreira et al., 2005)	541	60.49	5.83	Cell membrane|Lysosome/Vacuole
Zy45.1561	PF00083.29	Sugar_tr	42.36	2.4e-132	397	2.A.1.1	The Sugar Porter (SP) Family	SP	2.A.1.1.40	The xylose facilitator, Xylhp (Nobre et al., 1999)	611	68.01	5.88	Cell membrane
Zy45.1566	PF00083.29	Sugar_tr	35.084	1.09e-99	310	2.A.1.1	The Sugar Porter (SP) Family	SP	2.A.1.1.141	Lactose permease of 533 aas and 12 TMSs; 45% identical to 2.A.1.1.140 (Havukainen et al. 2020).	534	58.92	8.36	Cytoplasm
Zy45.1659	PF00083.29	Sugar_tr	36.332	1.18e-114	352	2.A.1.1	The Sugar Porter (SP) Family	SP	2.A.1.1.138	Maltose permease, HPMAL2, of 582 aas and 12 TMSs in a 1 + 5 + 6 TMS arrangement. Expression of both of the adjacent HPMAL1 and HPMAL2 genes is coordinately regulated, repressed by glucose, and induced by maltose (Viigand et al. 2005).	566	63.47	5.7	Cell membrane
Zy45.1669	PF00083.29	Sugar_tr	46.016	5.67e-144	423	2.A.1.1	The Sugar Porter (SP) Family	SP	2.A.1.1.119	The galacturonic acid (galacturonate) uptake porter, GatA, of 518 aas and 12 TMSs (Sloothaak et al. 2014).	510	55.88	8.31	Cell membrane
Zy45.1670	PF00083.29	Sugar_tr	44.664	9.62e-143	420	2.A.1.1	The Sugar Porter (SP) Family	SP	2.A.1.1.119	The galacturonic acid (galacturonate) uptake porter, GatA, of 518 aas and 12 TMSs (Sloothaak et al. 2014).	510	55.9	6.93	Cell membrane
Zy45.2132	PF00083.29	Sugar_tr	42.913	2.03e-154	454	2.A.1.1	The Sugar Porter (SP) Family	SP	2.A.1.1.138	Maltose permease, HPMAL2, of 582 aas and 12 TMSs in a 1 + 5 + 6 TMS arrangement. Expression of both of the adjacent HPMAL1 and HPMAL2 genes is coordinately regulated, repressed by glucose, and induced by maltose (Viigand et al. 2005).	561	63.23	6.23	Cell membrane|Lysosome/Vacuole
Zy45.2519	PF00083.29	Sugar_tr	36.542	3.27e-118	362	2.A.1.1	The Sugar Porter (SP) Family	SP	2.A.1.1.138	Maltose permease, HPMAL2, of 582 aas and 12 TMSs in a 1 + 5 + 6 TMS arrangement. Expression of both of the adjacent HPMAL1 and HPMAL2 genes is coordinately regulated, repressed by glucose, and induced by maltose (Viigand et al. 2005).	588	65.43	5.56	Cell membrane
Zy45.2588	PF00083.29	Sugar_tr	40.9	3.99e-142	422	2.A.1.1	The Sugar Porter (SP) Family	SP	2.A.1.1.138	Maltose permease, HPMAL2, of 582 aas and 12 TMSs in a 1 + 5 + 6 TMS arrangement. Expression of both of the adjacent HPMAL1 and HPMAL2 genes is coordinately regulated, repressed by glucose, and induced by maltose (Viigand et al. 2005).	549	62.39	7.06	Cell membrane
Zy45.2695	PF00083.29	Sugar_tr	36.345	2.21e-105	326	2.A.1.1	The Sugar Porter (SP) Family	SP	2.A.1.1.142	MFS-type cellodextrin transporter, CdtG, of 538 aas and 12 TMSs (Havukainen et al. 2020).	556	61.66	8.43	Cell membrane|Lysosome/Vacuole
Zy45.2696	PF00083.29	Sugar_tr	35.009	4.7e-98	307	2.A.1.1	The Sugar Porter (SP) Family	SP	2.A.1.1.142	MFS-type cellodextrin transporter, CdtG, of 538 aas and 12 TMSs (Havukainen et al. 2020).	559	61.83	8.12	Cell membrane|Lysosome/Vacuole
Zy45.2725	PF00083.29	Sugar_tr	38.351	1.86e-112	343	2.A.1.1	The Sugar Porter (SP) Family	SP	2.A.1.1.127	Hexose:proton symporter of 525 aas and 12 TMSs, Hxt5. Takes up D-glucose, D-fructose, D-xylose, D-mannose, D-galactose_x000D_ with decreasing affinity in this order (Rani et al. 2016).	534	60.22	8.83	Cell membrane
Zy45.2726	PF00083.29	Sugar_tr	38.312	3.23e-110	338	2.A.1.1	The Sugar Porter (SP) Family	SP	2.A.1.1.127	Hexose:proton symporter of 525 aas and 12 TMSs, Hxt5. Takes up D-glucose, D-fructose, D-xylose, D-mannose, D-galactose_x000D_ with decreasing affinity in this order (Rani et al. 2016).	539	60.57	8.55	Cell membrane
Zy45.2727	PF00083.29	Sugar_tr	38.478	3.18e-108	333	2.A.1.1	The Sugar Porter (SP) Family	SP	2.A.1.1.127	Hexose:proton symporter of 525 aas and 12 TMSs, Hxt5. Takes up D-glucose, D-fructose, D-xylose, D-mannose, D-galactose_x000D_ with decreasing affinity in this order (Rani et al. 2016).	546	61.52	8.15	Cell membrane
Zy45.2730	PF00083.29	Sugar_tr	33.656	5.41e-93	293	2.A.1.1	The Sugar Porter (SP) Family	SP	2.A.1.1.127	Hexose:proton symporter of 525 aas and 12 TMSs, Hxt5. Takes up D-glucose, D-fructose, D-xylose, D-mannose, D-galactose_x000D_ with decreasing affinity in this order (Rani et al. 2016).	537	60.18	6.42	Cell membrane
Zy45.2969	PF00083.29	Sugar_tr	30.798	3.87e-80	259	2.A.1.1	The Sugar Porter (SP) Family	SP	2.A.1.1.127	Hexose:proton symporter of 525 aas and 12 TMSs, Hxt5. Takes up D-glucose, D-fructose, D-xylose, D-mannose, D-galactose_x000D_ with decreasing affinity in this order (Rani et al. 2016).	528	58.19	5.45	Cell membrane
Zy45.3009	PF00083.29	Sugar_tr	39.212	7.82e-112	338	2.A.1.1	The Sugar Porter (SP) Family	SP	2.A.1.1.96	Probable metabolite transport protein YBR241C	466	51.02	5.67	Lysosome/Vacuole
Zy45.3030	PF00083.29	Sugar_tr	35.261	2.35e-110	340	2.A.1.1	The Sugar Porter (SP) Family	SP	2.A.1.1.138	Maltose permease, HPMAL2, of 582 aas and 12 TMSs in a 1 + 5 + 6 TMS arrangement. Expression of both of the adjacent HPMAL1 and HPMAL2 genes is coordinately regulated, repressed by glucose, and induced by maltose (Viigand et al. 2005).	541	60.3	4.99	Cell membrane|Lysosome/Vacuole
Zy45.3412	PF00083.29	Sugar_tr	40.977	2.82e-123	371	2.A.1.1	The Sugar Porter (SP) Family	SP	2.A.1.1.83	The cellobiose/cellotriose/cellodextrin/lactose transporter, Cdt-2, of 525 aas and 12 TMSs. It functions by facilitated diffusion but with low efficiency and high affinity (Km = 3 μM). Mutations can increase its activity substantially (Lian et al. 2014). It appears to be capable of catalyzing efflux of 2'-fucosyllactose (2'FL), the most abundant oligosaccharide in human breast milk, following gen…	534	59.39	6.28	Cell membrane|Lysosome/Vacuole
Zy45.3433	PF00083.29	Sugar_tr	34.363	9.27e-105	323	2.A.1.1	The Sugar Porter (SP) Family	SP	2.A.1.1.83	The cellobiose/cellotriose/cellodextrin/lactose transporter, Cdt-2, of 525 aas and 12 TMSs. It functions by facilitated diffusion but with low efficiency and high affinity (Km = 3 μM). Mutations can increase its activity substantially (Lian et al. 2014). It appears to be capable of catalyzing efflux of 2'-fucosyllactose (2'FL), the most abundant oligosaccharide in human breast milk, following gen…	517	57.78	8.44	Lysosome/Vacuole
Zy45.3954	PF00083.29	Sugar_tr	30.377	5.43e-84	271	2.A.1.1	The Sugar Porter (SP) Family	SP	2.A.1.1.38	The glycerol:H+ symporter, Stl1p (Ferreira et al., 2005)	528	58.27	6.52	Lysosome/Vacuole
Zy45.4009	PF00083.29	Sugar_tr	52.874	0	559	2.A.1.1	The Sugar Porter (SP) Family	SP	2.A.1.1.31	High affinity, glucose-repressible, glucose (hexose) uniporter (Hxt6/Hxt7). Asn331 and hydrophobic residue side chains in TMS5 determine substrate affinity (Kasahara et al., 2011; Kasahara and Kasahara 2010). Also transports xylose (Wang et al. 2013).	577	63.24	7.84	Cell membrane|Lysosome/Vacuole
Zy45.4301	PF00083.29	Sugar_tr	53.564	0	530	2.A.1.1	The Sugar Porter (SP) Family	SP	2.A.1.1.104	Myo-inositol transporter 2	545	59.39	8.97	Cell membrane
Zy45.4329	PF00083.29	Sugar_tr	45.455	1.28e-158	464	2.A.1.1	The Sugar Porter (SP) Family	SP	2.A.1.1.138	Maltose permease, HPMAL2, of 582 aas and 12 TMSs in a 1 + 5 + 6 TMS arrangement. Expression of both of the adjacent HPMAL1 and HPMAL2 genes is coordinately regulated, repressed by glucose, and induced by maltose (Viigand et al. 2005).	553	61.83	6.56	Lysosome/Vacuole
Zy45.4395	PF00083.29	Sugar_tr	36.917	5.53e-99	309	2.A.1.1	The Sugar Porter (SP) Family	SP	2.A.1.1.141	Lactose permease of 533 aas and 12 TMSs; 45% identical to 2.A.1.1.140 (Havukainen et al. 2020).	536	58.49	5.75	Cell membrane
Zy45.4403	PF00083.29	Sugar_tr	35.067	1.86e-116	355	2.A.1.1	The Sugar Porter (SP) Family	SP	2.A.1.1.138	Maltose permease, HPMAL2, of 582 aas and 12 TMSs in a 1 + 5 + 6 TMS arrangement. Expression of both of the adjacent HPMAL1 and HPMAL2 genes is coordinately regulated, repressed by glucose, and induced by maltose (Viigand et al. 2005).	535	60.34	8.59	Cell membrane
Zy45.4607	PF00083.29	Sugar_tr	35.458	3.8e-100	311	2.A.1.1	The Sugar Porter (SP) Family	SP	2.A.1.1.127	Hexose:proton symporter of 525 aas and 12 TMSs, Hxt5. Takes up D-glucose, D-fructose, D-xylose, D-mannose, D-galactose_x000D_ with decreasing affinity in this order (Rani et al. 2016).	533	60.76	8.89	Cell membrane
Zy45.4703	PF00083.29	Sugar_tr	25.059	2.26e-23	102	2.A.1.1	The Sugar Porter (SP) Family	SP	2.A.1.1.146	MFS-type sugar/inositol transporter of 510 aas and 12 TMSs. An orthologous system has been shown to be a highly specific L-arabinose transporter from Trichoderma reesei (Havukainen et al. 2021). Considering the high affinity for L-arabinose and low inhibition by D-glucose or D-xylose, Trire2_104072 could serve as a good candidate for improving the existing pentose-utilizing yeast strains (Havukai…	433	47.52	9.08	Cell membrane
Zy45.5143	PF00083.29	Sugar_tr	33.397	8.93e-98	305	2.A.1.1	The Sugar Porter (SP) Family	SP	2.A.1.1.73	Glycerol uptake permease (Glycerol:H+ symporter) Stl1. (Involved in salt stress relief) (Kayingo et al. 2009) (similar to Stl1 of S. cerevisiae (2.A.1.1.38))	508	56.8	7.66	Cell membrane
Zy45.5353	PF00083.29	Sugar_tr	40.179	3.84e-135	405	2.A.1.1	The Sugar Porter (SP) Family	SP	2.A.1.1.10	Maltotriose/maltose:H+ symporter, Mal6T or Mal61 (Dietvorst et al. 2005). The orthologue (90% identical) in Saccharomyces pastorianus (Lager yeast) (Saccharomyces cerevisiae x Saccharomyces eubayanus), MTT1 or Mty1 of 615 aas, has higher affinity for maltotriose than maltose (Magalhães et al. 2016).	554	62.32	6.05	Cell membrane|Lysosome/Vacuole
Zy45.5354	PF00083.29	Sugar_tr	40	5.52e-137	409	2.A.1.1	The Sugar Porter (SP) Family	SP	2.A.1.1.138	Maltose permease, HPMAL2, of 582 aas and 12 TMSs in a 1 + 5 + 6 TMS arrangement. Expression of both of the adjacent HPMAL1 and HPMAL2 genes is coordinately regulated, repressed by glucose, and induced by maltose (Viigand et al. 2005).	551	62.5	5.97	Cell membrane
Zy45.5355	PF00083.29	Sugar_tr	42.996	6.13e-154	452	2.A.1.1	The Sugar Porter (SP) Family	SP	2.A.1.1.138	Maltose permease, HPMAL2, of 582 aas and 12 TMSs in a 1 + 5 + 6 TMS arrangement. Expression of both of the adjacent HPMAL1 and HPMAL2 genes is coordinately regulated, repressed by glucose, and induced by maltose (Viigand et al. 2005).	546	61.23	6.42	Lysosome/Vacuole
Zy45.5409	PF00083.29	Sugar_tr	35.768	4.63e-96	303	2.A.1.1	The Sugar Porter (SP) Family	SP	2.A.1.1.10	Maltotriose/maltose:H+ symporter, Mal6T or Mal61 (Dietvorst et al. 2005). The orthologue (90% identical) in Saccharomyces pastorianus (Lager yeast) (Saccharomyces cerevisiae x Saccharomyces eubayanus), MTT1 or Mty1 of 615 aas, has higher affinity for maltotriose than maltose (Magalhães et al. 2016).	531	58.2	6.61	Cell membrane
Zy45.5415	PF00083.29	Sugar_tr	43.305	1.69e-134	399	2.A.1.1	The Sugar Porter (SP) Family	SP	2.A.1.1.83	The cellobiose/cellotriose/cellodextrin/lactose transporter, Cdt-2, of 525 aas and 12 TMSs. It functions by facilitated diffusion but with low efficiency and high affinity (Km = 3 μM). Mutations can increase its activity substantially (Lian et al. 2014). It appears to be capable of catalyzing efflux of 2'-fucosyllactose (2'FL), the most abundant oligosaccharide in human breast milk, following gen…	521	58.09	8.23	Cell membrane
Zy45.5416	PF00083.29	Sugar_tr	38.55	6.62e-141	419	2.A.1.1	The Sugar Porter (SP) Family	SP	2.A.1.1.138	Maltose permease, HPMAL2, of 582 aas and 12 TMSs in a 1 + 5 + 6 TMS arrangement. Expression of both of the adjacent HPMAL1 and HPMAL2 genes is coordinately regulated, repressed by glucose, and induced by maltose (Viigand et al. 2005).	545	61.84	5.9	Cell membrane
Zy45.5417	PF00083.29	Sugar_tr	38.78	3.92e-122	368	2.A.1.1	The Sugar Porter (SP) Family	SP	2.A.1.1.83	The cellobiose/cellotriose/cellodextrin/lactose transporter, Cdt-2, of 525 aas and 12 TMSs. It functions by facilitated diffusion but with low efficiency and high affinity (Km = 3 μM). Mutations can increase its activity substantially (Lian et al. 2014). It appears to be capable of catalyzing efflux of 2'-fucosyllactose (2'FL), the most abundant oligosaccharide in human breast milk, following gen…	532	59.24	8.33	Cell membrane|Lysosome/Vacuole
Zy45.5504	PF00083.29	Sugar_tr	53.113	0	563	2.A.1.1	The Sugar Porter (SP) Family	SP	2.A.1.1.39	The high affinity glucose transporter, Hgt1 (Baruffini et al., 2006)	539	59.54	6.67	Lysosome/Vacuole
Cy46.67	PF07690.21	MFS_1	29.714	1.53e-61	210	2.A.1.14	The Anion:Cation Symporter (ACS) Family	ACS	2.A.1.14.11	Plasma membrane, high affinity nicotinate permease, Tna1	512	56.75	8.32	Endoplasmic reticulum
Cy46.662	PF07690.21	MFS_1	34.405	5.32e-87	277	2.A.1.14	The Anion:Cation Symporter (ACS) Family	ACS	2.A.1.14.4	Dipeptide (e.g., Gly-Leu), allantoate, ureidosuccinate, allantoin porter (Cai et al., 2007).	519	58.86	5.97	Cell membrane
Cy46.743	PF07690.21	MFS_1	48.794	1.27e-175	505	2.A.1.14	The Anion:Cation Symporter (ACS) Family	ACS	2.A.1.14.4	Dipeptide (e.g., Gly-Leu), allantoate, ureidosuccinate, allantoin porter (Cai et al., 2007).	525	58.48	6.17	Cell membrane
Cy46.1588	PF07690.21	MFS_1	48.27	6.74e-175	504	2.A.1.14	The Anion:Cation Symporter (ACS) Family	ACS	2.A.1.14.4	Dipeptide (e.g., Gly-Leu), allantoate, ureidosuccinate, allantoin porter (Cai et al., 2007).	533	59.36	5.79	Endoplasmic reticulum
Cy46.2327	PF07690.21	MFS_1	35.497	2.16e-102	316	2.A.1.14	The Anion:Cation Symporter (ACS) Family	ACS	2.A.1.14.11	Plasma membrane, high affinity nicotinate permease, Tna1	487	54.69	7.36	Cell membrane
Cy46.2482	PF07690.21	MFS_1	44.767	1.27e-148	436	2.A.1.14	The Anion:Cation Symporter (ACS) Family	ACS	2.A.1.14.4	Dipeptide (e.g., Gly-Leu), allantoate, ureidosuccinate, allantoin porter (Cai et al., 2007).	529	58.68	5.33	Cell membrane
Cy46.2497	PF07690.21	MFS_1	38.433	2.82e-118	358	2.A.1.14	The Anion:Cation Symporter (ACS) Family	ACS	2.A.1.14.4	Dipeptide (e.g., Gly-Leu), allantoate, ureidosuccinate, allantoin porter (Cai et al., 2007).	511	56.74	6.37	Cell membrane
Cy46.2556	PF07690.21	MFS_1	31.124	3.37e-65	220	2.A.1.14	The Anion:Cation Symporter (ACS) Family	ACS	2.A.1.14.11	Plasma membrane, high affinity nicotinate permease, Tna1	537	59.21	6.05	Endoplasmic reticulum
Cy46.2557	PF07690.21	MFS_1	28.791	3.98e-60	206	2.A.1.14	The Anion:Cation Symporter (ACS) Family	ACS	2.A.1.14.11	Plasma membrane, high affinity nicotinate permease, Tna1	508	56.43	6.26	Endoplasmic reticulum
Cy46.2649	PF07690.21	MFS_1	46.356	1.46e-153	447	2.A.1.14	The Anion:Cation Symporter (ACS) Family	ACS	2.A.1.14.36	Thiamine pathway transporter THI73	512	57.51	6.51	Endoplasmic reticulum
Cy46.2663	PF07690.21	MFS_1	26.293	3.51e-37	143	2.A.1.14	The Anion:Cation Symporter (ACS) Family	ACS	2.A.1.14.17	Pantothenate:H+ symporter, Liz1 (mutants cause abnormal mitosis due to a defect in ribonucleotide reductase) (Stolz et al., 2004)	520	59.15	7.43	Cell membrane
Cy46.2783	PF07690.21	MFS_1	26.754	2.24e-54	192	2.A.1.14	The Anion:Cation Symporter (ACS) Family	ACS	2.A.1.14.37	Probable transporter SEO1	533	60.63	5.13	Endoplasmic reticulum
Cy46.2989	PF07690.21	MFS_1	41.651	4.78e-141	417	2.A.1.14	The Anion:Cation Symporter (ACS) Family	ACS	2.A.1.14.4	Dipeptide (e.g., Gly-Leu), allantoate, ureidosuccinate, allantoin porter (Cai et al., 2007).	523	58.4	8.31	Cell membrane
Cy46.2990	PF07690.21	MFS_1	44.057	3.18e-129	386	2.A.1.14	The Anion:Cation Symporter (ACS) Family	ACS	2.A.1.14.19	Plasma membrane, high affinity vitamin H transporter 1 (H+:biotin symporter), Vht1 (Stolz, 2003)	488	54.16	8.84	Endoplasmic reticulum
Cy46.3000	PF07690.21	MFS_1	43.665	1.88e-143	423	2.A.1.14	The Anion:Cation Symporter (ACS) Family	ACS	2.A.1.14.4	Dipeptide (e.g., Gly-Leu), allantoate, ureidosuccinate, allantoin porter (Cai et al., 2007).	528	58.83	6.95	Cell membrane
Cy46.3101	PF07690.21	MFS_1	48.619	0	521	2.A.1.14	The Anion:Cation Symporter (ACS) Family	ACS	2.A.1.14.4	Dipeptide (e.g., Gly-Leu), allantoate, ureidosuccinate, allantoin porter (Cai et al., 2007).	531	59.11	5.84	Cell membrane
Cy46.3268	PF07690.21	MFS_1	55.604	0	525	2.A.1.14	The Anion:Cation Symporter (ACS) Family	ACS	2.A.1.14.18	Pantothenate:H+ symporter, Fen2	477	54.02	8.56	Endoplasmic reticulum
Cy46.3285	PF07690.21	MFS_1	58.271	0	579	2.A.1.14	The Anion:Cation Symporter (ACS) Family	ACS	2.A.1.14.20	Endoplasmic reticular cysteine transporter, Yct1 (Kaur and Bachhawat, 2007)	532	59.82	5.5	Cell membrane|Endoplasmic reticulum
Cy46.3506	PF07690.21	MFS_1	31.237	9.84e-74	242	2.A.1.14	The Anion:Cation Symporter (ACS) Family	ACS	2.A.1.14.11	Plasma membrane, high affinity nicotinate permease, Tna1	516	57.9	6.71	Cell membrane
Cy46.3576	PF07690.21	MFS_1	43.977	2.27e-160	468	2.A.1.14	The Anion:Cation Symporter (ACS) Family	ACS	2.A.1.14.38	Transporter YIL166c (Hellborg et al. 2008) of 542 aas and 12 TMSs. May transport inorganic sulfur-containing compounds such as sulfate, sulfite, thiosulfate and sulfonates.	560	64.34	7.51	Cell membrane
Cy46.3792	PF07690.21	MFS_1	31.455	1.02e-79	258	2.A.1.14	The Anion:Cation Symporter (ACS) Family	ACS	2.A.1.14.4	Dipeptide (e.g., Gly-Leu), allantoate, ureidosuccinate, allantoin porter (Cai et al., 2007).	518	57.59	8.24	Cell membrane
Cy46.3829	PF07690.21	MFS_1	57.016	0	543	2.A.1.14	The Anion:Cation Symporter (ACS) Family	ACS	2.A.1.14.18	Pantothenate:H+ symporter, Fen2	505	57.05	8.57	Cell membrane
Cy46.4061	PF07690.21	MFS_1	38.134	1.18e-109	337	2.A.1.14	The Anion:Cation Symporter (ACS) Family	ACS	2.A.1.14.4	Dipeptide (e.g., Gly-Leu), allantoate, ureidosuccinate, allantoin porter (Cai et al., 2007).	531	59.62	8.81	Cell membrane
Cy46.4966	PF07690.21	MFS_1	29.911	3.66e-74	243	2.A.1.14	The Anion:Cation Symporter (ACS) Family	ACS	2.A.1.14.17	Pantothenate:H+ symporter, Liz1 (mutants cause abnormal mitosis due to a defect in ribonucleotide reductase) (Stolz et al., 2004)	520	59.77	8.63	Cell membrane
Cy46.4968	PF07690.21	MFS_1	43.327	6.18e-151	442	2.A.1.14	The Anion:Cation Symporter (ACS) Family	ACS	2.A.1.14.4	Dipeptide (e.g., Gly-Leu), allantoate, ureidosuccinate, allantoin porter (Cai et al., 2007).	534	59.26	8.08	Cell membrane
Cy46.5139	PF07690.21	MFS_1	42.778	1.05e-141	419	2.A.1.14	The Anion:Cation Symporter (ACS) Family	ACS	2.A.1.14.4	Dipeptide (e.g., Gly-Leu), allantoate, ureidosuccinate, allantoin porter (Cai et al., 2007).	527	58.77	7.13	Cell membrane
Cy46.5141	PF07690.21	MFS_1	51.215	4.29e-177	506	2.A.1.14	The Anion:Cation Symporter (ACS) Family	ACS	2.A.1.14.36	Thiamine pathway transporter THI73	464	52.39	8.58	Endoplasmic reticulum
Cy46.5357	PF07690.21	MFS_1	25.586	4.58e-48	174	2.A.1.14	The Anion:Cation Symporter (ACS) Family	ACS	2.A.1.14.11	Plasma membrane, high affinity nicotinate permease, Tna1	515	58.04	6.95	Cell membrane
Cy46.5478	PF07690.21	MFS_1	36.382	6.89e-107	328	2.A.1.14	The Anion:Cation Symporter (ACS) Family	ACS	2.A.1.14.4	Dipeptide (e.g., Gly-Leu), allantoate, ureidosuccinate, allantoin porter (Cai et al., 2007).	500	56.3	6.6	Cell membrane
Cy46.5624	PF07690.21	MFS_1	38.333	1.36e-126	380	2.A.1.14	The Anion:Cation Symporter (ACS) Family	ACS	2.A.1.14.20	Endoplasmic reticular cysteine transporter, Yct1 (Kaur and Bachhawat, 2007)	530	60.04	8.61	Cell membrane
Cy46.5689	PF07690.21	MFS_1	42.418	1.04e-142	421	2.A.1.14	The Anion:Cation Symporter (ACS) Family	ACS	2.A.1.14.4	Dipeptide (e.g., Gly-Leu), allantoate, ureidosuccinate, allantoin porter (Cai et al., 2007).	521	58.13	7.45	Cell membrane
Da58.577	PF07690.21	MFS_1	28.251	5.87e-52	184	2.A.1.14	The Anion:Cation Symporter (ACS) Family	ACS	2.A.1.14.11	Plasma membrane, high affinity nicotinate permease, Tna1	509	56.83	7.05	Cell membrane
Da58.593	PF07690.21	MFS_1	47.753	9.27e-160	465	2.A.1.14	The Anion:Cation Symporter (ACS) Family	ACS	2.A.1.14.4	Dipeptide (e.g., Gly-Leu), allantoate, ureidosuccinate, allantoin porter (Cai et al., 2007).	525	58.4	6.03	Cell membrane
Da58.771	PF07690.21	MFS_1	32.816	4.31e-83	266	2.A.1.14	The Anion:Cation Symporter (ACS) Family	ACS	2.A.1.14.11	Plasma membrane, high affinity nicotinate permease, Tna1	510	57.16	6.71	Cell membrane
Da58.1004	PF07690.21	MFS_1	51.711	1.13e-178	512	2.A.1.14	The Anion:Cation Symporter (ACS) Family	ACS	2.A.1.14.20	Endoplasmic reticular cysteine transporter, Yct1 (Kaur and Bachhawat, 2007)	520	57.64	6.9	Cell membrane
Da58.2204	PF07690.21	MFS_1	37.729	1.22e-114	349	2.A.1.14	The Anion:Cation Symporter (ACS) Family	ACS	2.A.1.14.4	Dipeptide (e.g., Gly-Leu), allantoate, ureidosuccinate, allantoin porter (Cai et al., 2007).	514	57.19	9	Cell membrane
Da58.2382	PF07690.21	MFS_1	43.87	2.96e-177	510	2.A.1.14	The Anion:Cation Symporter (ACS) Family	ACS	2.A.1.14.43	Uncharacterized but putative sulfonate (and other inorganic sulfur-containing compounds) uptake transporter of 537 aas and 12 TMSs.	559	63.66	7.56	Cell membrane
Da58.2671	PF07690.21	MFS_1	46.704	7.86e-166	480	2.A.1.14	The Anion:Cation Symporter (ACS) Family	ACS	2.A.1.14.4	Dipeptide (e.g., Gly-Leu), allantoate, ureidosuccinate, allantoin porter (Cai et al., 2007).	519	58.27	6.6	Cell membrane
Da58.2838	PF07690.21	MFS_1	51.082	3.97e-160	463	2.A.1.14	The Anion:Cation Symporter (ACS) Family	ACS	2.A.1.14.36	Thiamine pathway transporter THI73	480	53.9	8.61	Cell membrane
Da58.2890	PF07690.21	MFS_1	48.399	8.64e-159	462	2.A.1.14	The Anion:Cation Symporter (ACS) Family	ACS	2.A.1.14.4	Dipeptide (e.g., Gly-Leu), allantoate, ureidosuccinate, allantoin porter (Cai et al., 2007).	518	57.98	6.14	Cell membrane
Da58.3809	PF07690.21	MFS_1	28.384	4.31e-68	228	2.A.1.14	The Anion:Cation Symporter (ACS) Family	ACS	2.A.1.14.17	Pantothenate:H+ symporter, Liz1 (mutants cause abnormal mitosis due to a defect in ribonucleotide reductase) (Stolz et al., 2004)	544	62.01	7.65	Cell membrane
Da58.4419	PF07690.21	MFS_1	56.41	0	692	2.A.1.14	The Anion:Cation Symporter (ACS) Family	ACS	2.A.1.14.37	Probable transporter SEO1	589	68.2	6.37	Cell membrane
Da58.4510	PF07690.21	MFS_1	44.336	6.68e-176	508	2.A.1.14	The Anion:Cation Symporter (ACS) Family	ACS	2.A.1.14.43	Uncharacterized but putative sulfonate (and other inorganic sulfur-containing compounds) uptake transporter of 537 aas and 12 TMSs.	575	65.8	8.57	Cell membrane
Da58.4513	PF07690.21	MFS_1	55.079	0	521	2.A.1.14	The Anion:Cation Symporter (ACS) Family	ACS	2.A.1.14.18	Pantothenate:H+ symporter, Fen2	485	55.1	7.92	Cell membrane
Da58.4516	PF07690.21	MFS_1	32.008	3.73e-73	241	2.A.1.14	The Anion:Cation Symporter (ACS) Family	ACS	2.A.1.14.4	Dipeptide (e.g., Gly-Leu), allantoate, ureidosuccinate, allantoin porter (Cai et al., 2007).	513	57.45	8.69	Cell membrane
Da58.4518	PF07690.21	MFS_1	30.392	8.01e-75	244	2.A.1.14	The Anion:Cation Symporter (ACS) Family	ACS	2.A.1.14.36	Thiamine pathway transporter THI73	507	55.7	8.64	Endoplasmic reticulum
Da58.4868	PF07690.21	MFS_1	44.538	6.64e-131	390	2.A.1.14	The Anion:Cation Symporter (ACS) Family	ACS	2.A.1.14.19	Plasma membrane, high affinity vitamin H transporter 1 (H+:biotin symporter), Vht1 (Stolz, 2003)	489	54.84	9.12	Cell membrane
Da58.5037	PF07690.21	MFS_1	32.143	1.13e-74	244	2.A.1.14	The Anion:Cation Symporter (ACS) Family	ACS	2.A.1.14.11	Plasma membrane, high affinity nicotinate permease, Tna1	502	56.06	7.92	Cell membrane
Da58.5272	PF07690.21	MFS_1	31.991	9.07e-68	226	2.A.1.14	The Anion:Cation Symporter (ACS) Family	ACS	2.A.1.14.17	Pantothenate:H+ symporter, Liz1 (mutants cause abnormal mitosis due to a defect in ribonucleotide reductase) (Stolz et al., 2004)	529	59.36	5.46	Endoplasmic reticulum
Ca41.106	PF07690.21	MFS_1	42.578	9.88e-162	471	2.A.1.14	The Anion:Cation Symporter (ACS) Family	ACS	2.A.1.14.43	Uncharacterized but putative sulfonate (and other inorganic sulfur-containing compounds) uptake transporter of 537 aas and 12 TMSs.	562	63.65	8.48	Cell membrane
Ca41.399	PF07690.21	MFS_1	33.021	2.66e-70	233	2.A.1.14	The Anion:Cation Symporter (ACS) Family	ACS	2.A.1.14.18	Pantothenate:H+ symporter, Fen2	511	57.69	8.97	Cell membrane
Ca41.1587	PF07690.21	MFS_1	31.056	2.15e-60	207	2.A.1.14	The Anion:Cation Symporter (ACS) Family	ACS	2.A.1.14.4	Dipeptide (e.g., Gly-Leu), allantoate, ureidosuccinate, allantoin porter (Cai et al., 2007).	504	57.31	7.34	Cell membrane
Ca41.1713	PF07690.21	MFS_1	32.632	8.1e-80	259	2.A.1.14	The Anion:Cation Symporter (ACS) Family	ACS	2.A.1.14.4	Dipeptide (e.g., Gly-Leu), allantoate, ureidosuccinate, allantoin porter (Cai et al., 2007).	518	58.88	8.83	Endoplasmic reticulum
Ca41.2571	PF07690.21	MFS_1	39.091	1.43e-19	84.3	2.A.1.14	The Anion:Cation Symporter (ACS) Family	ACS	2.A.1.14.36	Thiamine pathway transporter THI73	168	18.53	5.01	Cell membrane
Ca41.2632	PF07690.21	MFS_1	30.98	6.22e-74	243	2.A.1.14	The Anion:Cation Symporter (ACS) Family	ACS	2.A.1.14.17	Pantothenate:H+ symporter, Liz1 (mutants cause abnormal mitosis due to a defect in ribonucleotide reductase) (Stolz et al., 2004)	536	60.62	6.43	Cell membrane|Endoplasmic reticulum
Ca41.2753	PF07690.21	MFS_1	27.442	2.56e-46	168	2.A.1.14	The Anion:Cation Symporter (ACS) Family	ACS	2.A.1.14.17	Pantothenate:H+ symporter, Liz1 (mutants cause abnormal mitosis due to a defect in ribonucleotide reductase) (Stolz et al., 2004)	515	58.17	8.57	Endoplasmic reticulum
Ca41.2969	PF07690.21	MFS_1	28.16	8.58e-66	221	2.A.1.14	The Anion:Cation Symporter (ACS) Family	ACS	2.A.1.14.17	Pantothenate:H+ symporter, Liz1 (mutants cause abnormal mitosis due to a defect in ribonucleotide reductase) (Stolz et al., 2004)	532	60.78	9.02	Cell membrane
Ca41.3615	PF07690.21	MFS_1	42.056	2.35e-127	383	2.A.1.14	The Anion:Cation Symporter (ACS) Family	ACS	2.A.1.14.19	Plasma membrane, high affinity vitamin H transporter 1 (H+:biotin symporter), Vht1 (Stolz, 2003)	526	58.32	5.68	Lysosome/Vacuole
Ca41.3836	PF07690.21	MFS_1	47.656	2.14e-162	476	2.A.1.14	The Anion:Cation Symporter (ACS) Family	ACS	2.A.1.14.37	Probable transporter SEO1	586	67	6.49	Cell membrane
Ca41.4804	PF07690.21	MFS_1	42.974	5.77e-123	371	2.A.1.14	The Anion:Cation Symporter (ACS) Family	ACS	2.A.1.14.19	Plasma membrane, high affinity vitamin H transporter 1 (H+:biotin symporter), Vht1 (Stolz, 2003)	508	56.23	5.9	Lysosome/Vacuole
Ca41.4850	PF07690.21	MFS_1	32.423	1.5e-83	269	2.A.1.14	The Anion:Cation Symporter (ACS) Family	ACS	2.A.1.14.4	Dipeptide (e.g., Gly-Leu), allantoate, ureidosuccinate, allantoin porter (Cai et al., 2007).	529	59.27	6.67	Cell membrane
Ca41.5001	PF07690.21	MFS_1	27.668	1.45e-57	199	2.A.1.14	The Anion:Cation Symporter (ACS) Family	ACS	2.A.1.14.11	Plasma membrane, high affinity nicotinate permease, Tna1	502	55.62	8.6	Cell membrane|Endoplasmic reticulum
Ca41.5051	PF07690.21	MFS_1	31.429	2.05e-71	236	2.A.1.14	The Anion:Cation Symporter (ACS) Family	ACS	2.A.1.14.11	Plasma membrane, high affinity nicotinate permease, Tna1	505	56.68	7.78	Cell membrane
Ca41.5201	PF07690.21	MFS_1	53.861	0	528	2.A.1.14	The Anion:Cation Symporter (ACS) Family	ACS	2.A.1.14.20	Endoplasmic reticular cysteine transporter, Yct1 (Kaur and Bachhawat, 2007)	529	59.04	6.06	Cell membrane|Endoplasmic reticulum
Ca41.5381	PF07690.21	MFS_1	31.828	5.88e-74	242	2.A.1.14	The Anion:Cation Symporter (ACS) Family	ACS	2.A.1.14.17	Pantothenate:H+ symporter, Liz1 (mutants cause abnormal mitosis due to a defect in ribonucleotide reductase) (Stolz et al., 2004)	510	58.09	9.11	Cell membrane
Ca41.5558	PF07690.21	MFS_1	48.571	1.2e-159	464	2.A.1.14	The Anion:Cation Symporter (ACS) Family	ACS	2.A.1.14.4	Dipeptide (e.g., Gly-Leu), allantoate, ureidosuccinate, allantoin porter (Cai et al., 2007).	507	56.39	8.07	Cell membrane
Zy45.2733	PF07690.21	MFS_1	31.151	1.91e-78	254	2.A.1.14	The Anion:Cation Symporter (ACS) Family	ACS	2.A.1.14.11	Plasma membrane, high affinity nicotinate permease, Tna1	509	57.32	8.65	Cell membrane
Zy45.2886	PF07690.21	MFS_1	44.636	2.99e-144	425	2.A.1.14	The Anion:Cation Symporter (ACS) Family	ACS	2.A.1.14.20	Endoplasmic reticular cysteine transporter, Yct1 (Kaur and Bachhawat, 2007)	534	60.39	8.95	Cell membrane
Zy45.2989	PF07690.21	MFS_1	43.595	1.89e-125	377	2.A.1.14	The Anion:Cation Symporter (ACS) Family	ACS	2.A.1.14.19	Plasma membrane, high affinity vitamin H transporter 1 (H+:biotin symporter), Vht1 (Stolz, 2003)	517	57.03	8.84	Golgi apparatus
Zy45.3256	PF07690.21	MFS_1	32.794	8.52e-83	264	2.A.1.14	The Anion:Cation Symporter (ACS) Family	ACS	2.A.1.14.17	Pantothenate:H+ symporter, Liz1 (mutants cause abnormal mitosis due to a defect in ribonucleotide reductase) (Stolz et al., 2004)	471	54.02	8.08	Cell membrane
Zy45.3409	PF07690.21	MFS_1	39.22	1.41e-115	350	2.A.1.14	The Anion:Cation Symporter (ACS) Family	ACS	2.A.1.14.4	Dipeptide (e.g., Gly-Leu), allantoate, ureidosuccinate, allantoin porter (Cai et al., 2007).	494	54.82	8.62	Cell membrane
Zy45.4003	PF07690.21	MFS_1	33.737	1.73e-94	297	2.A.1.14	The Anion:Cation Symporter (ACS) Family	ACS	2.A.1.14.4	Dipeptide (e.g., Gly-Leu), allantoate, ureidosuccinate, allantoin porter (Cai et al., 2007).	528	59.22	8.66	Cell membrane
Zy45.4068	PF07690.21	MFS_1	29.935	4.71e-66	221	2.A.1.14	The Anion:Cation Symporter (ACS) Family	ACS	2.A.1.14.11	Plasma membrane, high affinity nicotinate permease, Tna1	489	54.34	8.34	Cell membrane
Zy45.4407	PF07690.21	MFS_1	27.075	2.32e-60	207	2.A.1.14	The Anion:Cation Symporter (ACS) Family	ACS	2.A.1.14.11	Plasma membrane, high affinity nicotinate permease, Tna1	508	56.54	6.49	Cell membrane
Zy45.4690	PF07690.21	MFS_1	26.782	3.84e-56	196	2.A.1.14	The Anion:Cation Symporter (ACS) Family	ACS	2.A.1.14.11	Plasma membrane, high affinity nicotinate permease, Tna1	556	62.37	8.76	Cell membrane
Zy45.5315	PF07690.21	MFS_1	41.892	1.84e-141	419	2.A.1.14	The Anion:Cation Symporter (ACS) Family	ACS	2.A.1.14.38	Transporter YIL166c (Hellborg et al. 2008) of 542 aas and 12 TMSs. May transport inorganic sulfur-containing compounds such as sulfate, sulfite, thiosulfate and sulfonates.	563	65.16	8.35	Cell membrane
Zy45.5358	PF07690.21	MFS_1	43.699	5.46e-142	419	2.A.1.14	The Anion:Cation Symporter (ACS) Family	ACS	2.A.1.14.4	Dipeptide (e.g., Gly-Leu), allantoate, ureidosuccinate, allantoin porter (Cai et al., 2007).	502	55.95	6.06	Cell membrane
Zy45.5366	PF07690.21	MFS_1	45.875	1.74e-158	464	2.A.1.14	The Anion:Cation Symporter (ACS) Family	ACS	2.A.1.14.38	Transporter YIL166c (Hellborg et al. 2008) of 542 aas and 12 TMSs. May transport inorganic sulfur-containing compounds such as sulfate, sulfite, thiosulfate and sulfonates.	580	66.41	9.29	Cell membrane
Cy46.42	PF07690.21	MFS_1	23.785	1.4e-41	157	2.A.1.2	The Drug:H+ Antiporter-1 (12 Spanner) (DHA1) Family	DHA1	2.A.1.2.33	The Hol1 MFS transporter (Mutation allows the uptake of histidinol and other cations (Wright et al., 1996). The N-terminal 200 residues show 22% identity with 2.A.1.2.1 and 2.A.1.2.16).	561	62.38	6.33	Cell membrane
Cy46.352	PF07690.21	MFS_1	25.21	1.58e-38	145	2.A.1.2	The Drug:H+ Antiporter-1 (12 Spanner) (DHA1) Family	DHA1	2.A.1.2.86	Peroxisomal isopenicillin N importer, PenM (Evers et al. 2004; Fernández-Aguado et al. 2014).	465	50.63	8.41	Endoplasmic reticulum
Cy46.914	PF07690.21	MFS_1	46.117	0	560	2.A.1.2	The Drug:H+ Antiporter-1 (12 Spanner) (DHA1) Family	DHA1	2.A.1.2.43	The multidrug efflux pump, Qdr3 (exports polyamines, quinidine, barban, cisplatin and bleomycin). The two halves of the protein each have an N-terminal. 150 residue hydrophilic region found in many fungi followed by a 200 residue, 6 TMS, transmembrane region. This suggests that an intragenic duplication event gave rise to 12 TMS proteins independently of most other MFS carriers, but this has not …	562	62.82	6.3	Cell membrane
Cy46.1683	PF07690.21	MFS_1	26.639	1.39e-43	160	2.A.1.2	The Drug:H+ Antiporter-1 (12 Spanner) (DHA1) Family	DHA1	2.A.1.2.96	ZIF2 (Zinc-Induced Facilitator 2) of 484 aas and 12 TMSs localises primarily at the tonoplast of root cortical cells and is a functional transporter able to mediate Zn efflux from the cytoplasm (Remy et al. 2014). Activity is controlled by alternative RNA splicing.	527	58.54	6.56	Lysosome/Vacuole
Cy46.1684	PF07690.21	MFS_1	27.235	1.64e-42	157	2.A.1.2	The Drug:H+ Antiporter-1 (12 Spanner) (DHA1) Family	DHA1	2.A.1.2.96	ZIF2 (Zinc-Induced Facilitator 2) of 484 aas and 12 TMSs localises primarily at the tonoplast of root cortical cells and is a functional transporter able to mediate Zn efflux from the cytoplasm (Remy et al. 2014). Activity is controlled by alternative RNA splicing.	528	58.98	6.1	Lysosome/Vacuole
Cy46.1771	PF07690.21	MFS_1	33.023	3.47e-34	135	2.A.1.2	The Drug:H+ Antiporter-1 (12 Spanner) (DHA1) Family	DHA1	2.A.1.2.96	ZIF2 (Zinc-Induced Facilitator 2) of 484 aas and 12 TMSs localises primarily at the tonoplast of root cortical cells and is a functional transporter able to mediate Zn efflux from the cytoplasm (Remy et al. 2014). Activity is controlled by alternative RNA splicing.	568	64.21	6.51	Lysosome/Vacuole
Cy46.2097	PF07690.21	MFS_1	50.906	0	563	2.A.1.2	The Drug:H+ Antiporter-1 (12 Spanner) (DHA1) Family	DHA1	2.A.1.2.77	CefT confers phenylacetate resistance (Fernández-Aguado et al. 2012). It has been reported to be a hydrophilic beta-lactam transporter that is involved in_x000D_ the secretion of hydrophilic beta-lactams containing an α-aminoadipic _x000D_ acid side chain (isopenicillin N, penicillin N and deacetylcephalosporin_x000D_ C) (Cesareo et al. 2007; Ullán et al. 2002).	588	65.05	6.14	Cell membrane
Cy46.2216	PF07690.21	MFS_1	43.359	4.82e-128	384	2.A.1.2	The Drug:H+ Antiporter-1 (12 Spanner) (DHA1) Family	DHA1	2.A.1.2.40	The dityrosine exporter, Dtr1 (required for formation of the outer layer of the cell wall (Morishita and Engebrecht, 2008)).	512	56.21	9.27	Cell membrane
Cy46.2447	PF07690.21	MFS_1	35.76	1.72e-89	285	2.A.1.2	The Drug:H+ Antiporter-1 (12 Spanner) (DHA1) Family	DHA1	2.A.1.2.123	Fluconazole resistance protein 1, Flu1 of 610 aas and 12 TMSs. It mediates resistance to structurally and functionally unrelated compounds_x000D_ including cycloheximide but also azoles such as fuconazole, _x000D_ ketoconazole and itraconazole (Calabrese et al. 2000). It mediates efflux of histatin 5, a salivary human antimicrobial peptide, and _x000D_ is responsible for reduction of its toxicity…	508	56.55	8.53	Endoplasmic reticulum
Cy46.3030	PF07690.21	MFS_1	39.122	3.92e-118	361	2.A.1.2	The Drug:H+ Antiporter-1 (12 Spanner) (DHA1) Family	DHA1	2.A.1.2.86	Peroxisomal isopenicillin N importer, PenM (Evers et al. 2004; Fernández-Aguado et al. 2014).	652	72.72	6.3	Cell membrane
Cy46.3969	PF07690.21	MFS_1	52.756	0	557	2.A.1.2	The Drug:H+ Antiporter-1 (12 Spanner) (DHA1) Family	DHA1	2.A.1.2.78	The PaaT (PenT) exporter. PaaT is _x000D_ involved in penicillin production, possibly through the translocation_x000D_ of side-chain precursors (phenylacetate and phenoxyacetate) _x000D_ from the cytosol to the peroxisomal lumen across the peroxisomal _x000D_ membrane of P. chrysogenum. It has a Pex19 (peroxisome biogenesis factor 19) binding sequence (residues 258 - 269) accounting for its perox…	590	65.4	5.76	Cell membrane
Cy46.4058	PF07690.21	MFS_1	25.926	4.4e-33	130	2.A.1.2	The Drug:H+ Antiporter-1 (12 Spanner) (DHA1) Family	DHA1	2.A.1.2.86	Peroxisomal isopenicillin N importer, PenM (Evers et al. 2004; Fernández-Aguado et al. 2014).	440	48.07	8.9	Endoplasmic reticulum
Cy46.4124	PF07690.21	MFS_1	60.884	0	738	2.A.1.2	The Drug:H+ Antiporter-1 (12 Spanner) (DHA1) Family	DHA1	2.A.1.2.33	The Hol1 MFS transporter (Mutation allows the uptake of histidinol and other cations (Wright et al., 1996). The N-terminal 200 residues show 22% identity with 2.A.1.2.1 and 2.A.1.2.16).	565	62.7	5.3	Cell membrane|Endoplasmic reticulum
Cy46.4417	PF07690.21	MFS_1	44.336	1.3e-150	442	2.A.1.2	The Drug:H+ Antiporter-1 (12 Spanner) (DHA1) Family	DHA1	2.A.1.2.36	The multidrug resistance protein Aqr1 (YNL065w) (exports short chain monocarboxylates but not more hydrophobic acids such as octonate and quinidine. Also exports ketoconazole and crystal violet (Tenreiro et al., 2002)).	509	55.44	8.92	Cytoplasm
Cy46.4418	PF07690.21	MFS_1	43.611	3.9e-144	426	2.A.1.2	The Drug:H+ Antiporter-1 (12 Spanner) (DHA1) Family	DHA1	2.A.1.2.36	The multidrug resistance protein Aqr1 (YNL065w) (exports short chain monocarboxylates but not more hydrophobic acids such as octonate and quinidine. Also exports ketoconazole and crystal violet (Tenreiro et al., 2002)).	516	56.01	8.29	Cell membrane
Cy46.4486	PF07690.21	MFS_1	65.147	0	836	2.A.1.2	The Drug:H+ Antiporter-1 (12 Spanner) (DHA1) Family	DHA1	2.A.1.2.67	Polyamine exporter 2 (Igarashi and Kashiwagi 2010).	614	67.74	5.22	Cell membrane
Cy46.4574	PF07690.21	MFS_1	51.408	0	580	2.A.1.2	The Drug:H+ Antiporter-1 (12 Spanner) (DHA1) Family	DHA1	2.A.1.2.123	Fluconazole resistance protein 1, Flu1 of 610 aas and 12 TMSs. It mediates resistance to structurally and functionally unrelated compounds_x000D_ including cycloheximide but also azoles such as fuconazole, _x000D_ ketoconazole and itraconazole (Calabrese et al. 2000). It mediates efflux of histatin 5, a salivary human antimicrobial peptide, and _x000D_ is responsible for reduction of its toxicity…	579	63.52	5.82	Cell membrane
Cy46.4612	PF07690.21	MFS_1	44.545	7.11e-148	435	2.A.1.2	The Drug:H+ Antiporter-1 (12 Spanner) (DHA1) Family	DHA1	2.A.1.2.2	Cycloheximide:H+ antiporter	536	60.08	8.84	Cell membrane|Endoplasmic reticulum
Cy46.5103	PF07690.21	MFS_1	26.667	1.1e-43	160	2.A.1.2	The Drug:H+ Antiporter-1 (12 Spanner) (DHA1) Family	DHA1	2.A.1.2.96	ZIF2 (Zinc-Induced Facilitator 2) of 484 aas and 12 TMSs localises primarily at the tonoplast of root cortical cells and is a functional transporter able to mediate Zn efflux from the cytoplasm (Remy et al. 2014). Activity is controlled by alternative RNA splicing.	523	58.93	6.97	Lysosome/Vacuole
Cy46.5508	PF07690.21	MFS_1	24.364	1.28e-33	132	2.A.1.2	The Drug:H+ Antiporter-1 (12 Spanner) (DHA1) Family	DHA1	2.A.1.2.86	Peroxisomal isopenicillin N importer, PenM (Evers et al. 2004; Fernández-Aguado et al. 2014).	461	50.6	9.14	Lysosome/Vacuole
Cy46.5875	PF07690.21	MFS_1	52.953	0	548	2.A.1.2	The Drug:H+ Antiporter-1 (12 Spanner) (DHA1) Family	DHA1	2.A.1.2.64	Polyamine exporter 4 (Igarashi and Kashiwagi 2010).	699	76.93	4.98	Cell membrane
Da58.218	PF07690.21	MFS_1	51.751	0	541	2.A.1.2	The Drug:H+ Antiporter-1 (12 Spanner) (DHA1) Family	DHA1	2.A.1.2.64	Polyamine exporter 4 (Igarashi and Kashiwagi 2010).	667	73.52	5.47	Cell membrane
Da58.417	PF07690.21	MFS_1	58.824	0	666	2.A.1.2	The Drug:H+ Antiporter-1 (12 Spanner) (DHA1) Family	DHA1	2.A.1.2.6	(Benomyl, cycloheximide, methotrexate, fluconazole, etc.):H+ antiporter, CaMDR1 (Basso et al., 2010; Cannon et al., 1998). MDR1 catalyzes efflux of commonly used azoles. The central cytoplasmic loop is critical for MDR function, but does not impart substrate specificity (Mandal et al., 2012). The structural basis for polyspecificity of MDR MFS transporters, based on studies with Mdr1, is the exte…	549	61.33	5.52	Cell membrane
Da58.603	PF07690.21	MFS_1	57.679	0	649	2.A.1.2	The Drug:H+ Antiporter-1 (12 Spanner) (DHA1) Family	DHA1	2.A.1.2.6	(Benomyl, cycloheximide, methotrexate, fluconazole, etc.):H+ antiporter, CaMDR1 (Basso et al., 2010; Cannon et al., 1998). MDR1 catalyzes efflux of commonly used azoles. The central cytoplasmic loop is critical for MDR function, but does not impart substrate specificity (Mandal et al., 2012). The structural basis for polyspecificity of MDR MFS transporters, based on studies with Mdr1, is the exte…	554	61.78	5.95	Cell membrane
Da58.720	PF07690.21	MFS_1	36.211	5.56e-91	289	2.A.1.2	The Drug:H+ Antiporter-1 (12 Spanner) (DHA1) Family	DHA1	2.A.1.2.36	The multidrug resistance protein Aqr1 (YNL065w) (exports short chain monocarboxylates but not more hydrophobic acids such as octonate and quinidine. Also exports ketoconazole and crystal violet (Tenreiro et al., 2002)).	527	57.76	9.3	Cell membrane
Da58.746	PF07690.21	MFS_1	46.107	1.03e-150	445	2.A.1.2	The Drug:H+ Antiporter-1 (12 Spanner) (DHA1) Family	DHA1	2.A.1.2.63	Probable drug/proton antiporter YHK8	643	72.98	6.68	Endoplasmic reticulum
Da58.796	PF07690.21	MFS_1	49.502	2.07e-88	287	2.A.1.2	The Drug:H+ Antiporter-1 (12 Spanner) (DHA1) Family	DHA1	2.A.1.2.43	The multidrug efflux pump, Qdr3 (exports polyamines, quinidine, barban, cisplatin and bleomycin). The two halves of the protein each have an N-terminal. 150 residue hydrophilic region found in many fungi followed by a 200 residue, 6 TMS, transmembrane region. This suggests that an intragenic duplication event gave rise to 12 TMS proteins independently of most other MFS carriers, but this has not …	589	64.76	6.22	Cell membrane
Da58.915	PF07690.21	MFS_1	53.472	0	610	2.A.1.2	The Drug:H+ Antiporter-1 (12 Spanner) (DHA1) Family	DHA1	2.A.1.2.33	The Hol1 MFS transporter (Mutation allows the uptake of histidinol and other cations (Wright et al., 1996). The N-terminal 200 residues show 22% identity with 2.A.1.2.1 and 2.A.1.2.16).	553	61.17	4.89	Cell membrane|Endoplasmic reticulum
Da58.1271	PF07690.21	MFS_1	23.091	5.31e-35	138	2.A.1.2	The Drug:H+ Antiporter-1 (12 Spanner) (DHA1) Family	DHA1	2.A.1.2.33	The Hol1 MFS transporter (Mutation allows the uptake of histidinol and other cations (Wright et al., 1996). The N-terminal 200 residues show 22% identity with 2.A.1.2.1 and 2.A.1.2.16).	533	59.18	6.07	Cell membrane|Endoplasmic reticulum
Da58.1768	PF07690.21	MFS_1	25.105	1.26e-24	106	2.A.1.2	The Drug:H+ Antiporter-1 (12 Spanner) (DHA1) Family	DHA1	2.A.1.2.77	CefT confers phenylacetate resistance (Fernández-Aguado et al. 2012). It has been reported to be a hydrophilic beta-lactam transporter that is involved in_x000D_ the secretion of hydrophilic beta-lactams containing an α-aminoadipic _x000D_ acid side chain (isopenicillin N, penicillin N and deacetylcephalosporin_x000D_ C) (Cesareo et al. 2007; Ullán et al. 2002).	493	54.7	8.44	Cell membrane
Da58.2200	PF07690.21	MFS_1	26.793	5.61e-39	147	2.A.1.2	The Drug:H+ Antiporter-1 (12 Spanner) (DHA1) Family	DHA1	2.A.1.2.86	Peroxisomal isopenicillin N importer, PenM (Evers et al. 2004; Fernández-Aguado et al. 2014).	465	50.84	9.08	Lysosome/Vacuole
Da58.2887	PF07690.21	MFS_1	24.961	1.26e-42	162	2.A.1.2	The Drug:H+ Antiporter-1 (12 Spanner) (DHA1) Family	DHA1	2.A.1.2.114	MFS1 of 728 aas and 12 TMSs. The MFS1 transporter contributes to Penicilliun digitatum fungicide resistance and fungal virulence during citrus fruit infection (de Ramón-Carbonell et al. 2019).	561	62.14	6.56	Cell membrane
Da58.3003	PF07690.21	MFS_1	65.625	0	710	2.A.1.2	The Drug:H+ Antiporter-1 (12 Spanner) (DHA1) Family	DHA1	2.A.1.2.123	Fluconazole resistance protein 1, Flu1 of 610 aas and 12 TMSs. It mediates resistance to structurally and functionally unrelated compounds_x000D_ including cycloheximide but also azoles such as fuconazole, _x000D_ ketoconazole and itraconazole (Calabrese et al. 2000). It mediates efflux of histatin 5, a salivary human antimicrobial peptide, and _x000D_ is responsible for reduction of its toxicity…	788	86.37	5.66	Cell membrane
Da58.3157	PF07690.21	MFS_1	50.355	0	594	2.A.1.2	The Drug:H+ Antiporter-1 (12 Spanner) (DHA1) Family	DHA1	2.A.1.2.6	(Benomyl, cycloheximide, methotrexate, fluconazole, etc.):H+ antiporter, CaMDR1 (Basso et al., 2010; Cannon et al., 1998). MDR1 catalyzes efflux of commonly used azoles. The central cytoplasmic loop is critical for MDR function, but does not impart substrate specificity (Mandal et al., 2012). The structural basis for polyspecificity of MDR MFS transporters, based on studies with Mdr1, is the exte…	541	60.27	5.87	Cell membrane
Da58.3166	PF07690.21	MFS_1	36.994	1.5e-28	119	2.A.1.2	The Drug:H+ Antiporter-1 (12 Spanner) (DHA1) Family	DHA1	2.A.1.2.96	ZIF2 (Zinc-Induced Facilitator 2) of 484 aas and 12 TMSs localises primarily at the tonoplast of root cortical cells and is a functional transporter able to mediate Zn efflux from the cytoplasm (Remy et al. 2014). Activity is controlled by alternative RNA splicing.	586	65.63	7.14	Lysosome/Vacuole
Da58.3167	PF07690.21	MFS_1	24.717	1.25e-29	121	2.A.1.2	The Drug:H+ Antiporter-1 (12 Spanner) (DHA1) Family	DHA1	2.A.1.2.58	Protein ZINC INDUCED FACILITATOR 1	561	62.78	8.27	Lysosome/Vacuole
Da58.3302	PF07690.21	MFS_1	53.276	0	616	2.A.1.2	The Drug:H+ Antiporter-1 (12 Spanner) (DHA1) Family	DHA1	2.A.1.2.33	The Hol1 MFS transporter (Mutation allows the uptake of histidinol and other cations (Wright et al., 1996). The N-terminal 200 residues show 22% identity with 2.A.1.2.1 and 2.A.1.2.16).	565	62.92	5.15	Cell membrane
Da58.3462	PF07690.21	MFS_1	37.552	1.73e-110	340	2.A.1.2	The Drug:H+ Antiporter-1 (12 Spanner) (DHA1) Family	DHA1	2.A.1.2.86	Peroxisomal isopenicillin N importer, PenM (Evers et al. 2004; Fernández-Aguado et al. 2014).	619	68.66	8.49	Cell membrane
Da58.3602	PF07690.21	MFS_1	57.835	0	693	2.A.1.2	The Drug:H+ Antiporter-1 (12 Spanner) (DHA1) Family	DHA1	2.A.1.2.66	Polyamine exporter 3 (Igarashi and Kashiwagi 2010).	588	65.43	5.66	Cell membrane
Da58.3668	PF07690.21	MFS_1	40.519	1.88e-119	365	2.A.1.2	The Drug:H+ Antiporter-1 (12 Spanner) (DHA1) Family	DHA1	2.A.1.2.86	Peroxisomal isopenicillin N importer, PenM (Evers et al. 2004; Fernández-Aguado et al. 2014).	668	74.24	7.55	Cell membrane
Da58.4483	PF07690.21	MFS_1	52.165	2.83e-175	509	2.A.1.2	The Drug:H+ Antiporter-1 (12 Spanner) (DHA1) Family	DHA1	2.A.1.2.77	CefT confers phenylacetate resistance (Fernández-Aguado et al. 2012). It has been reported to be a hydrophilic beta-lactam transporter that is involved in_x000D_ the secretion of hydrophilic beta-lactams containing an α-aminoadipic _x000D_ acid side chain (isopenicillin N, penicillin N and deacetylcephalosporin_x000D_ C) (Cesareo et al. 2007; Ullán et al. 2002).	627	70.15	6.85	Cell membrane
Da58.4484	PF07690.21	MFS_1	52.533	0	534	2.A.1.2	The Drug:H+ Antiporter-1 (12 Spanner) (DHA1) Family	DHA1	2.A.1.2.77	CefT confers phenylacetate resistance (Fernández-Aguado et al. 2012). It has been reported to be a hydrophilic beta-lactam transporter that is involved in_x000D_ the secretion of hydrophilic beta-lactams containing an α-aminoadipic _x000D_ acid side chain (isopenicillin N, penicillin N and deacetylcephalosporin_x000D_ C) (Cesareo et al. 2007; Ullán et al. 2002).	566	62.4	7.03	Cell membrane
Da58.4733	PF07690.21	MFS_1	25.624	1.73e-35	139	2.A.1.2	The Drug:H+ Antiporter-1 (12 Spanner) (DHA1) Family	DHA1	2.A.1.2.86	Peroxisomal isopenicillin N importer, PenM (Evers et al. 2004; Fernández-Aguado et al. 2014).	561	62.51	8.56	Endoplasmic reticulum
Da58.4951	PF07690.21	MFS_1	39.746	8.41e-154	459	2.A.1.2	The Drug:H+ Antiporter-1 (12 Spanner) (DHA1) Family	DHA1	2.A.1.2.114	MFS1 of 728 aas and 12 TMSs. The MFS1 transporter contributes to Penicilliun digitatum fungicide resistance and fungal virulence during citrus fruit infection (de Ramón-Carbonell et al. 2019).	612	67.72	6.32	Cell membrane
Da58.5083	PF07690.21	MFS_1	35.986	8.73e-111	340	2.A.1.2	The Drug:H+ Antiporter-1 (12 Spanner) (DHA1) Family	DHA1	2.A.1.2.115	Multidrug resistance MDR exporter of 583 aas and 12 TMSs. It is involved in resistance to the antifungal drugs _x000D_ miconazole, tioconazole, clotrimazole and ketoconazole as well as to _x000D_ quinidine (Costa et al. 2013; Costa et al. 2016). It also plays a role in biofilm formation. Compared to the wild type, the C. glabrata âqdr2 mutant showed lower adhesion _x000D_ activity and higher fl…	517	56.34	7.03	Cell membrane
Da58.5100	PF07690.21	MFS_1	28.497	1.04e-64	221	2.A.1.2	The Drug:H+ Antiporter-1 (12 Spanner) (DHA1) Family	DHA1	2.A.1.2.33	The Hol1 MFS transporter (Mutation allows the uptake of histidinol and other cations (Wright et al., 1996). The N-terminal 200 residues show 22% identity with 2.A.1.2.1 and 2.A.1.2.16).	561	63.12	5.96	Cell membrane
Ca41.333	PF07690.21	MFS_1	56.875	0	574	2.A.1.2	The Drug:H+ Antiporter-1 (12 Spanner) (DHA1) Family	DHA1	2.A.1.2.77	CefT confers phenylacetate resistance (Fernández-Aguado et al. 2012). It has been reported to be a hydrophilic beta-lactam transporter that is involved in_x000D_ the secretion of hydrophilic beta-lactams containing an α-aminoadipic _x000D_ acid side chain (isopenicillin N, penicillin N and deacetylcephalosporin_x000D_ C) (Cesareo et al. 2007; Ullán et al. 2002).	607	67.35	5.35	Cell membrane|Lysosome/Vacuole
Ca41.1472	PF07690.21	MFS_1	48.873	0	564	2.A.1.2	The Drug:H+ Antiporter-1 (12 Spanner) (DHA1) Family	DHA1	2.A.1.2.123	Fluconazole resistance protein 1, Flu1 of 610 aas and 12 TMSs. It mediates resistance to structurally and functionally unrelated compounds_x000D_ including cycloheximide but also azoles such as fuconazole, _x000D_ ketoconazole and itraconazole (Calabrese et al. 2000). It mediates efflux of histatin 5, a salivary human antimicrobial peptide, and _x000D_ is responsible for reduction of its toxicity…	601	65.87	5.71	Cell membrane
Ca41.1687	PF07690.21	MFS_1	43.318	0	547	2.A.1.2	The Drug:H+ Antiporter-1 (12 Spanner) (DHA1) Family	DHA1	2.A.1.2.43	The multidrug efflux pump, Qdr3 (exports polyamines, quinidine, barban, cisplatin and bleomycin). The two halves of the protein each have an N-terminal. 150 residue hydrophilic region found in many fungi followed by a 200 residue, 6 TMS, transmembrane region. This suggests that an intragenic duplication event gave rise to 12 TMS proteins independently of most other MFS carriers, but this has not …	659	73.2	8.45	Cell membrane|Endoplasmic reticulum
Ca41.2120	PF07690.21	MFS_1	61.587	0	773	2.A.1.2	The Drug:H+ Antiporter-1 (12 Spanner) (DHA1) Family	DHA1	2.A.1.2.67	Polyamine exporter 2 (Igarashi and Kashiwagi 2010).	635	69.95	5.5	Cell membrane
Ca41.2369	PF07690.21	MFS_1	24.423	3.14e-39	149	2.A.1.2	The Drug:H+ Antiporter-1 (12 Spanner) (DHA1) Family	DHA1	2.A.1.2.86	Peroxisomal isopenicillin N importer, PenM (Evers et al. 2004; Fernández-Aguado et al. 2014).	526	58.3	9.25	Cell membrane
Ca41.3046	PF07690.21	MFS_1	42.125	2.86e-145	429	2.A.1.2	The Drug:H+ Antiporter-1 (12 Spanner) (DHA1) Family	DHA1	2.A.1.2.63	Probable drug/proton antiporter YHK8	589	65.37	6.68	Cell membrane
Ca41.4102	PF07690.21	MFS_1	32.203	6.56e-82	265	2.A.1.2	The Drug:H+ Antiporter-1 (12 Spanner) (DHA1) Family	DHA1	2.A.1.2.123	Fluconazole resistance protein 1, Flu1 of 610 aas and 12 TMSs. It mediates resistance to structurally and functionally unrelated compounds_x000D_ including cycloheximide but also azoles such as fuconazole, _x000D_ ketoconazole and itraconazole (Calabrese et al. 2000). It mediates efflux of histatin 5, a salivary human antimicrobial peptide, and _x000D_ is responsible for reduction of its toxicity…	502	56.04	8.47	Cell membrane
Ca41.4526	PF07690.21	MFS_1	34.381	4.52e-104	324	2.A.1.2	The Drug:H+ Antiporter-1 (12 Spanner) (DHA1) Family	DHA1	2.A.1.2.115	Multidrug resistance MDR exporter of 583 aas and 12 TMSs. It is involved in resistance to the antifungal drugs _x000D_ miconazole, tioconazole, clotrimazole and ketoconazole as well as to _x000D_ quinidine (Costa et al. 2013; Costa et al. 2016). It also plays a role in biofilm formation. Compared to the wild type, the C. glabrata âqdr2 mutant showed lower adhesion _x000D_ activity and higher fl…	544	60.52	8.79	Cell membrane
Ca41.4808	PF07690.21	MFS_1	52.196	0	599	2.A.1.2	The Drug:H+ Antiporter-1 (12 Spanner) (DHA1) Family	DHA1	2.A.1.2.33	The Hol1 MFS transporter (Mutation allows the uptake of histidinol and other cations (Wright et al., 1996). The N-terminal 200 residues show 22% identity with 2.A.1.2.1 and 2.A.1.2.16).	588	65.34	4.85	Cell membrane
Ca41.4904	PF07690.21	MFS_1	41.914	3.5e-165	482	2.A.1.2	The Drug:H+ Antiporter-1 (12 Spanner) (DHA1) Family	DHA1	2.A.1.2.33	The Hol1 MFS transporter (Mutation allows the uptake of histidinol and other cations (Wright et al., 1996). The N-terminal 200 residues show 22% identity with 2.A.1.2.1 and 2.A.1.2.16).	564	63.57	8.49	Cell membrane|Endoplasmic reticulum|Golgi apparatus
Ca41.5175	PF07690.21	MFS_1	46.835	7.72e-172	503	2.A.1.2	The Drug:H+ Antiporter-1 (12 Spanner) (DHA1) Family	DHA1	2.A.1.2.64	Polyamine exporter 4 (Igarashi and Kashiwagi 2010).	608	66.66	6.28	Cell membrane
Zy45.20	PF07690.21	MFS_1	54.511	0	580	2.A.1.2	The Drug:H+ Antiporter-1 (12 Spanner) (DHA1) Family	DHA1	2.A.1.2.77	CefT confers phenylacetate resistance (Fernández-Aguado et al. 2012). It has been reported to be a hydrophilic beta-lactam transporter that is involved in_x000D_ the secretion of hydrophilic beta-lactams containing an α-aminoadipic _x000D_ acid side chain (isopenicillin N, penicillin N and deacetylcephalosporin_x000D_ C) (Cesareo et al. 2007; Ullán et al. 2002).	571	63.97	7.06	Cell membrane
Zy45.117	PF07690.21	MFS_1	44.874	2.23e-148	439	2.A.1.2	The Drug:H+ Antiporter-1 (12 Spanner) (DHA1) Family	DHA1	2.A.1.2.64	Polyamine exporter 4 (Igarashi and Kashiwagi 2010).	501	56.11	8.73	Cell membrane
Zy45.501	PF07690.21	MFS_1	49.735	0	556	2.A.1.2	The Drug:H+ Antiporter-1 (12 Spanner) (DHA1) Family	DHA1	2.A.1.2.123	Fluconazole resistance protein 1, Flu1 of 610 aas and 12 TMSs. It mediates resistance to structurally and functionally unrelated compounds_x000D_ including cycloheximide but also azoles such as fuconazole, _x000D_ ketoconazole and itraconazole (Calabrese et al. 2000). It mediates efflux of histatin 5, a salivary human antimicrobial peptide, and _x000D_ is responsible for reduction of its toxicity…	575	63.56	6.15	Cell membrane
Zy45.638	PF07690.21	MFS_1	37.298	2.06e-120	364	2.A.1.2	The Drug:H+ Antiporter-1 (12 Spanner) (DHA1) Family	DHA1	2.A.1.2.63	Probable drug/proton antiporter YHK8	546	60.85	5.95	Endoplasmic reticulum
Zy45.969	PF07690.21	MFS_1	46.18	4.08e-175	508	2.A.1.2	The Drug:H+ Antiporter-1 (12 Spanner) (DHA1) Family	DHA1	2.A.1.2.33	The Hol1 MFS transporter (Mutation allows the uptake of histidinol and other cations (Wright et al., 1996). The N-terminal 200 residues show 22% identity with 2.A.1.2.1 and 2.A.1.2.16).	576	64	4.75	Cell membrane|Endoplasmic reticulum
Zy45.1423	PF07690.21	MFS_1	29.424	8.57e-42	157	2.A.1.2	The Drug:H+ Antiporter-1 (12 Spanner) (DHA1) Family	DHA1	2.A.1.2.58	Protein ZINC INDUCED FACILITATOR 1	581	64.27	6.05	Lysosome/Vacuole
Zy45.1756	PF07690.21	MFS_1	42.857	2e-71	242	2.A.1.2	The Drug:H+ Antiporter-1 (12 Spanner) (DHA1) Family	DHA1	2.A.1.2.43	The multidrug efflux pump, Qdr3 (exports polyamines, quinidine, barban, cisplatin and bleomycin). The two halves of the protein each have an N-terminal. 150 residue hydrophilic region found in many fungi followed by a 200 residue, 6 TMS, transmembrane region. This suggests that an intragenic duplication event gave rise to 12 TMS proteins independently of most other MFS carriers, but this has not …	587	64.45	8.56	Cell membrane|Endoplasmic reticulum
Zy45.2213	PF07690.21	MFS_1	32.504	8.44e-92	292	2.A.1.2	The Drug:H+ Antiporter-1 (12 Spanner) (DHA1) Family	DHA1	2.A.1.2.115	Multidrug resistance MDR exporter of 583 aas and 12 TMSs. It is involved in resistance to the antifungal drugs _x000D_ miconazole, tioconazole, clotrimazole and ketoconazole as well as to _x000D_ quinidine (Costa et al. 2013; Costa et al. 2016). It also plays a role in biofilm formation. Compared to the wild type, the C. glabrata âqdr2 mutant showed lower adhesion _x000D_ activity and higher fl…	551	60.18	8.59	Cell membrane
Zy45.2494	PF07690.21	MFS_1	24.618	4.17e-41	154	2.A.1.2	The Drug:H+ Antiporter-1 (12 Spanner) (DHA1) Family	DHA1	2.A.1.2.111	Zinc-induced facilitator-like protein 1, ZIFL1 or Tpo1p of 478 aas and 12 TMSs. It confers resistance to the herbicide, 2,4-dichlorophenoxyacetic acid (2,4-D) and is transcriptionally _x000D_ activated in response to this herbicide. Tpo1p is required to reduce the intracellular concentration of _x000D_ 2,4-D (Cabrito et al. 2009). K+ may be its physiological substrate, and it may play a dual role…	543	60.4	8.5	Lysosome/Vacuole
Zy45.2913	PF07690.21	MFS_1	41.423	1.03e-125	379	2.A.1.2	The Drug:H+ Antiporter-1 (12 Spanner) (DHA1) Family	DHA1	2.A.1.2.86	Peroxisomal isopenicillin N importer, PenM (Evers et al. 2004; Fernández-Aguado et al. 2014).	608	67.48	7.01	Cell membrane
Zy45.3027	PF07690.21	MFS_1	38.142	1.59e-121	365	2.A.1.2	The Drug:H+ Antiporter-1 (12 Spanner) (DHA1) Family	DHA1	2.A.1.2.63	Probable drug/proton antiporter YHK8	509	56.76	7.51	Cell membrane
Zy45.3315	PF07690.21	MFS_1	26.651	1.79e-37	144	2.A.1.2	The Drug:H+ Antiporter-1 (12 Spanner) (DHA1) Family	DHA1	2.A.1.2.86	Peroxisomal isopenicillin N importer, PenM (Evers et al. 2004; Fernández-Aguado et al. 2014).	530	58.43	9.05	Cell membrane
Zy45.3399	PF07690.21	MFS_1	44.79	4.93e-167	484	2.A.1.2	The Drug:H+ Antiporter-1 (12 Spanner) (DHA1) Family	DHA1	2.A.1.2.17	Fluconazole:H+ antiporter	540	60.78	8.15	Cell membrane|Golgi apparatus
Zy45.3869	PF07690.21	MFS_1	46.89	0	561	2.A.1.2	The Drug:H+ Antiporter-1 (12 Spanner) (DHA1) Family	DHA1	2.A.1.2.114	MFS1 of 728 aas and 12 TMSs. The MFS1 transporter contributes to Penicilliun digitatum fungicide resistance and fungal virulence during citrus fruit infection (de Ramón-Carbonell et al. 2019).	653	73.27	5.43	Cell membrane
Zy45.4131	PF07690.21	MFS_1	69.713	0	796	2.A.1.2	The Drug:H+ Antiporter-1 (12 Spanner) (DHA1) Family	DHA1	2.A.1.2.85	Peroxysomal phenylacetate/phenoxyacetate transporter, PaaT (CefT) of 564 aas (Fernández-Aguado et al. 2013).	598	65.74	5.27	Cell membrane
Zy45.4478	PF07690.21	MFS_1	46.423	0	548	2.A.1.2	The Drug:H+ Antiporter-1 (12 Spanner) (DHA1) Family	DHA1	2.A.1.2.123	Fluconazole resistance protein 1, Flu1 of 610 aas and 12 TMSs. It mediates resistance to structurally and functionally unrelated compounds_x000D_ including cycloheximide but also azoles such as fuconazole, _x000D_ ketoconazole and itraconazole (Calabrese et al. 2000). It mediates efflux of histatin 5, a salivary human antimicrobial peptide, and _x000D_ is responsible for reduction of its toxicity…	579	63.93	6.28	Cell membrane
Zy45.4637	PF07690.21	MFS_1	32.5	1.58e-98	306	2.A.1.2	The Drug:H+ Antiporter-1 (12 Spanner) (DHA1) Family	DHA1	2.A.1.2.86	Peroxisomal isopenicillin N importer, PenM (Evers et al. 2004; Fernández-Aguado et al. 2014).	529	58.46	8.65	Cell membrane
Zy45.4687	PF07690.21	MFS_1	36.481	3.18e-100	314	2.A.1.2	The Drug:H+ Antiporter-1 (12 Spanner) (DHA1) Family	DHA1	2.A.1.2.123	Fluconazole resistance protein 1, Flu1 of 610 aas and 12 TMSs. It mediates resistance to structurally and functionally unrelated compounds_x000D_ including cycloheximide but also azoles such as fuconazole, _x000D_ ketoconazole and itraconazole (Calabrese et al. 2000). It mediates efflux of histatin 5, a salivary human antimicrobial peptide, and _x000D_ is responsible for reduction of its toxicity…	538	59.84	8.43	Cell membrane
Zy45.5423	PF07690.21	MFS_1	46.055	3.39e-164	477	2.A.1.2	The Drug:H+ Antiporter-1 (12 Spanner) (DHA1) Family	DHA1	2.A.1.2.17	Fluconazole:H+ antiporter	542	61.04	8.83	Cell membrane|Endoplasmic reticulum|Golgi apparatus
Zy45.5424	PF07690.21	MFS_1	47.78	4.65e-161	468	2.A.1.2	The Drug:H+ Antiporter-1 (12 Spanner) (DHA1) Family	DHA1	2.A.1.2.17	Fluconazole:H+ antiporter	523	59.39	8.16	Cell membrane|Endoplasmic reticulum|Golgi apparatus
Cy46.745	PF07690.21	MFS_1	47.768	1.32e-151	439	2.A.1.13	The Monocarboxylate Transporter (MCT) Family (Halestrap, 2011)	MCT	2.A.1.13.19	Probable transporter MCH4	452	49.8	8.75	Lysosome/Vacuole
Cy46.838	PF07690.21	MFS_1	29.369	5.03e-62	211	2.A.1.13	The Monocarboxylate Transporter (MCT) Family (Halestrap, 2011)	MCT	2.A.1.13.18	Probable transporter MCH2	548	60.75	7.88	Cell membrane
Cy46.1155	PF07690.21	MFS_1	46.908	4.9e-150	435	2.A.1.13	The Monocarboxylate Transporter (MCT) Family (Halestrap, 2011)	MCT	2.A.1.13.18	Probable transporter MCH2	470	51.78	8.92	Cell membrane
Cy46.1730	PF07690.21	MFS_1	43.115	4.7e-130	384	2.A.1.13	The Monocarboxylate Transporter (MCT) Family (Halestrap, 2011)	MCT	2.A.1.13.19	Probable transporter MCH4	443	48.11	9.18	Lysosome/Vacuole
Cy46.1806	PF07690.21	MFS_1	36.066	8.68e-106	323	2.A.1.13	The Monocarboxylate Transporter (MCT) Family (Halestrap, 2011)	MCT	2.A.1.13.19	Probable transporter MCH4	486	53.16	8.36	Cell membrane
Cy46.1854	PF07690.21	MFS_1	44.789	2.64e-133	394	2.A.1.13	The Monocarboxylate Transporter (MCT) Family (Halestrap, 2011)	MCT	2.A.1.13.19	Probable transporter MCH4	487	53.47	8.44	Lysosome/Vacuole
Cy46.1980	PF07690.21	MFS_1	31.919	6.67e-72	239	2.A.1.13	The Monocarboxylate Transporter (MCT) Family (Halestrap, 2011)	MCT	2.A.1.13.18	Probable transporter MCH2	618	68.95	7.95	Cell membrane|Lysosome/Vacuole
Cy46.2977	PF07690.21	MFS_1	30.752	1.52e-59	202	2.A.1.13	The Monocarboxylate Transporter (MCT) Family (Halestrap, 2011)	MCT	2.A.1.13.18	Probable transporter MCH2	477	52.98	8.3	Lysosome/Vacuole
Cy46.2978	PF07690.21	MFS_1	30.501	2.27e-60	204	2.A.1.13	The Monocarboxylate Transporter (MCT) Family (Halestrap, 2011)	MCT	2.A.1.13.18	Probable transporter MCH2	484	53.65	8.34	Cell membrane
Cy46.3782	PF07690.21	MFS_1	43.81	3.82e-125	373	2.A.1.13	The Monocarboxylate Transporter (MCT) Family (Halestrap, 2011)	MCT	2.A.1.13.19	Probable transporter MCH4	475	52.17	8.93	Lysosome/Vacuole
Cy46.4691	PF07690.21	MFS_1	42.292	1.61e-133	396	2.A.1.13	The Monocarboxylate Transporter (MCT) Family (Halestrap, 2011)	MCT	2.A.1.13.4	The high affinity (17 μM) facilitated diffusion, riboflavin-regulated riboflavin uptake system, Mch5 (Reihl and Stolz, 2005)	495	54.29	8.65	Cell membrane
Cy46.5100	PF07690.21	MFS_1	44.196	1.06e-134	396	2.A.1.13	The Monocarboxylate Transporter (MCT) Family (Halestrap, 2011)	MCT	2.A.1.13.18	Probable transporter MCH2	463	50.73	8.26	Cell membrane
Cy46.5396	PF07690.21	MFS_1	42.857	2.97e-133	393	2.A.1.13	The Monocarboxylate Transporter (MCT) Family (Halestrap, 2011)	MCT	2.A.1.13.18	Probable transporter MCH2	482	52.68	8.58	Cell membrane
Cy46.5542	PF07690.21	MFS_1	26.362	1.04e-34	135	2.A.1.13	The Monocarboxylate Transporter (MCT) Family (Halestrap, 2011)	MCT	2.A.1.13.4	The high affinity (17 μM) facilitated diffusion, riboflavin-regulated riboflavin uptake system, Mch5 (Reihl and Stolz, 2005)	448	49.38	8.74	Cell membrane
Cy46.5550	PF07690.21	MFS_1	47.107	8.67e-159	459	2.A.1.13	The Monocarboxylate Transporter (MCT) Family (Halestrap, 2011)	MCT	2.A.1.13.19	Probable transporter MCH4	489	53.26	7.87	Lysosome/Vacuole
Cy46.5649	PF07690.21	MFS_1	25.602	1.62e-38	146	2.A.1.13	The Monocarboxylate Transporter (MCT) Family (Halestrap, 2011)	MCT	2.A.1.13.4	The high affinity (17 μM) facilitated diffusion, riboflavin-regulated riboflavin uptake system, Mch5 (Reihl and Stolz, 2005)	471	52.21	8.8	Golgi apparatus
Da58.372	PF07690.21	MFS_1	39.379	1.54e-102	314	2.A.1.13	The Monocarboxylate Transporter (MCT) Family (Halestrap, 2011)	MCT	2.A.1.13.19	Probable transporter MCH4	460	50.08	5.9	Lysosome/Vacuole
Da58.610	PF07690.21	MFS_1	39.615	1.5e-119	357	2.A.1.13	The Monocarboxylate Transporter (MCT) Family (Halestrap, 2011)	MCT	2.A.1.13.18	Probable transporter MCH2	459	49.99	6.31	Lysosome/Vacuole
Da58.611	PF07690.21	MFS_1	39.309	1.44e-119	358	2.A.1.13	The Monocarboxylate Transporter (MCT) Family (Halestrap, 2011)	MCT	2.A.1.13.18	Probable transporter MCH2	492	54.03	5.87	Lysosome/Vacuole
Da58.853	PF07690.21	MFS_1	41.416	2.17e-123	367	2.A.1.13	The Monocarboxylate Transporter (MCT) Family (Halestrap, 2011)	MCT	2.A.1.13.18	Probable transporter MCH2	473	51.56	7.51	Cell membrane|Lysosome/Vacuole
Da58.854	PF07690.21	MFS_1	41.593	5e-126	374	2.A.1.13	The Monocarboxylate Transporter (MCT) Family (Halestrap, 2011)	MCT	2.A.1.13.18	Probable transporter MCH2	463	50.62	8.78	Lysosome/Vacuole
Da58.1797	PF07690.21	MFS_1	33.143	6.24e-57	193	2.A.1.13	The Monocarboxylate Transporter (MCT) Family (Halestrap, 2011)	MCT	2.A.1.13.19	Probable transporter MCH4	396	43.46	6.6	Lysosome/Vacuole
Da58.2686	PF07690.21	MFS_1	37.589	2.47e-97	300	2.A.1.13	The Monocarboxylate Transporter (MCT) Family (Halestrap, 2011)	MCT	2.A.1.13.19	Probable transporter MCH4	421	45.9	9.04	Cell membrane
Da58.4071	PF07690.21	MFS_1	29.372	8.55e-64	216	2.A.1.13	The Monocarboxylate Transporter (MCT) Family (Halestrap, 2011)	MCT	2.A.1.13.18	Probable transporter MCH2	571	63.13	7.61	Cell membrane
Da58.4978	PF07690.21	MFS_1	34.542	4.89e-96	298	2.A.1.13	The Monocarboxylate Transporter (MCT) Family (Halestrap, 2011)	MCT	2.A.1.13.19	Probable transporter MCH4	477	52.69	6.02	Lysosome/Vacuole
Ca41.20	PF07690.21	MFS_1	25.339	5.1e-35	135	2.A.1.13	The Monocarboxylate Transporter (MCT) Family (Halestrap, 2011)	MCT	2.A.1.13.27	MfsG of 447 aas and 12 TMSs. Exports fungicides such as glucosinolates and isothiocyanates. Exposure to glucosinolate-breakdown products induces expression of mfsG. MfsG functions in fungitoxic compound efflux (Vela-Corcía et al. 2019).	462	50.59	7.52	Lysosome/Vacuole
Ca41.142	PF07690.21	MFS_1	40.187	8.05e-102	315	2.A.1.13	The Monocarboxylate Transporter (MCT) Family (Halestrap, 2011)	MCT	2.A.1.13.19	Probable transporter MCH4	535	57.36	5.8	Lysosome/Vacuole
Ca41.147	PF07690.21	MFS_1	37.426	1.57e-97	303	2.A.1.13	The Monocarboxylate Transporter (MCT) Family (Halestrap, 2011)	MCT	2.A.1.13.19	Probable transporter MCH4	501	54.68	8.07	Lysosome/Vacuole
Ca41.719	PF07690.21	MFS_1	38.429	8.07e-103	317	2.A.1.13	The Monocarboxylate Transporter (MCT) Family (Halestrap, 2011)	MCT	2.A.1.13.19	Probable transporter MCH4	505	53.98	7.45	Lysosome/Vacuole
Ca41.1397	PF07690.21	MFS_1	38.031	1.74e-101	311	2.A.1.13	The Monocarboxylate Transporter (MCT) Family (Halestrap, 2011)	MCT	2.A.1.13.4	The high affinity (17 μM) facilitated diffusion, riboflavin-regulated riboflavin uptake system, Mch5 (Reihl and Stolz, 2005)	444	49.02	7.5	Lysosome/Vacuole
Ca41.2137	PF07690.21	MFS_1	27.5	3.98e-54	190	2.A.1.13	The Monocarboxylate Transporter (MCT) Family (Halestrap, 2011)	MCT	2.A.1.13.18	Probable transporter MCH2	568	63.41	5.62	Cell membrane|Lysosome/Vacuole
Ca41.2340	PF07690.21	MFS_1	25.322	1.09e-51	182	2.A.1.13	The Monocarboxylate Transporter (MCT) Family (Halestrap, 2011)	MCT	2.A.1.13.18	Probable transporter MCH2	532	58.67	7.93	Cell membrane|Lysosome/Vacuole
Ca41.2341	PF07690.21	MFS_1	28.633	7.42e-61	209	2.A.1.13	The Monocarboxylate Transporter (MCT) Family (Halestrap, 2011)	MCT	2.A.1.13.18	Probable transporter MCH2	641	71.18	6.73	Cell membrane|Lysosome/Vacuole|Golgi apparatus
Ca41.2836	PF07690.21	MFS_1	30.594	5.79e-59	204	2.A.1.13	The Monocarboxylate Transporter (MCT) Family (Halestrap, 2011)	MCT	2.A.1.13.18	Probable transporter MCH2	613	67.65	8.19	Cell membrane|Lysosome/Vacuole
Ca41.4182	PF07690.21	MFS_1	33.526	6.17e-92	290	2.A.1.13	The Monocarboxylate Transporter (MCT) Family (Halestrap, 2011)	MCT	2.A.1.13.4	The high affinity (17 μM) facilitated diffusion, riboflavin-regulated riboflavin uptake system, Mch5 (Reihl and Stolz, 2005)	518	56.77	6.36	Golgi apparatus
Ca41.5210	PF07690.21	MFS_1	39.535	2.15e-108	330	2.A.1.13	The Monocarboxylate Transporter (MCT) Family (Halestrap, 2011)	MCT	2.A.1.13.18	Probable transporter MCH2	493	53.65	7.48	Endoplasmic reticulum|Lysosome/Vacuole
Ca41.5532	PF07690.21	MFS_1	31.439	1.08e-86	276	2.A.1.13	The Monocarboxylate Transporter (MCT) Family (Halestrap, 2011)	MCT	2.A.1.13.4	The high affinity (17 μM) facilitated diffusion, riboflavin-regulated riboflavin uptake system, Mch5 (Reihl and Stolz, 2005)	520	56.14	8.48	Cell membrane|Lysosome/Vacuole
Zy45.994	PF07690.21	MFS_1	32.692	8e-91	286	2.A.1.13	The Monocarboxylate Transporter (MCT) Family (Halestrap, 2011)	MCT	2.A.1.13.4	The high affinity (17 μM) facilitated diffusion, riboflavin-regulated riboflavin uptake system, Mch5 (Reihl and Stolz, 2005)	502	54.55	9.1	Lysosome/Vacuole
Zy45.2214	PF07690.21	MFS_1	36.161	3.05e-86	270	2.A.1.13	The Monocarboxylate Transporter (MCT) Family (Halestrap, 2011)	MCT	2.A.1.13.27	MfsG of 447 aas and 12 TMSs. Exports fungicides such as glucosinolates and isothiocyanates. Exposure to glucosinolate-breakdown products induces expression of mfsG. MfsG functions in fungitoxic compound efflux (Vela-Corcía et al. 2019).	451	47.8	8.17	Cell membrane|Lysosome/Vacuole
Zy45.2215	PF07690.21	MFS_1	33.487	6.57e-85	266	2.A.1.13	The Monocarboxylate Transporter (MCT) Family (Halestrap, 2011)	MCT	2.A.1.13.27	MfsG of 447 aas and 12 TMSs. Exports fungicides such as glucosinolates and isothiocyanates. Exposure to glucosinolate-breakdown products induces expression of mfsG. MfsG functions in fungitoxic compound efflux (Vela-Corcía et al. 2019).	444	47.89	6.87	Cell membrane
Cy46.1049	PF07690.21	MFS_1	44.304	4.54e-131	391	2.A.1.3	The Drug:H+ Antiporter-2 (14 Spanner) (DHA2) Family	DHA2	2.A.1.3.1	The main boron exporter in yeast, Atr1 (Kaya et al. 2009) (Aminotriazole, 4-nitroquinoline-N-oxide, etc.):H+ antiporter. Also exports L-cysteine (Yamada et al., 2006).	510	55.34	6.08	Cell membrane|Lysosome/Vacuole
Cy46.1052	PF07690.21	MFS_1	44.989	4.94e-125	375	2.A.1.3	The Drug:H+ Antiporter-2 (14 Spanner) (DHA2) Family	DHA2	2.A.1.3.1	The main boron exporter in yeast, Atr1 (Kaya et al. 2009) (Aminotriazole, 4-nitroquinoline-N-oxide, etc.):H+ antiporter. Also exports L-cysteine (Yamada et al., 2006).	496	54.03	5.98	Cell membrane|Lysosome/Vacuole
Cy46.1076	PF07690.21	MFS_1	26.476	1.11e-49	179	2.A.1.3	The Drug:H+ Antiporter-2 (14 Spanner) (DHA2) Family	DHA2	2.A.1.3.71	Putative multidrug-resistance exporter of 553 aas and 14 putative TMSs, KNQ1. It is a drug efflux permease for several toxic compounds that in_x000D_ multiple copies confer increased dithiothreitol resistance. KNQ1 does not export dithiothreitol or function in recombinant protein secretion. KNQ1 gene amplification or deletion resulted in enhanced transcription of_x000D_ iron transport genes, sugg…	550	61.32	6.52	Lysosome/Vacuole
Cy46.1271	PF07690.21	MFS_1	24.906	4.05e-44	164	2.A.1.3	The Drug:H+ Antiporter-2 (14 Spanner) (DHA2) Family	DHA2	2.A.1.3.71	Putative multidrug-resistance exporter of 553 aas and 14 putative TMSs, KNQ1. It is a drug efflux permease for several toxic compounds that in_x000D_ multiple copies confer increased dithiothreitol resistance. KNQ1 does not export dithiothreitol or function in recombinant protein secretion. KNQ1 gene amplification or deletion resulted in enhanced transcription of_x000D_ iron transport genes, sugg…	578	64.4	5.63	Cell membrane|Lysosome/Vacuole
Cy46.3127	PF07690.21	MFS_1	32.836	1.37e-90	290	2.A.1.3	The Drug:H+ Antiporter-2 (14 Spanner) (DHA2) Family	DHA2	2.A.1.3.27	The vacuolar basic amino acid (Arg, Lys, His) transporter, Vba3 (Shimazu et al., 2005)	592	64.21	7.48	Cell membrane|Lysosome/Vacuole
Cy46.3783	PF07690.21	MFS_1	26.59	1.15e-45	168	2.A.1.3	The Drug:H+ Antiporter-2 (14 Spanner) (DHA2) Family	DHA2	2.A.1.3.71	Putative multidrug-resistance exporter of 553 aas and 14 putative TMSs, KNQ1. It is a drug efflux permease for several toxic compounds that in_x000D_ multiple copies confer increased dithiothreitol resistance. KNQ1 does not export dithiothreitol or function in recombinant protein secretion. KNQ1 gene amplification or deletion resulted in enhanced transcription of_x000D_ iron transport genes, sugg…	544	60.23	7.06	Cell membrane
Cy46.3784	PF07690.21	MFS_1	26.653	2.92e-46	169	2.A.1.3	The Drug:H+ Antiporter-2 (14 Spanner) (DHA2) Family	DHA2	2.A.1.3.71	Putative multidrug-resistance exporter of 553 aas and 14 putative TMSs, KNQ1. It is a drug efflux permease for several toxic compounds that in_x000D_ multiple copies confer increased dithiothreitol resistance. KNQ1 does not export dithiothreitol or function in recombinant protein secretion. KNQ1 gene amplification or deletion resulted in enhanced transcription of_x000D_ iron transport genes, sugg…	524	58.11	8.1	Lysosome/Vacuole
Cy46.4600	PF07690.21	MFS_1	23.8	2.85e-40	154	2.A.1.3	The Drug:H+ Antiporter-2 (14 Spanner) (DHA2) Family	DHA2	2.A.1.3.73	Multidrug resistance Mfs1 protein of 583 aas and 14 TMSs. Exports natural mycotoxins and a variety of fungicides in Mycosphaerella graminicola (Roohparvar et al. 2007). Etridiazole (EDZ) is a thiadiazole-containing fungicide commonly used to control Pythium and Phytophthora spp. Studies have shown that EDZ is teratogenic. A zebrafish (Danio rerio; ZF) model has been used to explore the molecular …	620	68.66	5.65	Cell membrane|Lysosome/Vacuole
Cy46.5252	PF07690.21	MFS_1	36.216	8.48e-95	300	2.A.1.3	The Drug:H+ Antiporter-2 (14 Spanner) (DHA2) Family	DHA2	2.A.1.3.27	The vacuolar basic amino acid (Arg, Lys, His) transporter, Vba3 (Shimazu et al., 2005)	551	60.75	8.38	Cell membrane|Lysosome/Vacuole
Cy46.5253	PF07690.21	MFS_1	35.461	1.14e-95	303	2.A.1.3	The Drug:H+ Antiporter-2 (14 Spanner) (DHA2) Family	DHA2	2.A.1.3.27	The vacuolar basic amino acid (Arg, Lys, His) transporter, Vba3 (Shimazu et al., 2005)	588	64.05	7.48	Cell membrane
Cy46.5256	PF07690.21	MFS_1	33.75	2.66e-87	281	2.A.1.3	The Drug:H+ Antiporter-2 (14 Spanner) (DHA2) Family	DHA2	2.A.1.3.27	The vacuolar basic amino acid (Arg, Lys, His) transporter, Vba3 (Shimazu et al., 2005)	581	63.18	5.5	Cell membrane|Lysosome/Vacuole
Da58.1003	PF07690.21	MFS_1	32.646	2.23e-87	281	2.A.1.3	The Drug:H+ Antiporter-2 (14 Spanner) (DHA2) Family	DHA2	2.A.1.3.27	The vacuolar basic amino acid (Arg, Lys, His) transporter, Vba3 (Shimazu et al., 2005)	582	62.54	8.45	Cell membrane|Lysosome/Vacuole
Da58.1619	PF07690.21	MFS_1	33.39	1.1e-87	282	2.A.1.3	The Drug:H+ Antiporter-2 (14 Spanner) (DHA2) Family	DHA2	2.A.1.3.27	The vacuolar basic amino acid (Arg, Lys, His) transporter, Vba3 (Shimazu et al., 2005)	585	62.47	8.41	Cell membrane|Lysosome/Vacuole
Da58.1620	PF07690.21	MFS_1	32.378	3.57e-88	284	2.A.1.3	The Drug:H+ Antiporter-2 (14 Spanner) (DHA2) Family	DHA2	2.A.1.3.27	The vacuolar basic amino acid (Arg, Lys, His) transporter, Vba3 (Shimazu et al., 2005)	585	62.2	7.91	Cell membrane|Lysosome/Vacuole
Da58.1636	PF07690.21	MFS_1	43.621	4.98e-131	389	2.A.1.3	The Drug:H+ Antiporter-2 (14 Spanner) (DHA2) Family	DHA2	2.A.1.3.52	Drug resistance protein YOR378W. Does not export boron (Bozdag et al. 2011).	501	55.03	6	Cell membrane|Lysosome/Vacuole
Da58.1637	PF07690.21	MFS_1	45.489	6.1e-142	418	2.A.1.3	The Drug:H+ Antiporter-2 (14 Spanner) (DHA2) Family	DHA2	2.A.1.3.52	Drug resistance protein YOR378W. Does not export boron (Bozdag et al. 2011).	518	56.48	5.58	Cell membrane|Lysosome/Vacuole
Da58.2227	PF07690.21	MFS_1	26.212	1.9e-53	191	2.A.1.3	The Drug:H+ Antiporter-2 (14 Spanner) (DHA2) Family	DHA2	2.A.1.3.73	Multidrug resistance Mfs1 protein of 583 aas and 14 TMSs. Exports natural mycotoxins and a variety of fungicides in Mycosphaerella graminicola (Roohparvar et al. 2007). Etridiazole (EDZ) is a thiadiazole-containing fungicide commonly used to control Pythium and Phytophthora spp. Studies have shown that EDZ is teratogenic. A zebrafish (Danio rerio; ZF) model has been used to explore the molecular …	582	63.9	8.98	Cell membrane|Lysosome/Vacuole
Da58.3605	PF07690.21	MFS_1	33.558	5.45e-99	311	2.A.1.3	The Drug:H+ Antiporter-2 (14 Spanner) (DHA2) Family	DHA2	2.A.1.3.27	The vacuolar basic amino acid (Arg, Lys, His) transporter, Vba3 (Shimazu et al., 2005)	563	60.48	8.49	Cell membrane|Lysosome/Vacuole
Da58.3606	PF07690.21	MFS_1	32.833	3.44e-94	300	2.A.1.3	The Drug:H+ Antiporter-2 (14 Spanner) (DHA2) Family	DHA2	2.A.1.3.27	The vacuolar basic amino acid (Arg, Lys, His) transporter, Vba3 (Shimazu et al., 2005)	594	63.57	8.41	Cell membrane|Lysosome/Vacuole
Da58.3607	PF07690.21	MFS_1	35.017	1.6e-96	307	2.A.1.3	The Drug:H+ Antiporter-2 (14 Spanner) (DHA2) Family	DHA2	2.A.1.3.27	The vacuolar basic amino acid (Arg, Lys, His) transporter, Vba3 (Shimazu et al., 2005)	639	68.64	5.18	Cell membrane|Lysosome/Vacuole
Da58.3741	PF07690.21	MFS_1	45.588	1.28e-126	379	2.A.1.3	The Drug:H+ Antiporter-2 (14 Spanner) (DHA2) Family	DHA2	2.A.1.3.1	The main boron exporter in yeast, Atr1 (Kaya et al. 2009) (Aminotriazole, 4-nitroquinoline-N-oxide, etc.):H+ antiporter. Also exports L-cysteine (Yamada et al., 2006).	510	55.96	7.47	Cell membrane|Lysosome/Vacuole
Ca41.1378	PF07690.21	MFS_1	29.828	3.27e-68	228	2.A.1.3	The Drug:H+ Antiporter-2 (14 Spanner) (DHA2) Family	DHA2	2.A.1.3.54	Protein SGE1 (10-N-nonyl acridine orange resistance protein) (Crystal violet resistance protein)	510	56.11	8.33	Cell membrane|Lysosome/Vacuole
Ca41.1473	PF07690.21	MFS_1	27.101	1.64e-43	162	2.A.1.3	The Drug:H+ Antiporter-2 (14 Spanner) (DHA2) Family	DHA2	2.A.1.3.52	Drug resistance protein YOR378W. Does not export boron (Bozdag et al. 2011).	569	61.77	5.64	Lysosome/Vacuole
Ca41.2473	PF07690.21	MFS_1	30.382	4.73e-65	221	2.A.1.3	The Drug:H+ Antiporter-2 (14 Spanner) (DHA2) Family	DHA2	2.A.1.3.71	Putative multidrug-resistance exporter of 553 aas and 14 putative TMSs, KNQ1. It is a drug efflux permease for several toxic compounds that in_x000D_ multiple copies confer increased dithiothreitol resistance. KNQ1 does not export dithiothreitol or function in recombinant protein secretion. KNQ1 gene amplification or deletion resulted in enhanced transcription of_x000D_ iron transport genes, sugg…	575	63.53	7.95	Lysosome/Vacuole
Ca41.3017	PF07690.21	MFS_1	28.806	1.65e-38	147	2.A.1.3	The Drug:H+ Antiporter-2 (14 Spanner) (DHA2) Family	DHA2	2.A.1.3.52	Drug resistance protein YOR378W. Does not export boron (Bozdag et al. 2011).	546	59.49	8.36	Cell membrane
Ca41.3037	PF07690.21	MFS_1	38.725	4.14e-43	155	2.A.1.3	The Drug:H+ Antiporter-2 (14 Spanner) (DHA2) Family	DHA2	2.A.1.3.79	Multidrug resistance MFS exporter, MFS54 of 538 aas and 14 TMSs. A fungal mutant lacking AaMFS54 produced fewer conidia and showed increased sensitivity to many potent oxidants (potassium superoxide and singlet-oxygen generating compounds) as well as xenobiotics (2,3,5-triiodobenzoic acid and 2-chloro-5-hydroxypyridine), and fungicides (clotrimazole, fludioxonil, vinclozolin, and iprodione) (Lin …	342	38.11	8.5	Cytoplasm
Ca41.3365	PF07690.21	MFS_1	25.273	3.37e-38	147	2.A.1.3	The Drug:H+ Antiporter-2 (14 Spanner) (DHA2) Family	DHA2	2.A.1.3.33	Multidrug (including novobiocin, streptomycin, and actinomycin D) resistance porter, MdtP (YusP)	555	61.27	8.55	Cell membrane|Lysosome/Vacuole
Ca41.3366	PF07690.21	MFS_1	28.511	1.65e-47	172	2.A.1.3	The Drug:H+ Antiporter-2 (14 Spanner) (DHA2) Family	DHA2	2.A.1.3.83	AflT efflux pump of 514 aas and 14 TMSs (Yu et al. 2004). Its gene is part of the gene cluster that mediates the biosynthesis of aflatoxins (Yu et al. 2004).	530	58.86	8.8	Cell membrane|Lysosome/Vacuole
Ca41.3367	PF07690.21	MFS_1	29.047	1.74e-41	157	2.A.1.3	The Drug:H+ Antiporter-2 (14 Spanner) (DHA2) Family	DHA2	2.A.1.3.73	Multidrug resistance Mfs1 protein of 583 aas and 14 TMSs. Exports natural mycotoxins and a variety of fungicides in Mycosphaerella graminicola (Roohparvar et al. 2007). Etridiazole (EDZ) is a thiadiazole-containing fungicide commonly used to control Pythium and Phytophthora spp. Studies have shown that EDZ is teratogenic. A zebrafish (Danio rerio; ZF) model has been used to explore the molecular …	563	62.13	8.43	Cell membrane|Lysosome/Vacuole
Ca41.3388	PF07690.21	MFS_1	28.512	6.14e-55	193	2.A.1.3	The Drug:H+ Antiporter-2 (14 Spanner) (DHA2) Family	DHA2	2.A.1.3.71	Putative multidrug-resistance exporter of 553 aas and 14 putative TMSs, KNQ1. It is a drug efflux permease for several toxic compounds that in_x000D_ multiple copies confer increased dithiothreitol resistance. KNQ1 does not export dithiothreitol or function in recombinant protein secretion. KNQ1 gene amplification or deletion resulted in enhanced transcription of_x000D_ iron transport genes, sugg…	540	59.31	8.17	Lysosome/Vacuole
Zy45.1495	PF07690.21	MFS_1	28.991	6.33e-67	229	2.A.1.3	The Drug:H+ Antiporter-2 (14 Spanner) (DHA2) Family	DHA2	2.A.1.3.73	Multidrug resistance Mfs1 protein of 583 aas and 14 TMSs. Exports natural mycotoxins and a variety of fungicides in Mycosphaerella graminicola (Roohparvar et al. 2007). Etridiazole (EDZ) is a thiadiazole-containing fungicide commonly used to control Pythium and Phytophthora spp. Studies have shown that EDZ is teratogenic. A zebrafish (Danio rerio; ZF) model has been used to explore the molecular …	641	69.94	7.04	Cell membrane|Lysosome/Vacuole
Zy45.2399	PF07690.21	MFS_1	28.743	3.22e-62	212	2.A.1.3	The Drug:H+ Antiporter-2 (14 Spanner) (DHA2) Family	DHA2	2.A.1.3.71	Putative multidrug-resistance exporter of 553 aas and 14 putative TMSs, KNQ1. It is a drug efflux permease for several toxic compounds that in_x000D_ multiple copies confer increased dithiothreitol resistance. KNQ1 does not export dithiothreitol or function in recombinant protein secretion. KNQ1 gene amplification or deletion resulted in enhanced transcription of_x000D_ iron transport genes, sugg…	499	54.53	8.77	Cell membrane|Lysosome/Vacuole
Zy45.2470	PF07690.21	MFS_1	22.973	3.23e-10	62	2.A.1.3	The Drug:H+ Antiporter-2 (14 Spanner) (DHA2) Family	DHA2	2.A.1.3.5	(Pristinamycin I and II, rifamycin, etc.):H+ antiporter	535	58.25	5.84	Cell membrane
Zy45.3233	PF07690.21	MFS_1	48.548	2.7e-150	442	2.A.1.3	The Drug:H+ Antiporter-2 (14 Spanner) (DHA2) Family	DHA2	2.A.1.3.52	Drug resistance protein YOR378W. Does not export boron (Bozdag et al. 2011).	585	63.29	6.83	Cell membrane|Lysosome/Vacuole
Zy45.3259	PF07690.21	MFS_1	27.495	3.77e-53	188	2.A.1.3	The Drug:H+ Antiporter-2 (14 Spanner) (DHA2) Family	DHA2	2.A.1.3.52	Drug resistance protein YOR378W. Does not export boron (Bozdag et al. 2011).	546	59.41	7.94	Cell membrane|Lysosome/Vacuole
Zy45.4023	PF07690.21	MFS_1	29.661	1.47e-53	189	2.A.1.3	The Drug:H+ Antiporter-2 (14 Spanner) (DHA2) Family	DHA2	2.A.1.3.52	Drug resistance protein YOR378W. Does not export boron (Bozdag et al. 2011).	543	58.42	6.7	Cell membrane|Lysosome/Vacuole
Zy45.5336	PF07690.21	MFS_1	24.124	2.14e-34	135	2.A.1.3	The Drug:H+ Antiporter-2 (14 Spanner) (DHA2) Family	DHA2	2.A.1.3.71	Putative multidrug-resistance exporter of 553 aas and 14 putative TMSs, KNQ1. It is a drug efflux permease for several toxic compounds that in_x000D_ multiple copies confer increased dithiothreitol resistance. KNQ1 does not export dithiothreitol or function in recombinant protein secretion. KNQ1 gene amplification or deletion resulted in enhanced transcription of_x000D_ iron transport genes, sugg…	488	52.72	9.31	Lysosome/Vacuole
Cy46.1873	PF07690.21	MFS_1	32.143	7.51e-23	101	2.A.1.75	The Uncharacterized Major Facilitator-23 (UMF23) Family	UMF23	2.A.1.75.3	Uncharacterized major facilitator, UMF23C	522	55.91	8.97	Lysosome/Vacuole
Cy46.3131	PF07690.21	MFS_1	38.592	1.34e-85	268	2.A.1.75	The Uncharacterized Major Facilitator-23 (UMF23) Family	UMF23	2.A.1.75.3	Uncharacterized major facilitator, UMF23C	409	44.82	8.04	Lysosome/Vacuole
Cy46.4386	PF07690.21	MFS_1	34.958	2.3e-75	243	2.A.1.75	The Uncharacterized Major Facilitator-23 (UMF23) Family	UMF23	2.A.1.75.1	Probable transporter MCH1. Although the name, "monocarboxylate transporter homologue 1" implies that this system transports monocarboxylates such as lactate, pyruvate and acetate, no evidence for this possibility was obtained (Makuc et al. 2001). Instead, the mch1-5 mutant strain, lacking all 5 such paralogues in yeast showed strongly reduced biomass yields in aerobic _x000D_ glucose-limited chem…	460	50.52	6.3	Lysosome/Vacuole
Da58.459	PF07690.21	MFS_1	31.301	2.04e-24	105	2.A.1.75	The Uncharacterized Major Facilitator-23 (UMF23) Family	UMF23	2.A.1.75.3	Uncharacterized major facilitator, UMF23C	517	55.08	8.7	Lysosome/Vacuole
Da58.2221	PF07690.21	MFS_1	33.813	7.38e-60	201	2.A.1.75	The Uncharacterized Major Facilitator-23 (UMF23) Family	UMF23	2.A.1.75.1	Probable transporter MCH1. Although the name, "monocarboxylate transporter homologue 1" implies that this system transports monocarboxylates such as lactate, pyruvate and acetate, no evidence for this possibility was obtained (Makuc et al. 2001). Instead, the mch1-5 mutant strain, lacking all 5 such paralogues in yeast showed strongly reduced biomass yields in aerobic _x000D_ glucose-limited chem…	393	43.24	5.26	Lysosome/Vacuole
Da58.3225	PF07690.21	MFS_1	31.172	4.54e-50	177	2.A.1.75	The Uncharacterized Major Facilitator-23 (UMF23) Family	UMF23	2.A.1.75.3	Uncharacterized major facilitator, UMF23C	467	51.67	8.49	Lysosome/Vacuole
Da58.3398	PF07690.21	MFS_1	55.839	6.48e-173	493	2.A.1.75	The Uncharacterized Major Facilitator-23 (UMF23) Family	UMF23	2.A.1.75.3	Uncharacterized major facilitator, UMF23C	463	50.05	8.56	Lysosome/Vacuole
Ca41.2244	PF07690.21	MFS_1	33.058	4.72e-81	259	2.A.1.75	The Uncharacterized Major Facilitator-23 (UMF23) Family	UMF23	2.A.1.75.3	Uncharacterized major facilitator, UMF23C	487	53.26	8.78	Lysosome/Vacuole
Ca41.2883	PF07690.21	MFS_1	30.819	6.37e-62	208	2.A.1.75	The Uncharacterized Major Facilitator-23 (UMF23) Family	UMF23	2.A.1.75.1	Probable transporter MCH1. Although the name, "monocarboxylate transporter homologue 1" implies that this system transports monocarboxylates such as lactate, pyruvate and acetate, no evidence for this possibility was obtained (Makuc et al. 2001). Instead, the mch1-5 mutant strain, lacking all 5 such paralogues in yeast showed strongly reduced biomass yields in aerobic _x000D_ glucose-limited chem…	467	51.5	5.17	Lysosome/Vacuole
Ca41.2884	PF07690.21	MFS_1	30.243	8.61e-53	184	2.A.1.75	The Uncharacterized Major Facilitator-23 (UMF23) Family	UMF23	2.A.1.75.1	Probable transporter MCH1. Although the name, "monocarboxylate transporter homologue 1" implies that this system transports monocarboxylates such as lactate, pyruvate and acetate, no evidence for this possibility was obtained (Makuc et al. 2001). Instead, the mch1-5 mutant strain, lacking all 5 such paralogues in yeast showed strongly reduced biomass yields in aerobic _x000D_ glucose-limited chem…	482	52.78	5.99	Lysosome/Vacuole
Ca41.3164	PF07690.21	MFS_1	25.325	4.31e-29	119	2.A.1.75	The Uncharacterized Major Facilitator-23 (UMF23) Family	UMF23	2.A.1.75.1	Probable transporter MCH1. Although the name, "monocarboxylate transporter homologue 1" implies that this system transports monocarboxylates such as lactate, pyruvate and acetate, no evidence for this possibility was obtained (Makuc et al. 2001). Instead, the mch1-5 mutant strain, lacking all 5 such paralogues in yeast showed strongly reduced biomass yields in aerobic _x000D_ glucose-limited chem…	496	55.47	5.23	Lysosome/Vacuole
Ca41.5117	PF07690.21	MFS_1	30.556	6.22e-26	111	2.A.1.75	The Uncharacterized Major Facilitator-23 (UMF23) Family	UMF23	2.A.1.75.3	Uncharacterized major facilitator, UMF23C	767	83.29	9.44	Lysosome/Vacuole
Zy45.2869	PF07690.21	MFS_1	40.588	1.61e-30	124	2.A.1.75	The Uncharacterized Major Facilitator-23 (UMF23) Family	UMF23	2.A.1.75.3	Uncharacterized major facilitator, UMF23C	547	59.17	8.12	Lysosome/Vacuole
Zy45.3326	PF07690.21	MFS_1	32.009	1.42e-55	192	2.A.1.75	The Uncharacterized Major Facilitator-23 (UMF23) Family	UMF23	2.A.1.75.1	Probable transporter MCH1. Although the name, "monocarboxylate transporter homologue 1" implies that this system transports monocarboxylates such as lactate, pyruvate and acetate, no evidence for this possibility was obtained (Makuc et al. 2001). Instead, the mch1-5 mutant strain, lacking all 5 such paralogues in yeast showed strongly reduced biomass yields in aerobic _x000D_ glucose-limited chem…	475	51.78	5.43	Lysosome/Vacuole
Zy45.3331	PF07690.21	MFS_1	32.854	2.88e-73	239	2.A.1.75	The Uncharacterized Major Facilitator-23 (UMF23) Family	UMF23	2.A.1.75.3	Uncharacterized major facilitator, UMF23C	509	55.87	9.07	Lysosome/Vacuole
Cy46.1692	PF07690.21	MFS_1	32.751	1.84e-62	210	2.A.1.7	The Fucose: H+ Symporter (FHS) Family	FHS	2.A.1.7.13	Bypass of stop codon protein 6	474	52.96	6.63	Lysosome/Vacuole
Cy46.1693	PF07690.21	MFS_1	33.793	1.36e-66	222	2.A.1.7	The Fucose: H+ Symporter (FHS) Family	FHS	2.A.1.7.13	Bypass of stop codon protein 6	490	54.76	6.56	Lysosome/Vacuole|Golgi apparatus
Cy46.1694	PF07690.21	MFS_1	34.557	4.73e-71	232	2.A.1.7	The Fucose: H+ Symporter (FHS) Family	FHS	2.A.1.7.13	Bypass of stop codon protein 6	455	51.36	6.41	Lysosome/Vacuole|Golgi apparatus
Cy46.2573	PF07690.21	MFS_1	34.316	1.34e-74	242	2.A.1.7	The Fucose: H+ Symporter (FHS) Family	FHS	2.A.1.7.13	Bypass of stop codon protein 6	460	52.01	5.53	Lysosome/Vacuole|Golgi apparatus
Cy46.2938	PF07690.21	MFS_1	24.254	2.21e-26	112	2.A.1.7	The Fucose: H+ Symporter (FHS) Family	FHS	2.A.1.7.13	Bypass of stop codon protein 6	544	60.31	6.27	Lysosome/Vacuole
Da58.1238	PF07690.21	MFS_1	26.018	1.5e-25	109	2.A.1.7	The Fucose: H+ Symporter (FHS) Family	FHS	2.A.1.7.13	Bypass of stop codon protein 6	522	57.38	9.06	Lysosome/Vacuole
Da58.1569	PF07690.21	MFS_1	30.556	2.07e-62	210	2.A.1.7	The Fucose: H+ Symporter (FHS) Family	FHS	2.A.1.7.13	Bypass of stop codon protein 6	472	52.06	6.55	Lysosome/Vacuole
Da58.1570	PF07690.21	MFS_1	31.469	4.85e-57	197	2.A.1.7	The Fucose: H+ Symporter (FHS) Family	FHS	2.A.1.7.13	Bypass of stop codon protein 6	527	58.49	6.64	Lysosome/Vacuole
Da58.3245	PF07690.21	MFS_1	26.551	2.6e-21	96.3	2.A.1.7	The Fucose: H+ Symporter (FHS) Family	FHS	2.A.1.7.13	Bypass of stop codon protein 6	495	53.88	8.42	Lysosome/Vacuole
Ca41.246	PF07690.21	MFS_1	29.487	1.08e-47	171	2.A.1.7	The Fucose: H+ Symporter (FHS) Family	FHS	2.A.1.7.13	Bypass of stop codon protein 6	496	55.68	5.65	Endoplasmic reticulum|Lysosome/Vacuole|Golgi apparatus
Ca41.4376	PF07690.21	MFS_1	24.39	1.15e-22	101	2.A.1.7	The Fucose: H+ Symporter (FHS) Family	FHS	2.A.1.7.13	Bypass of stop codon protein 6	613	66.82	6.16	Lysosome/Vacuole
Zy45.4586	PF07690.21	MFS_1	28.184	6.57e-50	177	2.A.1.7	The Fucose: H+ Symporter (FHS) Family	FHS	2.A.1.7.13	Bypass of stop codon protein 6	475	52.33	5.59	Lysosome/Vacuole
Zy45.4587	PF07690.21	MFS_1	25.698	7.17e-23	99.8	2.A.1.7	The Fucose: H+ Symporter (FHS) Family	FHS	2.A.1.7.13	Bypass of stop codon protein 6	384	42.67	6.55	Lysosome/Vacuole
Zy45.5438	PF07690.21	MFS_1	26.754	4.99e-37	142	2.A.1.7	The Fucose: H+ Symporter (FHS) Family	FHS	2.A.1.7.13	Bypass of stop codon protein 6	517	56.16	8.15	Lysosome/Vacuole
Cy46.777	PF00083.29	Sugar_tr	30.219	5.87e-75	246	2.A.1.9	The Phosphate: H+ Symporter (PHS) Family	PHS	2.A.1.9.7	Organic phosphate (glycerophosphoinositol and glycerophosphocholine, the products of phospholipase-B mediated deacylation of phosphatidylinositol and phosphatidylcholine, respectively) transport protein GIT1 (Almaguer et al. 2006).	531	58.57	6.41	Cell membrane
Cy46.2536	PF00083.29	Sugar_tr	51.02	4.89e-168	484	2.A.1.9	The Phosphate: H+ Symporter (PHS) Family	PHS	2.A.1.9.7	Organic phosphate (glycerophosphoinositol and glycerophosphocholine, the products of phospholipase-B mediated deacylation of phosphatidylinositol and phosphatidylcholine, respectively) transport protein GIT1 (Almaguer et al. 2006).	514	56.22	6.47	Lysosome/Vacuole
Cy46.2537	PF00083.29	Sugar_tr	49.805	5.29e-172	494	2.A.1.9	The Phosphate: H+ Symporter (PHS) Family	PHS	2.A.1.9.7	Organic phosphate (glycerophosphoinositol and glycerophosphocholine, the products of phospholipase-B mediated deacylation of phosphatidylinositol and phosphatidylcholine, respectively) transport protein GIT1 (Almaguer et al. 2006).	507	55.45	8.62	Lysosome/Vacuole
Cy46.3863	PF00083.29	Sugar_tr	69.62	0	796	2.A.1.9	The Phosphate: H+ Symporter (PHS) Family	PHS	2.A.1.9.1	High affinity Pi uptake porter, SUL1, Sul-1, SFP2 of 859 aas and 10 TMSs. (also functions in Mn2+ homeostasis); may transport a phosphate·Mn2+ complex (Jensen et al., 2003). Also takes up selenite (Lazard et al., 2010). May be a "transceptor", combining transport and receptor functions (Diallinas 2017).	569	61.37	6.2	Lysosome/Vacuole
Cy46.3864	PF00083.29	Sugar_tr	70.163	0	795	2.A.1.9	The Phosphate: H+ Symporter (PHS) Family	PHS	2.A.1.9.1	High affinity Pi uptake porter, SUL1, Sul-1, SFP2 of 859 aas and 10 TMSs. (also functions in Mn2+ homeostasis); may transport a phosphate·Mn2+ complex (Jensen et al., 2003). Also takes up selenite (Lazard et al., 2010). May be a "transceptor", combining transport and receptor functions (Diallinas 2017).	569	61.59	6.06	Lysosome/Vacuole
Da58.1317	PF00083.29	Sugar_tr	66.904	0	771	2.A.1.9	The Phosphate: H+ Symporter (PHS) Family	PHS	2.A.1.9.1	High affinity Pi uptake porter, SUL1, Sul-1, SFP2 of 859 aas and 10 TMSs. (also functions in Mn2+ homeostasis); may transport a phosphate·Mn2+ complex (Jensen et al., 2003). Also takes up selenite (Lazard et al., 2010). May be a "transceptor", combining transport and receptor functions (Diallinas 2017).	552	60.17	6.6	Lysosome/Vacuole
Da58.2602	PF00083.29	Sugar_tr	31.641	1.94e-76	249	2.A.1.9	The Phosphate: H+ Symporter (PHS) Family	PHS	2.A.1.9.7	Organic phosphate (glycerophosphoinositol and glycerophosphocholine, the products of phospholipase-B mediated deacylation of phosphatidylinositol and phosphatidylcholine, respectively) transport protein GIT1 (Almaguer et al. 2006).	529	58.74	7.02	Lysosome/Vacuole
Da58.4407	PF00083.29	Sugar_tr	55.172	0	550	2.A.1.9	The Phosphate: H+ Symporter (PHS) Family	PHS	2.A.1.9.7	Organic phosphate (glycerophosphoinositol and glycerophosphocholine, the products of phospholipase-B mediated deacylation of phosphatidylinositol and phosphatidylcholine, respectively) transport protein GIT1 (Almaguer et al. 2006).	505	55.53	7.42	Lysosome/Vacuole
Ca41.1502	PF00083.29	Sugar_tr	33.187	1.28e-74	245	2.A.1.9	The Phosphate: H+ Symporter (PHS) Family	PHS	2.A.1.9.7	Organic phosphate (glycerophosphoinositol and glycerophosphocholine, the products of phospholipase-B mediated deacylation of phosphatidylinositol and phosphatidylcholine, respectively) transport protein GIT1 (Almaguer et al. 2006).	537	58.95	5.64	Lysosome/Vacuole
Ca41.3816	PF00083.29	Sugar_tr	66.259	0	789	2.A.1.9	The Phosphate: H+ Symporter (PHS) Family	PHS	2.A.1.9.1	High affinity Pi uptake porter, SUL1, Sul-1, SFP2 of 859 aas and 10 TMSs. (also functions in Mn2+ homeostasis); may transport a phosphate·Mn2+ complex (Jensen et al., 2003). Also takes up selenite (Lazard et al., 2010). May be a "transceptor", combining transport and receptor functions (Diallinas 2017).	575	62.68	6.28	Lysosome/Vacuole
Zy45.50	PF00083.29	Sugar_tr	26.722	5.16e-36	142	2.A.1.9	The Phosphate: H+ Symporter (PHS) Family	PHS	2.A.1.9.6	Phosphate transporter-5, PT5. Catalyzes phosphate:H+ symport (Liu et al., 2008).	666	75.71	6.54	Cell membrane
Zy45.2878	PF00083.29	Sugar_tr	42.14	6.55e-123	368	2.A.1.9	The Phosphate: H+ Symporter (PHS) Family	PHS	2.A.1.9.7	Organic phosphate (glycerophosphoinositol and glycerophosphocholine, the products of phospholipase-B mediated deacylation of phosphatidylinositol and phosphatidylcholine, respectively) transport protein GIT1 (Almaguer et al. 2006).	474	51.68	9.14	Cell membrane
Zy45.3218	PF00083.29	Sugar_tr	32.939	1.05e-78	255	2.A.1.9	The Phosphate: H+ Symporter (PHS) Family	PHS	2.A.1.9.7	Organic phosphate (glycerophosphoinositol and glycerophosphocholine, the products of phospholipase-B mediated deacylation of phosphatidylinositol and phosphatidylcholine, respectively) transport protein GIT1 (Almaguer et al. 2006).	526	57.97	7.6	Lysosome/Vacuole
Zy45.3548	PF00083.29	Sugar_tr	52.2	0	518	2.A.1.9	The Phosphate: H+ Symporter (PHS) Family	PHS	2.A.1.9.7	Organic phosphate (glycerophosphoinositol and glycerophosphocholine, the products of phospholipase-B mediated deacylation of phosphatidylinositol and phosphatidylcholine, respectively) transport protein GIT1 (Almaguer et al. 2006).	496	54.31	7.53	Lysosome/Vacuole
Cy46.665	PF07690.21	MFS_1	35.011	2.33e-67	227	2.A.1.48	The Vacuolar Basic Amino Acid Transporter (V-BAAT) Family	V-BAAT	2.A.1.48.4	Vacuolar amino acid uptake system, Fnx2 (Chardiwiriyapreecha et al., 2008)	529	56.11	8.34	Lysosome/Vacuole
Cy46.2061	PF07690.21	MFS_1	32.661	2.65e-59	206	2.A.1.48	The Vacuolar Basic Amino Acid Transporter (V-BAAT) Family	V-BAAT	2.A.1.48.4	Vacuolar amino acid uptake system, Fnx2 (Chardiwiriyapreecha et al., 2008)	576	62.29	6.03	Lysosome/Vacuole
Cy46.3035	PF07690.21	MFS_1	34.023	5.72e-95	300	2.A.1.48	The Vacuolar Basic Amino Acid Transporter (V-BAAT) Family	V-BAAT	2.A.1.48.1	The vacuolar basic amino acid (histidine, lysine and arginine) transporter, Vba1 (catalyzes uptake into the vacuoles (equivalent to efflux from the cytoplasm)) (most similar to family 2.A.1.3; DHA2; 13-14 putative TMSs) (Shimazu et al., 2005)	565	61.74	5.9	Lysosome/Vacuole
Cy46.5025	PF07690.21	MFS_1	33.397	7.35e-75	247	2.A.1.48	The Vacuolar Basic Amino Acid Transporter (V-BAAT) Family	V-BAAT	2.A.1.48.3	Vacuolar G0 arrest protein, Fnx1; involved in amino acid (e.g., his, lys, ile, asn, etc) uptake into the vacuole (Chardwiriyapreecha et al., 2008).	586	63.59	7.19	Lysosome/Vacuole
Da58.2889	PF07690.21	MFS_1	33.861	1.88e-70	235	2.A.1.48	The Vacuolar Basic Amino Acid Transporter (V-BAAT) Family	V-BAAT	2.A.1.48.3	Vacuolar G0 arrest protein, Fnx1; involved in amino acid (e.g., his, lys, ile, asn, etc) uptake into the vacuole (Chardwiriyapreecha et al., 2008).	563	60.68	8.59	Lysosome/Vacuole
Da58.3845	PF07690.21	MFS_1	35.378	1.07e-85	277	2.A.1.48	The Vacuolar Basic Amino Acid Transporter (V-BAAT) Family	V-BAAT	2.A.1.48.4	Vacuolar amino acid uptake system, Fnx2 (Chardiwiriyapreecha et al., 2008)	586	62.96	6.6	Cell membrane|Lysosome/Vacuole
Ca41.15	PF07690.21	MFS_1	31.291	5.35e-54	192	2.A.1.48	The Vacuolar Basic Amino Acid Transporter (V-BAAT) Family	V-BAAT	2.A.1.48.4	Vacuolar amino acid uptake system, Fnx2 (Chardiwiriyapreecha et al., 2008)	604	66.06	5.81	Lysosome/Vacuole
Ca41.3877	PF07690.21	MFS_1	34.672	1.74e-66	234	2.A.1.48	The Vacuolar Basic Amino Acid Transporter (V-BAAT) Family	V-BAAT	2.A.1.48.4	Vacuolar amino acid uptake system, Fnx2 (Chardiwiriyapreecha et al., 2008)	1063	118.44	5.31	Lysosome/Vacuole
Ca41.4906	PF07690.21	MFS_1	33.577	3.08e-84	273	2.A.1.48	The Vacuolar Basic Amino Acid Transporter (V-BAAT) Family	V-BAAT	2.A.1.48.1	The vacuolar basic amino acid (histidine, lysine and arginine) transporter, Vba1 (catalyzes uptake into the vacuoles (equivalent to efflux from the cytoplasm)) (most similar to family 2.A.1.3; DHA2; 13-14 putative TMSs) (Shimazu et al., 2005)	597	65.39	6.03	Lysosome/Vacuole|Golgi apparatus
Zy45.2759	PF07690.21	MFS_1	32.194	1.43e-64	219	2.A.1.48	The Vacuolar Basic Amino Acid Transporter (V-BAAT) Family	V-BAAT	2.A.1.48.3	Vacuolar G0 arrest protein, Fnx1; involved in amino acid (e.g., his, lys, ile, asn, etc) uptake into the vacuole (Chardwiriyapreecha et al., 2008).	554	59.98	6.31	Lysosome/Vacuole
Cy46.3802	PF07690.21	MFS_1	28.306	3.32e-56	197	2.A.1.11	The Oxalate:Formate Antiporter (OFA) Family	OFA	2.A.1.11.4	Uncharacterized membrane protein YJL163C	574	63.57	9.18	Lysosome/Vacuole
Cy46.5186	PF07690.21	MFS_1	33.99	1.16e-74	246	2.A.1.11	The Oxalate:Formate Antiporter (OFA) Family	OFA	2.A.1.11.4	Uncharacterized membrane protein YJL163C	555	61.56	6.38	Lysosome/Vacuole
Da58.2387	PF07690.21	MFS_1	23.305	1.21e-25	110	2.A.1.11	The Oxalate:Formate Antiporter (OFA) Family	OFA	2.A.1.11.4	Uncharacterized membrane protein YJL163C	608	67.38	7.96	Lysosome/Vacuole
Da58.2388	PF07690.21	MFS_1	23.454	5.12e-12	68.2	2.A.1.11	The Oxalate:Formate Antiporter (OFA) Family	OFA	2.A.1.11.4	Uncharacterized membrane protein YJL163C	575	63.26	8.28	Lysosome/Vacuole
Da58.2389	PF07690.21	MFS_1	21.785	5.63e-08	55.1	2.A.1.11	The Oxalate:Formate Antiporter (OFA) Family	OFA	2.A.1.11.4	Uncharacterized membrane protein YJL163C	583	63.66	8.49	Lysosome/Vacuole
Da58.2390	PF07690.21	MFS_1	19.692	3.2e-09	59.3	2.A.1.11	The Oxalate:Formate Antiporter (OFA) Family	OFA	2.A.1.11.4	Uncharacterized membrane protein YJL163C	572	61.97	8.33	Lysosome/Vacuole
Ca41.2090	PF07690.21	MFS_1	25.665	2.42e-45	168	2.A.1.11	The Oxalate:Formate Antiporter (OFA) Family	OFA	2.A.1.11.4	Uncharacterized membrane protein YJL163C	582	64.49	8.77	Lysosome/Vacuole
Zy45.4575	PF07690.21	MFS_1	28.066	4.89e-37	145	2.A.1.11	The Oxalate:Formate Antiporter (OFA) Family	OFA	2.A.1.11.4	Uncharacterized membrane protein YJL163C	610	67.85	7.95	Lysosome/Vacuole
Zy45.4576	PF07690.21	MFS_1	25.298	4.67e-27	115	2.A.1.11	The Oxalate:Formate Antiporter (OFA) Family	OFA	2.A.1.11.4	Uncharacterized membrane protein YJL163C	604	66.46	5.19	Lysosome/Vacuole
Zy45.4870	PF07690.21	MFS_1	22.111	1.7e-13	72.4	2.A.1.11	The Oxalate:Formate Antiporter (OFA) Family	OFA	2.A.1.11.4	Uncharacterized membrane protein YJL163C	488	54.05	6.39	Lysosome/Vacuole
Cy46.2147	PF00083.29	Sugar_tr	42.369	7.96e-124	372	2.A.1.12	The Sialate:H+ Symporter (SHS) Family	SHS	2.A.1.12.4	Jen1 of 541 aas and 12 TMSs. Zt is a monocarboxylate (lactate) uptake porter that is upregulated following the phagocytosis of Candida albicans cells by neutrophils and macrophages. It may be important for virulence (Soares-Silva et al. 2013; Vieira et al. 2010). It may be the only lactate uptake porter and is subject to glucose catabolite repression. However, growth on lactate affects biofilm fo…	497	55.02	5.93	Lysosome/Vacuole
Cy46.3050	PF00083.29	Sugar_tr	56.262	0	547	2.A.1.12	The Sialate:H+ Symporter (SHS) Family	SHS	2.A.1.12.2	The lactate/pyruvate:H+ symporter of 616 aas and 12 TMSs. Residues in the substrate translocation pathway have been reported (Soares-Silva et al., 2011). This systems and its orthologs in fungi have been reviewed (Guo et al. 2018).	524	57.79	5.36	Lysosome/Vacuole
Cy46.3051	PF00083.29	Sugar_tr	52.988	0	538	2.A.1.12	The Sialate:H+ Symporter (SHS) Family	SHS	2.A.1.12.2	The lactate/pyruvate:H+ symporter of 616 aas and 12 TMSs. Residues in the substrate translocation pathway have been reported (Soares-Silva et al., 2011). This systems and its orthologs in fungi have been reviewed (Guo et al. 2018).	532	59.56	7.67	Lysosome/Vacuole
Cy46.4408	PF00083.29	Sugar_tr	51.378	0	517	2.A.1.12	The Sialate:H+ Symporter (SHS) Family	SHS	2.A.1.12.3	Jen2 of 513 aas and 12 TMSs. It is a dicarboxylic acid (succinate, malate, fumarate) uptake porter, and is subject to catabolite repression by glucose. It is induced during infection, being upregulated following the phagocytosis of C. albicans cells by neutrophils and macrophages. It may be important during early stages of virulence (Vieira et al. 2010). In the acid-tolerant yeast, Pichia kudriav…	508	56.83	6.52	Cell membrane
Cy46.4956	PF00083.29	Sugar_tr	52.632	2.77e-179	513	2.A.1.12	The Sialate:H+ Symporter (SHS) Family	SHS	2.A.1.12.3	Jen2 of 513 aas and 12 TMSs. It is a dicarboxylic acid (succinate, malate, fumarate) uptake porter, and is subject to catabolite repression by glucose. It is induced during infection, being upregulated following the phagocytosis of C. albicans cells by neutrophils and macrophages. It may be important during early stages of virulence (Vieira et al. 2010). In the acid-tolerant yeast, Pichia kudriav…	502	56.77	6.73	Lysosome/Vacuole
Da58.2634	PF07690.21	MFS_1	46.881	1.37e-160	466	2.A.1.12	The Sialate:H+ Symporter (SHS) Family	SHS	2.A.1.12.3	Jen2 of 513 aas and 12 TMSs. It is a dicarboxylic acid (succinate, malate, fumarate) uptake porter, and is subject to catabolite repression by glucose. It is induced during infection, being upregulated following the phagocytosis of C. albicans cells by neutrophils and macrophages. It may be important during early stages of virulence (Vieira et al. 2010). In the acid-tolerant yeast, Pichia kudriav…	522	58.49	7.98	Lysosome/Vacuole
Da58.633	PF00083.29	Sugar_tr	53.422	0	590	2.A.1.12	The Sialate:H+ Symporter (SHS) Family	SHS	2.A.1.12.3	Jen2 of 513 aas and 12 TMSs. It is a dicarboxylic acid (succinate, malate, fumarate) uptake porter, and is subject to catabolite repression by glucose. It is induced during infection, being upregulated following the phagocytosis of C. albicans cells by neutrophils and macrophages. It may be important during early stages of virulence (Vieira et al. 2010). In the acid-tolerant yeast, Pichia kudriav…	522	58.27	7.68	Lysosome/Vacuole
Ca41.3963	PF00083.29	Sugar_tr	49.617	9.43e-179	512	2.A.1.12	The Sialate:H+ Symporter (SHS) Family	SHS	2.A.1.12.3	Jen2 of 513 aas and 12 TMSs. It is a dicarboxylic acid (succinate, malate, fumarate) uptake porter, and is subject to catabolite repression by glucose. It is induced during infection, being upregulated following the phagocytosis of C. albicans cells by neutrophils and macrophages. It may be important during early stages of virulence (Vieira et al. 2010). In the acid-tolerant yeast, Pichia kudriav…	526	58.57	6.18	Cell membrane
Zy45.5325	PF07690.21	MFS_1	43.875	2.23e-137	405	2.A.1.12	The Sialate:H+ Symporter (SHS) Family	SHS	2.A.1.12.3	Jen2 of 513 aas and 12 TMSs. It is a dicarboxylic acid (succinate, malate, fumarate) uptake porter, and is subject to catabolite repression by glucose. It is induced during infection, being upregulated following the phagocytosis of C. albicans cells by neutrophils and macrophages. It may be important during early stages of virulence (Vieira et al. 2010). In the acid-tolerant yeast, Pichia kudriav…	498	55.23	8.31	Lysosome/Vacuole
Cy46.635	PF07690.21	MFS_1	30.171	2.52e-62	215	2.A.1.16	The Siderophore-Iron Transporter (SIT) Family	SIT	2.A.1.16.8	Fusarum iron-related protein, Fir1 of 585 aas and 14 TMSs. Probably an iron-siderophre transporter (López-Errasquín et al. 2006).	596	66.26	8.89	Cell membrane|Lysosome/Vacuole
Cy46.637	PF07690.21	MFS_1	28.83	2.05e-60	211	2.A.1.16	The Siderophore-Iron Transporter (SIT) Family	SIT	2.A.1.16.6	Siderophore iron transporter 1, Str1	627	69.86	8.79	Cell membrane|Lysosome/Vacuole
Cy46.888	PF07690.21	MFS_1	54.95	0	682	2.A.1.16	The Siderophore-Iron Transporter (SIT) Family	SIT	2.A.1.16.4	The ferrichrome:H+ symporter, Arn1p (Moore et al., 2003)	624	69.3	7.53	Cell membrane|Lysosome/Vacuole
Cy46.3031	PF07690.21	MFS_1	29.24	7.53e-09	54.7	2.A.1.16	The Siderophore-Iron Transporter (SIT) Family	SIT	2.A.1.16.5	Siderophore iron transporter 2	221	24.37	4.51	Lysosome/Vacuole
Da58.1160	PF07690.21	MFS_1	52.034	0	597	2.A.1.16	The Siderophore-Iron Transporter (SIT) Family	SIT	2.A.1.16.1	Siderophore-iron (ferrioxamine):H+ symporter, Sit1 (Arn3) (in vesicles)	635	70.28	7.87	Cell membrane|Lysosome/Vacuole
Da58.1161	PF07690.21	MFS_1	52.246	0	603	2.A.1.16	The Siderophore-Iron Transporter (SIT) Family	SIT	2.A.1.16.1	Siderophore-iron (ferrioxamine):H+ symporter, Sit1 (Arn3) (in vesicles)	638	70.79	6.83	Cell membrane|Lysosome/Vacuole
Ca41.5461	PF07690.21	MFS_1	54.419	0	627	2.A.1.16	The Siderophore-Iron Transporter (SIT) Family	SIT	2.A.1.16.1	Siderophore-iron (ferrioxamine):H+ symporter, Sit1 (Arn3) (in vesicles)	609	67.74	7.55	Cell membrane|Lysosome/Vacuole
Zy45.5120	PF07690.21	MFS_1	37.669	1.47e-126	385	2.A.1.16	The Siderophore-Iron Transporter (SIT) Family	SIT	2.A.1.16.7	Ferri-siderophore transporter, MirB. Transports hydroxamate siderophores such as triacetylfusarinine C (TAFC) (Raymond-Bouchard et al. 2012).	605	67.04	8.58	Cell membrane|Lysosome/Vacuole
Da58.2582	PF07690.21	MFS_1	53.635	0	560	2.A.1.58	The N-Acetylglucosamine Transporter (NAG-T) Family	NAG-1	2.A.1.58.1	The N-acetylglucosamine:H+ symporter, Ngt1 (Alvarez and Konopka, 2007)	504	56.49	7.06	Cell membrane
Zy45.2115	PF07690.21	MFS_1	42.212	1.52e-117	354	2.A.1.58	The N-Acetylglucosamine Transporter (NAG-T) Family	NAG-1	2.A.1.58.1	The N-acetylglucosamine:H+ symporter, Ngt1 (Alvarez and Konopka, 2007)	477	52.55	9.29	Lysosome/Vacuole
Zy45.3501	PF07690.21	MFS_1	45.996	8.32e-160	463	2.A.1.58	The N-Acetylglucosamine Transporter (NAG-T) Family	NAG-1	2.A.1.58.1	The N-acetylglucosamine:H+ symporter, Ngt1 (Alvarez and Konopka, 2007)	513	56.83	5.71	Cell membrane
Zy45.4191	PF07690.21	MFS_1	28.141	1.85e-36	140	2.A.1.58	The N-Acetylglucosamine Transporter (NAG-T) Family	NAG-1	2.A.1.58.1	The N-acetylglucosamine:H+ symporter, Ngt1 (Alvarez and Konopka, 2007)	473	51.99	6.25	Cell membrane
Zy45.4194	PF07690.21	MFS_1	26.633	1.68e-33	132	2.A.1.58	The N-Acetylglucosamine Transporter (NAG-T) Family	NAG-1	2.A.1.58.1	The N-acetylglucosamine:H+ symporter, Ngt1 (Alvarez and Konopka, 2007)	473	52.26	5.67	Cell membrane
Zy45.4249	PF07690.21	MFS_1	43.265	6.06e-150	438	2.A.1.58	The N-Acetylglucosamine Transporter (NAG-T) Family	NAG-1	2.A.1.58.1	The N-acetylglucosamine:H+ symporter, Ngt1 (Alvarez and Konopka, 2007)	506	56.47	7.06	Cell membrane
Zy45.5411	PF07690.21	MFS_1	35.714	8.89e-77	248	2.A.1.58	The N-Acetylglucosamine Transporter (NAG-T) Family	NAG-1	2.A.1.58.1	The N-acetylglucosamine:H+ symporter, Ngt1 (Alvarez and Konopka, 2007)	476	53.34	6.15	Lysosome/Vacuole
Cy46.331	PF07690.21	MFS_1	39.773	2.37e-137	407	2.A.1.19	The Organic Cation Transporter (OCT) Family (The SLC22A family including OCT1-3, OCTN1-3 and OAT1-5 of H. sapiens)	OCT	2.A.1.19.48	Fungal MFS homologue of 520 aas	530	58.7	8.35	Lysosome/Vacuole
Cy46.1964	PF07690.21	MFS_1	39.665	7.91e-131	390	2.A.1.19	The Organic Cation Transporter (OCT) Family (The SLC22A family including OCT1-3, OCTN1-3 and OAT1-5 of H. sapiens)	OCT	2.A.1.19.48	Fungal MFS homologue of 520 aas	531	58.6	5.91	Lysosome/Vacuole
Cy46.3710	PF07690.21	MFS_1	45.019	2.24e-152	445	2.A.1.19	The Organic Cation Transporter (OCT) Family (The SLC22A family including OCT1-3, OCTN1-3 and OAT1-5 of H. sapiens)	OCT	2.A.1.19.48	Fungal MFS homologue of 520 aas	524	57.57	8.18	Lysosome/Vacuole
Cy46.4645	PF00083.29	Sugar_tr	46.392	5.93e-146	429	2.A.1.19	The Organic Cation Transporter (OCT) Family (The SLC22A family including OCT1-3, OCTN1-3 and OAT1-5 of H. sapiens)	OCT	2.A.1.19.48	Fungal MFS homologue of 520 aas	521	56.92	6.59	Lysosome/Vacuole
Da58.4015	PF07690.21	MFS_1	65.703	0	686	2.A.1.19	The Organic Cation Transporter (OCT) Family (The SLC22A family including OCT1-3, OCTN1-3 and OAT1-5 of H. sapiens)	OCT	2.A.1.19.38	Uncharacterized MFS-type transporter PB1E7.08c	516	56.77	9.1	Lysosome/Vacuole
Ca41.2627	PF07690.21	MFS_1	42.276	1.68e-129	387	2.A.1.19	The Organic Cation Transporter (OCT) Family (The SLC22A family including OCT1-3, OCTN1-3 and OAT1-5 of H. sapiens)	OCT	2.A.1.19.48	Fungal MFS homologue of 520 aas	523	57.71	6.88	Endoplasmic reticulum
Cy46.5421	PF07690.21	MFS_1	41.27	4.15e-122	370	2.A.1.44	The L-Amino Acid Transporter-3 (LAT3) Family	LAT3	2.A.1.44.4	Similar to MFS transporter Fmp4; of 614 aas and 12 TMSs in a 6 + 6 TMS arrangement where the two 6 TMS units are separated by a large hydrophilic domain.	511	56.26	5.32	Lysosome/Vacuole
Da58.3859	PF07690.21	MFS_1	38.39	3.6e-119	364	2.A.1.44	The L-Amino Acid Transporter-3 (LAT3) Family	LAT3	2.A.1.44.4	Similar to MFS transporter Fmp4; of 614 aas and 12 TMSs in a 6 + 6 TMS arrangement where the two 6 TMS units are separated by a large hydrophilic domain.	533	58.4	5.34	Lysosome/Vacuole
Da58.4806	PF07690.21	MFS_1	39.439	5.32e-129	390	2.A.1.44	The L-Amino Acid Transporter-3 (LAT3) Family	LAT3	2.A.1.44.4	Similar to MFS transporter Fmp4; of 614 aas and 12 TMSs in a 6 + 6 TMS arrangement where the two 6 TMS units are separated by a large hydrophilic domain.	551	60.85	6.61	Cell membrane|Lysosome/Vacuole
Ca41.2104	PF07690.21	MFS_1	38.202	5.58e-122	371	2.A.1.44	The L-Amino Acid Transporter-3 (LAT3) Family	LAT3	2.A.1.44.4	Similar to MFS transporter Fmp4; of 614 aas and 12 TMSs in a 6 + 6 TMS arrangement where the two 6 TMS units are separated by a large hydrophilic domain.	541	59.44	5.64	Lysosome/Vacuole
Ca41.2212	PF07690.21	MFS_1	40.551	4.49e-132	397	2.A.1.44	The L-Amino Acid Transporter-3 (LAT3) Family	LAT3	2.A.1.44.4	Similar to MFS transporter Fmp4; of 614 aas and 12 TMSs in a 6 + 6 TMS arrangement where the two 6 TMS units are separated by a large hydrophilic domain.	520	57.34	5.08	Lysosome/Vacuole
Zy45.1379	PF07690.21	MFS_1	40.115	3.67e-129	390	2.A.1.44	The L-Amino Acid Transporter-3 (LAT3) Family	LAT3	2.A.1.44.4	Similar to MFS transporter Fmp4; of 614 aas and 12 TMSs in a 6 + 6 TMS arrangement where the two 6 TMS units are separated by a large hydrophilic domain.	538	59.37	5.28	Lysosome/Vacuole
Da58.1253	PF07690.21	MFS_1	31.567	4.17e-79	252	2.A.1.63	The Uncharacterized Major Facilitator-12 (UMF12) Family	UMF12	2.A.1.63.4	MFS carrier	447	48.66	8.83	Cytoplasm
Da58.4057	PF07690.21	MFS_1	44.316	1.8e-116	348	2.A.1.63	The Uncharacterized Major Facilitator-12 (UMF12) Family	UMF12	2.A.1.63.4	MFS carrier	442	47.83	5.21	Lysosome/Vacuole
Ca41.2631	PF07690.21	MFS_1	25.12	1.29e-40	150	2.A.1.63	The Uncharacterized Major Facilitator-12 (UMF12) Family	UMF12	2.A.1.63.4	MFS carrier	447	50.52	7.99	Lysosome/Vacuole
Zy45.3359	PF07690.21	MFS_1	39.709	1.36e-97	299	2.A.1.63	The Uncharacterized Major Facilitator-12 (UMF12) Family	UMF12	2.A.1.63.4	MFS carrier	441	47.87	6.76	Lysosome/Vacuole
Zy45.5429	PF07690.21	MFS_1	36.721	4.47e-91	283	2.A.1.63	The Uncharacterized Major Facilitator-12 (UMF12) Family	UMF12	2.A.1.63.4	MFS carrier	474	52.17	7.55	Lysosome/Vacuole
Cy46.4479	PF07690.21	MFS_1	18.455	3.98e-06	48.9	2.A.1.43	The Putative Magnetosome Permease (PMP) Family	PMP	2.A.1.43.1	The putative magnetosomal permease, MamH (Schubbe et al., 2003)	501	54.06	5.77	Lysosome/Vacuole
Da58.3597	PF07690.21	MFS_1	22.881	7.25e-10	60.5	2.A.1.43	The Putative Magnetosome Permease (PMP) Family	PMP	2.A.1.43.1	The putative magnetosomal permease, MamH (Schubbe et al., 2003)	495	53.53	9	Lysosome/Vacuole
Cy46.1966	PF07690.21	MFS_1	42.545	1.08e-119	361	2.A.1.8	The Nitrate/Nitrite Porter (NNP) family	NNP	2.A.1.8.13	High affinity nitrate/nitrite antiporter and uptake porter, NrtB (Unkles et al., 1991; 2011; Wang et al. 2008).	530	58.16	8.21	Cell membrane|Lysosome/Vacuole
Zy45.5276	PF07690.21	MFS_1	25.333	6.94e-33	130	2.A.1.28	The Feline Leukemia Virus Subgroup C Receptor (FLVCR)/Heme Importer Family	FLVCR	2.A.1.28.4	The Fowler syndrome-associated protein, feline leukemia virus subgroup C receptor-related protein 2, FLVCR2, or SLC49A2, is probably a heme importer (Duffy et al., 2010). Mutations of SLC49A2 are observed in Fowler syndrome, a rare proliferative vascular disorder of the brain (Khan and Quigley 2018).	458	50.4	8.26	Lysosome/Vacuole
Cy46 = Cyberlindnera americana ChDrAdgY46; Da58 = Danielia sp. ChDrAdgY58; Ca41 = Candida sp. ChDrAdgY41; Zy45 = Zygoascus sp. ChDrAdgY45.

## Sheet: MATE
Supplemental Table 5.3. TCDB classification and subcelullar description of MATE transporter families in yeast strains
Qseqid	TCDB Classification										Physicochemical features
	Accession	Target name	Pident	Evalue	Bitscore	Family	Description	Abbreviation	Subfamily	Description	Length (aa)	Molecular weight (kDa)	Isoelectric point	Subcellular localization
Cy46.345	PF01554.23	MatE	41.294	4.03e-106	331	2.A.66.1	The Multi Antimicrobial Extrusion (MATE) Family	MATE	2.A.66.1.5	Ethionine resistance protein, ERC1, of 581 aas and 11 TMSs in a 6 + 5 TMS arrangement. It catalyzes S-adenosyl methionine (SAM) accumulation in Sake yeast (Kanai et al. 2017).	598	65.22	5.59	Lysosome/Vacuole
Cy46.1248	PF01554.23	MatE	47.409	3.74e-117	356	2.A.66.1	The Multi Antimicrobial Extrusion (MATE) Family	MATE	2.A.66.1.5	Ethionine resistance protein, ERC1, of 581 aas and 11 TMSs in a 6 + 5 TMS arrangement. It catalyzes S-adenosyl methionine (SAM) accumulation in Sake yeast (Kanai et al. 2017).	496	54.09	8.23	Lysosome/Vacuole
Cy46.2335	PF01554.23	MatE	42.564	4.49e-112	348	2.A.66.1	The Multi Antimicrobial Extrusion (MATE) Family	MATE	2.A.66.1.5	Ethionine resistance protein, ERC1, of 581 aas and 11 TMSs in a 6 + 5 TMS arrangement. It catalyzes S-adenosyl methionine (SAM) accumulation in Sake yeast (Kanai et al. 2017).	645	71.16	4.88	Lysosome/Vacuole
Cy46.2396	PF01554.23	MatE	40.194	2.13e-111	343	2.A.66.1	The Multi Antimicrobial Extrusion (MATE) Family	MATE	2.A.66.1.5	Ethionine resistance protein, ERC1, of 581 aas and 11 TMSs in a 6 + 5 TMS arrangement. It catalyzes S-adenosyl methionine (SAM) accumulation in Sake yeast (Kanai et al. 2017).	543	60.28	5.36	Lysosome/Vacuole
Cy46.2397	PF01554.23	MatE	32.394	1.02e-34	131	2.A.66.1	The Multi Antimicrobial Extrusion (MATE) Family	MATE	2.A.66.1.5	Ethionine resistance protein, ERC1, of 581 aas and 11 TMSs in a 6 + 5 TMS arrangement. It catalyzes S-adenosyl methionine (SAM) accumulation in Sake yeast (Kanai et al. 2017).	278	30.7	5.84	Cell membrane
Cy46.4107	PF01554.23	MatE	48.339	1.24e-169	493	2.A.66.1	The Multi Antimicrobial Extrusion (MATE) Family	MATE	2.A.66.1.5	Ethionine resistance protein, ERC1, of 581 aas and 11 TMSs in a 6 + 5 TMS arrangement. It catalyzes S-adenosyl methionine (SAM) accumulation in Sake yeast (Kanai et al. 2017).	564	62.25	5.9	Lysosome/Vacuole
Cy46.4679	PF01554.23	MatE	49.144	7.59e-128	384	2.A.66.1	The Multi Antimicrobial Extrusion (MATE) Family	MATE	2.A.66.1.5	Ethionine resistance protein, ERC1, of 581 aas and 11 TMSs in a 6 + 5 TMS arrangement. It catalyzes S-adenosyl methionine (SAM) accumulation in Sake yeast (Kanai et al. 2017).	502	54.88	6.19	Lysosome/Vacuole
Da58.92	PF01554.23	MatE	42.64	1.05e-104	327	2.A.66.1	The Multi Antimicrobial Extrusion (MATE) Family	MATE	2.A.66.1.5	Ethionine resistance protein, ERC1, of 581 aas and 11 TMSs in a 6 + 5 TMS arrangement. It catalyzes S-adenosyl methionine (SAM) accumulation in Sake yeast (Kanai et al. 2017).	590	64.96	4.77	Lysosome/Vacuole
Da58.964	PF01554.23	MatE	40.619	7.53e-136	407	2.A.66.1	The Multi Antimicrobial Extrusion (MATE) Family	MATE	2.A.66.1.5	Ethionine resistance protein, ERC1, of 581 aas and 11 TMSs in a 6 + 5 TMS arrangement. It catalyzes S-adenosyl methionine (SAM) accumulation in Sake yeast (Kanai et al. 2017).	581	62.88	6.51	Lysosome/Vacuole
Da58.1998	PF01554.23	MatE	47.044	9.31e-114	350	2.A.66.1	The Multi Antimicrobial Extrusion (MATE) Family	MATE	2.A.66.1.5	Ethionine resistance protein, ERC1, of 581 aas and 11 TMSs in a 6 + 5 TMS arrangement. It catalyzes S-adenosyl methionine (SAM) accumulation in Sake yeast (Kanai et al. 2017).	564	62.39	6.21	Lysosome/Vacuole
Da58.2196	PF01554.23	MatE	43.073	7.79e-102	316	2.A.66.1	The Multi Antimicrobial Extrusion (MATE) Family	MATE	2.A.66.1.5	Ethionine resistance protein, ERC1, of 581 aas and 11 TMSs in a 6 + 5 TMS arrangement. It catalyzes S-adenosyl methionine (SAM) accumulation in Sake yeast (Kanai et al. 2017).	477	52.76	6.55	Lysosome/Vacuole
Ca41.1043	PF01554.23	MatE	35.659	3.24e-79	257	2.A.66.1	The Multi Antimicrobial Extrusion (MATE) Family	MATE	2.A.66.1.5	Ethionine resistance protein, ERC1, of 581 aas and 11 TMSs in a 6 + 5 TMS arrangement. It catalyzes S-adenosyl methionine (SAM) accumulation in Sake yeast (Kanai et al. 2017).	492	54.15	4.87	Endoplasmic reticulum|Lysosome/Vacuole
Ca41.2748	PF01554.23	MatE	32.941	2.05e-70	234	2.A.66.1	The Multi Antimicrobial Extrusion (MATE) Family	MATE	2.A.66.1.5	Ethionine resistance protein, ERC1, of 581 aas and 11 TMSs in a 6 + 5 TMS arrangement. It catalyzes S-adenosyl methionine (SAM) accumulation in Sake yeast (Kanai et al. 2017).	488	53.88	7.39	Lysosome/Vacuole
Ca41.3159	PF01554.23	MatE	40.975	5.79e-142	423	2.A.66.1	The Multi Antimicrobial Extrusion (MATE) Family	MATE	2.A.66.1.5	Ethionine resistance protein, ERC1, of 581 aas and 11 TMSs in a 6 + 5 TMS arrangement. It catalyzes S-adenosyl methionine (SAM) accumulation in Sake yeast (Kanai et al. 2017).	600	65.18	5.46	Lysosome/Vacuole
Ca41.3160	PF01554.23	MatE	39.522	6.65e-134	402	2.A.66.1	The Multi Antimicrobial Extrusion (MATE) Family	MATE	2.A.66.1.5	Ethionine resistance protein, ERC1, of 581 aas and 11 TMSs in a 6 + 5 TMS arrangement. It catalyzes S-adenosyl methionine (SAM) accumulation in Sake yeast (Kanai et al. 2017).	598	65.13	5.95	Lysosome/Vacuole
Ca41.4370	PF01554.23	MatE	35.017	2.07e-100	317	2.A.66.1	The Multi Antimicrobial Extrusion (MATE) Family	MATE	2.A.66.1.5	Ethionine resistance protein, ERC1, of 581 aas and 11 TMSs in a 6 + 5 TMS arrangement. It catalyzes S-adenosyl methionine (SAM) accumulation in Sake yeast (Kanai et al. 2017).	642	71.15	4.8	Lysosome/Vacuole
Ca41.5108	PF01554.23	MatE	40.34	9.06e-113	348	2.A.66.1	The Multi Antimicrobial Extrusion (MATE) Family	MATE	2.A.66.1.5	Ethionine resistance protein, ERC1, of 581 aas and 11 TMSs in a 6 + 5 TMS arrangement. It catalyzes S-adenosyl methionine (SAM) accumulation in Sake yeast (Kanai et al. 2017).	605	66.02	6.94	Lysosome/Vacuole
Zy45.5051	PF01554.23	MatE	46.218	8.25e-142	422	2.A.66.1	The Multi Antimicrobial Extrusion (MATE) Family	MATE	2.A.66.1.5	Ethionine resistance protein, ERC1, of 581 aas and 11 TMSs in a 6 + 5 TMS arrangement. It catalyzes S-adenosyl methionine (SAM) accumulation in Sake yeast (Kanai et al. 2017).	584	64.3	5.08	Lysosome/Vacuole
Cy46 = Cyberlindnera americana ChDrAdgY46; Da58 = Danielia sp. ChDrAdgY58; Ca41 = Candida sp. ChDrAdgY41; Zy45 = Zygoascus sp. ChDrAdgY45.

## Sheet: AKR
Supplemental Table 5.4. Classification and subcelullar description of AKR enzymes in yeast strains
Query name	Pfam family		EggNOG-mapper results						InterProScan results						PANTHER HMM model			Batch CD-Search			Summary	Physicochemical features
	Accession	Target name	Description	Preferred_name	Enzyme Commission	KEGG_ko	ko_description	E-value	Analysis	Accession	Description	IP-accession	IP-description	E-value	Accession	Description	E-value	Accession	Description	E-value	Enzyme class	Length (aa)	Molecular weight (kDa)	Isoelectric point	Subcellular localization
Cy46.38	PF00248.26	Aldo_ket_red	to uniprot Q02895 Saccharomyces cerevisiae YPL088w	CSH1	1.1.1.353	ko:K17647	VRDA; versiconal hemiacetal acetate reductase [EC:1.1.1.353]	8.9e-157	CDD	cd19079	AKR_EcYajO-like	ND	ND	0	PTHR43364:SF15	ARYL-ALCOHOL DEHYDROGENASE AAD16-RELATED	1.4e-150	cd19079	AKR_EcYajO-like	2.71e-144	Aryl-alcohol dehydrogenase	352	39.89	6.43	Cytoplasm
Cy46.2120	PF00248.26	Aldo_ket_red	to uniprot Q02895 Saccharomyces cerevisiae YPL088w	CSH1	1.1.1.353	ko:K17647	VRDA; versiconal hemiacetal acetate reductase [EC:1.1.1.353]	2.46e-137	CDD	cd19079	AKR_EcYajO-like	ND	ND	0	PTHR43364:SF15	ARYL-ALCOHOL DEHYDROGENASE AAD16-RELATED	1.9E-137	cd19079	AKR_EcYajO-like	5.93e-144	Aryl-alcohol dehydrogenase	356	40.8	5.71	Cytoplasm
Cy46.3893	PF00248.26	Aldo_ket_red	to uniprot Q02895 Saccharomyces cerevisiae YPL088w	LPG20	1.1.1.353	ko:K17647	VRDA; versiconal hemiacetal acetate reductase [EC:1.1.1.353]	1.69e-186	CDD	cd19079	AKR_EcYajO-like	ND	ND	0	PTHR43364:SF15	ARYL-ALCOHOL DEHYDROGENASE AAD16-RELATED	8e-157	cd19079	AKR_EcYajO-like	1.18e-160	Aryl-alcohol dehydrogenase	344	39.43	5.9	Cytoplasm
Cy46.4970	PF00248.26	Aldo_ket_red	to uniprot Q02895 Saccharomyces cerevisiae YPL088w	CSH1	1.1.1.353	ko:K17647	VRDA; versiconal hemiacetal acetate reductase [EC:1.1.1.353]	2.59e-139	CDD	cd19079	AKR_EcYajO-like	ND	ND	0	PTHR43364:SF15	ARYL-ALCOHOL DEHYDROGENASE AAD16-RELATED	1.5e-139	cd19079	AKR_EcYajO-like	1.41e-137	Aryl-alcohol dehydrogenase	352	39.99	6.16	Cytoplasm
Da58.3568	PF00248.26	Aldo_ket_red	to aryl alcohol dehydrogenase	LPG20	1.1.1.353	ko:K17647	VRDA; versiconal hemiacetal acetate reductase [EC:1.1.1.353]	3.2e-139	CDD	cd19079	AKR_EcYajO-like	ND	ND	2.00821e-147	PTHR43364:SF15	ARYL-ALCOHOL DEHYDROGENASE AAD16-RELATED	1.4e-141	cd19079	AKR_EcYajO-like	8.22598e-147	Aryl-alcohol dehydrogenase	324	36.63	6.21	Cytoplasm
Da58.3569	PF00248.26	Aldo_ket_red	to aryl alcohol dehydrogenase	LPG20	1.1.1.353	ko:K17647	VRDA; versiconal hemiacetal acetate reductase [EC:1.1.1.353]	1.54e-150	CDD	cd19079	AKR_EcYajO-like	ND	ND	9.08528e-153	PTHR43364:SF15	ARYL-ALCOHOL DEHYDROGENASE AAD16-RELATED	7.5e-154	cd19079	AKR_EcYajO-like	3.72148e-152	Aryl-alcohol dehydrogenase	347	38.95	6.38	Cytoplasm
Da58.3570	PF00248.26	Aldo_ket_red	to aryl alcohol dehydrogenase	LPG20	1.1.1.353	ko:K17647	VRDA; versiconal hemiacetal acetate reductase [EC:1.1.1.353]	1.75e-148	CDD	cd19079	AKR_EcYajO-like	ND	ND	2.98484e-159	PTHR43364:SF15	ARYL-ALCOHOL DEHYDROGENASE AAD16-RELATED	3.4e-153	cd19079	AKR_EcYajO-like	1.22264e-158	Aryl-alcohol dehydrogenase	395	44.82	8.08	Cytoplasm
Da58.3571	PF00248.26	Aldo_ket_red	to aryl alcohol dehydrogenase	LPG20	1.1.1.353	ko:K17647	VRDA; versiconal hemiacetal acetate reductase [EC:1.1.1.353]	1.15e-152	CDD	cd19079	AKR_EcYajO-like	ND	ND	8.46399e-161	PTHR43364:SF15	ARYL-ALCOHOL DEHYDROGENASE AAD16-RELATED	2.3e-156	cd19079	AKR_EcYajO-like	3.46699e-160	Aryl-alcohol dehydrogenase	347	39.23	7.63	Cytoplasm
Da58.3572	PF00248.26	Aldo_ket_red	to aryl alcohol dehydrogenase	LPG20	1.1.1.353	ko:K17647	VRDA; versiconal hemiacetal acetate reductase [EC:1.1.1.353]	3.5e-158	CDD	cd19079	AKR_EcYajO-like	ND	ND	1.71101e-156	PTHR43364:SF15	ARYL-ALCOHOL DEHYDROGENASE AAD16-RELATED	1.8e-155	cd19079	AKR_EcYajO-like	7.00859e-156	Aryl-alcohol dehydrogenase	347	39.12	6.03	Cytoplasm
Ca41.3797	PF00248.26	Aldo_ket_red	to aryl alcohol dehydrogenase	LPG20	1.1.1.353	ko:K17647	VRDA; versiconal hemiacetal acetate reductase [EC:1.1.1.353]	1e-136	CDD	cd19079	AKR_EcYajO-like	ND	ND	2.13e-168	PTHR43364:SF15	ARYL-ALCOHOL DEHYDROGENASE AAD16-RELATED	6.6e-156	cd19079	AKR_EcYajO-like	8.74e-168	Aryl-alcohol dehydrogenase	356	40.47	6.11	Cytoplasm
Ca41.3875	PF00248.26	Aldo_ket_red	to aryl alcohol dehydrogenase	LPG20	1.1.1.353	ko:K17647	VRDA; versiconal hemiacetal acetate reductase [EC:1.1.1.353]	2.68e-142	CDD	cd19079	AKR_EcYajO-like	ND	ND	1.44e-161	PTHR43364:SF15	ARYL-ALCOHOL DEHYDROGENASE AAD16-RELATED	3.8e-153	cd19079	AKR_EcYajO-like	5.89e-161	Aryl-alcohol dehydrogenase	343	38.87	5.87	Cytoplasm|Nucleus
Ca41.5107	PF00248.26	Aldo_ket_red	to uniprot Q02895 Saccharomyces cerevisiae YPL088w	CSH1	1.1.1.353	ko:K17647	VRDA; versiconal hemiacetal acetate reductase [EC:1.1.1.353]	3.87e-164	CDD	cd19079	AKR_EcYajO-like	ND	ND	1.63e-150	PTHR43364:SF15	ARYL-ALCOHOL DEHYDROGENASE AAD16-RELATED	5.6e-153	cd19079	AKR_EcYajO-like	6.67e-150	Aryl-alcohol dehydrogenase	350	39.6	5.86	Cytoplasm
Ca41.5382	PF00248.26	Aldo_ket_red	to uniprot Q02895 Saccharomyces cerevisiae YPL088w	CSH1	1.1.1.353	ko:K17647	VRDA; versiconal hemiacetal acetate reductase [EC:1.1.1.353]	2.64e-151	CDD	cd19079	AKR_EcYajO-like	ND	ND	3.45e-174	PTHR43364:SF15	ARYL-ALCOHOL DEHYDROGENASE AAD16-RELATED	1.5e-159	cd19079	AKR_EcYajO-like	1.41e-173	Aryl-alcohol dehydrogenase	354	40.33	6.43	Cytoplasm
Zy45.1821	PF00248.26	Aldo_ket_red	reductase	CSH1	1.1.1.353	ko:K17647	VRDA; versiconal hemiacetal acetate reductase [EC:1.1.1.353]	2.37e-128	CDD	cd19079	AKR_EcYajO-like	ND	ND	1.14479e-161	PTHR43364:SF15	ARYL-ALCOHOL DEHYDROGENASE AAD16-RELATED	3.9e-149	cd19079	AKR_EcYajO-like	4.69e-161	Aryl-alcohol dehydrogenase	328	37.33	7.65	Cytoplasm|Nucleus
Zy45.2502	PF00248.26	Aldo_ket_red	reductase	CSH1	1.1.1.353	ko:K17647	VRDA; versiconal hemiacetal acetate reductase [EC:1.1.1.353]	1.64e-127	CDD	cd19079	AKR_EcYajO-like	ND	ND	1.46676e-161	PTHR43364:SF15	ARYL-ALCOHOL DEHYDROGENASE AAD16-RELATED	1.3e-150	cd19079	AKR_EcYajO-like	6.01e-161	Aryl-alcohol dehydrogenase	333	37.62	6.06	Cytoplasm|Nucleus
Zy45.4206	PF00248.26	Aldo_ket_red	reductase	CSH1	1.1.1.353	ko:K17647	VRDA; versiconal hemiacetal acetate reductase [EC:1.1.1.353]	4.23e-129	CDD	cd19079	AKR_EcYajO-like	ND	ND	2.35614e-163	PTHR43364:SF15	ARYL-ALCOHOL DEHYDROGENASE AAD16-RELATED	6.5e-149	cd19079	AKR_EcYajO-like	9.65e-163	Aryl-alcohol dehydrogenase	338	38.66	6.93	Cytoplasm|Nucleus
Zy45.4352	PF00248.26	Aldo_ket_red	reductase	CSH1	1.1.1.353	ko:K17647	VRDA; versiconal hemiacetal acetate reductase [EC:1.1.1.353]	6.05e-124	CDD	cd19079	AKR_EcYajO-like	ND	ND	3.58461e-156	PTHR43364:SF15	ARYL-ALCOHOL DEHYDROGENASE AAD16-RELATED	6.8e-146	cd19079	AKR_EcYajO-like	1.47e-155	Aryl-alcohol dehydrogenase	338	37.99	5.97	Cytoplasm
Cy46.1343	PF00248.26	Aldo_ket_red	to Saccharomyces cerevisiae YPR1 (YDR368W) and GCY1 (YOR120W)	GCY1	1.1.1.156	ko:K18097	GCY1; glycerol 2-dehydrogenase (NADP+) [EC:1.1.1.156]	1.14e-127	PANTHER	PTHR11732	ALDO/KETO REDUCTASE	IPR020471	Aldo-keto reductase	4.5e-87	PTHR11732:SF389	D-XYLOSE REDUCTASES (EUROFUNG)	1.1e-89	cd19117	AKR_AKR3A1-2	3.01e-154	GCY1; glycerol 2-dehydrogenase (NADP+) [EC:1.1.1.156]	302	33.34	5.45	Cytoplasm
Cy46.1344	PF00248.26	Aldo_ket_red	to Saccharomyces cerevisiae YPR1 (YDR368W) and GCY1 (YOR120W)	GCY1	1.1.1.156	ko:K18097	GCY1; glycerol 2-dehydrogenase (NADP+) [EC:1.1.1.156]	2.43e-117	PANTHER	PTHR11732	ALDO/KETO REDUCTASE	IPR020471	Aldo-keto reductase	2.1e-80	PTHR11732:SF528	ALDO-KETO REDUCTASE FAMILY 1 MEMBER A1	2.2e-82	cd19117	AKR_AKR3A1-2	6.08e-137	GCY1; glycerol 2-dehydrogenase (NADP+) [EC:1.1.1.156]	304	33.95	4.92	Cytoplasm
Cy46.2481	PF00248.26	Aldo_ket_red	to Saccharomyces cerevisiae YPR1 (YDR368W) and GCY1 (YOR120W)	GCY1	1.1.1.156	ko:K18097	GCY1; glycerol 2-dehydrogenase (NADP+) [EC:1.1.1.156]	1.84e-73	CDD	cd19071	AKR_AKR1-5-like	ND	ND	0	PTHR11732:SF528	ALDO-KETO REDUCTASE FAMILY 1 MEMBER A1	4.6e-84	cd19071	AKR_AKR1-5-like	1.31e-119	GCY1; glycerol 2-dehydrogenase (NADP+) [EC:1.1.1.156]	314	35	5.13	Cytoplasm
Cy46.5887	PF00248.26	Aldo_ket_red	to Saccharomyces cerevisiae YPR1 (YDR368W) and GCY1 (YOR120W)	GCY1	1.1.1.156	ko:K18097	GCY1; glycerol 2-dehydrogenase (NADP+) [EC:1.1.1.156]	3.2e-116	PANTHER	PTHR11732	ALDO/KETO REDUCTASE	IPR020471	Aldo-keto reductase	0	PTHR11732:SF389	D-XYLOSE REDUCTASES (EUROFUNG)	5.3e-84	cd19117	AKR_AKR3A1-2	2.3e-137	GCY1; glycerol 2-dehydrogenase (NADP+) [EC:1.1.1.156]	306	34.16	5.41	Cytoplasm
Da58.938	PF00248.26	Aldo_ket_red	Aldo keto reductase	ND	1.1.1.156	ko:K18097	GCY1; glycerol 2-dehydrogenase (NADP+) [EC:1.1.1.156]	4.62e-104	PANTHER	PTHR43827	2,5-DIKETO-D-GLUCONIC ACID REDUCTASE	IPR020471	Aldo-keto reductase	1.1e-85	PTHR43827	2,5-DIKETO-D-GLUCONIC ACID REDUCTASE	2.9e-87	cd19117	AKR_AKR3A1-2	3.01e-133	GCY1; glycerol 2-dehydrogenase (NADP+) [EC:1.1.1.156]	307	34.02	5.47	Cytoplasm|Nucleus
Ca41.3871	PF00248.26	Aldo_ket_red	to Saccharomyces cerevisiae YPR1 (YDR368W) and GCY1 (YOR120W)	ND	1.1.1.156	ko:K18097	GCY1; glycerol 2-dehydrogenase (NADP+) [EC:1.1.1.156]	8.92e-124	PANTHER	PTHR43827	2,5-DIKETO-D-GLUCONIC ACID REDUCTASE	IPR020471	Aldo-keto reductase	2.5e-70	PTHR11732:SF486	D-XYLOSE REDUCTASE [NAD(P)H]	7.8e-74	cd19121	AKR_AKR3D1	2.89e-106	GCY1; glycerol 2-dehydrogenase (NADP+) [EC:1.1.1.156]	303	33.8	5.14	Cytoplasm
Ca41.4806	PF00248.26	Aldo_ket_red	to Saccharomyces cerevisiae YPR1 (YDR368W) and GCY1 (YOR120W)	ND	1.1.1.156	ko:K18097	GCY1; glycerol 2-dehydrogenase (NADP+) [EC:1.1.1.156]	3.73e-139	PANTHER	PTHR11732	ALDO/KETO REDUCTASE	IPR020471	Aldo-keto reductase	2.3e-81	PTHR11732:SF486	D-XYLOSE REDUCTASE [NAD(P)H]	2.4e-87	cd19117	AKR_AKR3A1-2	8.48e-135	GCY1; glycerol 2-dehydrogenase (NADP+) [EC:1.1.1.156]	315	35.27	5.29	Cytoplasm
Zy45.2693	PF00248.26	Aldo_ket_red	to Saccharomyces cerevisiae YPR1 (YDR368W) and GCY1 (YOR120W)	GCY1	1.1.1.156	ko:K18097	GCY1; glycerol 2-dehydrogenase (NADP+) [EC:1.1.1.156]	1.1e-112	PANTHER	PTHR11732	ALDO/KETO REDUCTASE	IPR020471	Aldo-keto reductase	2.8e-84	PTHR11732:SF389	D-XYLOSE REDUCTASES (EUROFUNG)	5e-91	cd19117	AKR_AKR3A1-2	2.26e-144	GCY1; glycerol 2-dehydrogenase (NADP+) [EC:1.1.1.156]	302	33.59	7.59	Cytoplasm
Cy46.5771	PF00248.26	Aldo_ket_red	Aldo/keto reductase family	ND	ND	ND	ND	1.71e-130	CDD	cd19071	AKR_AKR1-5-like	ND	ND	0	PTHR43827:SF13	ALDO_KETO REDUCTASE FAMILY PROTEIN	1.3e-87	COG0656	ARA1	7.12e-98	AKR1-5-like	291	33.41	6.46	Cytoplasm
Cy46.5772	PF00248.26	Aldo_ket_red	Aldo/keto reductase family	ND	ND	ND	ND	4.45e-119	CDD	cd19071	AKR_AKR1-5-like	ND	ND	0	PTHR43827:SF13	ALDO_KETO REDUCTASE FAMILY PROTEIN	8.5e-84	COG0656	ARA1	1.13e-96	AKR1-5-like	292	33.81	6.02	Cytoplasm|Nucleus
Cy46.5773	PF00248.26	Aldo_ket_red	Aldo/keto reductase family	ND	ND	ND	ND	6.23e-103	CDD	cd19071	AKR_AKR1-5-like	ND	ND	0	PTHR43827:SF13	ALDO_KETO REDUCTASE FAMILY PROTEIN	4.3e-90	cd19071	AKR_AKR1-5-like	5.12e-105	AKR1-5-like	286	32.58	6.27	Cytoplasm|Nucleus
Da58.3695	PF00248.26	Aldo_ket_red	Aldo/keto reductase family	ND	ND	ND	ND	1.51e-157	CDD	cd19071	AKR_AKR1-5-like	ND	ND	4.616e-80	PTHR43827:SF13	ALDO_KETO REDUCTASE FAMILY PROTEIN	4.2e-77	cd19071	AKR_AKR1-5-like	1.89079e-79	AKR1-5-like	319	36.11	5.43	Cytoplasm
Ca41.4264	PF00248.26	Aldo_ket_red	Belongs to the peptidase A1 family	APR1	3.4.23.25	ko:K01381	PEP4; saccharopepsin [EC:3.4.23.25]	4.57e-109	CDD	cd19071	AKR_AKR1-5-like	ND	ND	2.04e-114	PTHR43827:SF13	ALDO_KETO REDUCTASE FAMILY PROTEIN	3e-102	COG0656	ARA1	1.7e-116	AKR1-5-like	300	34.04	6.27	Cytoplasm
Zy45.1661	PF00248.26	Aldo_ket_red	Saccharomyces cerevisiae YJR096W	ND	ND	ND	ND	1.73e-93	CDD	cd19071	AKR_AKR1-5-like	ND	ND	2.06179e-117	PTHR43827:SF13	ALDO_KETO REDUCTASE FAMILY PROTEIN	2.8e-102	cd19071	AKR_AKR1-5-like	8.45e-117	AKR1-5-like	282	32.17	5.91	Cytoplasm
Cy46.2522	PF00248.26	Aldo_ket_red	reductase	XYL1	1.1.1.307	ko:K17743	XYL1, XYRA; D-xylose reductase [EC:1.1.1.307 1.1.1.430 1.1.1.431]	1.37e-158	PANTHER	PTHR11732	ALDO/KETO REDUCTASE	IPR020471	Aldo-keto reductase	0	PTHR11732:SF218	NADPH-DEPENDENT ALDOSE REDUCTASE GRE3	2.4e-136	cd19113	AKR_AKR2B1-10	0	XYL1, XYRA; D-xylose reductase [EC:1.1.1.307 1.1.1.430 1.1.1.431]	319	35.62	5.7	Cytoplasm
Cy46.5503	PF00248.26	Aldo_ket_red	D-xylose reductase	ND	1.1.1.307	ko:K17743	XYL1, XYRA; D-xylose reductase [EC:1.1.1.307 1.1.1.430 1.1.1.431]	1.57e-169	PANTHER	PTHR11732	ALDO/KETO REDUCTASE	IPR020471	Aldo-keto reductase	0	PTHR11732:SF218	NADPH-DEPENDENT ALDOSE REDUCTASE GRE3	3.1e-131	cd19115	AKR_AKR2D1	2.39e-174	XYL1, XYRA; D-xylose reductase [EC:1.1.1.307 1.1.1.430 1.1.1.431]	323	36.61	5.56	Cytoplasm
Da58.3149	PF00248.26	Aldo_ket_red	reductase	XYL1	1.1.1.307	ko:K17743	XYL1, XYRA; D-xylose reductase [EC:1.1.1.307 1.1.1.430 1.1.1.431]	3.69e-190	CDD	cd19113	AKR_AKR2B1-10	IPR044486	Aldo-keto reductase family 2B	0	PTHR11732:SF218	NADPH-DEPENDENT ALDOSE REDUCTASE GRE3	2.9e-139	cd19113	AKR_AKR2B1-10	0	XYL1, XYRA; D-xylose reductase [EC:1.1.1.307 1.1.1.430 1.1.1.431]	318	36.04	5.32	Cytoplasm
Ca41.816	PF00248.26	Aldo_ket_red	reductase	XYL1	1.1.1.307	ko:K17743	XYL1, XYRA; D-xylose reductase [EC:1.1.1.307 1.1.1.430 1.1.1.431]	1.64e-173	PANTHER	PTHR11732	ALDO/KETO REDUCTASE	IPR020471	Aldo-keto reductase	1.5e-82	PTHR11732:SF218	NADPH-DEPENDENT ALDOSE REDUCTASE GRE3	1.7e-139	cd19113	AKR_AKR2B1-10	0	XYL1, XYRA; D-xylose reductase [EC:1.1.1.307 1.1.1.430 1.1.1.431]	319	36.27	5.79	Cytoplasm
Zy45.3210	PF00248.26	Aldo_ket_red	reductase	XYL1	1.1.1.307	ko:K17743	XYL1, XYRA; D-xylose reductase [EC:1.1.1.307 1.1.1.430 1.1.1.431]	7.62e-127	PANTHER	PTHR11732	ALDO/KETO REDUCTASE	IPR020471	Aldo-keto reductase	6e-90	PTHR11732:SF218	NADPH-DEPENDENT ALDOSE REDUCTASE GRE3	2e-142	cd19115	AKR_AKR2D1	0	XYL1, XYRA; D-xylose reductase [EC:1.1.1.307 1.1.1.430 1.1.1.431]	319	35.58	6.19	Cytoplasm
Cy46.2983	PF00248.26	Aldo_ket_red	to uniprot P38115 Saccharomyces cerevisiae YBR149W ARA1 Large subunit of NADP dependent arabinose dehydrogenase	ARA1	1.1.1.117	ko:K00063	ARA1; D-arabinose 1-dehydrogenase [EC:1.1.1.117]	1.37e-119	PANTHER	PTHR11732	ALDO/KETO REDUCTASE	IPR020471	Aldo-keto reductase	0	PTHR11732:SF503	D-ARABINOSE DEHYDROGENASE [NAD(P)+] HEAVY CHAIN	4.7e-97	cd19119	AKR_AKR3C1	5.15e-111	ARA1; D-arabinose 1-dehydrogenase [EC:1.1.1.117]	321	36.4	5.74	Cytoplasm
Cy46.2999	PF00248.26	Aldo_ket_red	D-arabinose dehydrogenase	ARA1	1.1.1.117	ko:K00063	ARA1; D-arabinose 1-dehydrogenase [EC:1.1.1.117]	1.93e-59	CDD	cd19071	AKR_AKR1-5-like	ND	ND	0	PTHR11732:SF528	ALDO-KETO REDUCTASE FAMILY 1 MEMBER A1	1.5E-85	cd19071	AKR_AKR1-5-like	1.53e-119	ARA1; D-arabinose 1-dehydrogenase [EC:1.1.1.117]	314	35.12	5.02	Cytoplasm
Da58.4399	PF00248.26	Aldo_ket_red	D-arabinose dehydrogenase	ARA1	1.1.1.117	ko:K00063	ARA1; D-arabinose 1-dehydrogenase [EC:1.1.1.117]	1.33e-168	PANTHER	PTHR11732	ALDO/KETO REDUCTASE	IPR020471	Aldo-keto reductase	6.8e-74	PTHR11732:SF503	D-ARABINOSE DEHYDROGENASE [NAD(P)+] HEAVY CHAIN	1.8e-135	cd19119	AKR_AKR3C1	3.49e-115	ARA1; D-arabinose 1-dehydrogenase [EC:1.1.1.117]	322	36.13	5.41	Cytoplasm
Ca41.4924	PF00248.26	Aldo_ket_red	to uniprot P38115 Saccharomyces cerevisiae YBR149W ARA1 Large subunit of NADP dependent arabinose dehydrogenase	ARA1	1.1.1.117	ko:K00063	ARA1; D-arabinose 1-dehydrogenase [EC:1.1.1.117]	1.41e-139	PANTHER	PTHR11732	ALDO/KETO REDUCTASE	IPR020471	Aldo-keto reductase	1.3e-75	PTHR11732:SF503	D-ARABINOSE DEHYDROGENASE [NAD(P)+] HEAVY CHAIN	1.5e-120	cd19119	AKR_AKR3C1	1.38e-132	ARA1; D-arabinose 1-dehydrogenase [EC:1.1.1.117]	318	35.61	5.32	Cytoplasm
Zy45.128	PF00248.26	Aldo_ket_red	to uniprot P38115 Saccharomyces cerevisiae YBR149W ARA1 Large subunit of NADP dependent arabinose dehydrogenase	ARA1	1.1.1.117	ko:K00063	ARA1; D-arabinose 1-dehydrogenase [EC:1.1.1.117]	7.78e-91	PANTHER	PTHR11732	ALDO/KETO REDUCTASE	IPR020471	Aldo-keto reductase	7.5e-77	PTHR11732:SF503	D-ARABINOSE DEHYDROGENASE [NAD(P)+] HEAVY CHAIN	2.6e-84	cd19119	AKR_AKR3C1	3.9e-115	ARA1; D-arabinose 1-dehydrogenase [EC:1.1.1.117]	312	34.83	5.34	Cytoplasm
Cy46.3810	PF00248.26	Aldo_ket_red	Pyridoxal reductase	ND	1.1.1.65	ko:K05275	E1.1.1.65; pyridoxine 4-dehydrogenase [EC:1.1.1.65]	6.99e-69	CDD	cd19077	AKR_AKR8A1-2	ND	ND	0	PTHR43625:SF78	PYRIDOXAL REDUCTASE-RELATED	1.2e-85	cd19077	AKR_AKR8A1-2	6.44e-115	Pyridoxine 4-dehydrogenase [EC:1.1.1.65]	333	36.79	5.33	Cytoplasm
Da58.2121	PF00248.26	Aldo_ket_red	Aldo/keto reductase family	plr1	1.1.1.65	ko:K05275	E1.1.1.65; pyridoxine 4-dehydrogenase [EC:1.1.1.65]	1.19e-129	CDD	cd19077	AKR_AKR8A1-2	ND	ND	1.04566e-116	PTHR43625:SF78	PYRIDOXAL REDUCTASE-RELATED	3.5e-93	cd19077	AKR_AKR8A1-2	4.28e-116	Pyridoxine 4-dehydrogenase [EC:1.1.1.65]	344	38.28	5.28	Cytoplasm
Da58.2728	PF00248.26	Aldo_ket_red	Aldo/keto reductase family	plr1	1.1.1.65	ko:K05275	E1.1.1.65; pyridoxine 4-dehydrogenase [EC:1.1.1.65]	6.92e-45	Pfam	PF00248	Aldo/keto reductase family	IPR023210	NADP-dependent oxidoreductase domain	7.6e-19	PTHR43625:SF78	PYRIDOXAL REDUCTASE-RELATED	2.2e-39	cd19077	AKR_AKR8A1-2	2.03e-51	Pyridoxine 4-dehydrogenase [EC:1.1.1.65]	163	18.24	5.18	Cytoplasm
Da58.2729	PF00248.26	Aldo_ket_red	Aldo/keto reductase family	plr1	1.1.1.65	ko:K05275	E1.1.1.65; pyridoxine 4-dehydrogenase [EC:1.1.1.65]	1.68e-47	PANTHER	PTHR43625	AFLATOXIN B1 ALDEHYDE REDUCTASE	IPR050791	Aldo/Keto Reductase	8.2e-16	PTHR43625:SF78	PYRIDOXAL REDUCTASE-RELATED	3.9e-36	cd19077	AKR_AKR8A1-2	1.66e-42	Pyridoxine 4-dehydrogenase [EC:1.1.1.65]	166	18.57	5.58	Cytoplasm|Nucleus
Ca41.1628	PF00248.26	Aldo_ket_red	Saccharomyces cerevisiae YPR127W	plr1	1.1.1.65	ko:K05275	E1.1.1.65; pyridoxine 4-dehydrogenase [EC:1.1.1.65]	1.6e-141	CDD	cd19077	AKR_AKR8A1-2	ND	ND	9.56e-142	PTHR43625:SF78	PYRIDOXAL REDUCTASE-RELATED	2.5e-105	cd19077	AKR_AKR8A1-2	3.91e-141	Pyridoxine 4-dehydrogenase [EC:1.1.1.65]	330	36.6	5.18	Cytoplasm
Cy46.463	PF00248.26	Aldo_ket_red	Saccharomyces cerevisiae YDL124w	ND	ND	ND	ND	3.47e-78	CDD	cd19120	AKR_AKR3C2-3	IPR044494	Aldo-keto reductase family 3C2/3	2.15238e-119	PTHR11732:SF534	NADPH-DEPENDENT ALPHA-KETO AMIDE REDUCTASE	1.5e-93	cd19120	AKR_AKR3C2-3	8.82e-119	AKR3C2-3	308	34.28	5.21	Cytoplasm
Cy46.1784	PF00248.26	Aldo_ket_red	Saccharomyces cerevisiae YDL124w	ND	ND	ND	ND	1.17e-105	CDD	cd19120	AKR_AKR3C2-3	IPR044494	Aldo-keto reductase family 3C2/3	5.9954e-106	PTHR11732:SF534	NADPH-DEPENDENT ALPHA-KETO AMIDE REDUCTASE	3.7e-89	cd19120	AKR_AKR3C2-3	2.46e-105	AKR3C2-3	292	33.26	5.47	Cytoplasm
Da58.344	PF00248.26	Aldo_ket_red	reductase	ND	ND	ND	ND	1.79e-125	PANTHER	PTHR43827	2,5-DIKETO-D-GLUCONIC ACID REDUCTASE	IPR020471	Aldo-keto reductase	1.5e-54	PTHR11732:SF534	NADPH-DEPENDENT ALPHA-KETO AMIDE REDUCTASE	1.3e-84	cd19120	AKR_AKR3C2-3	2.16e-99	AKR3C2-3	324	36.2	5.64	Cytoplasm
Da58.2001	PF00248.26	Aldo_ket_red	Saccharomyces cerevisiae YDL124w	ND	ND	ND	ND	4.84e-74	CDD	cd19120	AKR_AKR3C2-3	IPR044494	Aldo-keto reductase family 3C2/3	2.84038e-123	PTHR11732:SF534	NADPH-DEPENDENT ALPHA-KETO AMIDE REDUCTASE	1.7e-89	cd19120	AKR_AKR3C2-3	1.16e-122	AKR3C2-3	303	33.74	6.02	Cytoplasm
Cy46.657	PF00248.26	Aldo_ket_red	Saccharomyces cerevisiae YJR096W	ND	ND	ND	ND	1.08e-135	CDD	cd19071	AKR_AKR1-5-like	ND	ND	4.06379e-111	PTHR43827:SF13	ALDO_KETO REDUCTASE FAMILY PROTEIN	1.4e-87	cd19071	AKR_AKR1-5-like	1.66e-110	YJR096W; xylose and arabinose reductase	283	32.52	5.82	Cytoplasm
Ca41.1709	PF00248.26	Aldo_ket_red	Saccharomyces cerevisiae YJR096W	ND	ND	ND	ND	1.45e-126	CDD	cd19071	AKR_AKR1-5-like	ND	ND	3.52e-111	PTHR43827:SF13	ALDO_KETO REDUCTASE FAMILY PROTEIN	4.8e-101	cd19071	AKR_AKR1-5-like	1.44e-110	YJR096W; xylose and arabinose reductase	285	32.23	5.46	Cytoplasm
Ca41.2414	PF00248.26	Aldo_ket_red	Saccharomyces cerevisiae YJR096W	ND	ND	ND	ND	1.46e-143	CDD	cd19071	AKR_AKR1-5-like	ND	ND	3.91e-107	PTHR43827:SF13	ALDO_KETO REDUCTASE FAMILY PROTEIN	5.7e-89	cd19071	AKR_AKR1-5-like	1.6e-106	YJR096W; xylose and arabinose reductase	281	31.7	5.38	Cytoplasm|Nucleus
Zy45.2514	PF00248.26	Aldo_ket_red	Saccharomyces cerevisiae YJR096W	ND	ND	ND	ND	1.56e-102	CDD	cd19071	AKR_AKR1-5-like	ND	ND	1.02658e-118	PTHR43827:SF13	ALDO_KETO REDUCTASE FAMILY PROTEIN	3.7e-97	cd19071	AKR_AKR1-5-like	4.21e-118	YJR096W; xylose and arabinose reductase	288	32.73	5.53	Cytoplasm|Nucleus
Cy46.4802	PF00248.26	Aldo_ket_red	Saccharomyces cerevisiae	ND	1.1.1.116	ko:K00062	ARA2; D-arabinose 1-dehydrogenase [EC:1.1.1.116]	8.47e-168	CDD	cd19164	AKR_ARA2	IPR044480	D-arabinose 1-dehydrogenase Ara2-like	0	PTHR42686:SF1	GH17980P-RELATED	PTHR42686:SF1	cd19164	AKR_ARA2	1.17e-139	ARA2; D-arabinose 1-dehydrogenase [EC:1.1.1.116]	328	37.2	5.04	Cytoplasm
Da58.2555	PF00248.26	Aldo_ket_red	Aldo/keto reductase family	ND	1.1.1.116	ko:K00062	ARA2; D-arabinose 1-dehydrogenase [EC:1.1.1.116]	2.55e-139	PANTHER	PTHR42686	GH17980P-RELATED	IPR020471	Aldo-keto reductase	1.9e-86	PTHR42686:SF1	GH17980P-RELATED	4.2e-89	cd19164	AKR_ARA2	2.53e-123	ARA2; D-arabinose 1-dehydrogenase [EC:1.1.1.116]	333	37.44	5.09	Cytoplasm|Nucleus
Ca41.2583	PF00248.26	Aldo_ket_red	Saccharomyces cerevisiae	ND	1.1.1.116	ko:K00062	ARA2; D-arabinose 1-dehydrogenase [EC:1.1.1.116]	8.31e-148	PANTHER	PTHR42686	GH17980P-RELATED	IPR020471	Aldo-keto reductase	8e-86	PTHR42686:SF1	GH17980P-RELATED	3.5e-88	cd19164	AKR_ARA2	1.04e-132	ARA2; D-arabinose 1-dehydrogenase [EC:1.1.1.116]	334	37.6	5.02	Cytoplasm
Zy45.4039	PF00248.26	Aldo_ket_red	Saccharomyces cerevisiae	ND	1.1.1.116	ko:K00062	ARA2; D-arabinose 1-dehydrogenase [EC:1.1.1.116]	7.37e-105	CDD	cd19164	AKR_ARA2	IPR044480	D-arabinose 1-dehydrogenase Ara2-like	1.75986e-137	PTHR42686:SF1	GH17980P-RELATED	2.2e-97	cd19164	AKR_ARA2	7.21e-137	ARA2; D-arabinose 1-dehydrogenase [EC:1.1.1.116]	333	37.35	5.35	Cytoplasm
Ca41.1117	PF00248.26	Aldo_ket_red	Saccharomyces cerevisiae YDL124w	ND	1.1.1.358	ko:K19654	CPR-C2; 2-dehydropantolactone reductase [EC:1.1.1.358]	2.42e-136	CDD	cd19120	AKR_AKR3C2-3	IPR044494	Aldo-keto reductase family 3C2/3	5.18e-105	PTHR11732:SF534	NADPH-DEPENDENT ALPHA-KETO AMIDE REDUCTASE	2.1e-89	cd19120	AKR_AKR3C2-3	2.12e-104	CPR-C2; 2-dehydropantolactone reductase [EC:1.1.1.358]	327	36.63	5.56	Cytoplasm
Ca41.4865	PF00248.26	Aldo_ket_red	reductase	ND	1.1.1.358	ko:K19654	CPR-C2; 2-dehydropantolactone reductase [EC:1.1.1.358]	1.35e-68	CDD	cd19120	AKR_AKR3C2-3	IPR044494	Aldo-keto reductase family 3C2/3	2.46e-104	PTHR11732:SF534	NADPH-DEPENDENT ALPHA-KETO AMIDE REDUCTASE	3.4e-81	cd19120	AKR_AKR3C2-3	1.01e-103	CPR-C2; 2-dehydropantolactone reductase [EC:1.1.1.358]	310	35	5.57	Cytoplasm
Zy45.4413	PF00248.26	Aldo_ket_red	to uniprot Q02895 Saccharomyces cerevisiae YPL088w	ND	ND	ND	ND	1.27e-142	PANTHER	PTHR43150	HYPERKINETIC, ISOFORM M	IPR005399	Potassium channel, voltage-dependent, beta subunit, KCNAB-related	5.1e-129	PTHR43150:SF2	HYPERKINETIC, ISOFORM M	3.4e-160	cd19143	AKR_AKR6C1_2	1.36e-180	AKR6C1_2	349	39.32	6.06	Cytoplasm|Nucleus
Zy45.5408	PF00248.26	Aldo_ket_red	Voltage-gated potassium channel	ND	ND	ND	ND	5.76e-126	PANTHER	PTHR43150	HYPERKINETIC, ISOFORM M	IPR005399	Potassium channel, voltage-dependent, beta subunit, KCNAB-related	3.7e-134	PTHR43150:SF2	HYPERKINETIC, ISOFORM M	5.8e-160	cd19143	AKR_AKR6C1_2	0	AKR6C1_2	344	38.79	5.52	Cytoplasm
Cy46.5519	PF00248.26	Aldo_ket_red	Aldo/keto reductase family	ND	1.1.1.2	ko:K00002	AKR1A1, adh; alcohol dehydrogenase (NADP+) [EC:1.1.1.2]	5.36e-151	CDD	cd19071	AKR_AKR1-5-like	ND	ND	0	PTHR11732:SF527	ALDOSE REDUCTASE-RELATED PROTEIN 2	1.5e-94	COG0656	ARA1	1.53e-125	AKR1A1, adh; alcohol dehydrogenase (NADP+) [EC:1.1.1.2]	317	35.34	5.58	Cytoplasm
Zy45.599	PF00248.26	Aldo_ket_red	glycerol dehydrogenase	ND	1.1.1.156,1.1.1.365	ko:K18097,ko:K19634	GCY1; glycerol 2-dehydrogenase (NADP+) [EC:1.1.1.156]; gar1; D-galacturonate reductase [EC:1.1.1.365]	2.86e-81	PANTHER	PTHR11732	ALDO/KETO REDUCTASE	IPR020471	Aldo-keto reductase	1.8e-83	PTHR11732:SF503	D-ARABINOSE DEHYDROGENASE [NAD(P)+] HEAVY CHAIN	1.1e-88	cd19119	AKR_AKR3C1	4.26e-119	AKR3C1	319	35.8	5.22	Cytoplasm
Zy45.1685	PF00248.26	Aldo_ket_red	Aldo/keto reductase family	ND	1.1.1.156,1.1.1.365	ko:K18097,ko:K19634	GCY1; glycerol 2-dehydrogenase (NADP+) [EC:1.1.1.156]; gar1; D-galacturonate reductase [EC:1.1.1.365]	3.11e-112	PANTHER	PTHR11732	ALDO/KETO REDUCTASE	IPR020471	Aldo-keto reductase	2.9e-83	PTHR11732:SF528	ALDO-KETO REDUCTASE FAMILY 1 MEMBER A1	1.6e-88	cd19121	AKR_AKR3D1	5.27e-148	gar1; D-galacturonate reductase [EC:1.1.1.365]	314	34.21	7.73	Cytoplasm
Zy45.3549	PF00248.26	Aldo_ket_red	reductase	ND	1.1.1.372	ko:K18107	GAAD; L-glyceraldehyde reductase [EC:1.1.1.372]	1.13e-134	PANTHER	PTHR11732	ALDO/KETO REDUCTASE	IPR020471	Aldo-keto reductase	4.4e-92	PTHR11732:SF389	D-XYLOSE REDUCTASES (EUROFUNG)	6.5e-105	COG0656	ARA1	5.7e-129	GAAD; L-glyceraldehyde reductase [EC:1.1.1.372]	327	36.45	5.97	Cytoplasm
Cy46 = Cyberlindnera americana ChDrAdgY46; Da58 = Danielia sp. ChDrAdgY58; Ca41 = Candida sp. ChDrAdgY41; Zy45 = Zygoascus sp. ChDrAdgY45.

## Sheet: COE
Supplemental Table 5.5. Classification and subcelullar description of COE enzymes in yeast strains
Query name	Pfam family		EggNOG-mapper results						InterProScan results						PANTHER HMM model			Batch CD-Search			Summary	Physicochemical features
	Accession	Target name	Description	Preferred_name	Enzyme Commission	KEGG_ko	ko_description	E-value	Analysis	Accession	Description	IP-accession	IP-description	E-value	Accession	Description	E-value	Accession	Description	E-value	Enzyme class	Length (aa)	Molecular weight (kDa)	Isoelectric point	Subcellular localization
Cy46.203	PF00135.33	COesterase	Belongs to the type-B carboxylesterase lipase family	ND	ND	ND	ND	3.74e-90	PANTHER	PTHR43142	CARBOXYLIC ESTER HYDROLASE	ND	ND	4.6e-65	PTHR43142:SF8	CARBOXYLIC ESTER HYDROLASE	2.1e-154	COG2272	PnbA	5.27e-47	Type-B carboxylesterase lipase family	546	61.98	5.31	Cytoplasm
Cy46.4521	PF00135.33	COesterase	Belongs to the type-B carboxylesterase lipase family	ND	ND	ND	ND	5.79e-183	PANTHER	PTHR43142	CARBOXYLIC ESTER HYDROLASE	ND	ND	1e-70	PTHR43142:SF8	CARBOXYLIC ESTER HYDROLASE	7.9e-145	cd00312	Esterase_lipase	1.11e-53	Type-B carboxylesterase lipase family	544	61.64	5.03	Cytoplasm
Cy46.4825	PF00135.33	COesterase	Carboxylesterase family	ND	ND	ND	ND	6.12e-146	PANTHER	PTHR11559	CARBOXYLESTERASE	IPR050309	Type-B Carboxylesterase/Lipase	1.4e-102	PTHR43918:SF4	CARBOXYLIC ESTER HYDROLASE	9.3e-106	COG2272	PnbA	1.42e-113	Type-B carboxylesterase lipase family	553	62.01	5.05	Extracellular
Cy46.4826	PF00135.33	COesterase	Carboxylesterase family	ND	ND	ND	ND	8.97e-166	PANTHER	PTHR11559	CARBOXYLESTERASE	IPR050309	Type-B Carboxylesterase/Lipase	1.7e-99	PTHR43918:SF4	CARBOXYLIC ESTER HYDROLASE	2.3e-104	COG2272	PnbA	4.09e-97	Type-B carboxylesterase lipase family	550	60.45	4.31	Extracellular
Cy46.4967	PF00135.33	COesterase	Belongs to the type-B carboxylesterase lipase family	ND	ND	ND	ND	1.83e-219	PANTHER	PTHR43142	CARBOXYLIC ESTER HYDROLASE	ND	ND	6.5e-68	PTHR23325	SERUM RESPONSE FACTOR-BINDING	2.4e-28	pfam09073	BUD22	3.64e-45	Type-B carboxylesterase lipase family	536	61.47	5.09	Cytoplasm
Zy45.463	PF00135.33	COesterase	Belongs to the type-B carboxylesterase lipase family	ND	ND	ND	ND	2.1e-96	PANTHER	PTHR11559	CARBOXYLESTERASE	IPR050309	Type-B Carboxylesterase/Lipase	1e-83	PTHR11559:SF360	CARBOXYLIC ESTER HYDROLASE	5.5e-90	COG2272	PnbA	1.29e-90	Type-B carboxylesterase lipase family	541	60.96	4.92	Cytoplasm|Extracellular|Endoplasmic reticulum
Zy45.2200	PF00135.33	COesterase	Belongs to the type-B carboxylesterase lipase family	ND	ND	ND	ND	1.23e-21	PANTHER	PTHR45570	CARBOXYLIC ESTER HYDROLASE	ND	ND	8.7e-96	PTHR45570	CARBOXYLIC ESTER HYDROLASE	5e-95	COG2272	PnbA	6.02e-97	Type-B carboxylesterase lipase family	526	57.72	4.43	Extracellular|Endoplasmic reticulum|Lysosome/Vacuole
Zy45.2394	PF00135.33	COesterase	Belongs to the type-B carboxylesterase lipase family	ND	ND	ND	ND	1.57e-58	PANTHER	PTHR11559	CARBOXYLESTERASE	IPR050309	Type-B Carboxylesterase/Lipase	7.2e-92	PTHR11559:SF162	CARBOXYLIC ESTER HYDROLASE	1.1e-142	cd00312	Esterase_lipase	7.16e-121	Type-B carboxylesterase lipase family	564	63.32	6.57	Extracellular
Zy45.2882	PF00135.33	COesterase	Carboxylesterase family	ND	ND	ND	ND	7.85e-203	PANTHER	PTHR43142	CARBOXYLIC ESTER HYDROLASE	ND	ND	1.1e-71	PTHR43142:SF8	CARBOXYLIC ESTER HYDROLASE	4.8e-165	cd00312	Esterase_lipase	3.22e-60	Type-B carboxylesterase lipase family	528	60.18	5.51	Cytoplasm|Nucleus
Cy46 = Cyberlindnera americana ChDrAdgY46; Zy45 = Zygoascus sp. ChDrAdgY45.

## Sheet: CYP450
Supplemental Table 5.6. Annotation and subcelullar description of cytochromes P450 families in yeast strains
Query name	Pfam family		EggNOG-mapper results						InterProScan results						PANTHER HMM model			Batch CD-Search			Summary	Physicochemical features
	Accession	Target name	Description	Preferred_name	Enzyme Commission	KEGG_ko	ko_description	E-value	Analysis	Accession	Description	IP-accession	IP-description	E-value	Accession	Description	E-value	Accession	Description	E-value	Family	Length (aa)	Molecular weight (kDa)	Isoelectric point	Subcellular localization
Ca41.2303	PF00067.27	p450	Cytochrome P450	ND	1.14.14.54	ko:K10437	PHAA, PHACA, CYP504A1; phenylacetate 2-hydroxylase [EC:1.14.14.54]	4.19e-211	PANTHER	PTHR46300	P450, PUTATIVE (EUROFUNG)-RELATED-RELATED	IPR050364	Fungal cytochrome P450 monooxygenase	3.6e-64	PTHR24281:SF5	3-HYDROXYPHENYLACETATE 6 HYDROXYLASE	7.7e-72	cd11066	CYP_PhacA-like	3.75e-151	PHAA, PHACA, CYP504A1; phenylacetate 2-hydroxylase [EC:1.14.14.54]	554	62.86	7.16	Endoplasmic reticulum
Ca41.3870	PF00067.27	p450	Cytochrome P450	ND	1.14.14.54	ko:K10437	PHAA, PHACA, CYP504A1; phenylacetate 2-hydroxylase [EC:1.14.14.54]	2.7e-202	PANTHER	PTHR46300	P450, PUTATIVE (EUROFUNG)-RELATED-RELATED	IPR050364	Fungal cytochrome P450 monooxygenase	6.3e-49	PTHR24281:SF5	3-HYDROXYPHENYLACETATE 6 HYDROXYLASE	1.1e-54	cd11066	CYP_PhacA-like	3.13e-147	PHAA, PHACA, CYP504A1; phenylacetate 2-hydroxylase [EC:1.14.14.54]	527	60.51	5.94	Endoplasmic reticulum
Cy46.5833	PF00067.27	p450	Cytochrome P450	ND	1.14.14.54	ko:K10437	PHAA, PHACA, CYP504A1; phenylacetate 2-hydroxylase [EC:1.14.14.54]	5.12e-225	PANTHER	PTHR46300	P450, PUTATIVE (EUROFUNG)-RELATED-RELATED	IPR050364	Fungal cytochrome P450 monooxygenase	2.9e-73	PTHR24281:SF5	3-HYDROXYPHENYLACETATE 6 HYDROXYLASE	1.9e-80	cd11066	CYP_PhacA-like	0	PHAA, PHACA, CYP504A1; phenylacetate 2-hydroxylase [EC:1.14.14.54]	536	61.62	7.62	Endoplasmic reticulum
Zy45.2211	PF00067.27	p450	Cytochrome P450	ND	1.14.14.54	ko:K10437	PHAA, PHACA, CYP504A1; phenylacetate 2-hydroxylase [EC:1.14.14.54]	8.51e-101	PANTHER	PTHR46300	P450, PUTATIVE (EUROFUNG)-RELATED-RELATED	IPR050364	Fungal cytochrome P450 monooxygenase	1.8e-75	PTHR24281:SF5	3-HYDROXYPHENYLACETATE 6 HYDROXYLASE	9.2e-101	cd11066	CYP_PhacA-like	0	CYP_PhacA-like	562	63.43	8.42	Endoplasmic reticulum
Zy45.2887	PF00067.27	p450	Cytochrome P450	ND	1.14.13.63,1.14.14.54	ko:K10437,ko:K10438	PHAA, PHACA, CYP504A1; phenylacetate 2-hydroxylase [EC:1.14.14.54]; PHACB, CYP504B1; 3-hydroxyphenylacetate 6-hydroxylase [EC:1.14.13.63]	1.03e-129	PANTHER	PTHR46300	P450, PUTATIVE (EUROFUNG)-RELATED-RELATED	IPR050364	Fungal cytochrome P450 monooxygenase	1.9e-86	PTHR24281:SF5	3-HYDROXYPHENYLACETATE 6 HYDROXYLASE	6.4e-117	cd11066	CYP_PhacA-like	3.69e-158	CYP_PhacA-like	531	60.51	8.87	Endoplasmic reticulum
Zy45.2888	PF00067.27	p450	to cytochrome P450 phenylacetate hydroxylase	ND	1.14.13.63	ko:K10438	PHACB, CYP504B1; 3-hydroxyphenylacetate 6-hydroxylase [EC:1.14.13.63]	1.61e-126	PANTHER	PTHR46300	P450, PUTATIVE (EUROFUNG)-RELATED-RELATED	IPR050364	Fungal cytochrome P450 monooxygenase	1.6e-84	PTHR24281:SF5	3-HYDROXYPHENYLACETATE 6 HYDROXYLASE	1.7e-118	cd11066	CYP_PhacA-like	3.65e-156	CYP_PhacA-like	533	61.24	8.59	Endoplasmic reticulum
Zy45.3530	PF00067.27	p450	Cytochrome P450	ND	1.14.14.54	ko:K10437	PHAA, PHACA, CYP504A1; phenylacetate 2-hydroxylase [EC:1.14.14.54]	4.98e-284	CDD	cd11066	CYP_PhacA-like	ND	ND	0	PTHR46300:SF9	P450, PUTATIVE-RELATED	1.4e-121	cd11066	CYP_PhacA-like	0	CYP_PhacA-like	544	61.12	8.49	Endoplasmic reticulum
Da58.1281	PF00067.27	p450	Belongs to the cytochrome P450 family	ALK2	1.14.14.1	ko:K00493	XANG; xanthocillin biosynthesis cytochrome P450 monooxygenase [EC:1.14.-.-]	3.52e-191	CDD	cd11063	CYP52	ND	ND	0	PTHR24287:SF1	P450, PUTATIVE (EUROFUNG)-RELATED	6.4e-186	cd11063	CYP52	0	CYP52	525	60.7	6.94	Endoplasmic reticulum
Da58.3246	PF00067.27	p450	cytochrome P450	ND	ND	ND	ND	1.93e-163	CDD	cd11063	CYP52	ND	ND	0	PTHR24287:SF1	P450, PUTATIVE (EUROFUNG)-RELATED	8.5e-183	cd11063	CYP52	0	CYP52	505	59.04	9.12	Endoplasmic reticulum
Da58.4126	PF00067.27	p450	cytochrome P450	ND	ND	ND	ND	1.01e-218	PANTHER	PTHR24287	P450, PUTATIVE (EUROFUNG)-RELATED	IPR047146	Cytochrome P450, E-class, CYP52, fungi	0	PTHR24287:SF1	P450, PUTATIVE (EUROFUNG)-RELATED	9.7e-198	cd11063	CYP52	0	CYP52	523	59.86	8.72	Endoplasmic reticulum
Da58.715	PF00067.27	p450	Belongs to the cytochrome P450 family	ALK2	1.14.14.1	ko:K00493	XANG; xanthocillin biosynthesis cytochrome P450 monooxygenase [EC:1.14.-.-]	2.31e-220	CDD	cd11063	CYP52	ND	ND	0	PTHR24287:SF1	P450, PUTATIVE (EUROFUNG)-RELATED	8e-204	cd11063	CYP52	0	CYP52	523	59.74	8.81	Endoplasmic reticulum
Zy45.5035	PF00067.27	p450	Belongs to the cytochrome P450 family	ALK2	1.14.14.1	ko:K00493	XANG; xanthocillin biosynthesis cytochrome P450 monooxygenase [EC:1.14.-.-]	1.95e-103	CDD	cd11063	CYP52	ND	ND	9.15828e-171	PTHR24287:SF1	P450, PUTATIVE (EUROFUNG)-RELATED	2.5e-156	cd11063	CYP52	3.75e-170	CYP52	521	59.79	7.2	Endoplasmic reticulum
Ca41.1450	PF00067.27	p450	Belongs to the cytochrome P450 family	ERG11	1.14.13.70	ko:K05917	CYP51; sterol 14alpha-demethylase [EC:1.14.14.154 1.14.15.36]	3.32e-300	CDD	cd11042	CYP51-like	ND	ND	3.08e-180	PTHR24286:SF176	CYTOCHROME P450 STEROL 14 ALPHA-DEMETHYLASE	1.8e-147	cd11042	CYP51-like	1.26e-179	CYP51; sterol 14alpha-demethylase [EC:1.14.14.154 1.14.15.36]	523	59.61	6.55	Endoplasmic reticulum
Cy46.3493	PF00067.27	p450	Belongs to the cytochrome P450 family	ERG11	1.14.13.70	ko:K05917	CYP51; sterol 14alpha-demethylase [EC:1.14.14.154 1.14.15.36]	2.34E-311	CDD	cd11042	CYP51-like	ND	ND	0	PTHR24286:SF176	CYTOCHROME P450 STEROL 14 ALPHA-DEMETHYLASE	6.9E-150	cd11042	CYP51-like	0	CYP51; sterol 14alpha-demethylase [EC:1.14.14.154 1.14.15.36]	522	59.53	6.9	Endoplasmic reticulum
Da58.1334	PF00067.27	p450	Belongs to the cytochrome P450 family	ERG11	1.14.13.70	ko:K05917	CYP51; sterol 14alpha-demethylase [EC:1.14.14.154 1.14.15.36]	5.72e-269	CDD	cd11042	CYP51-like	ND	ND	0	PTHR24286:SF176	CYTOCHROME P450 STEROL 14 ALPHA-DEMETHYLASE	4.5e-156	cd11042	CYP51-like	0	CYP51; sterol 14alpha-demethylase [EC:1.14.14.154 1.14.15.36]	525	59.59	6.41	Endoplasmic reticulum
Zy45.443	PF00067.27	p450	Belongs to the cytochrome P450 family	ERG11	1.14.13.70	ko:K05917	CYP51; sterol 14alpha-demethylase [EC:1.14.14.154 1.14.15.36]	4.65e-208	CDD	cd11042	CYP51-like	ND	ND	0	PTHR24286:SF176	CYTOCHROME P450 STEROL 14 ALPHA-DEMETHYLASE	2.4e-148	cd11042	CYP51-like	0	CYP51; sterol 14alpha-demethylase [EC:1.14.14.154 1.14.15.36]	534	60.56	8.21	Endoplasmic reticulum
Ca41.1583	PF00067.27	p450	Belongs to the cytochrome P450 family	ERG5	1.14.19.41	ko:K09831	ERG5, CYP61A; sterol 22-desaturase [EC:1.14.19.41]	8.98e-293	CDD	cd11082	CYP61_CYP710	ND	ND	0	PTHR24286:SF228	C-22 STEROL DESATURASE ERG5	2.9e-141	cd11082	CYP61_CYP710	0	ERG5, CYP61A; sterol 22-desaturase [EC:1.14.19.41]	527	60.18	5.93	Endoplasmic reticulum
Cy46.4104	PF00067.27	p450	Belongs to the cytochrome P450 family	ERG5	1.14.19.41	ko:K09831	ERG5, CYP61A; sterol 22-desaturase [EC:1.14.19.41]	0	CDD	cd11082	CYP61_CYP710	ND	ND	0	PTHR24286:SF228	C-22 STEROL DESATURASE ERG5	1.8e-138	cd11082	CYP61_CYP710	0	ERG5, CYP61A; sterol 22-desaturase [EC:1.14.19.41]	534	60.13	6.12	Endoplasmic reticulum
Da58.3471	PF00067.27	p450	Belongs to the cytochrome P450 family	ERG5	1.14.19.41	ko:K09831	ERG5, CYP61A; sterol 22-desaturase [EC:1.14.19.41]	0	PANTHER	PTHR24286	CYTOCHROME P450 26	ND	ND	1.3e-50	PTHR24286:SF228	C-22 STEROL DESATURASE ERG5	6.8e-133	cd11082	CYP61_CYP710	0	ERG5, CYP61A; sterol 22-desaturase [EC:1.14.19.41]	525	60.44	5.41	Endoplasmic reticulum
Zy45.4062	PF00067.27	p450	Belongs to the cytochrome P450 family	ERG5	1.14.19.41	ko:K09831	ERG5, CYP61A; sterol 22-desaturase [EC:1.14.19.41]	4.6e-249	CDD	cd11082	CYP61_CYP710	ND	ND	0	PTHR24286:SF228	C-22 STEROL DESATURASE ERG5	2.9e-138	cd11082	CYP61_CYP710	0	ERG5, CYP61A; sterol 22-desaturase [EC:1.14.19.41]	524	59.4	6.34	Endoplasmic reticulum
Ca41.4336	PF00067.27	p450	Cytochrome P450	ND	1.14.14.1	ko:K00493	XANG; xanthocillin biosynthesis cytochrome P450 monooxygenase [EC:1.14.-.-]	2.33e-220	PANTHER	PTHR24305	CYTOCHROME P450	IPR050121	Cytochrome P450 monooxygenase	4.5e-75	PTHR24305	CYTOCHROME P450	1.3e-76	cd11059	CYP_fungal	2.12e-122	CYP_fungal	515	58.46	7.2	Endoplasmic reticulum
Cy46.2227	PF00067.27	p450	Cytochrome P450	ND	1.14.14.1	ko:K00493	XANG; xanthocillin biosynthesis cytochrome P450 monooxygenase [EC:1.14.-.-]	3.13e-117	PANTHER	PTHR24305	CYTOCHROME P450	IPR050121	Cytochrome P450 monooxygenase	2.7e-70	PTHR24305:SF164	P450, PUTATIVE (EUROFUNG)-RELATED	1.9e-72	cd11059	CYP_fungal	2.01e-117	CYP_fungal	538	61.51	5.64	Endoplasmic reticulum
Da58.1425	PF00067.27	p450	Cytochrome P450	ND	ND	ND	ND	1.29e-149	PANTHER	PTHR24305	CYTOCHROME P450	IPR050121	Cytochrome P450 monooxygenase	2.7e-63	PTHR24305	CYTOCHROME P450	5.1e-63	cd11059	CYP_fungal	4.63e-120	CYP_fungal	533	60.55	8.45	Endoplasmic reticulum
Da58.2375	PF00067.27	p450	Cytochrome P-450	ND	1.14.14.1	ko:K00493	XANG; xanthocillin biosynthesis cytochrome P450 monooxygenase [EC:1.14.-.-]	2.94e-214	CDD	cd11059	CYP_fungal	ND	ND	7.05906e-146	PTHR24305	CYTOCHROME P450	4.3e-63	cd11059	CYP_fungal	2.89e-145	CYP_fungal	574	65.83	7.23	Endoplasmic reticulum
Cy46.2215	PF00067.27	p450	Belongs to the cytochrome P450 family	DIT2	1.14.14.1	ko:K00493	XANG; xanthocillin biosynthesis cytochrome P450 monooxygenase [EC:1.14.-.-]	1.75e-202	CDD	cd11070	CYP56-like	ND	ND	0	PTHR24305:SF223	CYTOCHROME P450-DIT2	6.9e-184	cd11070	CYP56-like	7.05e-133	CYP56-like	481	55.75	9.12	Endoplasmic reticulum
Da58.2888	PF00067.27	p450	cytochrome P450	DIT2	1.14.14.1	ko:K00493	XANG; xanthocillin biosynthesis cytochrome P450 monooxygenase [EC:1.14.-.-]	1.5e-163	CDD	cd11070	CYP56-like	ND	ND	0	PTHR24305:SF223	CYTOCHROME P450-DIT2	7.8e-171	cd11070	CYP56-like	1.08e-131	CYP56-like	494	57.14	9	Endoplasmic reticulum
Cy46 = Cyberlindnera americana ChDrAdgY46; Da58 = Danielia sp. ChDrAdgY58; Ca41 = Candida sp. ChDrAdgY41; Zy45 = Zygoascus sp. ChDrAdgY45.

## Sheet: FAD
Supplemental Table 5.7. Classification and subcelullar description of FAD-binding enzymes in yeast strains
Query name	Pfam family		EggNOG-mapper results						InterProScan results						PANTHER HMM model			Batch CD-Search			Summary	Physicochemical features
	Accession	Target name	Description	Preferred_name	Enzyme Commission	KEGG_ko	ko_description	E-value	Analysis	Accession	Description	IP-accession	IP-description	E-value	Accession	Description	E-value	Accession	Description	E-value	Enzyme class	Length (aa)	Molecular weight (kDa)	Isoelectric point	Subcellular localization
Ca41.3563	PF00667.25	FAD_binding_1	belongs to the flavoprotein pyridine nucleotide cytochrome reductase family	cprA	1.6.2.4	ko:K00327	POR; NADPH-ferrihemoprotein reductase [EC:1.6.2.4]	1.23e-127	PANTHER	PTHR19384	NITRIC OXIDE SYNTHASE-RELATED	ND	ND	5.3e-133	PTHR19384	NITRIC OXIDE SYNTHASE-RELATED	3e-129	cd06204	CYPOR	5.73557e-130	CPR; cytochrome p450 oxidoreductase [EC:1.6.2.4]	642	71.26	5.44	Cytoplasm
Ca41.3942	PF00667.25	FAD_binding_1	belongs to the flavoprotein pyridine nucleotide cytochrome reductase family	cprA	1.6.2.4	ko:K00327	POR; NADPH-ferrihemoprotein reductase [EC:1.6.2.4]	0	CDD	cd06204	CYPOR	ND	ND	0	PTHR19384:SF17	NADPH--CYTOCHROME P450 REDUCTASE	9.6e-162	cd06204	CYPOR	0	CPR; cytochrome p450 oxidoreductase [EC:1.6.2.4]	697	78.12	5.14	Endoplasmic reticulum
Cy46.4369	PF00667.25	FAD_binding_1	belongs to the flavoprotein pyridine nucleotide cytochrome reductase family	cprA	1.6.2.4	ko:K00327	POR; NADPH-ferrihemoprotein reductase [EC:1.6.2.4]	0	CDD	cd06204	CYPOR	ND	ND	0	PTHR19384:SF17	NADPH--CYTOCHROME P450 REDUCTASE	1.3e-159	cd06204	CYPOR	0	CPR; cytochrome p450 oxidoreductase [EC:1.6.2.4]	669	75.12	4.94	Endoplasmic reticulum
Da58.3839	PF00667.25	FAD_binding_1	belongs to the flavoprotein pyridine nucleotide cytochrome reductase family	cprA	1.6.2.4	ko:K00327	POR; NADPH-ferrihemoprotein reductase [EC:1.6.2.4]	1.56e-312	CDD	cd06204	CYPOR	ND	ND	0	PTHR19384:SF17	NADPH--CYTOCHROME P450 REDUCTASE	3.6e-169	cd06204	CYPOR	0	CPR; cytochrome p450 oxidoreductase [EC:1.6.2.4]	680	75.88	4.98	Endoplasmic reticulum
Zy45.4346	PF00667.25	FAD_binding_1	This enzyme is required for electron transfer from NADP to cytochrome P450 in microsomes. It can also provide electron transfer to heme oxygenase and cytochrome B5. Involved in ergosterol biosynthesis	cprA	1.6.2.4	ko:K00327	POR; NADPH-ferrihemoprotein reductase [EC:1.6.2.4]	3.87e-259	CDD	cd06204	CYPOR	ND	ND	0	PTHR19384:SF17	NADPH--CYTOCHROME P450 REDUCTASE	4.6e-178	cd06204	CYPOR	0	CPR; cytochrome p450 oxidoreductase [EC:1.6.2.4]	699	77.96	5.31	Endoplasmic reticulum
Ca41.461	PF00667.25	FAD_binding_1	to Saccharomyces cerevisiae MET10 (YFR030W)	MET10	1.8.1.2	ko:K00380	cysJ; sulfite reductase (NADPH) flavoprotein alpha-component [EC:1.8.1.2]	0	CDD	cd06207	CyPoR_like	ND	ND	6.01e-164	PTHR19384:SF109	SULFITE REDUCTASE [NADPH] FLAVOPROTEIN COMPONENT	0	cd06207	CyPoR_like	2.46226e-163	MET10; sulfite reductase (NADPH) flavoprotein alpha-component [EC:1.8.1.2]	1054	116.94	4.94	Cytoplasm
Cy46.4483	PF00667.25	FAD_binding_1	to Saccharomyces cerevisiae MET10 (YFR030W)	MET10	1.8.1.2	ko:K00380	cysJ; sulfite reductase (NADPH) flavoprotein alpha-component [EC:1.8.1.2]	0	CDD	cd06207	CyPoR_like	ND	ND	2.28751e-161	PTHR19384:SF109	SULFITE REDUCTASE [NADPH] FLAVOPROTEIN COMPONENT	0	cd06207	CyPoR_like	9.37002e-161	MET10; sulfite reductase (NADPH) flavoprotein alpha-component [EC:1.8.1.2]	1058	115.84	5.1	Cytoplasm
Da58.12	PF00667.25	FAD_binding_1	sulfite reductase	MET10	1.8.1.2	ko:K00380	cysJ; sulfite reductase (NADPH) flavoprotein alpha-component [EC:1.8.1.2]	0	CDD	cd06207	CyPoR_like	ND	ND	6.84493e-161	PTHR19384:SF109	SULFITE REDUCTASE [NADPH] FLAVOPROTEIN COMPONENT	0	cd06207	CyPoR_like	2.8038e-160	MET10; sulfite reductase (NADPH) flavoprotein alpha-component [EC:1.8.1.2]	1108	120.78	5.01	Cytoplasm
Zy45.4943	PF00667.25	FAD_binding_1	sulfite reductase	MET10	1.8.1.2	ko:K00380	cysJ; sulfite reductase (NADPH) flavoprotein alpha-component [EC:1.8.1.2]	3.66e-249	CDD	cd06207	CyPoR_like	ND	ND	1.88254e-159	PTHR19384:SF109	SULFITE REDUCTASE [NADPH] FLAVOPROTEIN COMPONENT	0	cd06207	CyPoR_like	7.71121e-159	MET10; sulfite reductase (NADPH) flavoprotein alpha-component [EC:1.8.1.2]	1019	112.29	5.28	Cytoplasm
Ca41.3737	PF00667.25	FAD_binding_1	Component of the cytosolic iron-sulfur (Fe-S) protein assembly (CIA) machinery. Required for the maturation of extramitochondrial Fe-S proteins. Part of an electron transfer chain functioning in an early step of cytosolic Fe-S biogenesis. Transfers electrons from NADPH to the Fe-S cluster of DRE2. Positively controls H(2)O(2)-induced cell death	TAH18	ND	ND	ND	1.27e-250	PANTHER	PTHR19384	NITRIC OXIDE SYNTHASE-RELATED	ND	ND	5.3e-138	PTHR19384:SF10	NADPH-DEPENDENT DIFLAVIN OXIDOREDUCTASE 1	2.8e-181	COG0369	CysJ	3.37385e-100	TAH18; NADPH-dependent diflavin oxidoreductase 1	589	67.36	6.2	Cytoplasm
Cy46.3232	PF00667.25	FAD_binding_1	Component of the cytosolic iron-sulfur (Fe-S) protein assembly (CIA) machinery. Required for the maturation of extramitochondrial Fe-S proteins. Part of an electron transfer chain functioning in an early step of cytosolic Fe-S biogenesis. Transfers electrons from NADPH to the Fe-S cluster of DRE2. Positively controls H(2)O(2)-induced cell death	TAH18	ND	ND	ND	5.07e-295	PANTHER	PTHR19384	NITRIC OXIDE SYNTHASE-RELATED	ND	ND	4.7e-149	PTHR19384:SF10	NADPH-DEPENDENT DIFLAVIN OXIDOREDUCTASE 1	2.8e-189	COG0369	CysJ	4.71343e-119	TAH18; NADPH-dependent diflavin oxidoreductase 1	586	67.43	6.96	Cytoplasm
Zy45.479	PF00667.25	FAD_binding_1	Component of the cytosolic iron-sulfur (Fe-S) protein assembly (CIA) machinery. Required for the maturation of extramitochondrial Fe-S proteins. Part of an electron transfer chain functioning in an early step of cytosolic Fe-S biogenesis. Transfers electrons from NADPH to the Fe-S cluster of DRE2. Positively controls H(2)O(2)-induced cell death	TAH18	ND	ND	ND	2.85e-158	PANTHER	PTHR19384	NITRIC OXIDE SYNTHASE-RELATED	ND	ND	3.9e-133	PTHR19384:SF10	NADPH-DEPENDENT DIFLAVIN OXIDOREDUCTASE 1	3.3e-172	cd06207	CyPoR_like	6.75099e-93	TAH18; NADPH-dependent diflavin oxidoreductase 1	607	69.72	6.31	Cytoplasm
Cy46 = Cyberlindnera americana ChDrAdgY46; Da58 = Danielia sp. ChDrAdgY58; Ca41 = Candida sp. ChDrAdgY41; Zy45 = Zygoascus sp. ChDrAdgY45.

## Sheet: FMO
Supplemental Table 5.8. Classification and subcelullar description of FMO enzymes in bacterial strains
Query name	Pfam family		EggNOG-mapper results						InterProScan results						PANTHER HMM model			Batch CD-Search			Summary	Physicochemical features
	Accession	Target name	Description	Preferred_name	Enzyme Commission	KEGG_ko	ko_description	E-value	Analysis	Accession	Description	IP-accession	IP-description	E-value	Accession	Description	E-value	Accession	Description	E-value	Enzyme class	Length (aa)	Molecular weight (kDa)	Isoelectric point	Subcellular localization
Ca41.2316	PF00743.24	FMO-like	Belongs to the FMO family	fmo1	ND	ND	ND	1.75e-127	PANTHER	PTHR23023	DIMETHYLANILINE MONOOXYGENASE	IPR050346	Flavin-containing Monooxygenases	2.8e-63	PTHR43539:SF87	DEPENDENT OXIDOREDUCTASE, PUTATIVE (AFU_ORTHOLOGUE AFUA_3G01002)-RELATED	7e-77	PLN02172	PLN02172	9.69159e-42	Dimethylaniline monooxygenase	513	58.67	5.81	Cytoplasm
Ca41.4585	PF00743.24	FMO-like	Belongs to the FMO family	FMO1	ND	ND	ND	4.75e-137	PANTHER	PTHR23023	DIMETHYLANILINE MONOOXYGENASE	IPR050346	Flavin-containing Monooxygenases	1.2e-63	PTHR43539:SF87	DEPENDENT OXIDOREDUCTASE, PUTATIVE (AFU_ORTHOLOGUE AFUA_3G01002)-RELATED	3.6e-105	PLN02172	PLN02172	2.58004e-38	Dimethylaniline monooxygenase	468	51.52	5.48	Cytoplasm
Ca41.5523	PF00743.24	FMO-like	Belongs to the FMO family	fmo1	ND	ND	ND	9.42e-118	PANTHER	PTHR23023	DIMETHYLANILINE MONOOXYGENASE	IPR050346	Flavin-containing Monooxygenases	5.2e-60	PTHR43539:SF87	DEPENDENT OXIDOREDUCTASE, PUTATIVE (AFU_ORTHOLOGUE AFUA_3G01002)-RELATED	4.1e-77	PLN02172	PLN02172	3.49698e-35	Dimethylaniline monooxygenase	535	60.82	5.41	Cytoplasm
Ca41.903	PF00743.24	FMO-like	Belongs to the FMO family	FMO1	ND	ND	ND	3.52e-119	PANTHER	PTHR23023	DIMETHYLANILINE MONOOXYGENASE	IPR050346	Flavin-containing Monooxygenases	3.1e-64	PTHR43539:SF87	DEPENDENT OXIDOREDUCTASE, PUTATIVE (AFU_ORTHOLOGUE AFUA_3G01002)-RELATED	1.7e-77	PLN02172	PLN02172	1.90309e-41	Dimethylaniline monooxygenase	500	56.29	5.35	Cytoplasm
Cy46.1118	PF00743.24	FMO-like	Belongs to the FMO family	ND	ND	ND	ND	3.85e-107	PANTHER	PTHR23023	DIMETHYLANILINE MONOOXYGENASE	IPR050346	Flavin-containing Monooxygenases	2.5e-61	PTHR23023	DIMETHYLANILINE MONOOXYGENASE	4e-67	PLN02172	PLN02172	1.32192e-32	Dimethylaniline monooxygenase	484	54.74	5.85	Cytoplasm|Nucleus
Cy46.3933	PF00743.24	FMO-like	Belongs to the FMO family	FMO1	ND	ND	ND	1.24e-210	PANTHER	PTHR23023	DIMETHYLANILINE MONOOXYGENASE	IPR050346	Flavin-containing Monooxygenases	9.2e-76	PTHR43539:SF87	DEPENDENT OXIDOREDUCTASE, PUTATIVE (AFU_ORTHOLOGUE AFUA_3G01002)-RELATED	2.3e-91	PLN02172	PLN02172	2.24505e-56	Dimethylaniline monooxygenase	468	52.79	5.88	Cytoplasm
Cy46.409	PF00743.24	FMO-like	Belongs to the FMO family	ND	ND	ND	ND	1.05e-188	PANTHER	PTHR23023	DIMETHYLANILINE MONOOXYGENASE	IPR050346	Flavin-containing Monooxygenases	1.9e-49	PTHR43539:SF87	DEPENDENT OXIDOREDUCTASE, PUTATIVE (AFU_ORTHOLOGUE AFUA_3G01002)-RELATED	1.6e-64	COG2072	CzcO	2.3179e-32	Dimethylaniline monooxygenase	522	60.02	5.48	Cytoplasm
Zy45.5286	PF00743.24	FMO-like	Belongs to the FMO family	FMO1	ND	ND	ND	4.92e-76	PANTHER	PTHR23023	DIMETHYLANILINE MONOOXYGENASE	IPR050346	Flavin-containing Monooxygenases	3.1e-67	PTHR43539:SF87	DEPENDENT OXIDOREDUCTASE, PUTATIVE (AFU_ORTHOLOGUE AFUA_3G01002)-RELATED	3.3e-98	PLN02172	PLN02172	3.5811e-38	Dimethylaniline monooxygenase	461	52.15	6.04	Cytoplasm|Nucleus
Cy46.5224	PF00743.24	FMO-like	Belongs to the FMO family	ND	ND	ND	ND	1.42e-199	PANTHER	PTHR23023	DIMETHYLANILINE MONOOXYGENASE	IPR050346	Flavin-containing Monooxygenases	1.8e-57	PTHR23023:SF296	THIOL-SPECIFIC MONOOXYGENASE	1.1e-128	PLN02172	PLN02172	4.35298e-38	Thiol-specific monooxygenase	492	56.16	6.49	Cytoplasm
Da58.2230	PF00743.24	FMO-like	Belongs to the FMO family	ND	ND	ND	ND	6.36e-169	PANTHER	PTHR23023	DIMETHYLANILINE MONOOXYGENASE	IPR050346	Flavin-containing Monooxygenases	7.6e-51	PTHR23023:SF296	THIOL-SPECIFIC MONOOXYGENASE	3.1e-141	PLN02172	PLN02172	7.40452e-36	Thiol-specific monooxygenase	496	56	5.58	Cytoplasm
Da58.2201	PF00743.24	FMO-like	Pyridine nucleotide-disulphide oxidoreductase	ND	ND	ND	ND	0	PANTHER	PTHR42877	ND	IPR051209	FAD-binding Monooxygenases Superfamily	4.9e-182	PTHR42877:SF7	FLAVIN-BINDING MONOOXYGENASE-RELATED	1e-213	COG2072	CzcO	3.64296e-110	Pyridine nucleotide-disulphide oxidoreductase	569	65.24	5.76	Cytoplasm
Da58.3760	PF00743.24	FMO-like	Pyridine nucleotide-disulphide oxidoreductase	ND	1.14.13.22	ko:K03379	chnB; cyclohexanone monooxygenase [EC:1.14.13.22]	2.24e-235	PANTHER	PTHR42877	ND	IPR051209	FAD-binding Monooxygenases Superfamily	4.3e-138	PTHR42877:SF5	L-ORNITHINE N(5)-MONOOXYGENASE-RELATED	2.6e-167	COG2072	CzcO	2.92412e-91	Cyclohexanone monooxygenase [EC:1.14.13.22]	556	62.61	9.09	Cytoplasm
Cy46 = Cyberlindnera americana ChDrAdgY46; Da58 = Danielia sp. ChDrAdgY58; Ca41 = Candida sp. ChDrAdgY41; Zy45 = Zygoascus sp. ChDrAdgY45.

## Sheet: GST
Supplemental Table 5.9. Classification and subcelullar description of GST enzymes in yeast strains
Query name	Pfam family		EggNOG-mapper results						InterProScan results						PANTHER HMM model			Batch CD-Search			Summary	Physicochemical features
	Accession	Target name	Description	Preferred_name	Enzyme Commission	KEGG_ko	ko_description	E-value	Analysis	Accession	Description	IP-accession	IP-description	E-value	Accession	Description	E-value	Accession	Description	E-value	Enzyme class	Length (aa)	Molecular weight (kDa)	Isoelectric point	Subcellular localization
Ca41.2219	PF13410.11	GST_C_2	Glutathione S-transferase, C-terminal domain	ECM4	1.8.5.7	ko:K07393	ECM4, yqjG; glutathionyl-hydroquinone reductase [EC:1.8.5.7]	1.29e-160	SFLD	SFLDG01148	Xi (cytGST)	ND	ND	0	PTHR32419	GLUTATHIONYL-HYDROQUINONE REDUCTASE	3e-132	COG0435	ECM4	1.12926e-164	ECM4; glutathionyl-hydroquinone reductase [EC:1.8.5.7]	321	37.49	6.93	Cytoplasm
Cy46.2723	PF13410.11	GST_C_2	to Saccharomyces cerevisiae ECM4 (YKR076W)	ECM4	1.8.5.7	ko:K07393	ECM4, yqjG; glutathionyl-hydroquinone reductase [EC:1.8.5.7]	8.33e-193	SFLD	SFLDS00019	Glutathione Transferase (cytosolic)	IPR040079	Glutathione transferase family	0	PTHR32419	GLUTATHIONYL-HYDROQUINONE REDUCTASE	1.1e-117	COG0435	ECM4	7.99907e-146	ECM4; glutathionyl-hydroquinone reductase [EC:1.8.5.7]	342	39.82	6.74	Cytoplasm
Da58.175	PF13410.11	GST_C_2	Glutathione S-transferase, C-terminal domain	ECM4	1.8.5.7	ko:K07393	ECM4, yqjG; glutathionyl-hydroquinone reductase [EC:1.8.5.7]	5.22e-142	PANTHER	PTHR32419	GLUTATHIONYL-HYDROQUINONE REDUCTASE	IPR016639	Glutathione S-transferase Omega/GSH	3.5e-90	PTHR32419	GLUTATHIONYL-HYDROQUINONE REDUCTASE	5.2e-99	COG0435	ECM4	1.25959e-123	ECM4; glutathionyl-hydroquinone reductase [EC:1.8.5.7]	252	29.22	5.73	Cytoplasm
Zy45.1602	PF13410.11	GST_C_2	glutathione s-transferase	ECM4	1.8.5.7	ko:K07393	ECM4, yqjG; glutathionyl-hydroquinone reductase [EC:1.8.5.7]	2.11e-150	SFLD	SFLDG01148	Xi (cytGST)	ND	ND	0	PTHR32419	GLUTATHIONYL-HYDROQUINONE REDUCTASE	8.7e-133	COG0435	ECM4	4.88551e-166	ECM4; glutathionyl-hydroquinone reductase [EC:1.8.5.7]	316	37.21	6.8	Cytoplasm
Cy46.2316	PF02798.25	GST_N	Glutathione S-transferase	ND	2.5.1.18	ko:K00799	GST, gst; glutathione S-transferase [EC:2.5.1.18]	5.63e-60	PANTHER	PTHR44051	GLUTATHIONE S-TRANSFERASE-RELATED	ND	ND	1.4e-35	PTHR44051:SF9	GLUTATHIONE S-TRANSFERASE 1	5.1e-73	cd03189	GST_C_GTT1_like	1.15396e-21	GST1; glutathione S-transferase [EC:2.5.1.18]	245	28.03	8.65	Cytoplasm
Da58.4815	PF02798.25	GST_N	Glutathione S-transferase	GTT1	2.5.1.18	ko:K00799	GST, gst; glutathione S-transferase [EC:2.5.1.18]	2.97e-118	PANTHER	PTHR44051	GLUTATHIONE S-TRANSFERASE-RELATED	ND	ND	2.3e-34	PTHR44051:SF9	GLUTATHIONE S-TRANSFERASE 1	3.3e-77	COG0625	GstA	5.89641e-27	GST1; glutathione S-transferase [EC:2.5.1.18]	258	30.28	6.4	Cytoplasm
Da58.4820	PF13409.11	GST_N_2	glutathione s-transferase	GTT1	2.5.1.18	ko:K00799	GST, gst; glutathione S-transferase [EC:2.5.1.18]	7e-26	SFLD	SFLDG00358	Main (cytGST)	ND	ND	1.3e-32	PTHR44051:SF9	GLUTATHIONE S-TRANSFERASE 1	2e-65	COG0625	GstA	8.1003e-27	GST1; glutathione S-transferase [EC:2.5.1.18]	233	26.57	6.46	Cytoplasm
Zy45.2799	PF02798.25	GST_N	Glutathione S-transferase	ND	2.5.1.18	ko:K00799	GST, gst; glutathione S-transferase [EC:2.5.1.18]	4.66e-46	PANTHER	PTHR44051	GLUTATHIONE S-TRANSFERASE-RELATED	ND	ND	7.6e-35	PTHR44051:SF9	GLUTATHIONE S-TRANSFERASE 1	2.1e-73	COG0625	GstA	1.55896e-38	GST1; glutathione S-transferase [EC:2.5.1.18]	227	26.15	7.8	Peroxisome
Ca41.11	PF02798.25	GST_N	Plays an important role in the cellular response to the nitrogen source	URE2	2.5.1.18	ko:K00799	GST, gst; glutathione S-transferase [EC:2.5.1.18]	7.4e-189	SFLD	SFLDG00358	Main (cytGST)	ND	ND	0	PTHR44051:SF3	TRANSCRIPTIONAL REGULATOR URE2	3.7e-104	cd10293	GST_C_Ure2p	4.39147e-54	URE2; glutathione S-transferase [EC:2.5.1.18]	319	36.38	5.79	Cytoplasm
Cy46.4311	PF02798.25	GST_N	Plays an important role in the cellular response to the nitrogen source	URE2	2.5.1.18	ko:K00799	GST, gst; glutathione S-transferase [EC:2.5.1.18]	9.26e-159	SFLD	SFLDG00358	Main (cytGST)	ND	ND	0	PTHR44051:SF3	TRANSCRIPTIONAL REGULATOR URE2	2.5e-107	COG0625	GstA	4.46612e-54	URE2; glutathione S-transferase [EC:2.5.1.18]	297	33.72	5.51	Cytoplasm
Da58.2957	PF02798.25	GST_N	Plays an important role in the cellular response to the nitrogen source	URE2	2.5.1.18	ko:K00799	GST, gst; glutathione S-transferase [EC:2.5.1.18]	2.23e-182	SFLD	SFLDS00019	Glutathione Transferase (cytosolic)	IPR040079	Glutathione transferase family	0	PTHR44051:SF3	TRANSCRIPTIONAL REGULATOR URE2	3.5e-109	cd10293	GST_C_Ure2p	3.53549e-52	URE2; glutathione S-transferase [EC:2.5.1.18]	307	34.75	5.5	Cytoplasm
Zy45.2499	PF02798.25	GST_N	Plays an important role in the cellular response to the nitrogen source	URE2	2.5.1.18	ko:K00799	GST, gst; glutathione S-transferase [EC:2.5.1.18]	1.25e-96	SFLD	SFLDS00019	TRANSCRIPTIONAL REGULATOR URE2	IPR040079	Glutathione transferase family	0	PTHR44051:SF3	TRANSCRIPTIONAL REGULATOR URE2	1.1e-101	COG0625	GstA	5.79256e-50	URE2; glutathione S-transferase [EC:2.5.1.18]	347	39.64	5.44	Cytoplasm
Ca41.191	PF00043.30	GST_C	Belongs to the GST superfamily	GST2	2.5.1.18	ko:K00799	GST, gst; glutathione S-transferase [EC:2.5.1.18]	2.09e-109	SFLD	SFLDS00019	Glutathione Transferase (cytosolic)	IPR040079	Glutathione transferase family	0	PTHR44051	GLUTATHIONE S-TRANSFERASE-RELATED	1.1e-72	COG0625	GstA	4.91819e-50	GST2; glutathione S-transferase [EC:2.5.1.18]	242	27.99	5.77	Cytoplasm
Ca41.192	PF13409.11	GST_N_2	Belongs to the GST superfamily	GST2	2.5.1.18	ko:K00799	GST, gst; glutathione S-transferase [EC:2.5.1.18]	1.51e-122	SFLD	SFLDG00358	Main (cytGST)	ND	ND	0	PTHR44051	GLUTATHIONE S-TRANSFERASE-RELATED	6.7e-71	COG0625	GstA	9.33608e-53	GST2; glutathione S-transferase [EC:2.5.1.18]	230	26.62	5.31	Cytoplasm
Cy46.4965	PF13409.11	GST_N_2	Belongs to the GST superfamily	GST2	2.5.1.18	ko:K00799	GST, gst; glutathione S-transferase [EC:2.5.1.18]	6.51e-67	PANTHER	PTHR44051	GLUTATHIONE S-TRANSFERASE-RELATED	ND	ND	1.9e-40	PTHR44051	GLUTATHIONE S-TRANSFERASE-RELATED	1.3e-48	COG0625	GstA	7.63978e-35	GST2; glutathione S-transferase [EC:2.5.1.18]	242	27.3	6.31	Cytoplasm|Nucleus
Ca41.3945	PF00043.30	GST_C	to Saccharomyces cerevisiae	TEF4	3.1.4.17	ko:K01120,ko:K03233	cpdP; 3',5'-cyclic-nucleotide phosphodiesterase [EC:3.1.4.17]; EEF1G; elongation factor 1-gamma	1.56e-32	PANTHER	PTHR43986	ELONGATION FACTOR 1-GAMMA	IPR050802	Elongation Factors and Glutathione S-transferases	2.1e-38	PTHR43986:SF1	ELONGATION FACTOR 1-GAMMA	2.1e-42	cd03181	GST_C_EF1Bgamma_like	1.22631e-24	EEF1G; elongation factor 1-gamma	217	24.61	6.15	Cytoplasm
Ca41.4800	PF00043.30	GST_C	Glutathione S-transferase, C-terminal domain	ND	ND	ko:K03233	EEF1G; elongation factor 1-gamma	2.88e-77	PANTHER	PTHR43986	ELONGATION FACTOR 1-GAMMA	IPR050802	Elongation Factors and Glutathione S-transferases	3.4e-40	PTHR43986:SF1	ELONGATION FACTOR 1-GAMMA	1.4e-45	cd03181	GST_C_EF1Bgamma_like	3.49313e-28	EEF1G; elongation factor 1-gamma	220	25.57	8.43	Cytoplasm
Cy46.2166	PF13409.11	GST_N_2	Belongs to the GST superfamily	ND	2.5.1.18	ko:K00799	GST, gst; glutathione S-transferase [EC:2.5.1.18]	1.89e-91	PANTHER	PTHR44051	GLUTATHIONE S-TRANSFERASE-RELATED	ND	ND	4.9e-52	PTHR44051:SF8	GLUTATHIONE S-TRANSFERASE GSTA	2e-64	COG0625	GstA	6.59438e-46	Glutathione S-transferase-related	224	25.53	5.97	Cytoplasm
Cy46.2939	PF13409.11	GST_N_2	Belongs to the GST superfamily	ND	2.5.1.18	ko:K00799	GST, gst; glutathione S-transferase [EC:2.5.1.18]	1.44e-106	SFLD	SFLDS00019	Glutathione Transferase (cytosolic)	IPR040079	Glutathione transferase family	0	PTHR44051:SF8	GLUTATHIONE S-TRANSFERASE GSTA	4.9e-69	COG0625	GstA	5.67563e-46	Glutathione Transferase (cytosolic)	229	26.36	5.98	Cytoplasm
Da58.1875	PF13417.11	GST_N_3	Glutathione S-transferase, C-terminal domain	ND	ND	ND	ND	1.23e-84	CDD	cd03182	GST_C_GTT2_like	IPR034346	Gtt2-like, C-terminal	1.48692e-48	PTHR43900:SF97	GLUTATHIONE TRANSFERASE	2.2e-37	cd03182	GST_C_GTT2_like	6.09069e-48	GTT2-like	228	26.05	5.6	Cytoplasm
Cy46 = Cyberlindnera americana ChDrAdgY46; Da58 = Danielia sp. ChDrAdgY58; Ca41 = Candida sp. ChDrAdgY41; Zy45 = Zygoascus sp. ChDrAdgY45.

## Sheet: MCO
Supplemental Table 5.10. Classification and subcelullar description of MCO enzymes in yeast strains
Query name	Pfam family		EggNOG-mapper results						InterProScan results						PANTHER HMM model			Batch CD-Search			Summary	Physicochemical features
	Accession	Target name	Description	Preferred_name	Enzyme Commission	KEGG_ko	ko_description	E-value	Analysis	Accession	Description	IP-accession	IP-description	E-value	Accession	Description	E-value	Accession	Description	E-value	Enzyme class	Length (aa)	Molecular weight (kDa)	Isoelectric point	Subcellular localization
Ca41.3698	PF07731.19	Cu-oxidase_2	Belongs to the multicopper oxidase family	ND	ND	ko:K19791	FET3_5; iron transport multicopper oxidase	0	PANTHER	PTHR11709	MULTI-COPPER OXIDASE	IPR045087	Multicopper oxidase	2.2e-86	PTHR11709:SF361	IRON TRANSPORT MULTICOPPER OXIDASE FET3	2.9e-199	cd13899	CuRO_3_Fet3p	1.47129e-75	FET3; iron transport multicopper oxidase	655	74.04	5.14	Endoplasmic reticulum
Ca41.4217	PF07731.19	Cu-oxidase_2	Belongs to the multicopper oxidase family	FET3	ND	ko:K19791	FET3_5; iron transport multicopper oxidase	1.97e-274	CDD	cd13899	CuRO_3_Fet3p	ND	ND	1.72e-86	PTHR11709:SF361	IRON TRANSPORT MULTICOPPER OXIDASE FET3	1.9e-210	cd13899	CuRO_3_Fet3p	7.02945e-86	FET3; iron transport multicopper oxidase	626	71.18	4.21	Cell membrane
Cy46.2456	PF07732.20	Cu-oxidase_3	Belongs to the multicopper oxidase family	FET3	ND	ko:K19791	FET3_5; iron transport multicopper oxidase	3.37e-121	PANTHER	PTHR11709	MULTI-COPPER OXIDASE	IPR045087	Multicopper oxidase	1.9e-92	PTHR11709:SF361	IRON TRANSPORT MULTICOPPER OXIDASE FET3	2.7e-168	TIGR03388	ascorbase	2.92349e-86	FET3; iron transport multicopper oxidase	631	70.74	5.5	Lysosome/Vacuole
Cy46.3739	PF07731.19	Cu-oxidase_2	Belongs to the multicopper oxidase family	ND	ND	ko:K19791	FET3_5; iron transport multicopper oxidase	4.77e-242	PANTHER	PTHR11709	MULTI-COPPER OXIDASE	IPR045087	Multicopper oxidase	2.9e-90	PTHR11709:SF361	IRON TRANSPORT MULTICOPPER OXIDASE FET3	3.4e-213	cd13899	CuRO_3_Fet3p	3.98935e-82	FET3; iron transport multicopper oxidase	610	69.36	4.55	Endoplasmic reticulum
Cy46.4627	PF07731.19	Cu-oxidase_2	Belongs to the multicopper oxidase family	FET3	ND	ko:K19791	FET3_5; iron transport multicopper oxidase	4.47E-316	PANTHER	PTHR11709	MULTI-COPPER OXIDASE	IPR045087	Multicopper oxidase	2.1e-87	PTHR11709:SF361	IRON TRANSPORT MULTICOPPER OXIDASE FET3	4.5e-205	cd13899	CuRO_3_Fet3p	2.09515e-84	FET3; iron transport multicopper oxidase	632	71.35	4.22	Lysosome/Vacuole
Da58.3975	PF07731.19	Cu-oxidase_2	Belongs to the multicopper oxidase family	FET3	ND	ko:K19791	FET3_5; iron transport multicopper oxidase	0	PANTHER	PTHR11709	MULTI-COPPER OXIDASE	IPR045087	Multicopper oxidase	3e-89	PTHR11709:SF361	IRON TRANSPORT MULTICOPPER OXIDASE FET3	5.4e-214	cd13899	CuRO_3_Fet3p	2.91767e-84	FET3; iron transport multicopper oxidase	619	69.29	4.3	Cell membrane|Lysosome/Vacuole
Da58.5312	PF07731.19	Cu-oxidase_2	Belongs to the multicopper oxidase family	ND	ND	ko:K19791	FET3_5; iron transport multicopper oxidase	4.31e-289	PANTHER	PTHR11709	MULTI-COPPER OXIDASE	IPR045087	Multicopper oxidase	4.6e-94	PTHR11709:SF361	IRON TRANSPORT MULTICOPPER OXIDASE FET3	6.7e-201	cd13899	CuRO_3_Fet3p	4.40056e-80	FET3; iron transport multicopper oxidase	644	73.05	4.7	Endoplasmic reticulum|Lysosome/Vacuole
Zy45.2358	PF07731.19	Cu-oxidase_2	Belongs to the multicopper oxidase family	FET3	ND	ko:K19791	FET3_5; iron transport multicopper oxidase	2.92e-267	PANTHER	PTHR11709	MULTI-COPPER OXIDASE	IPR045087	Multicopper oxidase	8.8e-86	PTHR11709:SF361	IRON TRANSPORT MULTICOPPER OXIDASE FET3	7.2e-214	cd13899	CuRO_3_Fet3p	6.35598e-83	FET3; iron transport multicopper oxidase	640	71.37	4.43	Cell membrane
Zy45.5306	PF07731.19	Cu-oxidase_2	Belongs to the multicopper oxidase family	ND	ND	ND	ND	2.16e-150	PANTHER	PTHR11709	MULTI-COPPER OXIDASE	IPR045087	Multicopper oxidase	1.1e-100	PTHR11709:SF414	ADR239WP	8e-149	TIGR03388	ascorbase	1.35653e-77	Ascorbase	663	75.07	5.21	Endoplasmic reticulum|Lysosome/Vacuole|Golgi apparatus
Cy46.205	PF07732.20	Cu-oxidase_3	Belongs to the multicopper oxidase family	ND	ND	ND	ND	8.22e-250	PANTHER	PTHR11709	MULTI-COPPER OXIDASE	IPR045087	Multicopper oxidase	1.3e-70	PTHR11709:SF488	LACCASE-RELATED	4.2e-84	PLN02191	PLN02191	6.35451e-53	Laccase related	659	73.17	4.44	Extracellular
Cy46.5694	PF07731.19	Cu-oxidase_2	Belongs to the multicopper oxidase family	ND	ND	ND	ND	3.32e-236	PANTHER	PTHR11709	MULTI-COPPER OXIDASE	IPR045087	Multicopper oxidase	2e-80	PTHR11709:SF414	ADR239WP	1.1e-126	cd13886	CuRO_2_MCO_like_1	1.75268e-65	Uncharacterized multicopper oxidase (CuRO_2_MCO_like_1)	662	76.73	5.17	Endoplasmic reticulum|Lysosome/Vacuole|Golgi apparatus
Cy46 = Cyberlindnera americana ChDrAdgY46; Da58 = Danielia sp. ChDrAdgY58; Ca41 = Candida sp. ChDrAdgY41; Zy45 = Zygoascus sp. ChDrAdgY45.
