# Supplementary material for: Comparative genomics of dominant members of the gut core microbiome of the bark beetle, Dendroctonus rhizophagus (Curculionidae: Scolytinae) reveals potential functional complementarity in the detoxification process
Source: BMC Genomics. 2025 Nov 19;26:1064. doi: 10.1186/s12864-025-12279-1 (PMC12628601; doi:10.1186/s12864-025-12279-1)
Supplement: Supplementary file 7 — Supplemental Table 6. [file 12864_2025_12279_MOESM7_ESM.xlsx]

## Sheet: Phase I
Supplemental Table 6.1 Detoxification phase I-associated enzymes annotated in bacteria and yeast
Classification (KEGG)	Enzyme	Pathways	Number of genes
		Pathways	Ac58	Ps09	Ps60	Ra13	Se1961	Cy46	Da58	Ca41	Zy45	Total
Oxidoreductases	ALDH; aldehyde dehydrogenase (NAD+) [EC:1.2.1.3]	00903 Limonene degradation; 00625 Chloroalkane and chloroalkene degradation	2	5	2	1	1	4	2	3	2	22
	adhP; alcohol dehydrogenase, propanol-preferring [EC:1.1.1.1]	00625 Chloroalkane and chloroalkene degradation; 00980 Metabolism of xenobiotics by cytochrome P450; 00982 Drug metabolism - cytochrome P450; 01220 Degradation of aromatic compounds				1	1	6	5	3	3	19
	Aryl-alcohol dehydrogenase; versiconal hemiacetal acetate reductase [1.1.1.353]	01110 Biosynthesis of secondary metabolites; 00254 Aflatoxin biosynthesis						4	5	4	4	17
	fadJ; 3-hydroxyacyl-CoA dehydrogenase / enoyl-CoA hydratase / 3-hydroxybutyryl-CoA epimerase [EC:1.1.1.35 4.2.1.17 5.1.2.3]	00907 Pinene, camphor and geraniol degradation; 00930 Caprolactam degradation	2	3	4	2	2					13
	frmA, ADH5, adhC; S-(hydroxymethyl)glutathione dehydrogenase / alcohol dehydrogenase [EC:1.1.1.284 1.1.1.1]	00625 Chloroalkane and chloroalkene degradation; 00626 Naphthalene degradation; 00982 Drug metabolism - cytochrome P450; 01220 Degradation of aromatic compounds	3	2	1	1	1	1	1	1	1	12
	ALDH3; aldehyde dehydrogenase (NAD(P)+) [EC:1.2.1.5]	00980 Metabolism of xenobiotics by cytochrome P450; 00982 Drug metabolism - cytochrome P450						3	2	4	3	12
	IMPDH, guaB; IMP dehydrogenase [EC:1.1.1.205]	00983 Drug metabolism - other enzymes; 01110 Biosynthesis of secondary metabolites	1	1	2	2	2	1	1	1	1	12
	nemA; N-ethylmaleimide reductase [EC:1.-.-.-]	00633 Nitrotoluene degradation	2	3	2	2	2					11
	RRM1; ribonucleoside-diphosphate reductase subunit M1 [EC:1.17.4.1]	00983 Drug metabolism - other enzymes						2	2	3	3	10
	E1.1.1.1, adh; alcohol dehydrogenase [EC:1.1.1.1]	00625 Chloroalkane and chloroalkene degradation; 00626 Naphthalene degradation; 00982 Drug metabolism - cytochrome P450; 01220 Degradation of aromatic compounds	3	1		1	4					9
	GSH-dependent disulfide-bond oxidoreductase [EC:1.8.4.-]		2	2	2	1	2					9
	paaH, hbd, fadB, mmgB; 3-hydroxybutyryl-CoA dehydrogenase [EC:1.1.1.157]	00362 Benzoate degradation	2	2			3				1	8
	fadB; 3-hydroxyacyl-CoA dehydrogenase / enoyl-CoA hydratase / 3-hydroxybutyryl-CoA epimerase / enoyl-CoA isomerase [EC:1.1.1.35 4.2.1.17 5.1.2.3 5.3.3.8]	00362 Benzoate degradation; 00907 Pinene, camphor and geraniol degradation; 00930 Caprolactam degradation	1	1	2	1	1					6
	yiaY; alcohol dehydrogenase [EC:1.1.1.1]	00625 Chloroalkane and chloroalkene degradation; 00626 Naphthalene degradation; 01220 Degradation of aromatic compounds	1	2	2		1					6
	AKR1A1, adh; alcohol dehydrogenase (NADP+) [EC:1.1.1.2]	00930 Caprolactam degradation; 01220 Degradation of aromatic compounds						2	1	3		6
	chnB; cyclohexanone monooxygenase [EC:1.14.13.22]	00930 Caprolactam degradation; 01220 Degradation of aromatic compounds	3		1				2			6
	LACC1, yfiH; purine-nucleoside/S-methyl-5'-thioadenosine phosphorylase / adenosine deaminase [EC:2.4.2.1 2.4.2.28 3.5.4.4]	00230 Purine metabolism	1	2	1	1	1					6
	GCDH, gcdH; glutaryl-CoA dehydrogenase [EC:1.3.8.6]	00362 Benzoate degradation	1	1	1						2	5
	fdx; ferredoxin, 2Fe-2S	00362 Benzoate degradation	1	2	1		1					5
	E1.14.13.1; salicylate hydroxylase [EC:1.14.13.1]	00621 Dioxin degradation; 00624 Polycyclic aromatic hydrocarbon degradation; 00626 Naphthalene degradation; 01220 Degradation of aromatic compounds		2					3			5
	PHAA, PHACA, CYP504A1; phenylacetate 2-hydroxylase [EC:1.14.14.54]	00643 Styrene degradation						1		2	2	5
	CYP52; XANG; xanthocillin biosynthesis cytochrome P450 monooxygenase [EC:1.14.-.-]								4		1	5
	POR; NADPH-ferrihemoprotein reductase [EC:1.6.2.4]							1	1	2	1	5
	ligB; protocatechuate 4,5-dioxygenase, beta chain [EC:1.13.11.8]	00362 Benzoate degradation; 00624 Polycyclic aromatic hydrocarbon degradation; 00627 Aminobenzoate degradation	1	2		1						4
	desB, galA; gallate dioxygenase [EC:1.13.11.57]	00627 Aminobenzoate degradation	1	2		1						4
	RRM2; ribonucleoside-diphosphate reductase subunit M2 [EC:1.17.4.1]	00983 Drug metabolism - other enzymes						1	1	1	1	4
	ECM4, yqjG; glutathionyl-hydroquinone reductase [EC:1.8.5.7]							1	1	1	1	4
	pobA; p-hydroxybenzoate 3-monooxygenase [EC:1.14.13.2]	00362 Benzoate degradation; 01220 Degradation of aromatic compounds		1	1		1					3
	benA-xylX; benzoate/toluate 1,2-dioxygenase subunit alpha [EC:1.14.12.10 1.14.12.-]	00362 Benzoate degradation; 00364 Fluorobenzoate degradation; 00622 Xylene degradation; 01220 Degradation of aromatic compounds	1	1			1					3
	benB-xylY; benzoate/toluate 1,2-dioxygenase subunit beta [EC:1.14.12.10 1.14.12.-]	00362 Benzoate degradation; 00364 Fluorobenzoate degradation; 00622 Xylene degradation; 01220 Degradation of aromatic compounds	1	1			1					3
	benD-xylL; dihydroxycyclohexadiene carboxylate dehydrogenase [EC:1.3.1.25 1.3.1.-]	00362 Benzoate degradation; 00364 Fluorobenzoate degradation; 00622 Xylene degradation; 01220 Degradation of aromatic compounds	1	1			1					3
	benC-xylZ; benzoate/toluate 1,2-dioxygenase reductase component [EC:1.18.1.-]	00362 Benzoate degradation; 00364 Fluorobenzoate degradation; 00622 Xylene degradation; 01220 Degradation of aromatic compounds	1	1			1					3
	nahAa, nagAa, ndoR, nbzAa, dntAa; naphthalene 1,2-dioxygenase ferredoxin reductase component [EC:1.18.1.7]	00624 Polycyclic aromatic hydrocarbon degradation; 00626 Naphthalene degradation; 00627 Aminobenzoate degradation; 00633 Nitrotoluene degradation; 00642 Ethylbenzene degradation; 01220 Degradation of aromatic compounds	1	1			1					3
	fdhA; glutathione-independent formaldehyde dehydrogenase [EC:1.2.1.46]	00625 Chloroalkane and chloroalkene degradation		2	1							3
	tfdB; 2,4-dichlorophenol 6-monooxygenase [EC:1.14.13.20]	00361 Chlorocyclohexane and chlorobenzene degradation; 01220 Degradation of aromatic compounds	2				1					3
	E1.1.1.90; aryl-alcohol dehydrogenase [EC:1.1.1.90]	00622 Xylene degradation; 00623 Toluene degradation; 01220 Degradation of aromatic compounds		1		1	1					3
	nfnB, nfsB; nitroreductase / dihydropteridine reductase [EC:1.-.-.- 1.5.1.34]	00633 Nitrotoluene degradation	1		1	1						3
	feaB, tynC; phenylacetaldehyde dehydrogenase [EC:1.2.1.39]	00643 Styrene degradation		1	1		1					3
	hmfH; 5-(hydroxymethyl)furfural/furfural oxidase [EC:1.1.3.47 1.1.3.-]	00365 Furfural degradation		1	1		1					3
	kstD; 3-oxosteroid 1-dehydrogenase [EC:1.3.99.4]	00984 Steroid degradation		3								3
	katG; catalase-peroxidase [EC:1.11.1.21]	00983 Drug metabolism - other enzymes		1		1	1					3
	ahr; alcohol/geraniol dehydrogenase (NADP+) [EC:1.1.1.2 1.1.1.183]	00907 Pinene, camphor and geraniol degradation	1			1						2
	atuB; citronellol/citronellal dehydrogenase	00907 Pinene, camphor and geraniol degradation			1	1						2
	E1.14.13.7; phenol 2-monooxygenase (NADPH) [EC:1.14.13.7]	00623 Toluene degradation; 00627 Aminobenzoate degradation		1				1				2
	vanB; vanillate monooxygenase ferredoxin subunit	00627 Aminobenzoate degradation	1	1								2
	antA; anthranilate 1,2-dioxygenase (deaminating, decarboxylating) large subunit [EC:1.14.12.1]	00627 Aminobenzoate degradation			1		1					2
	nahAb, nagAb, ndoA, nbzAb, dntAb; naphthalene 1,2-dioxygenase ferredoxin component	00624 Polycyclic aromatic hydrocarbon degradation; 00626 Naphthalene degradation; 00627 Aminobenzoate degradation; 00633 Nitrotoluene degradation; 00642 Ethylbenzene degradation; 01220 Degradation of aromatic compounds		1	1							2
	adhE; acetaldehyde dehydrogenase / alcohol dehydrogenase [EC:1.2.1.10 1.1.1.1]	00625 Chloroalkane and chloroalkene degradation; 00626 Naphthalene degradation; 01220 Degradation of aromatic compounds				1	1					2
	cymB; p-cumic alcohol dehydrogenase	00622 Xylene degradation; 01220 Degradation of aromatic compounds		1			1					2
	cooF; anaerobic carbon-monoxide dehydrogenase iron sulfur subunit	00633 Nitrotoluene degradation				1	1					2
	HGD, hmgA; homogentisate 1,2-dioxygenase [EC:1.13.11.5]	00643 Styrene degradation		1	1							2
	alkB1_2, alkM; alkane 1-monooxygenase [EC:1.14.15.3]	00930 Caprolactam degradation	1		1							2
	MAO, aofH; monoamine oxidase [EC:1.4.3.4]	00982 Drug metabolism - cytochrome P450		1	1							2
	PHACB, CYP504B1; 3-hydroxyphenylacetate 6-hydroxylase [EC:1.14.13.63]	00643 Styrene degradation									2	2
	CYP105-like			1								1
	CYP105T1			1								1
	atuD; citronellyl-CoA dehydrogenase [EC:1.3.99.-]	00907 Pinene, camphor and geraniol degradation			1							1
	E1.3.1.32; maleylacetate reductase [EC:1.3.1.32]	00361 Chlorocyclohexane and chlorobenzene degradation; 00362 Benzoate degradation; 00364 Fluorobenzoate degradation; 00623 Toluene degradation; 01220 Degradation of aromatic compounds		1								1
	chqB; hydroxyquinol 1,2-dioxygenase [EC:1.13.11.37]	00361 Chlorocyclohexane and chlorobenzene degradation; 00362 Benzoate degradation		1								1
	ligA; protocatechuate 4,5-dioxygenase, alpha chain [EC:1.13.11.8]	00362 Benzoate degradation; 00624 Polycyclic aromatic hydrocarbon degradation; 00627 Aminobenzoate degradation		1								1
	fadN; 3-hydroxyacyl-CoA dehydrogenase [EC:1.1.1.35]	00362 Benzoate degradation		1								1
	bphJ, xylQ, nahO, tesF; acetaldehyde/propanal dehydrogenase [EC:1.2.1.10 1.2.1.87]	00362 Benzoate degradation; 00984 Steroid degradation; 01220 Degradation of aromatic compounds	1									1
	vanA; vanillate monooxygenase [EC:1.14.13.82]	00627 Aminobenzoate degradation		1								1
	nahAd, ndoC, nbzAd, dntAd; naphthalene 1,2-dioxygenase subunit beta [EC:1.14.12.12 1.14.12.23 1.14.12.24]	00624 Polycyclic aromatic hydrocarbon degradation; 00626 Naphthalene degradation; 00627 Aminobenzoate degradation; 00633 Nitrotoluene degradation; 00642 Ethylbenzene degradation; 01220 Degradation of aromatic compounds	1									1
	mdlB; (S)-mandelate dehydrogenase [EC:1.1.99.31]	00627 Aminobenzoate degradation				1						1
	ligXa; 5,5'-dehydrodivanillate O-demethylase oxygenase subunit [EC:1.14.13.-]	00627 Aminobenzoate degradation		1								1
	vdh; vanillin dehydrogenase [EC:1.2.1.67]	00627 Aminobenzoate degradation		1								1
	hipH; 4-hydroxyisophthalate hydroxylase	00623 Toluene degradation		1								1
	nfsA; nitroreductase [EC:1.-.-.-]	00633 Nitrotoluene degradation				1						1
	DCAA; acyl-CoA dehydrogenase [EC:1.3.99.-]	00930 Caprolactam degradation	1									1
	kshB; 3-ketosteroid 9alpha-monooxygenase subunit B [EC:1.14.15.30]	00984 Steroid degradation		1								1
	XDH; xanthine dehydrogenase/oxidase [EC:1.17.1.4 1.17.3.2]	00983 Drug metabolism - other enzymes								1		1
Hydrolases	E3.5.1.4, amiE; amidase [EC:3.5.1.4]	00627 Aminobenzoate degradation; 00643 Styrene degradation	2	3	5		1	9	7	6	7	40
	E3.1.3.41; 4-nitrophenyl phosphatase [EC:3.1.3.41]	00627 Aminobenzoate degradation				1	1	2	2	2	2	10
	atzF; allophanate hydrolase [EC:3.5.1.54]	00791 Atrazine degradation	1	1	2	3	2					9
	dut, DUT; dUTP diphosphatase [EC:3.6.1.23]	00983 Drug metabolism - other enzymes	1	1	1	1	1	1	1	1	1	9
	pcaD; 3-oxoadipate enol-lactonase [EC:3.1.1.24]	00362 Benzoate degradation; 01220 Degradation of aromatic compounds	1	3	3		1					8
	E3.5.5.1; nitrilase [EC:3.5.5.1]	00627 Aminobenzoate degradation; 00643 Styrene degradation	1	2	2		1	1				7
	E3.1.1.45; carboxymethylenebutenolidase [EC:3.1.1.45]	00361 Chlorocyclohexane and chlorobenzene degradation; 00364 Fluorobenzoate degradation; 00623 Toluene degradation			1	2	1	1	1	1		7
	cdd, CDA; cytidine deaminase [EC:3.5.4.5]	00983 Drug metabolism - other enzymes				1	1	1	1	1	1	6
	rdgB, ITPA; XTP/dITP diphosphohydrolase [EC:3.6.1.66]	00983 Drug metabolism - other enzymes						2	1	1	1	5
	E3.1.2.23; 4-hydroxybenzoyl-CoA thioesterase [EC:3.1.2.23]	00362 Benzoate degradation	1	1	1		1					4
	DUR1; urea carboxylase / allophanate hydrolase [EC:6.3.4.6 3.5.1.54]	00791 Atrazine degradation						1	1	1	1	4
	UPB1, pydC; beta-ureidopropionase [EC:3.5.1.6]	00983 Drug metabolism - other enzymes						1	1	1	1	4
	mlhB, chnC; epsilon-lactone hydrolase [EC:3.1.1.83]	00903 Limonene degradation; 00930 Caprolactam degradation; 01220 Degradation of aromatic compounds	1	1			1					3
	faaH; fumarylacetoacetate (FAA) hydrolase [EC:3.7.1.2]	00643 Styrene degradation		2			1					3
	ureC; urease subunit alpha [EC:3.5.1.5]	00791 Atrazine degradation	1	1			1					3
	ureB; urease subunit beta [EC:3.5.1.5]	00791 Atrazine degradation	1	1			1					3
	ureA; urease subunit gamma [EC:3.5.1.5]	00791 Atrazine degradation	1	1			1					3
	gnl, RGN; gluconolactonase [EC:3.1.1.17]	00930 Caprolactam degradation; 01220 Degradation of aromatic compounds		1			1				1	3
	DPYS, dht, hydA; dihydropyrimidinase [EC:3.5.2.2]	00983 Drug metabolism - other enzymes			1			1			1	3
	pcaL; 3-oxoadipate enol-lactonase / 4-carboxymuconolactone decarboxylase [EC:3.1.1.24 4.1.1.44]	00362 Benzoate degradation; 01220 Degradation of aromatic compounds		1	1							2
	acyP; acylphosphatase [EC:3.6.1.7]	00627 Aminobenzoate degradation				1	1					2
	E3.8.1.2; 2-haloacid dehalogenase [EC:3.8.1.2]	00361 Chlorocyclohexane and chlorobenzene degradation; 00625 Chloroalkane and chloroalkene degradation		1				1				2
	dehH; haloacetate dehalogenase [EC:3.8.1.3]	00361 Chlorocyclohexane and chlorobenzene degradation; 00625 Chloroalkane and chloroalkene degradation		1		1						2
	FAH, fahA; fumarylacetoacetase [EC:3.7.1.2]	00643 Styrene degradation		1	1							2
	atzE; 1-carboxybiuret hydrolase [EC:3.5.1.131]	00791 Atrazine degradation				1	1					2
	E3.1.1.102; mono(ethylene terephthalate) hydrolase [EC:3.1.1.102]	00624 Polycyclic aromatic hydrocarbon degradation		1								1
	EPHX1; microsomal epoxide hydrolase [EC:3.3.2.9]	00980 Metabolism of xenobiotics by cytochrome P450							1			1
Lyases	pcaC; 4-carboxymuconolactone decarboxylase [EC:4.1.1.44]	00362 Benzoate degradation; 01220 Degradation of aromatic compounds	1	5	2	1	2					11
	paaF, echA; enoyl-CoA hydratase [EC:4.2.1.17]	00362 Benzoate degradation; 00907 Pinene, camphor and geraniol degradation; 00627 Aminobenzoate degradation; 00930 Caprolactam degradation	2	3	3		2					10
	uca; urea carboxylase [EC:6.3.4.6]	00791 Atrazine degradation	2			3	2					7
	HMGCL, hmgL; hydroxymethylglutaryl-CoA lyase [EC:4.1.3.4]	00907 Pinene, camphor and geraniol degradation	1	1	1						1	4
	UMPS; uridine monophosphate synthetase [EC:2.4.2.10 4.1.1.23]	00983 Drug metabolism - other enzymes						1	1	1	1	4
	dmpH, xylI, nahK; 2-oxo-3-hexenedioate decarboxylase [EC:4.1.1.77]	00362 Benzoate degradation; 00621 Dioxin degradation; 00622 Xylene degradation; 01220 Degradation of aromatic compounds		1	1		1					3
	galB; 4-oxalomesaconate hydratase [EC:4.2.1.83]	00362 Benzoate degradation		1		1						2
	ECHS1; enoyl-CoA hydratase [EC:4.2.1.17]	00627 Aminobenzoate degradation; 00930 Caprolactam degradation						1			1	2
	ligK, galC; 4-hydroxy-4-methyl-2-oxoglutarate aldolase [EC:4.1.3.17]	00362 Benzoate degradation		1		1						2
	atuE; isohexenylglutaconyl-CoA hydratase [EC:4.2.1.57]	00907 Pinene, camphor and geraniol degradation			1							1
	bsdC; vanillate/4-hydroxybenzoate decarboxylase subunit C [EC:4.1.1.- 4.1.1.61]	00627 Aminobenzoate degradation; 01220 Degradation of aromatic compounds				1						1
	nthA; nitrile hydratase subunit alpha [EC:4.2.1.84]	00627 Aminobenzoate degradation; 00643 Styrene degradation			1							1
	nthB; nitrile hydratase subunit beta [EC:4.2.1.84]	00627 Aminobenzoate degradation; 00643 Styrene degradation			1							1
	bsdD; vanillate/4-hydroxybenzoate decarboxylase subunit D [EC:4.1.1.- 4.1.1.61]	00627 Aminobenzoate degradation; 01220 Degradation of aromatic compounds				1						1
	DDI2_3; cyanamide hydratase [EC:4.2.1.69]	00791 Atrazine degradation							1			1
	inhA; cyclohexyl-isocyanide hydratase [EC:4.2.1.103]	00930 Caprolactam degradation			1							1
	hmfF; 2,5-furandicarboxylate decarboxylase 1	00365 Furfural degradation				1						1
Oxidoreductases (Dioxygenases in aromatic ring cleavage)	catA; catechol 1,2-dioxygenase [EC:1.13.11.1]	00361 Chlorocyclohexane and chlorobenzene degradation; 00362 Benzoate degradation; 00364 Fluorobenzoate degradation; 00623 Toluene degradation; 01220 Degradation of aromatic compounds	1	3	1		1	1	1			8
	hcaD; 3-phenylpropionate/trans-cinnamate dioxygenase ferredoxin reductase component [EC:1.18.1.3]	00362 Benzoate degradation; 01220 Degradation of aromatic compounds	1	3	1		1					6
	cmtAa; p-cumate 2,3-dioxygenase ferredoxin reductase component [EC:1.18.1.3]	00622 Xylene degradation; 01220 Degradation of aromatic compounds	1	1	1							3
	pcaG; protocatechuate 3,4-dioxygenase, alpha subunit [EC:1.13.11.3]	00362 Benzoate degradation; 00624 Polycyclic aromatic hydrocarbon degradation; 01220 Degradation of aromatic compounds		1	1		1					3
	pcaH; protocatechuate 3,4-dioxygenase, beta subunit [EC:1.13.11.3]	00362 Benzoate degradation; 00624 Polycyclic aromatic hydrocarbon degradation; 01220 Degradation of aromatic compounds		1	1		1					3
	carBb; 2'-aminobiphenyl-2,3-diol 1,2-dioxygenase, large subunit [EC:1.13.11.-]	00621 Dioxin degradation; 01220 Degradation of aromatic compounds	1	1								2
	mhpE; 4-hydroxy 2-oxovalerate aldolase [EC:4.1.3.39]	00362 Benzoate degradation; 00621 Dioxin degradation; 00622 Xylene degradation; 01220 Degradation of aromatic compounds	1				1					2
	antB; anthranilate 1,2-dioxygenase (deaminating, decarboxylating) small subunit [EC:1.14.12.1]	00627 Aminobenzoate degradation			1							1
	antC; anthranilate 1,2-dioxygenase reductase component [EC:1.18.1.-]	00627 Aminobenzoate degradation			1							1
	andAb; anthranilate 1,2-dioxygenase ferredoxin component	00627 Aminobenzoate degradation					1					1
	bphAa, bphA1, bphA; biphenyl 2,3-dioxygenase subunit alpha [EC:1.14.12.18]	00621 Dioxin degradation; 01220 Degradation of aromatic compounds	1									1
	nahB, doxE; cis-1,2-dihydro-1,2-dihydroxynaphthalene/dibenzothiophene dihydrodiol dehydrogenase [EC:1.3.1.29 1.3.1.60]	00624 Polycyclic aromatic hydrocarbon degradation; 00626 Naphthalene degradation; 01220 Degradation of aromatic compounds	1									1
	mhpD; 2-keto-4-pentenoate hydratase [EC:4.2.1.80]	00362 Benzoate degradation; 00621 Dioxin degradation; 00622 Xylene degradation; 01220 Degradation of aromatic compounds	1									1
	dmpB, xylE; catechol 2,3-dioxygenase [EC:1.13.11.2]	00361 Chlorocyclohexane and chlorobenzene degradation; 00362 Benzoate degradation; 00622 Xylene degradation; 00643 Styrene degradation; 01220 Degradation of aromatic compounds					1					1
	todC1, bedC1, tcbAa; benzene/toluene/chlorobenzene dioxygenase subunit alpha [EC:1.14.12.3 1.14.12.11 1.14.12.26]	00361 Chlorocyclohexane and chlorobenzene degradation; 00362 Benzoate degradation; 00623 Toluene degradation; 00625 Chloroalkane and chloroalkene degradation; 01220 Degradation of aromatic compounds	1									1
	mhpF; acetaldehyde dehydrogenase [EC:1.2.1.10]	00362 Benzoate degradation; 00621 Dioxin degradation; 00622 Xylene degradation; 01220 Degradation of aromatic compounds					1					1
Isomerases	catB; muconate cycloisomerase [EC:5.5.1.1]	00361 Chlorocyclohexane and chlorobenzene degradation; 00362 Benzoate degradation; 00364 Fluorobenzoate degradation; 00623 Toluene degradation; 01220 Degradation of aromatic compounds	1	1	1	2	2					7
	praC, xylH; 4-oxalocrotonate tautomerase [EC:5.3.2.6]	00362 Benzoate degradation; 00621 Dioxin degradation; 00622 Xylene degradation; 01220 Degradation of aromatic compounds		1		2	2					5
	catC; muconolactone D-isomerase [EC:5.3.3.4]	00362 Benzoate degradation; 01220 Degradation of aromatic compounds	1	1	1		1					4
	pcaB; 3-carboxy-cis,cis-muconate cycloisomerase [EC:5.5.1.2]	00362 Benzoate degradation; 01220 Degradation of aromatic compounds		1	1		1					3
	maiA, GSTZ1; maleylacetoacetate isomerase [EC:5.2.1.2]	00643 Styrene degradation		1	1		1					3
	galD; 4-oxalomesaconate tautomerase [EC:5.3.2.8]	00362 Benzoate degradation		1		1						2
	mdlA; mandelate racemase [EC:5.1.2.2]	00627 Aminobenzoate degradation		1			1					2
	nahD; 2-hydroxychromene-2-carboxylate isomerase [EC:5.99.1.4]	00626 Naphthalene degradation; 01220 Degradation of aromatic compounds		1								1
Ligases	guaA, GMPS; GMP synthase (glutamine-hydrolysing) [EC:6.3.5.2]	00983 Drug metabolism - other enzymes	2	3	2	2	3	2	2	2	2	20
	atuH; citronellyl-CoA synthetase [EC:6.2.1.-]	00907 Pinene, camphor and geraniol degradation	1		1							2
	atuF; geranyl-CoA carboxylase alpha subunit [EC:6.4.1.5]	00907 Pinene, camphor and geraniol degradation			2							2
	atuC; geranyl-CoA carboxylase beta subunit [EC:6.4.1.5]	00907 Pinene, camphor and geraniol degradation			1							1
Lyases (Dioxygenases in aromatic ring cleavage)	bphI, xylK, nahM, tesG; 4-hydroxy-2-oxovalerate/4-hydroxy-2-oxohexanoate aldolase [EC:4.1.3.39 4.1.3.43]	00362 Benzoate degradation; 00621 Dioxin degradation; 00622 Xylene degradation; 00984 Steroid degradation; 01220 Degradation of aromatic compounds	1				1					2
	mhpD; 2-keto-4-pentenoate hydratase [EC:4.2.1.80]	00362 Benzoate degradation; 00621 Dioxin degradation; 00622 Xylene degradation; 01220 Degradation of aromatic compounds	1									1
Carboxylesterases	type-B carboxylesterase lipase family							5			1	6
	para-nitrobenzyl esterase [EC:3.1.1.-]			1								1
Hydrolases (Dioxygenases in aromatic ring cleavage)	dmpD, xylF; 2-hydroxymuconate-semialdehyde hydrolase [EC:3.7.1.9]	00362 Benzoate degradation; 00622 Xylene degradation; 00643 Styrene degradation; 01220 Degradation of aromatic compounds		1								1
Ac58 = Acinetobacter sp. ChDrLvgB58; Ps09 = Pseudomonas sp. ChDrLvgB09; Ps60 = Pseudomonas carnis ChDrAdgB60; Ra13 = Rahnella contaminans ChDrAdgB13; Se1961 = Serratia sp. CDBB-1961; Cy46 = Cyberlindnera americana ChDrAdgY46; Da58 = Danielia sp. ChDrAdgY58; Ca41 = Candida sp. ChDrAdgY41; Zy45 = Zygoascus sp. ChDrAdgY45.

## Sheet: Phase II
Supplemental Table 6.2 Detoxification phase II-associated enzymes annotated in bacteria and yeast
Classification (KEGG)	Enzyme	Pathways	Number of genes
		Pathways	Ac58	Ps09	Ps60	Ra13	Se1961	Cy46	Da58	Ca41	Zy45	Total
Transferases	fadA, fadI; acetyl-CoA acyltransferase [EC:2.3.1.16]	00907 Pinene, camphor and geraniol degradation; 00362 Benzoate degradation; 00642 Ethylbenzene degradation	5	5	3	2	4					19
	ACAT, atoB; acetyl-CoA C-acetyltransferase [EC:2.3.1.9]	00362 Benzoate degradation	9	9	6	1	3	1	1	1	2	33
	pcaI; 3-oxoadipate CoA-transferase, alpha subunit [EC:2.8.3.6]	00362 Benzoate degradation	2	1			2					5
	pcaJ; 3-oxoadipate CoA-transferase, beta subunit [EC:2.8.3.6]	00362 Benzoate degradation	2	1			1					4
	pcaF; 3-oxoadipyl-CoA thiolase [EC:2.3.1.174]	00362 Benzoate degradation		1	1		2					4
	ubiX, bsdB, PAD1; flavin prenyltransferase [EC:2.5.1.129]	00627 Aminobenzoate degradation		2	1	4	1		1			9
	gctA; glutaconate CoA-transferase, subunit A [EC:2.8.3.12]	00643 Styrene degradation			1							1
	gctB; glutaconate CoA-transferase, subunit B [EC:2.8.3.12]	00643 Styrene degradation			1							1
	TPMT, tpmT; thiopurine S-methyltransferase [EC:2.1.1.67]	00982 Drug metabolism - cytochrome P450		1	1							2
	udp, UPP; uridine phosphorylase [EC:2.4.2.3]	00983 Drug metabolism - other enzymes				1	1					2
	deoA, TYMP; thymidine phosphorylase [EC:2.4.2.4]	00983 Drug metabolism - other enzymes		1		1	1					3
	hprT, hpt, HPRT1; hypoxanthine phosphoribosyltransferase [EC:2.4.2.8]	00983 Drug metabolism - other enzymes	1	1	1	1	1					5
	tdk, TK; thymidine kinase [EC:2.7.1.21]	00983 Drug metabolism - other enzymes				1	1					2
	udk, UCK; uridine kinase [EC:2.7.1.48]	00983 Drug metabolism - other enzymes				1	1	2	2	2	2	10
	ndk, NME; nucleoside-diphosphate kinase [EC:2.7.4.6]	00983 Drug metabolism - other enzymes	1	1	1	1	1	1	1	1	1	9
	CMPK1, UMPK; UMP-CMP kinase [EC:2.7.4.14]	00983 Drug metabolism - other enzymes						1	1	1	1	4
	GstA; glutathione S-transferase [EC:2.5.1.18]	00980 Metabolism of xenobiotics by cytochrome P450; 00980 Metabolism of xenobiotics by cytochrome P450; 00983 Drug metabolism - other enzymes	3	3	3	3	2					14
	yfcF; glutathione S-transferase [EC:2.5.1.18]	00980 Metabolism of xenobiotics by cytochrome P450; 00980 Metabolism of xenobiotics by cytochrome P450; 00983 Drug metabolism - other enzymes	1	1	2	1	2					7
	yliJ; glutathione S-transferase [EC:2.5.1.18]	00980 Metabolism of xenobiotics by cytochrome P450; 00980 Metabolism of xenobiotics by cytochrome P450; 00983 Drug metabolism - other enzymes		2	2	1	1					6
	yibF; glutathione S-transferase [EC:2.5.1.18]	00980 Metabolism of xenobiotics by cytochrome P450; 00980 Metabolism of xenobiotics by cytochrome P450; 00983 Drug metabolism - other enzymes		1	1	1	1					4
	GST_C_5; glutathione S-transferase [EC:2.5.1.18]	00980 Metabolism of xenobiotics by cytochrome P450; 00980 Metabolism of xenobiotics by cytochrome P450; 00983 Drug metabolism - other enzymes		1	2							3
	GstB; glutathione S-transferase [EC:2.5.1.18]	00980 Metabolism of xenobiotics by cytochrome P450; 00980 Metabolism of xenobiotics by cytochrome P450; 00983 Drug metabolism - other enzymes	1									1
	GST1; glutathione S-transferase [EC:2.5.1.18]	00980 Metabolism of xenobiotics by cytochrome P450; 00980 Metabolism of xenobiotics by cytochrome P450; 00983 Drug metabolism - other enzymes						1	2		1	4
	URE2; glutathione S-transferase [EC:2.5.1.18]	00980 Metabolism of xenobiotics by cytochrome P450; 00980 Metabolism of xenobiotics by cytochrome P450; 00983 Drug metabolism - other enzymes						1	1	1	1	4
	GST2; glutathione S-transferase [EC:2.5.1.18]	00980 Metabolism of xenobiotics by cytochrome P450; 00980 Metabolism of xenobiotics by cytochrome P450; 00983 Drug metabolism - other enzymes						1		2		3
Unclassified transferases	yfcG; GSH-dependent disulfide-bond oxidoreductase [EC:1.8.4.-] (Nu-like)		2		1	1	2					6
	yghU; GSH-dependent disulfide-bond oxidoreductase [EC:1.8.4.-] (Nu-like)			1	1	1						3
Ac58 = Acinetobacter sp. ChDrLvgB58; Ps09 = Pseudomonas sp. ChDrLvgB09; Ps60 = Pseudomonas carnis ChDrAdgB60; Ra13 = Rahnella contaminans ChDrAdgB13; Se1961 = Serratia sp. CDBB-1961; Cy46 = Cyberlindnera americana ChDrAdgY46; Da58 = Danielia sp. ChDrAdgY58; Ca41 = Candida sp. ChDrAdgY41; Zy45 = Zygoascus sp. ChDrAdgY45.

## Sheet: Phase III
Supplemental Table 6.3 Detoxification phase III-associated transporters annotated in bacteria and yeast
Transporter family	Classification (TCDB)	Description	Number of genes
			Ac58	Ps09	Ps60	Ra13	Se1961	Cy46	Da58	Ca41	Zy45	Total
ABC	3.A.1.208	The Drug Conjugate Transporter (DCT) Family (ABCC)						10	16	6	7	39
	3.A.1.210	The Heavy Metal Transporter (HMT) Family (ABCB)	1	3	1	1	1	1	1	1	1	11
	3.A.1.122	The Macrolide Exporter (MacB) Family	1	2	3	1	1					8
	3.A.1.212	The Mitochondrial Peptide Exporter (MPE) Family (ABCB)						2	2	2	1	7
	3.A.1.105	The Drug Exporter-1 (DrugE1) Family	1	1	1	1	2					6
	3.A.1.205	The Pleiotropic Drug Resistance (PDR) Family (ABCG)						2	1	1	1	5
	3.A.1.201	The Multidrug Resistance Exporter (MDR) Family (ABCB)		1	1			1			1	4
	3.A.1.206	The a-Factor Sex Pheromone Exporter (STE) Family (ABCB)						1	1		1	3
	3.A.1.117	The Drug Exporter-2 (DrugE2) Family		1	1							2
MFS	2.A.1.2	The Drug:H+ Antiporter-1 (12 Spanner) (DHA1) Family	4	21	19	21	20	21	25	11	20	162
	2.A.1.3	The Drug:H+ Antiporter-2 (14 Spanner) (DHA2) Family	2	22	9	18	16	11	10	9	7	104
	2.A.1.15	The Aromatic Acid:H+ Symporter (AAHS) Family	9	6	2	2	8					27
	2.A.1.26	The Drug:H+ Antiporter-4 (DHA4) Family Family		4	2	2	2					10
	2.A.1.21	The Drug:H+ Antiporter-3 (12 Spanner) (DHA3) Family		1	1	1						3
RND	2.A.6.2	The (Largely Gram-negative Bacterial) Hydrophobe/Amphiphile Efflux-1 (HAE1) Family	5	16	12	10	10					53
MATE	2.A.66.1.5	Ethionine resistance protein, ERC1						7	4	6	1	18
	2.A.66.1.25	Probable multidrug resistance protein YoeA	1	1	1							3
	2.A.66.1.4	DNA damage-inducible protein F, DinF. Protects against oxidative stress and bile salts, possibly by pumping relevant compounds out of the cytoplasm (Rodríguez-Beltrán et al. 2012).		1	1		1					3
	2.A.66.1.12	Drug:H+ antiporter (benzalkonium chloride, fluoroquinolone, ethidium bromide, acriflavin, tetraphenylphosphonium chloride efflux pump), PmpM (He et al., 2004)		1	1							2
	2.A.66.1.22	Quinolone:H+antiporter, EmmdR. Substates include benzalkonium chloride, norfloxacin, ciprofloxacin, levofloxacin, ethidium bromide, acriflavine, rhodamine 6G and trimethoprim.				1	1					2
	2.A.66.1.3	Multidrug-resistance efflux pump, NorM (MdtK, NorE or YdhE) (Nishino and Yamaguchi 2001). Exports chloramphenicol, norfloxacin, enoxacin, phosphomycin, doxorubicin, trimethoprim, ethidium, deoxycholate, etc (Long et al., 2008). May also export signals for cell-cell communication (Yang et al., 2006).				1	1					2
	2.A.66.1.9	Drug (norfloxacin, polymyxin B) resistance efflux pump, NorM, of 462 aas and 12 TMSs.		1	1							2
	2.A.66.1.21	H+-coupled multidrug efflux pump, AbeM (most like 2.A.66.1.2, NorM of Vibrio cholerae) (Su et al., 2005). Exports norfloxacin, ciprofloxacin, DAPI, acriflavin, Hoechst 33342, daunorubicin, doxorubicin, and ethidium (Su et al., 2005) as well as carbapenem (AlQumaizi et al. 2022).	1									1
	2.A.66.1.29	MATE exporter protein		1								1
	2.A.66.1.31	Ciprofloxacin efflux pump, AbeM4 (Eijkelkamp et al. 2011).	1									1
Ac58 = Acinetobacter sp. ChDrLvgB58; Ps09 = Pseudomonas sp. ChDrLvgB09; Ps60 = Pseudomonas carnis ChDrAdgB60; Ra13 = Rahnella contaminans ChDrAdgB13; Se1961 = Serratia sp. CDBB-1961; Cy46 = Cyberlindnera americana ChDrAdgY46; Da58 = Danielia sp. ChDrAdgY58; Ca41 = Candida sp. ChDrAdgY41; Zy45 = Zygoascus sp. ChDrAdgY45.
